# Supplementary material for: Genetics of destemming in pepper: A step towards mechanical harvesting
Source: Front Genet. 2023 Mar 17;14:1114832. doi: 10.3389/fgene.2023.1114832 (PMC10064014; doi:10.3389/fgene.2023.1114832)
Supplement: Supplementary file 1 [file Table2.xlsx]

## Sheet: Supplemental Table1
Supplemental Table 2. Summary of destemming QTL identified across years and populations
														GWAS			R/qtl				QTL IciMapping
QTL	Pop	Year	Trait	Rqtl	ICIm	GWAS	Chr	R/qtl Pos (cM)	R/qtl Left CI (cM)	Rqtl Right CI (cM)	ICIm pos (cM)	ICIm Left CI (cM)	ICIm Right CI (cM)	Peak	p value	Add	LOD	%var	Left Pos (bp)	Right Pos (bp)	LOD	%var	Add	Dom	Left CI (bp)	Left Peak (bp)	Right Peak (bp)	Right CI (bp)
dstem2.1	GUC & MUC	2015	Pull Force		X	X	2				41.0^	40.5^	42.0^	143067797	3.37596e-06	4.45906					3.3*	13.8811	3.5882	1.9579	140431201	142659604	143087084	end
dstem3.1	GUC	2015	Pull Rate	X	X		3	50.3^	44.0^	73.54^	50.0^	49.5^	50.5^				4.032	12.99	208059166	243131096	3.8**	10.6393	-0.1058	-0.0603	213192067	214439655	214909094	217966314
dstem3.2	GUC & MUC	2015	Pull Force	X		X	3	79.8^	76.9^	80.7^				244579706	5.34544e-06	-4.46207	3.48269	14.4195	249930398	end
dstem3.2	MUC	2019	Force	X			3	97.9	100.5	102	101	100.5	102				5.3	8.1	246484829	end	3.0	5.3745	2.0615	-0.4379	253634419	260119635	262506158	end
dstem4.1	MUC	2016	Rate	X	X		4	8.5	11.5	13.5	12	11.5	13.5				3.933	9.087	10029757	13496111	4.4**	9.9711	-0.1778	-0.0346	11298109	12199222	12418623	13399882
dstem4.2	MUC	2019	Force	X			4	43	41.5	43.5	43	41.5	43.5				3.7	5.6	11298109	197233165	3.2	5.6792	1.9649	-0.5002	185391844	189633920	190238496	191471507
dstem4.2	MUC	2016	Force	X	X		4	53	51.5	53.5	53	51.5	53.5				7.831	16.07	197233165	207768277	9.7**	16.5617	3.1275	-0.8626	196923359	198028993	198466113	202907989
dstem4.2	MUC	2016	Rate	X	X		4	66.8	65.5	67.5	66	65.5	67.5				12.647	36.251	210329324	212806126	3.8**	8.4533	-0.0071	-0.2275	210401104	211008028	212040510	216123607
dstem6.1	MUC	2016	Force	X	X		6	33.4	32.5	33.5	33	32.5	33.5				11.745	31.24	70449358	162492651	12.9**	28.6669	4.0622	0.9068	123826387	121537129	149884459	159201285
dstem9.1	MUC	2019	Rate	X	X		9	35.2	33.5	35.5	35	33.5	35.5				7.4	19	23275218	48370174	7.2**	14.5308	-0.1098	-0.014	39117657	43282859	43911356	44288443
dstem9.1	MUC	2019	Force	X			9	36.5	33.5	37.5	37	33.5	37.5				4.8	7.3	43674098	61354220	2.8	4.5871	1.4649	-1.1632	39117657	45442361	47483226	49943854
dstem10.1	MUC	2019	Rate	X	X		10	34	26.5	40.8	27	26.5	27.5				2.5	5.9	152965587	190262874	4.9**	9.4778	-0.092	0.0029	151012211	155833663	156129079	159276263
dstem10.1	MUC	2016	Rate	X	X		10	36.2	31.06	48.546	28	27.5	28.5				8.145	20.849	169645967	204089386	5.1**	11.5349	-0.1806	-0.0545	156062352	157736035	159621048	164006069
dstem10.1	GUC & MUC	2015	Pull Rate	X	X	X	10	23.1^	19.4^	33.2^	23.0^	22.5^	23.5^	174878287	5.49422e-10	0.187232	6.769	23.19	138256069	190699859	6.3**	18.992	-0.1505	-0.0134	159593327	171147617	173687260	176407603
dstem10.1	MUC	2019	Force	X	X		10	25.2	23.6	26.5	26	25.5	26.5				12.2	21.1	141037248	155604975	12.4**	26.18	4.2492	-0.2304	145105923	151988899	154285281	155604975
dstem10.1	MUC	2016	Force	X	X		10	34.9	29.446	35.576	35	34.5	35.5				12.395	34.47	169012349	179169962	13.4**	30.1253	4.5199	-0.5995	176257964	177194832	177672576	179169962
destem11.1	MUC	2019	Force	X	X		11	67	56.4	73.4	65	63.5	66.5				4	6.1	210991146	227304733	4.6**	8.5217	2.355	-0.0314	217249120	217770748	219147380	224136986
destem11.1	GUC & MUC	2015	Pull Rate			X	11							218914923	1.24813e-06	-0.0849091
* Indicates significant LOD score at p < 0.10
** Indicates significant LOD score at p < 0.05
^ Indicates cM positions are based on GUC14 genetic map otherwise all cM positions are based on MUC14 genetic map
Pop indicates the population from which the QTL was identified. GUC indicating GUC14 and MUC indicating MUC14
Trait indicates data for which a QTL was identified, Force represents destemming force and Rate represents destemming rate with the torque gauge. Pull force and Pull Rate indicate phenotypic values were measured using the force gauge.
CI indicates confidence intervals for the QTL
%var is he percentage of phenotypic variance explained by QTL based on all analyses.
Add and Dom are the estimated Additive and Dominance effect of QTLs (For QTL IciMapping - values indicate higher values are associated with UCD14; + values indicate higher values are associated with Maor)
