# Supplementary material for: Genetics of destemming in pepper: A step towards mechanical harvesting
Source: Front Genet. 2023 Mar 17;14:1114832. doi: 10.3389/fgene.2023.1114832 (PMC10064014; doi:10.3389/fgene.2023.1114832)
Supplement: Supplementary file 2 [file Table3.xlsx]

## Sheet: Supplemental Table2
Supplemental Table 3. Capsicum annuum genes within QTL intervals that are homologs of Arabidopsis thaliana (At) genes known to be involved in organ abscission
QTL	Trait	Left CI (bp)	Right CI (bp)	Ca Gene (CM1.55)	10X Chr	10X position (bp)	MUC posotion (cM)	Symbols	Name	At Homolog	Description	Function
dstem2.1	Force	140431201	end	CA02g24590	2	143398020	62.673	HSL2	HAESA-like 2	AT5G65710	leucine-rich repeat receptor kinase	Encodes a protein controlling the separation step of floral organ abscission.Necessary for pathogen-triggered leaf abscission
dstem3.2	Force	244579706	end	CA03g26340	3	245023096	91.22	EVR,SOBIR1	EVERSHED, SUPPRESSOR OF BIR1 1	AT2G31880	leucine-rich repeat receptor-like kinase	Functions as an inhibitor of abscission. EVR might regulate membrane trafficking during abscission, may contribute to abscission signaling downstream of the SERK proteins
				CA03g31230	3	263352914	102.329	ARF2	AUXIN RESPONSE FACTOR 2	AT5G62000	auxin response factor	Acts upstream of or within floral organ abscission
				CA03g36820	3	269749100	102.652	MKK5	MAP KINASE KINASE 5	AT3G21220	Mitogen-activated protein kinase kinase	Component of a MAP kinase cascade that positively regulates abscission
dstem4.1	Rate	10029757	13496111	CA04g05240	4	13475523	14.994	CST	CAST AWAY	AT4G35600	Cytosolic receptor-like kinase	Involved in negative regulation of floral organ abscission
dstem4.2	Force	196923359	207768277	CA04g14890	4	198157689	52.954	SERK1	SOMATIC EMBRYOGENESIS RECEPTOR-LIKE KINASE 1	AT1G71830	Plasma membrane LRR receptor-like serine threonine kinase	Positively regulates abscission, may activate of SOBIR1 (EVR)
dstem9.1	Rate	23275218	48370174	CA09g04940	9	29404028	27.434	AS1	ASYMMETRIC LEAVES 1	AT2G37630	MYB transcription factor	Establishes the positions of the sepal and petal abscission zones in Arabidopsis flowers
The first four columns show the QTL information
Ca Gene (CM1.55) is the name of the Capsicum annuum gene based on the cvCM334 v1.55 genome assembly and annotation that can be found at the Sol Genomics Network (SGN, https://solgenomics.net/organism/Capsicum_annuum/genome)
10X indicates the chromosome (Chr) and position of the gene in the UCD10X v1.0 genome, also found at SGN.
Symbols, Name, Description and Function are information are information about the At homolog found at The Arabidopsis Information Resource (TAIR, https://www.arabidopsis.org/)
