# Supplementary material for: Genetics of destemming in pepper: A step towards mechanical harvesting
Source: Front Genet. 2023 Mar 17;14:1114832. doi: 10.3389/fgene.2023.1114832 (PMC10064014; doi:10.3389/fgene.2023.1114832)
Supplement: Supplementary file 3 [file DataSheet7.xlsx]

## Sheet: GUC14_Map
Supplemental Data Sheet 7. Genetic map generated with the GUC14 population. Polymorphic markers were collapsed into 865 genomic bins based on likely recombinaiton breakpoints calculated by SNPbinner. The the values for bins are positions in the UCD10X genome, with start and end positions corresponding to marker positions at the predicted recombination breakpoints. Genetic map construction resulte…
locus_name	bin start	bin end	bin size	bin center	Chr	Pos(cM)	GUC14_10	GUC14_100	GUC14_101	GUC14_102	GUC14_103	GUC14_105	GUC14_106	GUC14_107	GUC14_108	GUC14_109	GUC14_11	GUC14_110	GUC14_111	GUC14_112	GUC14_12	GUC14_13	GUC14_14	GUC14_15	GUC14_16	GUC14_17	GUC14_18	GUC14_19	GUC14_2	GUC14_20	GUC14_21	GUC14_22	GUC14_23	GUC14_24	GUC14_25	GUC14_26	GUC14_27	GUC14_28	GUC14_29	GUC14_3	GUC14_30	GUC14_31	GUC14_32	GUC14_33	GUC14_34	GUC14_35	GUC14_36	GUC14_37	GUC14_38
Chr01_4863652	0	9727305	9727305	4863652	1	0	h	a	a	h	a	b	h	h	h	a	h	h	h	a	h	b	h	b	a	b	h	h	b	a	h	b	b	b	h	a	a	h	a	h	h	h	h	h	h	h	h	h	h
Chr01_10640319	9727305	11553333	1826028	10640319	1	0.468	h	a	a	h	a	b	h	h	h	a	h	h	h	a	h	b	h	b	a	b	h	h	b	a	h	b	b	b	h	a	a	h	a	h	h	h	h	h	h	h	h	h	h
Chr01_11859439	11553333	12165546	612213	11859439	1	1.402	h	a	a	h	a	b	h	h	h	a	h	h	h	a	h	b	h	b	a	b	h	h	b	a	h	b	b	b	h	a	a	h	a	h	h	h	b	h	h	h	h	h	h
Chr01_12448573	12165546	12731600	566054	12448573	1	2.528	h	a	a	h	a	b	h	h	h	a	h	h	h	a	h	b	h	b	a	b	h	h	b	a	h	b	b	b	h	a	a	h	a	h	h	h	b	h	h	h	h	h	h
Chr01_13414305	12731600	14097010	1365410	13414305	1	3.931	h	a	a	h	a	b	h	h	h	a	h	h	h	a	h	b	h	b	a	b	h	h	b	a	h	b	b	b	h	a	a	h	a	h	h	h	b	h	h	h	h	h	h
Chr01_15006004	14097010	15914998	1817988	15006004	1	5.333	h	a	a	h	a	b	h	h	h	a	h	h	h	a	h	b	h	b	a	b	h	h	b	a	h	b	b	b	h	a	a	h	a	h	a	h	b	h	h	h	h	h	h
Chr01_17544846	15914998	19174695	3259697	17544846	1	6.735	h	a	a	h	a	b	h	h	h	a	h	h	h	a	h	b	h	b	a	b	h	h	b	a	h	b	b	b	h	a	a	h	a	h	a	h	b	h	a	h	h	h	h
Chr01_19592885	19174695	20011075	836380	19592885	1	8.699	h	a	a	h	a	b	h	h	h	a	b	h	h	a	h	b	h	b	a	b	h	h	b	a	h	b	b	b	h	a	a	h	a	h	a	a	b	h	a	h	h	h	h
Chr01_20764333	20011075	21517592	1506517	20764333	1	10.569	h	a	a	h	a	b	h	h	h	a	b	h	h	a	h	b	b	b	a	b	h	h	b	h	h	b	b	b	h	a	a	h	a	h	a	a	b	h	a	h	h	h	h
Chr01_22515242	21517592	23512893	1995301	22515242	1	11.695	h	a	a	h	a	b	h	h	h	a	b	h	h	a	h	b	b	b	a	a	h	h	b	h	h	b	h	b	h	a	a	h	a	h	a	a	b	h	a	h	h	h	h
Chr01_25401737	23512893	27290582	3777689	25401737	1	14.595	h	a	a	h	a	b	h	h	h	a	b	h	h	a	a	h	b	b	h	a	h	h	b	h	h	b	h	b	h	a	a	h	a	h	a	a	b	h	a	h	h	h	h
Chr01_27754867	27290582	28219152	928570	27754867	1	15.063	h	a	a	h	a	b	h	h	h	a	b	h	h	a	a	h	b	b	h	a	h	h	b	h	h	b	h	b	h	a	a	h	a	h	a	a	b	h	a	h	h	h	h
Chr01_28428538	28219152	28637925	418773	28428538	1	15.53	h	a	a	h	a	b	h	h	h	a	b	h	h	a	a	h	b	b	h	a	h	h	b	h	h	b	h	b	h	a	a	h	a	h	a	a	b	h	a	h	h	h	h
Chr01_28661789	28637925	28685653	47728	28661789	1	15.997	h	a	a	h	a	b	h	h	h	a	b	h	h	a	a	h	b	b	h	a	h	h	b	h	h	b	h	h	h	a	a	h	a	h	a	a	b	h	a	h	h	h	h
Chr01_30035717	28685653	31385782	2700129	30035717	1	16.932	h	a	a	h	a	b	h	h	h	a	b	h	h	h	a	h	b	b	h	a	h	h	b	h	h	b	h	h	h	a	a	h	a	h	a	a	b	h	a	h	h	h	h
Chr01_31410549	31385782	31435316	49534	31410549	1	17.867	h	a	a	h	a	b	h	h	h	a	b	h	h	h	a	h	b	b	h	a	h	h	b	h	h	b	h	h	h	h	a	h	a	h	a	a	b	h	a	h	h	h	b
Chr01_31439282	31435316	31443248	7932	31439282	1	18.334	h	a	a	h	a	b	h	h	h	a	b	h	b	h	a	h	b	b	h	a	h	h	b	h	h	b	h	h	h	h	a	h	a	h	a	a	b	h	a	h	h	h	b
Chr01_33146023	31443248	34848798	3405550	33146023	1	18.801	h	a	a	h	a	b	h	h	h	a	b	h	b	h	a	h	b	b	h	a	h	h	h	h	h	b	h	h	h	h	a	h	a	h	a	a	b	h	a	h	h	h	b
Chr01_35500491	34848798	36152185	1303387	35500491	1	19.736	h	a	a	h	a	b	h	b	h	a	b	h	b	h	a	h	b	b	h	a	h	h	h	h	h	b	h	h	h	h	a	h	a	h	a	h	b	h	a	h	h	h	b
Chr01_36531259	36152185	36910334	758149	36531259	1	20.203	h	a	a	h	a	b	h	b	h	a	b	h	b	h	a	h	b	b	h	a	h	h	h	h	h	b	h	h	h	h	a	h	a	h	a	h	b	h	a	h	h	h	b
Chr01_39211545	36910334	41512757	4602423	39211545	1	21.138	h	a	a	h	a	b	h	b	h	a	b	h	b	h	a	h	b	b	h	a	h	h	h	h	h	b	h	h	h	h	a	h	a	h	a	h	b	h	a	h	h	h	b
Chr01_41815816	41512757	42118875	606118	41815816	1	24.038	h	a	a	h	a	b	b	b	h	a	b	h	b	h	a	h	b	b	h	a	h	h	h	h	h	b	h	h	h	h	a	h	a	h	a	h	b	h	a	h	h	h	b
Chr01_43129864	42118875	44140854	2021979	43129864	1	25.441	h	a	a	h	a	b	b	b	h	a	b	h	b	h	a	h	b	b	h	a	h	a	h	h	h	b	h	h	h	h	a	h	a	h	a	h	b	h	a	h	h	h	b
Chr01_44157199	44140854	44173544	32690	44157199	1	28.533	h	a	a	h	a	b	b	b	h	a	b	h	b	h	a	h	b	b	h	a	h	a	h	h	h	b	h	h	b	h	a	h	b	b	a	h	b	h	a	h	h	h	b
Chr01_45134446	44173544	46095349	1921805	45134446	1	29	h	a	a	h	a	b	b	b	h	a	h	h	b	h	a	h	b	b	h	a	h	a	h	h	h	b	h	h	b	h	a	h	b	b	a	h	b	h	a	h	h	h	b
Chr01_46152896	46095349	46210443	115094	46152896	1	30.126	h	a	a	h	a	b	b	b	h	a	h	h	b	b	a	h	b	b	h	a	h	a	h	h	h	b	h	h	b	h	a	h	b	b	a	h	b	h	a	h	h	h	b
Chr01_46282937	46210443	46355432	144989	46282937	1	30.785	h	a	a	h	a	b	b	b	h	a	h	h	b	b	a	h	b	b	h	a	h	a	h	h	h	b	h	h	b	h	a	h	b	b	b	h	b	h	a	h	h	h	b
Chr01_46591995	46355432	46828559	473127	46591995	1	31.252	h	a	a	h	a	b	b	b	h	a	h	h	b	b	a	h	b	b	h	a	h	a	h	h	h	b	h	h	b	h	a	a	b	b	b	h	b	h	a	h	h	h	b
Chr01_47167293	46828559	47506028	677469	47167293	1	31.72	h	a	a	h	a	b	b	b	h	a	h	h	b	b	a	h	b	b	h	a	h	a	h	h	h	b	h	h	b	h	a	a	b	b	b	h	b	h	a	h	h	h	b
Chr01_48941652	47506028	50377277	2871249	48941652	1	32.654	a	a	a	h	a	b	b	b	h	a	h	h	b	b	a	h	b	b	h	a	h	a	h	h	h	b	h	h	b	h	a	a	b	b	b	h	b	h	a	h	h	h	b
Chr01_52545422	50377277	54713568	4336291	52545422	1	34.057	a	a	a	h	a	h	b	b	h	a	h	h	b	b	a	h	b	b	h	a	h	a	h	h	h	b	h	h	b	h	a	a	b	b	b	h	b	h	a	h	h	h	b
Chr01_54799332	54713568	54885096	171528	54799332	1	34.524	a	a	a	h	a	h	b	b	h	a	h	h	b	b	a	h	b	b	h	a	h	a	h	h	h	b	h	h	b	h	a	a	b	b	b	h	b	h	a	h	h	h	b
Chr01_54928950	54885096	54972804	87708	54928950	1	34.991	a	a	a	h	a	h	b	b	h	a	h	h	b	b	a	h	b	b	h	a	h	a	h	h	h	b	h	h	b	h	a	a	b	b	b	h	b	h	a	h	h	h	b
Chr01_55781314	54972804	56589824	1617020	55781314	1	35.458	a	a	a	h	a	h	b	b	h	a	h	h	b	b	a	h	b	b	h	a	h	a	h	h	h	b	h	h	b	h	a	a	b	b	b	h	b	h	a	h	h	h	b
Chr01_60619271	56589824	64648719	8058895	60619271	1	35.926	a	a	a	h	a	h	b	b	h	a	h	h	b	b	a	h	b	b	h	a	h	a	h	h	h	b	h	h	b	h	a	a	b	b	b	h	b	h	a	h	h	h	b
Chr01_64875805	64648719	65102892	454173	64875805	1	36.393	a	a	a	h	a	h	b	b	h	a	h	h	b	b	a	h	b	b	h	a	h	a	h	h	h	b	h	h	b	h	a	a	b	b	b	h	b	h	a	h	h	h	b
Chr01_66421819	65102892	67740746	2637854	66421819	1	36.86	a	a	a	h	a	h	b	b	h	a	h	h	b	b	a	h	b	b	h	a	h	a	h	h	h	b	h	h	b	h	a	a	b	b	b	h	b	h	a	h	h	h	b
Chr01_67887600	67740746	68034454	293708	67887600	1	37.328	a	a	a	h	a	h	b	b	h	a	h	h	b	b	a	h	b	b	h	a	h	a	h	h	h	b	b	h	b	h	a	a	b	b	b	h	b	h	a	h	h	h	b
Chr01_69045481	68034454	70056508	2022054	69045481	1	38.262	a	a	h	h	a	h	b	b	h	a	h	h	b	b	a	h	b	b	h	a	h	a	h	h	h	b	b	h	b	h	a	a	b	b	b	h	b	h	a	h	a	h	b
Chr01_70719773	70056508	71383039	1326531	70719773	1	38.73	a	a	h	h	a	h	b	b	h	a	h	h	b	b	a	h	b	h	h	a	h	a	h	h	h	b	b	h	b	h	a	a	b	b	b	h	b	h	a	h	a	h	b
Chr01_72120181	71383039	72857323	1474284	72120181	1	39.197	a	a	h	h	a	h	b	b	h	a	h	h	b	b	a	h	b	h	h	a	h	a	h	h	h	b	b	h	b	h	a	a	b	b	b	h	b	h	a	h	a	h	b
Chr01_73477062	72857323	74096802	1239479	73477062	1	39.664	a	a	h	h	a	h	b	b	h	a	h	h	b	b	a	h	b	h	h	a	h	a	h	h	h	b	b	h	b	h	a	a	b	b	b	h	b	h	a	h	a	h	b
Chr01_78752576	74096802	83408350	9311548	78752576	1	40.132	a	a	h	h	a	h	b	b	h	a	h	h	b	b	a	h	b	h	h	a	h	a	h	h	h	b	b	h	b	h	a	a	b	b	b	h	b	h	a	h	a	h	b
Chr01_84696692	83408350	85985034	2576684	84696692	1	41.534	a	a	h	h	a	h	b	b	h	a	a	h	b	b	a	h	b	h	h	a	h	a	a	h	h	b	b	h	b	h	a	a	b	b	b	h	b	h	a	h	a	h	b
Chr01_92152712	85985034	98320391	12335357	92152712	1	42.001	a	a	h	h	a	h	b	b	h	a	a	h	b	b	a	h	b	h	h	a	h	a	a	h	h	b	b	h	b	h	h	a	b	b	b	h	b	h	a	h	a	h	b
Chr01_117217550	98320391	136114710	37794319	117217550	1	42.468	a	a	h	h	a	h	b	b	h	a	a	h	b	b	a	h	b	h	h	a	h	a	a	h	h	b	b	h	b	h	h	a	b	b	b	h	b	h	a	h	a	h	b
Chr01_137158370	136114710	138202031	2087321	137158370	1	42.936	a	a	h	h	a	h	b	h	h	a	a	h	b	b	a	h	b	h	h	a	h	a	a	h	h	b	b	h	b	h	h	a	b	b	b	h	b	h	a	h	a	h	b
Chr01_138207932	138202031	138213833	11802	138207932	1	43.403	a	a	h	h	a	h	b	h	h	a	a	h	b	b	a	h	b	h	h	a	h	a	a	h	h	b	b	h	b	h	h	a	b	b	b	h	b	h	a	h	a	h	b
Chr01_140190082	138213833	142166332	3952499	140190082	1	43.87	a	a	h	h	a	h	b	h	h	a	a	h	b	b	a	h	b	h	h	a	h	a	a	h	h	b	b	h	b	h	h	h	b	b	b	h	b	h	a	h	a	h	b
Chr01_142553449	142166332	142940567	774235	142553449	1	44.338	a	a	h	h	a	h	b	h	h	a	a	h	b	b	a	h	b	h	h	a	h	a	a	h	h	b	b	h	b	h	h	h	b	b	b	h	b	h	a	h	a	h	b
Chr01_143954271	142940567	144967976	2027409	143954271	1	44.805	a	a	h	h	a	h	b	h	h	a	a	h	b	b	a	h	b	h	h	a	h	a	a	h	h	b	b	h	b	h	h	h	b	b	b	h	b	h	a	h	a	h	b
Chr01_145511899	144967976	146055822	1087846	145511899	1	46.675	a	a	h	h	a	h	b	h	h	a	a	h	b	b	a	h	b	h	h	a	h	a	a	h	h	b	b	h	b	b	h	h	b	b	b	h	b	h	a	h	a	h	b
Chr01_146142093	146055822	146228364	172542	146142093	1	47.142	a	a	h	h	h	h	b	h	h	a	a	h	b	b	a	h	b	h	h	a	h	a	a	h	h	b	b	h	b	b	h	h	b	b	b	h	b	h	a	h	a	h	b
Chr01_146395685	146228364	146563006	334642	146395685	1	47.61	a	a	h	h	h	h	b	h	h	a	a	h	b	b	a	h	b	h	h	a	h	a	a	h	h	b	b	h	b	b	h	h	b	b	b	h	b	h	a	h	a	h	b
Chr01_147165411	146563006	147767816	1204810	147165411	1	49.012	a	a	h	h	h	h	b	h	h	a	a	h	b	b	h	h	h	h	h	a	h	a	a	h	h	b	b	h	b	b	h	h	b	b	b	h	b	h	a	h	a	h	b
Chr01_148709812	147767816	149651808	1883992	148709812	1	50.882	a	a	h	h	h	h	b	h	h	a	a	h	b	b	h	h	h	h	h	a	a	a	a	h	h	b	b	h	b	b	h	h	b	b	b	h	b	h	a	h	a	h	b
Chr01_150112574	149651808	150573340	921532	150112574	1	51.349	a	a	h	h	h	h	b	h	h	a	a	h	b	b	h	h	h	h	h	a	a	a	a	h	h	b	b	h	b	b	h	h	b	b	b	a	b	h	a	h	a	h	b
Chr01_151308975	150573340	152044610	1471270	151308975	1	51.816	a	a	h	h	h	h	b	h	h	a	a	h	b	b	h	h	h	h	h	a	a	a	a	h	h	h	b	h	b	b	h	h	b	b	b	a	b	h	a	h	a	h	b
Chr01_152185897	152044610	152327184	282574	152185897	1	52.284	a	a	h	h	h	h	h	h	h	a	a	h	b	b	h	h	h	h	h	a	a	a	a	h	h	h	b	h	b	b	h	h	b	b	b	a	b	h	a	h	a	h	b
Chr01_152633717	152327184	152940250	613066	152633717	1	54.154	h	a	h	h	h	h	h	h	h	a	a	h	b	b	h	h	h	h	h	a	a	a	a	h	h	h	b	h	b	b	h	h	b	b	b	a	b	h	a	h	a	h	b
Chr01_154068835	152940250	155197421	2257171	154068835	1	54.621	h	a	h	h	h	h	h	h	h	a	h	h	b	b	h	h	h	h	h	a	a	a	a	h	h	h	b	h	b	b	h	h	b	b	b	a	b	h	a	h	a	h	b
Chr01_155305179	155197421	155412937	215516	155305179	1	56.215	h	a	h	h	h	h	h	h	h	a	h	h	b	b	h	h	h	h	h	a	a	a	a	h	h	h	b	h	b	b	h	h	b	b	b	a	b	h	a	h	a	h	b
Chr01_155460672	155412937	155508407	95470	155460672	1	56.682	h	a	h	h	h	h	h	h	h	a	h	h	b	b	h	h	h	h	h	a	a	a	a	h	h	h	b	h	b	b	h	h	b	b	b	a	b	h	a	h	a	h	b
Chr01_155837531	155508407	156166656	658249	155837531	1	57.617	h	a	h	h	h	h	h	h	h	a	h	h	b	b	h	h	h	b	h	a	a	a	a	h	h	h	b	a	b	b	h	h	b	b	b	a	b	h	a	h	a	h	b
Chr01_156520763	156166656	156874870	708214	156520763	1	59.955	h	a	h	h	h	h	h	h	h	a	h	h	b	b	h	h	h	b	h	a	a	a	a	h	h	h	b	a	b	b	h	h	b	b	b	a	b	h	a	h	a	h	b
Chr01_157970469	156874870	159066069	2191199	157970469	1	60.89	h	a	h	h	h	h	h	h	h	a	h	h	b	b	h	h	h	b	h	a	a	a	h	h	h	h	b	a	b	b	h	h	b	b	b	a	b	h	a	h	a	h	b
Chr01_159533910	159066069	160001751	935682	159533910	1	61.357	h	a	h	h	h	h	h	h	h	a	h	h	b	b	h	h	h	b	h	a	a	a	h	h	h	h	b	a	b	b	h	h	b	b	b	a	b	h	a	h	a	h	b
Chr01_160397833	160001751	160793915	792164	160397833	1	62.292	h	a	h	h	h	h	h	h	h	a	h	h	h	b	h	h	h	b	h	a	a	h	h	h	h	h	b	a	b	b	h	h	b	b	b	a	b	h	a	h	a	h	b
Chr01_161219335	160793915	161644755	850840	161219335	1	62.759	h	a	h	h	h	h	h	h	h	a	h	h	h	b	h	h	h	b	b	a	a	h	h	h	h	h	b	a	b	b	h	h	b	b	b	a	b	h	a	h	a	h	b
Chr01_164169765	161644755	166694775	5050020	164169765	1	63.226	h	a	h	h	h	b	h	h	h	a	h	h	h	b	h	h	h	b	b	a	a	h	h	h	h	h	b	a	b	b	h	h	b	b	b	a	b	h	a	h	a	h	b
Chr01_169465776	166694775	172236778	5542003	169465776	1	63.694	h	a	h	h	h	b	h	h	h	h	h	h	h	b	h	h	h	b	b	a	a	h	h	h	h	h	b	a	b	b	h	h	b	b	b	a	b	h	a	h	a	h	b
Chr01_173232161	172236778	174227544	1990766	173232161	1	64.628	h	a	h	a	h	b	h	h	h	h	h	h	h	b	h	h	h	b	b	a	a	h	h	h	h	h	b	a	b	b	h	h	b	b	b	a	b	h	a	h	a	h	b
Chr01_177768789	174227544	181310034	7082490	177768789	1	65.096	h	a	h	a	h	b	h	h	h	h	h	h	h	b	h	h	h	b	b	a	a	h	h	h	h	h	b	a	b	b	h	h	b	b	b	a	b	b	a	h	a	h	b
Chr01_181686416	181310034	182062798	752764	181686416	1	66.03	h	a	h	a	h	b	h	h	h	h	h	h	h	b	h	h	h	b	b	a	a	h	h	a	h	h	b	a	b	b	h	h	b	b	b	a	b	b	a	h	a	h	b
Chr01_186089715	182062798	190116633	8053835	186089715	1	66.498	h	a	h	a	h	b	h	h	h	h	h	h	h	b	h	h	h	b	b	a	a	h	h	a	h	h	b	a	b	b	h	h	b	b	b	a	b	b	a	h	a	h	b
Chr01_190858816	190116633	191601000	1484367	190858816	1	66.965	h	a	h	a	h	b	h	h	h	h	h	h	h	b	h	h	h	b	b	a	a	h	h	a	h	h	b	a	b	b	h	h	b	b	b	a	b	b	a	h	a	h	b
Chr01_191763564	191601000	191926128	325128	191763564	1	67.432	h	a	h	a	h	b	h	h	h	h	h	h	h	b	h	h	h	b	b	a	a	h	h	h	h	h	b	a	b	b	h	h	b	b	b	a	b	b	a	h	a	h	b
Chr01_192104528	191926128	192282929	356801	192104528	1	67.899	h	a	h	a	h	b	h	h	h	h	h	h	h	b	h	h	h	h	b	a	a	h	h	h	h	h	b	a	b	b	h	h	b	b	b	a	b	b	a	h	a	h	b
Chr01_193700711	192282929	195118494	2835565	193700711	1	68.367	h	a	h	a	h	b	h	h	h	h	h	h	h	b	h	h	h	h	b	a	a	h	h	h	h	h	b	a	b	b	h	h	b	b	b	a	b	b	a	h	a	h	b
Chr01_196684996	195118494	198251499	3133005	196684996	1	68.834	h	a	h	a	h	b	h	h	h	h	h	h	h	b	h	h	h	h	b	a	a	h	h	h	h	h	b	a	b	b	h	h	b	b	b	a	b	b	a	h	a	h	b
Chr01_199841042	198251499	201430586	3179087	199841042	1	69.769	h	a	h	a	h	b	h	h	h	h	h	h	h	b	h	h	h	h	b	a	a	h	h	h	h	h	b	h	b	b	h	h	b	b	b	h	b	b	a	h	a	h	b
Chr01_202308673	201430586	203186761	1756175	202308673	1	72.201	h	a	h	a	h	b	h	h	h	h	h	h	h	b	h	h	h	h	b	a	a	h	h	h	h	h	b	h	b	b	h	h	b	b	b	h	b	b	a	h	a	h	h
Chr01_203257867	203186761	203328973	142212	203257867	1	75.101	h	a	h	a	h	b	h	h	h	h	h	h	h	b	h	h	h	h	b	a	h	h	h	h	h	h	b	h	b	b	h	h	b	b	b	h	b	b	a	h	a	h	h
Chr01_203768454	203328973	204207936	878963	203768454	1	76.036	h	a	h	a	h	b	h	h	h	h	h	h	h	b	h	h	h	h	b	a	h	h	h	h	h	h	b	h	h	b	h	h	b	b	b	h	b	b	a	h	a	h	h
Chr01_204851086	204207936	205494237	1286301	204851086	1	76.97	h	a	h	a	h	b	h	h	h	h	h	h	h	b	h	h	h	h	b	h	h	h	h	h	h	h	b	h	h	b	h	h	b	b	b	h	h	b	a	h	a	h	h
Chr01_205718332	205494237	205942427	448190	205718332	1	85.057	h	a	a	a	h	b	h	h	h	h	h	h	h	h	h	a	a	h	b	h	h	h	h	h	a	h	b	h	h	b	h	h	h	b	b	h	h	b	a	h	a	h	h
Chr01_206122013	205942427	206301600	359173	206122013	1	85.528	h	a	a	a	h	b	h	h	h	h	h	h	h	h	h	a	a	h	b	h	h	h	h	h	a	h	a	h	h	b	h	h	h	b	b	h	h	b	a	h	a	h	h
Chr01_221364158	206301600	236426716	30125116	221364158	1	85.996	h	a	a	a	h	b	h	h	h	h	h	h	h	h	b	a	a	h	b	h	h	h	h	h	a	h	a	h	h	b	h	h	h	b	b	h	h	b	a	h	a	h	h
Chr01_236898334	236426716	237369953	943237	236898334	1	86.463	h	a	a	a	h	b	h	h	h	h	h	h	h	h	b	a	a	h	b	h	h	h	h	h	a	h	a	h	h	b	h	h	h	b	b	h	h	b	a	h	a	h	h
Chr01_239674292	237369953	241978632	4608679	239674292	1	86.93	h	h	a	a	h	b	h	h	h	h	h	h	h	h	b	a	a	h	b	h	h	h	h	h	a	h	a	h	h	b	h	h	h	b	b	h	h	b	a	h	a	h	h
Chr01_242636649	241978632	243294666	1316034	242636649	1	90.394	h	h	a	h	h	b	h	h	h	h	h	h	h	h	b	a	a	h	b	h	h	h	h	h	a	h	a	h	b	b	h	h	h	b	b	h	h	b	a	h	a	h	h
Chr01_243745904	243294666	244197143	902477	243745904	1	90.861	h	h	a	h	h	b	h	h	h	h	h	h	h	h	b	a	a	h	b	h	h	h	h	h	a	h	a	h	b	b	h	h	h	b	b	h	h	b	a	h	a	h	h
Chr01_246754705	244197143	249312267	5115124	246754705	1	92.263	h	h	a	h	h	b	h	h	h	h	h	h	h	h	b	a	a	h	b	h	h	h	h	h	a	h	a	h	b	b	h	h	h	b	b	h	h	b	a	h	a	h	h
Chr01_250146779	249312267	250981292	1669025	250146779	1	93.198	h	h	a	h	h	b	h	h	h	h	h	h	h	h	b	a	a	h	b	h	h	h	h	h	a	h	a	h	b	b	h	h	h	b	b	h	h	b	a	h	a	h	h
Chr01_251432221	250981292	251883150	901858	251432221	1	93.665	h	h	a	h	h	b	h	h	h	h	h	h	h	h	b	a	a	h	b	h	h	h	h	h	a	h	a	h	b	b	h	h	h	b	b	h	h	b	a	h	a	h	h
Chr01_253699473	251883150	255515797	3632647	253699473	1	94.6	h	h	a	h	h	b	h	h	h	h	h	h	h	h	b	a	a	h	b	h	h	h	h	h	a	h	a	h	b	b	h	h	h	b	b	h	h	b	a	h	a	h	h
Chr02_48199562	47569663	48829461	1259798	48199562	2	0	b	h	h	a	h	a	b	b	b	b	h	h	b	h	b	h	h	a	h	h	a	a	b	a	h	h	a	a	a	h	a	h	a	h	b	h	a	a	h	b	h	h	a
Chr02_46634322	45698982	47569663	1870681	46634322	2	0.467	b	h	h	a	h	a	b	b	b	b	h	h	b	h	b	h	h	a	h	h	a	a	b	a	h	h	a	a	a	h	a	h	a	h	b	h	a	a	h	b	h	h	a
Chr02_2439060	1756225	3121896	1365671	2439060	2	0.935	b	h	h	a	h	a	b	b	b	b	h	h	b	h	b	h	h	a	h	h	a	a	b	a	h	h	a	a	a	h	a	h	a	h	b	h	a	a	h	b	h	h	a
Chr02_29888840	20173274	39604406	19431132	29888840	2	1.402	b	h	h	a	h	a	b	b	b	b	h	h	b	h	b	h	h	a	h	h	a	a	b	a	h	h	a	a	a	h	a	h	a	h	b	h	a	a	h	b	h	h	a
Chr02_13636004	7098735	20173274	13074539	13636004	2	1.869	b	h	h	a	h	a	b	b	b	b	h	h	b	h	b	h	h	a	h	h	a	a	b	a	h	h	a	a	a	h	a	h	a	h	b	h	a	a	h	b	h	h	a
Chr02_64717636	57417870	72017403	14599533	64717636	2	2.336	b	h	h	a	h	a	b	b	b	b	h	h	b	h	b	h	h	a	h	h	a	a	b	a	h	h	a	a	a	h	a	h	a	h	b	h	a	a	h	b	h	h	a
Chr02_73052045	72017403	74086688	2069285	73052045	2	2.804	b	h	h	a	h	a	b	b	b	b	h	h	b	h	b	h	h	a	a	h	a	a	b	a	h	h	a	a	a	h	a	h	a	h	b	h	a	a	h	b	h	h	a
Chr02_76882321	74086688	79677954	5591266	76882321	2	3.271	b	h	h	a	h	a	b	b	b	b	h	h	b	h	b	h	h	a	a	h	a	a	b	a	h	h	a	a	a	h	a	h	a	h	b	h	a	a	h	h	h	h	a
Chr02_52073671	48829461	55317881	6488420	52073671	2	3.738	b	h	h	a	h	a	b	b	b	b	h	h	b	h	b	h	h	a	a	h	a	a	b	a	h	h	a	a	a	h	a	h	a	h	b	h	a	a	h	h	h	h	a
Chr02_42332297	41649011	43015583	1366572	42332297	2	4.206	b	h	h	a	h	a	b	b	b	b	h	h	b	h	b	h	h	a	a	h	a	a	b	a	h	h	a	a	a	h	a	h	a	h	b	h	a	a	h	h	h	h	a
Chr02_40649797	39650583	41649011	1998428	40649797	2	4.673	b	h	h	a	h	a	b	b	b	b	h	h	b	h	b	h	h	a	a	h	a	a	h	a	h	h	a	a	a	h	a	h	a	h	b	h	a	a	h	h	h	h	a
Chr02_81035312	79773208	82297416	2524208	81035312	2	5.14	b	h	h	a	h	a	b	b	b	b	h	h	b	h	b	h	h	a	a	h	a	a	h	a	h	h	a	a	a	h	a	h	a	h	b	h	a	a	h	h	h	h	a
Chr02_84154085	82297416	86010755	3713339	84154085	2	5.608	b	h	h	a	h	a	b	b	b	b	h	h	b	h	b	h	h	a	a	h	a	a	h	a	h	h	a	a	a	h	a	b	a	h	b	h	a	a	h	h	h	h	a
Chr02_87598513	86010755	89186272	3175517	87598513	2	6.542	b	b	h	a	h	a	b	b	b	b	h	h	b	h	b	h	h	a	a	h	a	a	h	a	h	h	a	a	a	h	a	b	a	h	h	h	a	a	h	h	h	h	a
Chr02_89582147	89186272	89978023	791751	89582147	2	7.01	b	b	h	a	h	a	b	b	b	b	h	h	b	h	b	h	h	a	a	h	a	a	h	a	h	h	a	a	a	h	a	b	a	h	h	h	a	a	h	h	h	h	a
Chr02_90311924	89978023	90645826	667803	90311924	2	7.944	b	b	h	a	h	a	b	b	b	b	h	h	b	h	b	h	h	a	a	h	a	a	h	a	h	h	a	a	a	h	a	b	a	h	h	h	a	a	h	h	h	h	a
Chr02_93133823	90645826	95621820	4975994	93133823	2	8.412	b	b	h	a	h	a	b	b	b	b	h	h	b	h	b	h	h	a	a	h	a	a	h	a	h	h	a	a	a	h	h	b	a	h	h	h	a	a	h	h	h	h	a
Chr02_96319825	95621820	97017831	1396011	96319825	2	8.879	b	b	h	a	h	a	b	b	b	b	h	h	b	h	h	h	h	a	a	h	a	a	h	a	h	h	a	a	a	h	h	b	a	h	h	h	a	a	h	h	h	h	a
Chr02_97497409	97017831	97976988	959157	97497409	2	9.346	b	b	h	a	h	a	b	b	b	b	h	h	b	h	h	h	h	a	a	h	a	a	h	a	h	h	a	a	a	h	h	b	a	h	h	h	a	a	h	h	b	h	a
Chr02_98427727	97976988	98878466	901478	98427727	2	9.813	b	b	h	a	h	a	b	b	b	b	h	h	b	h	h	h	h	a	a	h	a	a	h	a	h	h	a	a	a	h	h	b	a	h	h	h	a	a	h	h	b	h	a
Chr02_98978112	98878466	99077759	199293	98978112	2	11.683	b	b	h	a	h	a	h	b	h	b	h	h	b	h	h	h	h	a	a	h	a	a	h	a	h	b	a	a	a	h	h	b	a	h	h	h	a	a	h	h	b	h	a
Chr02_99085963	99077759	99094167	16408	99085963	2	12.151	b	b	h	a	h	a	h	b	h	b	h	h	b	h	h	h	h	a	a	h	a	a	h	a	h	b	a	a	a	h	h	b	a	h	h	h	a	a	h	h	b	h	a
Chr02_99901089	99094167	100708011	1613844	99901089	2	12.618	b	b	h	a	h	a	h	b	h	b	h	h	b	h	h	h	h	a	a	h	a	a	h	a	h	b	a	a	a	h	h	b	a	h	h	h	a	a	h	h	b	h	a
Chr02_101059248	100708011	101410486	702475	101059248	2	13.085	b	b	h	a	h	a	h	b	h	b	h	h	b	h	h	h	h	a	a	h	a	a	h	a	h	b	a	a	a	h	h	b	a	h	h	h	a	a	h	h	b	h	a
Chr02_101571599	101410486	101732713	322227	101571599	2	13.553	b	b	h	a	h	a	h	b	h	b	h	h	b	h	h	h	h	a	a	h	h	a	h	a	h	b	a	a	a	h	h	b	a	h	h	h	a	a	h	h	b	h	a
Chr02_101923090	101732713	102113468	380755	101923090	2	14.02	b	b	h	a	h	a	h	b	h	b	h	h	b	h	h	h	h	a	a	h	h	a	h	a	h	b	a	h	a	h	h	b	a	h	h	h	a	a	h	h	b	h	a
Chr02_102293616	102113468	102473765	360297	102293616	2	14.487	b	b	b	a	h	a	h	b	h	b	h	h	b	h	h	h	h	a	a	h	h	a	h	a	h	b	a	h	a	h	h	b	a	h	h	h	a	a	h	h	b	h	a
Chr02_102840861	102473765	103207958	734193	102840861	2	14.955	b	b	b	a	h	a	h	h	h	b	h	h	b	h	h	h	h	a	a	h	h	a	h	a	h	b	a	h	a	h	h	b	a	h	h	h	a	a	h	h	b	h	a
Chr02_103832446	103207958	104456934	1248976	103832446	2	16.825	b	b	b	a	h	a	h	h	h	b	h	h	b	h	h	h	b	a	a	h	h	a	h	a	h	b	a	h	a	h	h	h	a	h	h	h	a	h	h	h	b	h	a
Chr02_104820331	104456934	105183728	726794	104820331	2	18.227	b	b	b	a	h	a	h	h	h	b	h	h	b	h	h	h	b	a	a	h	h	a	h	a	h	b	a	h	a	h	h	h	a	h	h	h	a	h	h	h	b	h	a
Chr02_105485066	105183728	105786405	602677	105485066	2	18.694	b	b	b	a	h	a	h	h	h	b	h	h	b	h	h	h	b	a	a	h	h	a	h	a	h	b	a	h	a	h	h	h	a	h	h	h	a	h	h	h	b	h	a
Chr02_108786060	105786405	111785715	5999310	108786060	2	19.161	b	b	b	a	h	a	h	h	h	b	h	h	b	h	h	h	b	a	a	h	h	a	h	a	h	b	a	h	a	h	h	h	a	h	h	h	a	h	h	h	b	h	a
Chr02_112686505	111785715	113587295	1801580	112686505	2	20.096	b	b	b	a	h	a	h	h	h	h	h	h	b	h	h	h	b	a	a	h	h	a	h	a	h	b	a	h	a	h	h	h	a	h	h	h	a	h	h	h	b	h	a
Chr02_113615332	113587295	113643369	56074	113615332	2	24.5	b	b	b	h	h	a	h	h	h	h	h	h	b	h	h	h	b	a	a	b	h	a	h	a	h	b	a	h	a	a	h	h	a	h	h	a	a	h	a	h	b	h	a
Chr02_113812060	113643369	113980752	337383	113812060	2	24.972	b	b	b	h	h	a	h	h	h	h	h	h	b	h	h	h	b	a	a	b	h	a	h	a	h	b	a	h	a	a	h	h	a	h	h	a	a	h	a	h	b	h	a
Chr02_114473513	113980752	114966274	985522	114473513	2	25.63	b	b	b	h	h	a	h	h	h	h	h	h	b	h	h	h	b	a	a	b	h	a	h	a	h	b	a	h	a	a	h	h	a	h	a	a	a	h	a	h	b	h	a
Chr02_117068417	114966274	119170561	4204287	117068417	2	26.098	b	b	b	h	h	a	h	h	h	h	h	h	b	h	h	h	b	a	a	b	h	a	h	a	h	b	a	h	a	a	h	h	a	h	a	a	a	h	a	h	b	h	a
Chr02_120388937	119170561	121607314	2436753	120388937	2	27.5	b	b	b	h	b	a	h	h	h	h	h	h	b	h	h	b	b	a	a	b	h	a	h	a	h	b	a	h	a	a	h	h	a	h	a	a	a	h	a	h	b	h	a
Chr02_121976146	121607314	122344978	737664	121976146	2	28.159	a	b	b	h	b	a	h	h	h	h	h	h	b	h	h	b	b	a	a	b	h	a	h	a	h	b	h	h	a	a	h	h	a	h	a	a	a	h	a	h	b	h	a
Chr02_122896238	122344978	123447499	1102521	122896238	2	28.626	a	b	b	h	b	a	h	h	h	h	h	h	b	h	h	b	b	a	a	b	h	a	h	a	h	b	h	h	a	a	h	h	a	h	a	a	h	h	a	h	b	h	a
Chr02_124416805	123447499	125386111	1938612	124416805	2	30.496	a	b	b	h	b	a	h	h	h	h	h	h	b	h	h	b	b	a	a	b	h	a	h	a	h	b	h	h	a	a	h	h	a	h	a	a	h	a	a	h	b	h	a
Chr02_126529531	125386111	127672952	2286841	126529531	2	30.963	a	b	b	h	b	a	h	h	h	h	h	h	b	h	h	b	b	a	a	b	h	a	h	a	h	b	h	h	a	a	h	h	a	h	a	a	h	a	a	h	b	h	a
Chr02_128646092	127672952	129619232	1946280	128646092	2	31.435	a	b	b	h	b	a	h	h	h	h	h	h	b	h	h	b	b	a	a	b	h	a	h	a	h	b	h	h	a	a	h	h	a	h	a	a	h	a	a	h	b	h	a
Chr02_129873863	129619232	130128495	509263	129873863	2	31.902	a	b	b	h	b	a	h	h	h	h	h	h	b	h	h	b	b	a	a	b	h	a	h	a	h	b	h	h	a	a	h	h	a	h	a	a	h	a	a	h	b	h	a
Chr02_130420434	130128495	130712374	583879	130420434	2	32.37	a	b	b	h	b	a	h	h	h	h	h	h	b	h	h	b	b	a	a	b	h	a	h	a	h	b	h	h	a	a	h	h	a	h	a	a	h	a	a	h	b	h	a
Chr02_130832748	130712374	130953123	240749	130832748	2	32.837	a	b	b	h	b	a	h	h	h	h	h	h	b	h	h	b	b	a	a	b	h	a	h	a	h	b	h	h	a	a	h	h	a	h	a	a	h	a	a	h	b	h	a
Chr02_131524126	130953123	132095129	1142006	131524126	2	33.309	a	b	b	h	b	a	h	h	h	h	h	h	b	h	h	b	b	b	a	b	h	a	h	a	h	b	h	h	a	a	h	h	a	h	a	a	h	a	a	h	b	h	a
Chr02_132968024	132095129	133840920	1745791	132968024	2	34.711	a	b	b	h	b	h	h	h	h	h	h	h	b	h	h	b	b	b	a	b	h	a	h	a	h	b	h	h	a	a	h	h	a	h	a	a	h	a	a	h	b	h	a
Chr02_133988488	133840920	134136057	295137	133988488	2	35.178	a	b	b	h	b	h	h	h	h	h	h	h	b	h	h	b	b	b	a	b	h	a	h	a	h	b	h	h	a	a	h	h	a	h	a	a	h	a	a	h	b	h	a
Chr02_136532351	134136057	138928646	4792589	136532351	2	35.837	a	b	b	h	b	h	h	h	h	h	h	h	b	h	h	b	b	b	a	b	h	a	h	h	h	b	h	h	a	a	h	h	a	h	a	a	h	a	a	h	b	h	a
Chr02_139161209	138928646	139393772	465126	139161209	2	38.737	a	h	h	h	b	h	h	h	h	h	h	h	b	h	h	b	b	b	h	h	h	a	h	h	h	b	h	h	a	a	h	h	a	h	a	a	h	a	a	h	b	h	h
Chr02_139572185	139393772	139750599	356827	139572185	2	39.204	a	h	h	a	b	h	h	h	h	h	h	h	b	h	h	b	b	b	h	h	h	a	h	h	h	b	h	h	a	a	h	h	a	h	a	a	h	a	a	h	b	h	h
Chr02_140090900	139750599	140431201	680602	140090900	2	39.672	a	h	h	a	b	h	h	h	h	h	h	h	b	h	h	b	b	b	h	h	h	a	h	h	h	b	h	h	a	a	h	h	a	h	a	a	h	a	a	h	b	h	h
Chr02_141408252	140431201	142385303	1954102	141408252	2	40.139	a	h	h	a	b	h	h	h	h	h	h	h	b	h	h	b	b	b	h	h	h	a	h	h	h	b	h	h	a	a	h	h	a	h	a	a	h	a	a	h	b	h	h
Chr02_142659604	142385303	142933906	548603	142659604	2	40.606	a	h	h	a	b	h	h	h	h	h	h	h	b	h	h	b	b	b	h	h	h	a	h	h	h	b	h	h	a	a	h	h	a	h	h	a	h	a	a	h	b	h	h
Chr02_143087084	142933906	143240262	306356	143087084	2	41.541	a	h	h	a	b	h	h	h	h	h	h	h	b	h	h	b	h	b	h	h	h	a	h	h	h	b	h	h	a	a	h	h	a	h	h	a	h	a	a	h	b	h	h
Chr02_143840140	143240262	144440018	1199756	143840140	2	42.008	a	h	h	a	b	h	h	h	h	h	h	h	b	h	h	b	h	b	h	h	h	a	h	h	h	b	h	h	h	a	h	h	a	h	h	a	h	a	a	h	b	h	h
Chr02_146356412	144440018	148272807	3832789	146356412	2	42.476	a	h	h	a	b	h	h	h	h	h	h	h	b	h	h	b	h	b	h	h	h	a	h	h	h	b	h	h	h	a	h	h	a	h	h	a	h	a	h	h	b	h	h
Chr02_151293326	148272807	154313846	6041039	151293326	2	42.943	a	h	h	a	b	h	h	h	h	h	h	h	b	h	h	b	h	b	h	h	h	a	h	h	h	b	h	h	h	a	h	h	a	h	h	a	h	a	h	h	b	h	h
Chr03_679512	0	1359024	1359024	679512	3	0	b	b	h	h	h	h	a	h	h	a	b	a	h	h	h	b	h	h	h	a	h	h	a	h	h	h	a	h	a	a	a	b	h	h	h	h	b	h	h	h	h	h	b
Chr03_2613411	1359024	3867798	2508774	2613411	3	0.472	b	b	h	h	h	h	a	h	h	a	b	a	h	h	h	b	h	h	h	a	h	h	a	h	h	h	b	h	a	a	a	b	h	h	h	h	b	h	h	h	h	h	b
Chr03_5759847	3867798	7651896	3784098	5759847	3	0.944	b	b	h	h	h	h	a	h	h	a	b	a	h	h	h	b	h	h	h	a	h	h	a	h	h	h	b	h	a	a	a	b	h	h	h	h	b	h	h	h	h	h	b
Chr03_7673995	7651896	7696094	44198	7673995	3	1.415	b	b	h	h	h	h	a	h	h	a	b	a	h	h	h	b	h	h	h	a	h	h	a	h	h	h	b	h	a	a	a	b	h	h	h	h	b	h	h	h	h	h	b
Chr03_8089255	7696094	8482416	786322	8089255	3	1.887	b	b	h	h	h	h	a	h	h	a	b	a	h	h	h	b	h	h	h	a	h	h	a	h	h	h	b	h	a	a	a	b	h	h	h	h	b	h	h	h	h	h	b
Chr03_8800848	8482416	9119280	636864	8800848	3	2.354	b	b	h	h	h	h	a	h	h	a	b	a	h	h	h	b	h	h	h	a	h	h	a	h	h	h	b	h	a	a	a	b	h	h	h	h	b	h	h	h	h	h	b
Chr03_11528179	9119280	13937078	4817798	11528179	3	3.307	b	b	h	h	h	h	a	h	h	a	b	a	h	h	h	b	h	h	h	a	h	h	a	h	h	h	b	h	a	a	a	b	h	h	h	h	b	h	h	h	h	h	b
Chr03_14560313	13937078	15183548	1246470	14560313	3	3.774	b	b	h	h	h	h	a	h	h	a	b	a	h	h	h	b	b	h	h	a	h	h	a	h	h	h	b	h	a	a	a	b	h	h	h	h	b	h	h	h	h	h	b
Chr03_15856429	15183548	16529311	1345763	15856429	3	4.241	b	b	h	h	h	h	a	h	h	a	b	a	h	h	h	b	b	h	h	a	h	h	a	h	h	h	b	h	a	a	a	b	a	h	h	h	b	h	h	h	h	h	b
Chr03_16796658	16529311	17064006	534695	16796658	3	4.709	b	b	h	h	h	h	a	h	h	a	b	a	h	h	h	b	b	h	h	a	h	h	a	h	h	h	b	h	a	a	a	b	a	h	h	h	b	h	h	h	h	h	b
Chr03_17137421	17064006	17210836	146830	17137421	3	5.835	b	b	b	h	h	h	a	h	h	a	b	a	h	h	h	b	b	h	h	a	h	h	a	h	h	h	b	h	a	a	a	b	a	h	h	h	b	h	h	h	h	h	b
Chr03_17283196	17210836	17355557	144721	17283196	3	6.307	b	b	b	h	h	h	a	h	h	a	b	a	h	h	h	b	b	h	h	a	h	h	a	h	h	h	b	h	a	a	a	a	a	h	h	h	b	h	h	h	h	h	b
Chr03_18230630	17355557	19105703	1750146	18230630	3	6.774	b	b	b	b	h	h	a	h	h	a	b	a	h	h	h	b	b	h	h	a	h	h	a	h	h	h	b	h	a	a	a	a	a	h	h	h	b	h	h	h	h	h	b
Chr03_19521103	19105703	19936504	830801	19521103	3	7.241	b	b	b	b	h	h	a	h	h	a	b	a	h	h	h	b	b	h	h	a	h	h	a	h	h	h	b	h	a	a	a	a	a	h	h	h	b	b	h	h	h	h	b
Chr03_20092966	19936504	20249429	312925	20092966	3	7.708	b	b	b	b	h	h	a	h	h	h	b	a	h	h	h	b	b	h	h	a	h	h	a	h	h	h	b	h	a	a	a	a	a	h	h	h	b	b	h	h	h	h	b
Chr03_20492529	20249429	20735630	486201	20492529	3	8.643	b	b	b	b	h	h	a	h	h	h	b	a	h	h	h	b	b	h	h	a	h	h	a	h	h	h	b	h	a	a	a	a	a	h	h	h	b	b	h	h	h	h	b
Chr03_20738494	20735630	20741358	5728	20738494	3	9.11	b	b	b	b	h	h	a	h	h	h	b	a	h	h	h	b	b	h	h	a	h	h	a	h	h	h	b	h	a	a	a	a	a	h	h	h	b	b	h	h	h	h	b
Chr03_21045729	20741358	21350101	608743	21045729	3	9.578	b	b	b	b	h	h	a	h	h	h	b	a	h	h	h	b	b	h	h	a	h	h	a	h	h	h	b	h	a	a	a	a	a	h	h	h	b	b	h	h	h	h	b
Chr03_21827596	21350101	22305091	954990	21827596	3	10.045	b	b	b	b	h	h	a	h	h	h	b	a	h	a	h	b	b	h	h	a	h	h	a	h	h	h	b	h	a	a	a	a	a	h	h	h	b	b	h	h	h	h	b
Chr03_22363858	22305091	22422625	117534	22363858	3	10.512	b	b	b	b	h	h	a	h	h	h	b	a	h	a	h	b	b	h	h	a	h	h	a	h	h	h	b	h	h	a	a	a	a	h	h	h	b	b	h	h	h	h	b
Chr03_22671886	22422625	22921147	498522	22671886	3	10.98	b	b	b	b	h	h	a	h	h	h	b	a	h	a	h	b	b	h	h	a	h	h	a	h	h	h	b	h	h	a	a	a	a	h	h	h	b	b	h	h	h	h	b
Chr03_22967489	22921147	23013831	92684	22967489	3	12.382	b	b	b	b	h	h	a	h	h	h	b	a	h	a	h	b	b	h	h	a	h	h	a	h	h	h	b	h	h	h	a	a	a	h	h	h	b	b	h	h	h	h	b
Chr03_23653528	23013831	24293225	1279394	23653528	3	12.849	b	b	b	b	h	h	a	h	h	h	b	a	h	a	h	b	b	h	h	a	h	h	a	h	h	h	b	h	h	h	a	a	a	h	h	h	b	b	h	h	h	h	b
Chr03_25500449	24293225	26707673	2414448	25500449	3	14.251	b	b	b	b	h	h	a	h	h	h	b	a	h	a	h	b	b	h	h	a	h	h	a	h	h	h	b	h	h	h	a	a	a	h	h	h	b	b	h	h	h	h	b
Chr03_26795509	26707673	26883345	175672	26795509	3	14.719	b	b	b	b	h	h	a	h	h	h	b	a	h	a	h	b	b	h	h	a	h	h	a	h	h	h	b	h	h	h	a	a	a	h	h	h	b	b	h	h	h	h	b
Chr03_27352060	26883345	27820776	937431	27352060	3	15.186	b	b	b	b	h	h	a	h	h	h	b	a	h	a	h	b	b	h	h	a	h	h	a	h	h	h	b	h	h	h	a	a	a	h	h	h	b	b	h	h	h	h	b
Chr03_28729572	27820776	29638369	1817593	28729572	3	16.588	b	b	b	b	h	h	a	h	h	h	b	a	h	a	h	b	b	h	h	a	h	h	a	h	h	h	b	h	h	h	a	a	a	h	h	h	b	b	h	h	h	h	b
Chr03_29930246	29638369	30222123	583754	29930246	3	17.056	b	b	b	b	h	h	a	h	h	h	b	a	h	a	h	b	b	h	h	a	h	h	a	h	h	h	b	h	h	h	a	a	a	h	h	h	b	b	h	h	h	h	b
Chr03_30603930	30222123	30985737	763614	30603930	3	17.527	b	b	b	b	h	h	a	h	h	h	b	a	h	a	h	b	b	h	h	a	h	h	a	h	h	h	b	h	h	h	a	a	a	h	h	h	a	b	h	h	h	h	b
Chr03_31254469	30985737	31523202	537465	31254469	3	17.995	b	b	b	b	h	h	a	h	h	h	b	a	h	a	h	b	b	h	h	a	h	h	a	h	h	h	b	h	h	h	a	a	a	h	h	h	a	b	h	h	h	h	b
Chr03_31600381	31523202	31677561	154359	31600381	3	18.929	b	b	b	b	h	h	a	a	h	h	b	a	h	a	h	b	b	h	h	a	h	h	a	h	h	h	h	h	h	h	a	a	a	h	h	h	a	b	h	h	h	h	b
Chr03_31698206	31677561	31718852	41291	31698206	3	19.864	b	b	b	b	h	h	a	a	h	h	b	a	h	a	h	b	b	h	h	a	h	h	a	h	h	h	h	h	h	h	a	a	a	h	h	h	a	b	h	h	a	h	b
Chr03_31818741	31718852	31918630	199778	31818741	3	20.331	b	b	b	b	h	h	a	a	h	h	b	a	h	a	h	b	b	h	h	a	h	h	a	h	h	h	h	h	h	h	a	a	a	h	h	h	a	b	h	h	a	h	b
Chr03_32158874	31918630	32399118	480488	32158874	3	20.799	b	b	b	b	h	h	a	a	h	h	b	a	h	a	h	b	b	h	h	a	h	h	a	h	h	h	h	h	h	h	a	a	a	h	h	h	a	b	h	h	a	h	h
Chr03_32624042	32399118	32848966	449848	32624042	3	21.266	b	b	b	b	h	h	a	a	h	h	b	a	h	a	h	b	b	h	h	a	h	h	a	h	h	h	h	h	h	h	a	a	a	h	h	h	a	b	h	h	a	h	h
Chr03_33318712	32848966	33788459	939493	33318712	3	21.733	h	b	b	b	h	h	a	a	h	h	b	a	h	a	h	b	b	h	h	a	h	h	a	h	h	h	h	h	h	h	a	a	a	h	h	h	a	b	h	h	a	h	h
Chr03_34202288	33788459	34616117	827658	34202288	3	22.201	h	b	b	b	h	h	a	a	h	h	b	a	h	a	h	b	b	h	h	a	h	h	a	h	h	h	h	h	h	h	a	a	a	h	h	h	a	b	h	h	a	h	h
Chr03_35398534	34616117	36180951	1564834	35398534	3	22.668	h	b	b	b	h	h	a	a	h	h	b	a	h	a	h	b	b	h	h	a	h	h	a	h	h	h	h	h	h	h	a	a	a	h	h	h	a	b	h	h	a	h	h
Chr03_36264498	36180951	36348045	167094	36264498	3	23.603	h	h	b	b	h	h	a	a	h	h	b	a	h	a	h	b	b	h	h	a	h	h	a	h	h	h	h	b	h	h	a	a	a	h	h	h	a	b	h	h	a	h	h
Chr03_36438069	36348045	36528093	180048	36438069	3	24.07	h	h	b	b	h	h	a	a	h	h	b	a	h	a	h	b	b	b	h	a	h	h	a	h	h	h	h	b	h	h	a	a	a	h	h	h	a	b	h	h	a	h	h
Chr03_36956024	36528093	37383956	855863	36956024	3	25.004	h	h	b	b	h	h	a	a	h	h	b	a	h	a	h	b	b	b	h	a	h	h	a	h	h	a	h	b	h	h	a	a	a	h	h	h	a	b	h	h	a	h	h
Chr03_37518471	37383956	37652986	269030	37518471	3	25.472	h	h	b	b	h	h	a	a	h	b	b	a	h	a	h	b	b	b	h	a	h	h	a	h	h	a	h	b	h	h	a	a	a	h	h	h	a	b	h	h	a	h	h
Chr03_38493294	37652986	39333603	1680617	38493294	3	26.406	h	h	b	b	h	h	a	a	h	b	b	a	h	a	h	b	b	b	h	a	h	h	a	h	h	a	h	b	h	h	a	a	a	h	h	h	a	b	h	h	a	h	h
Chr03_39694126	39333603	40054650	721047	39694126	3	27.341	h	h	b	b	h	h	a	a	h	b	b	a	h	a	h	b	b	b	h	a	h	b	a	h	h	a	h	b	h	b	a	a	a	h	h	h	a	b	h	h	a	h	h
Chr03_40088641	40054650	40122632	67982	40088641	3	27.808	h	h	b	b	h	h	a	a	h	b	b	a	h	a	h	b	b	b	h	a	h	b	a	h	h	a	h	b	h	b	a	a	a	h	h	h	a	b	a	h	a	h	h
Chr03_42273155	40122632	44423679	4301047	42273155	3	28.276	h	h	b	b	h	h	a	a	h	b	b	a	h	h	h	b	b	b	h	a	h	b	a	h	h	a	h	b	h	b	a	a	a	h	h	h	a	b	a	h	a	h	h
Chr03_51855470	44423679	59287262	14863583	51855470	3	30.239	h	h	b	b	h	h	h	a	h	b	b	a	h	h	h	b	b	b	h	a	b	b	a	h	h	a	h	b	h	b	a	a	a	h	h	h	a	b	a	h	a	h	h
Chr03_61256413	59287262	63225565	3938303	61256413	3	31.174	h	h	b	b	h	h	h	a	h	b	b	a	h	h	h	b	b	b	h	a	b	b	a	h	h	a	h	b	h	b	a	a	a	h	h	h	a	b	a	h	a	h	h
Chr03_63893039	63225565	64560514	1334949	63893039	3	33.138	h	h	b	b	h	h	h	a	h	b	b	a	h	h	h	b	b	b	h	a	b	b	a	h	h	a	h	b	h	b	a	a	a	h	h	h	a	b	a	h	a	h	h
Chr03_105961258	64560514	147362002	82801488	105961258	3	33.605	h	h	b	b	h	h	h	a	h	b	b	a	h	h	h	b	b	h	h	a	b	b	a	h	h	a	h	b	h	b	a	a	a	h	h	h	a	b	a	h	a	h	h
Chr03_161158672	147362002	174955343	27593341	161158672	3	34.072	h	h	b	b	h	h	h	a	h	b	b	a	h	h	h	b	b	h	h	a	b	b	a	h	h	a	h	b	h	b	a	a	a	h	h	h	a	b	a	h	a	h	h
Chr03_178036244	174955343	181117146	6161803	178036244	3	35.007	h	h	b	b	h	h	h	a	h	h	b	a	h	h	h	b	b	h	h	a	b	b	a	h	h	a	h	b	h	b	a	a	a	h	h	h	a	b	a	h	a	h	h
Chr03_181949835	181117146	182782525	1665379	181949835	3	35.474	h	h	b	b	h	h	h	a	h	h	b	a	h	h	h	b	b	h	h	a	b	b	a	h	h	a	h	b	h	b	a	a	a	h	h	h	a	b	a	h	a	h	h
Chr03_183209172	182782525	183635820	853295	183209172	3	35.942	h	h	b	b	h	h	h	a	h	h	b	a	h	h	h	b	b	h	h	a	b	b	a	h	h	a	h	b	h	b	a	a	a	h	a	h	a	b	a	h	a	h	h
Chr03_184173597	183635820	184711374	1075554	184173597	3	36.409	h	h	b	b	h	b	h	a	h	h	b	a	h	h	h	b	b	h	h	a	b	b	a	h	h	a	h	b	h	b	a	a	a	h	a	h	a	b	a	h	a	h	h
Chr03_184926388	184711374	185141403	430029	184926388	3	38.841	h	h	b	h	h	b	h	a	h	h	b	a	h	h	h	b	b	h	h	a	b	b	a	h	h	a	h	b	h	b	a	a	a	h	a	h	a	b	h	h	a	h	h
Chr03_189237644	185141403	193333885	8192482	189237644	3	39.775	h	h	b	h	h	b	h	a	h	h	b	a	h	h	h	b	b	h	h	a	b	b	h	h	h	a	h	b	h	b	a	a	a	h	a	h	a	b	h	h	a	h	h
Chr03_195222555	193333885	197111226	3777341	195222555	3	40.243	h	h	b	h	h	b	h	a	h	h	b	a	h	h	h	b	b	h	h	a	b	b	h	h	h	a	h	b	h	b	a	a	a	h	a	h	a	b	h	h	a	h	h
Chr03_197383302	197111226	197655379	544153	197383302	3	40.71	h	h	b	h	h	b	h	a	h	h	b	a	h	h	h	b	b	h	h	a	b	b	h	h	h	a	h	b	h	b	a	a	a	h	a	h	a	b	h	h	a	h	h
Chr03_198622706	197655379	199590034	1934655	198622706	3	41.177	h	h	b	h	h	b	h	a	h	h	b	a	h	h	h	b	b	h	h	a	b	b	h	b	h	a	h	b	h	b	a	a	a	h	a	h	a	b	h	h	a	h	h
Chr03_200210838	199590034	200831642	1241608	200210838	3	41.645	h	h	b	h	h	b	h	a	h	h	b	a	h	h	h	b	b	h	h	a	b	b	h	b	h	a	h	h	h	b	a	a	a	h	a	h	a	b	h	h	a	h	h
Chr03_200856682	200831642	200881722	50080	200856682	3	42.579	h	h	b	h	h	b	h	a	h	h	b	a	h	h	h	b	b	h	h	a	b	b	h	b	h	a	h	h	h	b	a	a	a	a	a	h	h	b	h	h	a	h	h
Chr03_204432607	200881722	207983492	7101770	204432607	3	43.047	h	h	b	h	h	b	h	a	h	h	b	a	h	h	h	b	b	h	h	a	b	b	h	b	h	a	h	h	h	b	a	a	a	a	a	h	h	b	h	h	a	h	h
Chr03_208021329	207983492	208059166	75674	208021329	3	43.514	h	h	b	h	h	b	h	a	h	h	b	a	h	h	h	b	b	h	h	a	b	b	h	b	h	a	h	h	h	b	a	a	a	a	a	h	h	b	h	h	a	h	h
Chr03_209131881	208059166	210204596	2145430	209131881	3	43.981	h	h	b	h	h	b	h	a	h	h	b	a	h	h	h	b	b	h	h	a	b	b	h	b	h	a	h	h	a	b	a	a	a	a	a	h	h	b	h	h	a	h	h
Chr03_210331796	210204596	210458997	254401	210331796	3	44.916	h	h	b	h	h	b	h	a	h	h	b	a	h	h	h	b	b	h	h	a	b	b	h	b	h	a	h	h	a	b	a	a	a	a	a	h	h	h	h	h	a	h	h
Chr03_211196936	210458997	211934875	1475878	211196936	3	45.383	h	h	b	h	h	b	h	a	h	h	b	a	h	h	h	b	b	h	h	a	b	b	h	b	h	a	h	h	a	b	a	a	a	a	a	h	h	h	h	h	a	h	h
Chr03_212440628	211934875	212946381	1011506	212440628	3	45.851	h	h	b	h	h	b	h	a	h	h	b	a	h	h	h	b	b	h	h	a	b	b	h	b	h	a	h	h	a	b	a	a	a	a	a	h	h	h	h	h	a	h	h
Chr03_213069224	212946381	213192067	245686	213069224	3	46.318	h	h	b	h	h	b	h	a	h	h	b	a	h	h	h	b	b	h	h	a	b	b	h	b	h	a	h	h	a	b	a	a	a	a	a	h	h	h	h	h	a	h	h
Chr03_213758237	213192067	214324408	1132341	213758237	3	46.977	h	h	b	h	h	b	h	a	h	h	b	a	h	h	h	b	b	h	h	a	b	b	h	b	h	a	h	h	a	b	a	a	a	a	a	h	h	h	h	h	a	h	h
Chr03_214439655	214324408	214554903	230495	214439655	3	49.877	h	h	b	h	h	b	h	h	h	h	b	a	h	h	h	b	b	h	h	a	b	h	h	b	h	a	a	h	a	b	a	h	a	a	a	h	h	h	h	h	a	a	h
Chr03_214909094	214554903	215263285	708382	214909094	3	50.344	h	h	b	h	h	b	a	h	h	h	b	a	h	h	h	b	b	h	h	a	b	h	h	b	h	a	a	h	a	b	a	h	a	a	a	h	h	h	h	h	a	a	h
Chr03_216614799	215263285	217966314	2703029	216614799	3	50.812	h	h	b	h	h	b	a	h	h	h	b	a	h	h	h	b	b	h	h	a	b	h	h	b	h	h	a	h	a	b	a	h	a	a	a	h	h	h	h	h	a	a	h
Chr03_218558902	217966314	219151491	1185177	218558902	3	53.904	h	h	b	h	h	b	a	h	h	h	b	a	h	h	h	h	b	h	h	a	b	h	h	b	h	h	a	h	a	b	a	h	a	a	a	a	h	h	h	h	h	a	h
Chr03_219699341	219151491	220247191	1095700	219699341	3	54.839	h	h	b	h	h	b	a	h	h	h	b	a	h	h	h	h	b	h	h	a	b	h	h	b	h	h	a	h	a	b	a	h	a	a	a	a	a	h	h	h	h	a	h
Chr03_221416864	220247191	222586538	2339347	221416864	3	55.306	h	h	b	h	h	b	a	h	h	h	b	a	h	h	h	h	b	h	h	a	b	h	h	b	a	h	a	h	a	b	a	h	a	a	a	a	a	h	h	h	h	a	h
Chr03_223686550	222586538	224786562	2200024	223686550	3	55.773	h	h	b	h	h	b	a	h	h	h	b	a	h	h	h	h	b	h	h	a	b	h	h	b	a	h	a	h	a	b	a	h	a	a	a	a	a	h	h	h	h	a	h
Chr03_224812264	224786562	224837966	51404	224812264	3	56.708	h	h	b	h	h	b	a	h	h	h	b	a	h	h	h	h	b	h	h	a	b	h	h	b	a	h	a	h	a	b	a	h	a	a	a	a	a	h	h	h	h	a	h
Chr03_225178560	224837966	225519154	681188	225178560	3	57.175	h	h	b	h	h	b	a	h	h	h	b	a	h	h	h	h	b	h	h	a	b	h	h	b	a	h	a	h	a	b	a	h	a	a	a	a	a	h	h	h	h	a	h
Chr03_225867548	225519154	226215942	696788	225867548	3	57.643	h	h	b	h	h	b	a	h	h	h	b	a	h	h	h	h	b	h	h	a	b	h	h	b	a	h	a	h	a	b	a	h	a	a	a	a	a	h	h	h	h	a	h
Chr03_226798232	226215942	227380523	1164581	226798232	3	58.577	h	h	b	h	h	b	a	h	h	h	h	a	h	h	h	h	b	h	h	a	b	h	h	b	a	h	a	h	a	b	a	h	a	a	a	a	a	h	h	h	h	a	h
Chr03_227524006	227380523	227667489	286966	227524006	3	59.98	h	h	b	h	h	b	a	h	h	h	h	a	h	h	h	h	b	h	h	a	b	h	h	b	a	h	a	h	a	h	a	h	a	a	a	a	a	h	h	h	h	a	h
Chr03_228238931	227667489	228810373	1142884	228238931	3	60.447	h	h	b	h	h	b	a	h	h	h	h	a	h	h	h	h	b	h	h	a	b	h	h	b	a	h	a	h	a	h	a	h	a	a	a	a	a	h	h	h	h	a	h
Chr03_228931208	228810373	229052044	241671	228931208	3	60.914	h	h	b	h	h	b	a	h	h	h	h	a	h	h	h	h	b	h	h	a	b	h	h	b	a	h	a	h	a	h	a	h	a	a	a	a	a	h	h	h	h	a	h
Chr03_229338931	229052044	229625818	573774	229338931	3	61.381	h	h	b	h	h	b	a	h	h	h	h	a	h	h	h	h	b	h	h	a	b	h	h	b	a	h	a	a	a	h	a	h	a	a	a	a	a	h	h	h	h	a	h
Chr03_229804754	229625818	229983690	357872	229804754	3	61.849	h	h	b	h	h	b	a	h	h	h	h	a	h	h	h	h	b	h	h	a	b	h	h	b	a	h	a	a	a	h	a	h	a	a	a	a	a	h	h	h	h	a	h
Chr03_230433462	229983690	230883234	899544	230433462	3	62.316	h	h	b	h	h	b	a	h	h	h	h	a	h	h	h	h	b	h	h	a	b	h	h	b	a	h	a	a	a	h	a	h	a	a	a	a	a	h	h	h	h	a	h
Chr03_231065183	230883234	231247132	363898	231065183	3	63.812	h	h	b	h	h	b	a	h	h	h	h	a	h	h	h	h	b	h	h	a	h	h	h	b	a	h	a	a	a	h	a	h	a	a	a	a	a	h	h	h	h	a	h
Chr03_231936378	231247132	232625625	1378493	231936378	3	64.279	h	h	b	h	h	b	a	h	h	h	h	a	h	h	h	h	b	h	h	a	h	h	h	b	a	h	a	a	a	h	a	h	a	a	a	a	a	h	h	h	h	a	h
Chr03_232969926	232625625	233314228	688603	232969926	3	67.18	h	h	b	h	h	h	a	h	h	h	h	a	h	h	h	h	b	h	h	a	h	h	h	b	a	h	a	a	a	h	a	h	a	a	a	a	a	h	h	h	h	a	h
Chr03_234555692	233314228	235797157	2482929	234555692	3	68.773	h	h	b	h	h	h	a	h	h	h	h	a	h	h	h	h	b	h	h	a	h	h	h	b	h	h	h	a	a	h	a	h	h	a	a	a	a	h	h	h	h	a	h
Chr03_236035893	235797157	236274629	477472	236035893	3	69.241	h	h	b	h	h	h	a	h	h	h	h	a	h	h	h	h	b	h	h	a	h	h	h	b	h	h	h	a	a	h	a	h	h	a	a	a	a	h	h	h	h	a	h
Chr03_236611937	236274629	236949246	674617	236611937	3	69.708	h	h	b	h	h	h	a	h	h	h	h	a	h	h	h	h	b	h	h	a	h	h	h	b	h	h	h	a	a	h	a	h	h	a	a	a	a	h	h	h	h	a	h
Chr03_237251936	236949246	237554627	605381	237251936	3	70.643	h	h	b	h	h	h	a	h	h	h	h	a	h	h	h	h	b	h	h	a	h	h	h	b	h	h	h	a	a	a	a	h	h	a	a	a	a	h	h	h	h	a	h
Chr03_237672791	237554627	237790955	236328	237672791	3	71.11	h	h	b	h	h	h	a	h	h	h	h	a	h	h	h	h	b	h	h	a	h	h	h	b	h	h	h	a	a	a	a	h	h	a	a	a	a	h	h	h	h	a	h
Chr03_239132205	237790955	240473455	2682500	239132205	3	71.577	h	h	b	h	h	h	a	h	h	h	h	a	h	h	h	h	b	h	h	a	h	h	h	b	h	h	h	a	a	a	a	h	h	a	a	a	a	h	h	h	h	h	h
Chr03_241038693	240473455	241603932	1130477	241038693	3	73.073	h	h	b	h	h	h	a	h	h	h	h	a	h	h	h	h	b	h	h	a	h	h	h	b	h	h	h	a	a	a	a	h	h	a	h	a	a	h	h	h	h	h	h
Chr03_242367514	241603932	243131096	1527164	242367514	3	73.54	h	h	b	h	h	h	a	h	h	h	h	a	h	h	h	h	b	h	h	a	h	h	h	b	h	h	h	a	a	a	a	h	h	a	h	a	a	h	h	h	h	h	h
Chr03_243927416	243131096	244723736	1592640	243927416	3	74.008	h	h	b	h	h	h	a	h	h	h	h	a	h	h	h	h	b	h	h	a	h	h	h	b	h	h	h	a	a	a	a	h	h	a	h	a	a	h	h	h	h	h	h
Chr03_245643309	244723736	246562883	1839147	245643309	3	75.503	h	h	b	h	h	h	a	h	h	h	h	a	h	h	h	h	b	h	h	a	h	h	h	b	h	h	h	a	a	a	a	h	h	a	h	a	a	h	a	h	h	h	h
Chr03_248246640	246562883	249930398	3367515	248246640	3	76.438	h	a	b	h	h	h	a	h	h	h	h	a	h	h	h	h	b	h	h	a	h	h	h	b	h	h	h	a	a	a	a	h	h	a	h	a	a	h	a	h	h	h	h
Chr03_251044581	249930398	252158764	2228366	251044581	3	76.905	h	a	b	h	h	h	a	h	h	h	h	a	h	h	h	h	b	h	h	a	h	h	h	b	h	h	h	a	a	a	a	h	h	a	h	a	h	h	a	h	h	h	h
Chr03_254159180	252158764	256159597	4000833	254159180	3	78.869	h	a	h	h	h	h	a	h	h	h	h	a	h	h	h	h	b	h	h	a	h	h	h	b	h	h	h	a	a	a	h	h	h	a	h	a	h	h	a	h	h	h	h
Chr03_256164665	256159597	256169734	10137	256164665	3	79.336	h	a	h	h	h	h	a	h	h	h	h	a	h	h	h	h	b	h	h	h	h	h	h	b	h	h	h	a	a	a	h	h	h	a	h	a	h	h	a	h	h	h	h
Chr03_258833591	256169734	261497449	5327715	258833591	3	79.808	h	a	h	h	h	h	a	h	h	h	h	a	h	h	h	h	b	h	h	h	h	h	h	b	h	h	h	b	a	a	h	h	h	a	h	a	h	h	a	h	h	h	h
Chr03_262446657	261497449	263395866	1898417	262446657	3	80.28	h	a	h	h	h	h	a	h	h	h	h	a	h	h	h	h	b	h	h	h	h	h	h	b	h	h	h	b	a	a	h	h	h	a	h	a	h	h	a	h	h	h	h
Chr03_266741751	263395866	270087637	6691771	266741751	3	80.747	h	a	h	h	h	h	a	h	h	h	h	a	h	h	h	h	b	h	h	h	h	h	h	b	h	h	h	b	a	a	h	h	h	a	h	a	h	h	a	h	h	h	h
Chr04_2440704	0	4881409	4881409	2440704	4	0	b	b	h	h	b	h	h	a	h	h	b	h	a	b	h	b	h	b	h	h	h	a	h	h	b	h	h	a	a	b	h	h	a	b	h	b	h	a	a	h	h	h	a
Chr04_6769653	4881409	8657898	3776489	6769653	4	0.467	b	b	h	h	b	h	h	a	h	h	b	h	a	b	h	b	h	b	h	h	h	a	h	h	b	h	h	a	a	b	h	h	a	b	h	b	h	a	a	h	h	h	a
Chr04_9763069	8657898	10868241	2210343	9763069	4	1.593	b	b	h	h	b	h	h	b	h	h	b	h	a	b	h	b	h	b	h	h	h	a	h	h	b	h	h	a	a	b	h	h	a	b	h	b	h	a	a	h	h	h	a
Chr04_10998719	10868241	11129197	260956	10998719	4	5.155	b	b	h	h	b	h	h	b	h	h	b	h	a	b	h	b	h	b	h	h	h	a	h	h	b	h	h	a	a	b	h	h	a	h	h	b	h	a	a	b	h	h	a
Chr04_11213611	11129197	11298026	168829	11213611	4	5.623	b	b	h	h	b	h	h	b	h	h	b	b	a	b	h	b	h	b	h	h	h	a	h	h	b	h	h	a	a	b	h	h	a	h	h	b	h	a	a	b	h	h	a
Chr04_11417168	11298026	11536311	238285	11417168	4	6.557	b	b	h	h	b	h	h	b	h	h	b	b	a	b	h	b	h	b	h	h	a	a	h	h	b	h	h	a	a	b	h	h	a	h	h	b	h	a	a	b	h	h	a
Chr04_11803960	11536311	12071609	535298	11803960	4	7.216	a	b	h	h	b	h	h	b	h	h	b	b	a	b	h	b	h	b	h	h	a	a	h	h	b	h	h	a	a	b	h	h	a	h	h	b	h	a	a	b	h	h	a
Chr04_12115570	12071609	12159532	87923	12115570	4	7.683	a	b	h	h	b	h	h	b	h	h	b	b	a	b	h	b	h	b	h	h	a	a	h	h	b	h	h	a	a	b	h	h	a	h	h	h	h	a	a	b	h	h	a
Chr04_12259314	12159532	12359096	199564	12259314	4	8.618	a	b	h	h	b	h	h	b	h	h	b	b	a	b	h	b	h	b	h	h	a	a	h	h	b	h	h	a	a	b	h	h	a	h	h	h	h	a	a	b	h	h	a
Chr04_12502363	12359096	12645630	286534	12502363	4	9.085	a	b	h	h	b	h	h	b	h	h	b	b	a	b	h	b	h	b	h	h	a	a	h	h	b	h	h	a	a	b	h	h	a	h	h	h	h	a	h	b	h	h	a
Chr04_13070870	12645630	13496111	850481	13070870	4	9.552	a	b	b	h	b	h	h	b	h	h	b	b	a	b	h	b	h	b	h	h	a	a	h	h	b	h	h	a	a	b	h	h	a	h	h	h	h	a	h	b	h	h	a
Chr04_13563659	13496111	13631207	135096	13563659	4	10.02	a	b	b	h	b	h	h	b	h	h	b	b	a	b	h	b	h	b	h	h	a	a	h	h	b	h	h	a	a	b	h	h	a	h	h	h	h	a	h	b	h	h	a
Chr04_14080169	13631207	14529132	897925	14080169	4	10.487	a	b	b	h	b	h	h	b	h	h	b	b	a	b	h	b	h	b	h	h	a	a	h	h	b	h	h	a	a	b	h	h	a	h	h	h	h	a	h	b	h	h	a
Chr04_14949539	14529132	15369946	840814	14949539	4	11.422	a	b	b	h	b	h	h	b	h	h	b	b	a	b	h	b	h	b	h	h	a	h	h	h	b	h	h	a	a	b	h	h	a	h	h	h	h	a	h	b	h	h	a
Chr04_15585151	15369946	15800356	430410	15585151	4	14.514	a	b	b	h	b	h	h	b	h	h	b	b	a	b	h	b	h	b	h	h	a	h	h	h	b	h	h	a	a	b	h	a	h	h	h	h	h	a	h	b	h	h	a
Chr04_15803303	15800356	15806250	5894	15803303	4	15.173	a	b	b	h	b	h	h	b	h	h	b	b	a	b	h	b	a	b	h	h	a	h	h	h	b	h	h	a	a	b	h	a	h	h	h	h	h	a	h	b	h	h	a
Chr04_15845869	15806250	15885489	79239	15845869	4	15.64	a	b	b	h	b	h	h	b	h	h	b	b	a	b	h	b	a	b	h	h	a	h	h	h	b	h	h	a	a	b	h	a	h	h	h	h	h	a	h	b	h	h	a
Chr04_16013767	15885489	16142045	256556	16013767	4	16.107	a	b	b	h	b	h	h	b	h	h	b	b	a	b	h	b	a	b	h	h	a	h	h	h	b	h	h	a	a	b	h	a	h	h	h	h	h	a	h	b	h	h	a
Chr04_17401798	16142045	18661552	2519507	17401798	4	16.575	a	b	b	h	b	h	h	b	h	h	b	b	a	b	h	b	a	b	h	h	a	h	h	h	b	h	h	a	a	b	h	a	h	h	h	h	h	a	h	b	h	h	a
Chr04_19586738	18661552	20511924	1850372	19586738	4	18.445	a	b	b	h	b	h	h	b	h	h	h	b	a	b	h	b	a	b	h	h	a	h	h	h	b	h	h	a	a	b	h	a	h	h	h	h	h	a	h	b	h	h	a
Chr04_20636619	20511924	20761314	249390	20636619	4	20.877	a	b	b	h	b	h	h	b	h	h	h	b	a	b	h	h	a	h	h	b	a	h	h	h	b	h	h	a	a	b	h	a	h	h	h	h	h	a	h	b	h	h	a
Chr04_24213368	20761314	27665422	6904108	24213368	4	21.344	a	b	b	h	b	h	h	b	h	h	h	b	a	b	h	h	a	h	h	b	a	h	h	h	b	h	h	a	a	b	h	a	h	h	h	h	h	a	h	b	h	h	a
Chr04_28952495	27665422	30239568	2574146	28952495	4	22.746	a	b	b	h	b	h	h	b	h	h	h	b	a	b	h	h	a	h	h	b	a	h	h	h	b	h	h	a	a	b	h	a	h	h	h	h	h	a	b	b	h	h	a
Chr04_32156799	30239568	34074031	3834463	32156799	4	23.213	a	b	b	h	b	h	h	b	h	h	h	b	a	b	h	h	a	h	h	b	a	h	h	h	b	h	h	a	a	b	h	a	h	h	h	h	h	a	b	b	h	h	a
Chr04_51278250	34074031	68482469	34408438	51278250	4	24.616	a	b	b	h	b	h	h	b	h	h	h	b	a	b	h	h	a	h	h	b	a	h	h	h	b	h	h	a	a	b	h	a	h	h	h	h	h	a	b	b	h	h	a
Chr04_72584418	68482469	76686367	8203898	72584418	4	25.083	a	b	b	h	b	h	h	b	h	h	h	b	a	b	h	h	a	h	h	b	a	h	h	h	b	h	h	a	a	b	h	a	h	h	h	h	h	a	b	h	h	h	a
Chr04_118171757	76686367	159657147	82970780	118171757	4	25.55	a	b	b	h	b	h	h	b	h	h	h	b	a	b	h	h	a	h	h	b	a	h	h	h	b	h	h	a	h	b	h	a	h	h	h	h	h	a	b	h	h	h	a
Chr04_159925606	159657147	160194065	536918	159925606	4	26.018	a	b	b	h	b	h	h	b	h	h	h	b	a	b	h	h	a	h	h	b	a	h	h	h	b	h	h	a	h	b	h	a	h	h	h	h	h	a	b	h	h	h	a
Chr04_164376153	160194065	168558241	8364176	164376153	4	26.485	a	b	b	h	b	h	h	b	h	h	h	b	a	b	h	h	a	h	h	b	a	h	h	h	b	h	h	a	h	b	h	a	h	h	h	h	h	a	b	h	h	h	a
Chr04_168717456	168558241	168876672	318431	168717456	4	26.952	a	b	b	h	b	a	h	b	h	h	h	b	a	b	h	h	a	h	h	b	a	h	h	h	b	h	h	a	h	b	h	a	h	h	h	h	h	a	b	h	h	h	a
Chr04_169214649	168876672	169552627	675955	169214649	4	27.42	a	b	b	h	b	a	h	b	h	h	h	b	a	b	h	h	a	h	h	b	a	h	h	h	b	h	h	a	h	b	h	a	h	h	h	h	h	a	b	h	h	h	a
Chr04_169682798	169552627	169812969	260342	169682798	4	27.887	a	b	b	h	b	a	h	b	h	h	h	b	a	b	h	h	a	h	h	b	a	h	h	h	b	h	h	a	h	b	h	a	h	h	h	h	h	a	b	h	h	h	a
Chr04_172197313	169812969	174581658	4768689	172197313	4	29.289	a	b	b	h	b	a	h	b	h	h	h	b	a	b	h	h	a	h	a	b	a	h	h	h	b	h	h	a	h	b	h	a	h	h	h	h	h	a	b	h	h	h	a
Chr04_175816716	174581658	177051774	2470116	175816716	4	29.756	a	b	b	h	b	a	h	b	h	h	h	b	a	b	h	h	a	h	a	b	a	h	h	h	b	h	h	a	h	b	h	a	h	h	h	h	h	a	b	h	h	h	a
Chr04_177508596	177051774	177965418	913644	177508596	4	30.224	a	b	b	h	b	a	h	b	h	h	h	b	a	b	h	h	a	h	a	b	a	h	h	h	b	h	h	a	h	b	h	a	h	h	h	h	h	a	b	h	h	h	a
Chr04_179677238	177965418	181389059	3423641	179677238	4	30.691	a	b	b	h	b	a	h	b	h	h	h	b	a	b	h	h	a	h	a	b	a	h	h	h	b	h	h	a	h	b	h	a	h	h	h	h	h	a	b	h	h	h	a
Chr04_181937640	181389059	182486222	1097163	181937640	4	31.158	a	b	b	h	b	a	h	b	h	h	h	b	a	b	h	h	a	h	a	b	a	h	h	h	b	h	h	a	h	b	h	a	h	h	h	h	h	a	h	h	h	h	a
Chr04_183883367	182486222	185280512	2794290	183883367	4	31.626	a	b	b	h	b	a	h	b	h	h	h	b	a	b	h	h	h	h	a	b	a	h	h	h	b	h	h	a	h	b	h	a	h	h	h	h	h	a	h	h	h	h	a
Chr04_187145812	185280512	189011112	3730600	187145812	4	33.589	a	b	b	h	b	a	h	b	h	h	h	b	a	b	h	h	h	h	a	b	a	h	h	h	b	h	h	a	h	b	h	a	h	h	h	h	h	a	h	h	h	h	a
Chr04_189311215	189011112	189611319	600207	189311215	4	36.021	a	b	b	h	b	a	h	b	h	h	h	b	a	b	h	h	h	h	a	b	a	h	h	h	b	h	h	a	h	b	h	a	h	h	h	h	h	a	h	a	h	h	a
Chr04_190744297	189611319	191877276	2265957	190744297	4	36.488	a	b	b	h	b	a	h	b	h	h	h	b	a	b	h	h	h	h	a	b	a	h	h	h	b	h	h	a	h	b	h	a	h	h	h	h	h	a	h	a	h	h	a
Chr04_192123710	191877276	192370144	492868	192123710	4	38.452	a	b	b	h	b	a	h	b	h	h	h	b	a	b	h	h	h	h	a	b	a	h	h	h	b	h	h	a	h	b	h	a	h	a	h	h	h	a	h	a	h	h	h
Chr04_192747475	192370144	193124807	754663	192747475	4	39.387	a	b	b	h	b	a	h	b	h	h	b	b	a	b	h	h	h	h	a	b	a	h	h	h	b	h	h	a	h	b	h	a	h	a	h	h	h	a	h	a	h	h	h
Chr04_193506429	193124807	193888052	763245	193506429	4	39.854	a	b	b	h	b	a	h	b	h	h	b	b	a	b	h	h	h	h	a	b	a	h	h	h	b	h	h	a	h	b	h	a	h	a	h	h	h	a	h	a	h	h	h
Chr04_194462420	193888052	195036789	1148737	194462420	4	42.286	a	b	b	h	b	a	h	b	h	h	b	h	a	b	h	h	h	h	a	b	h	h	h	h	b	h	h	a	h	b	h	a	h	a	h	h	h	a	h	a	h	h	h
Chr04_195577193	195036789	196117598	1080809	195577193	4	42.757	a	b	b	h	b	a	h	b	h	h	b	h	a	b	h	h	h	h	a	b	h	h	h	h	b	h	h	a	h	b	h	b	h	a	h	h	h	a	h	a	h	h	h
Chr04_196152403	196117598	196187208	69610	196152403	4	44.16	a	b	b	h	b	a	h	b	h	h	b	h	h	b	h	h	h	h	a	b	h	h	h	h	b	h	b	a	h	b	h	b	h	a	h	h	h	a	h	a	h	h	h
Chr04_196200991	196187208	196214774	27566	196200991	4	44.627	a	b	b	h	b	a	h	b	h	h	b	h	h	b	h	h	h	h	a	b	h	h	h	h	b	h	b	a	h	b	h	b	h	a	h	h	h	a	h	a	h	h	h
Chr04_196725872	196214774	197236971	1022197	196725872	4	45.094	a	b	b	h	b	a	h	b	h	h	b	h	h	b	h	h	h	h	a	b	h	h	h	h	b	h	b	a	h	b	h	b	h	a	h	h	h	a	h	a	h	h	h
Chr04_200077866	197236971	202918761	5681790	200077866	4	45.562	a	b	b	h	b	a	h	b	h	h	b	h	h	b	h	h	h	h	a	b	h	h	h	h	b	h	b	a	h	b	h	b	h	a	h	h	h	a	h	a	h	h	h
Chr04_203002787	202918761	203086813	168052	203002787	4	46.964	h	b	b	h	b	a	h	b	h	h	b	h	h	b	h	h	h	h	a	b	h	h	h	h	b	h	b	a	h	b	h	b	h	a	h	h	h	a	h	a	h	h	h
Chr04_203927171	203086813	204767529	1680716	203927171	4	48.09	h	b	b	h	b	a	h	b	h	h	b	h	h	b	h	h	h	h	a	h	h	h	h	h	b	h	b	a	h	a	h	b	h	a	h	h	h	a	h	a	h	h	h
Chr04_207020150	204767529	209272771	4505242	207020150	4	49.492	h	b	b	h	b	a	h	b	h	h	b	h	h	b	h	h	h	h	a	h	h	h	h	h	b	h	b	a	h	a	h	b	a	a	h	h	h	a	h	a	h	h	h
Chr04_209837219	209272771	210401668	1128897	209837219	4	49.959	h	b	b	h	b	a	h	b	h	h	b	h	h	b	h	h	h	h	a	h	h	h	h	h	b	h	b	a	h	a	h	b	a	a	h	h	h	a	h	a	h	h	h
Chr04_210817330	210401668	211232993	831325	210817330	4	50.427	h	b	b	h	b	a	h	b	h	h	b	h	h	b	h	h	h	h	a	h	h	h	h	h	b	h	b	a	h	a	h	b	a	a	h	h	h	a	h	a	h	h	h
Chr04_211543689	211232993	211854385	621392	211543689	4	50.894	h	b	b	h	b	a	h	b	h	h	b	h	h	b	h	h	h	h	a	h	h	h	h	h	b	h	b	a	h	a	h	b	a	a	h	h	h	a	h	a	h	h	h
Chr04_212383746	211854385	212913107	1058722	212383746	4	51.829	h	b	h	h	b	a	h	b	h	h	b	h	h	b	h	h	h	h	a	h	h	h	h	h	b	b	b	a	h	a	h	b	a	a	h	h	h	a	h	a	h	h	h
Chr04_213006754	212913107	213100401	187294	213006754	4	52.296	h	b	h	h	b	h	h	b	h	h	b	h	h	b	h	h	h	h	a	h	h	h	h	h	b	b	b	a	h	a	h	b	a	a	h	h	h	a	h	a	h	h	h
Chr04_215242568	213100401	217384735	4284334	215242568	4	52.763	h	b	h	h	b	h	h	b	h	h	b	h	h	b	h	h	h	h	a	h	h	h	h	h	b	b	b	a	h	a	h	b	a	a	h	h	h	a	h	a	h	h	h
Chr04_217585393	217384735	217786051	401316	217585393	4	57.261	h	b	h	h	b	h	h	b	h	h	b	h	h	b	h	h	h	h	a	h	h	h	h	h	b	b	b	a	h	a	h	b	a	a	b	h	b	a	h	h	h	h	h
Chr04_218003291	217786051	218220531	434480	218003291	4	58.196	h	b	h	h	b	h	h	b	h	h	b	h	h	b	h	h	h	h	a	h	h	h	h	h	b	b	b	a	h	a	h	b	a	a	b	h	b	a	h	h	h	h	h
Chr04_218325789	218220531	218431048	210517	218325789	4	59.131	h	b	h	h	b	h	h	b	h	h	b	h	h	b	h	h	h	h	a	h	h	h	h	h	b	b	b	a	h	a	h	b	a	a	b	h	b	a	h	h	h	h	h
Chr04_218484891	218431048	218538734	107686	218484891	4	60.066	h	b	h	h	b	h	h	b	h	h	b	h	h	b	h	h	h	h	a	h	h	h	h	h	b	b	b	a	h	a	h	b	a	a	b	h	b	a	h	h	h	h	h
Chr04_218685793	218538734	218832852	294118	218685793	4	62.497	h	b	h	h	b	h	h	b	h	h	b	h	h	b	h	h	h	h	a	h	b	h	h	h	b	b	h	a	h	a	h	b	a	a	b	h	b	a	h	h	h	h	h
Chr04_218846366	218832852	218859881	27029	218846366	4	62.965	h	b	h	h	b	h	h	b	h	h	b	h	h	b	h	b	h	h	a	h	b	h	h	h	b	b	h	a	h	a	h	b	a	a	b	h	b	a	h	h	h	h	h
Chr04_219149699	218859881	219439518	579637	219149699	4	63.432	h	b	h	h	b	h	h	b	h	h	b	h	h	b	h	b	h	h	a	h	b	h	h	a	b	b	h	a	h	a	h	b	a	a	b	h	b	a	h	h	h	h	h
Chr04_219738655	219439518	220037792	598274	219738655	4	65.026	h	b	h	h	b	h	h	b	h	h	b	h	h	b	h	b	h	h	a	h	b	h	h	a	b	b	h	a	h	a	h	b	a	a	b	h	b	a	h	h	h	h	h
Chr04_225306618	220037792	230575444	10537652	225306618	4	65.493	h	b	h	h	b	h	h	b	h	h	b	h	h	b	h	b	h	a	a	h	b	h	h	a	b	b	h	a	h	a	h	b	a	a	b	h	b	a	h	h	h	h	h
Chr05_3406026	0	6812052	6812052	3406026	5	0	h	h	a	h	h	b	b	h	h	a	h	a	h	b	h	h	h	a	h	a	b	h	h	h	a	h	h	a	h	h	b	h	a	a	b	h	h	a	h	h	h	h	h
Chr05_7834400	6812052	8856749	2044697	7834400	5	0.468	h	h	a	h	h	b	b	h	h	a	h	a	h	b	h	h	h	a	h	a	b	h	h	h	a	h	h	a	h	h	b	h	a	a	b	h	h	a	h	h	h	h	h
Chr05_9137560	8856749	9418371	561622	9137560	5	0.935	h	h	a	h	h	b	b	h	h	a	h	a	h	b	h	h	h	a	h	a	b	h	h	h	a	h	h	a	h	h	b	h	a	a	b	h	h	a	h	h	h	h	h
Chr05_9649381	9418371	9880391	462020	9649381	5	2.431	h	h	a	h	h	b	b	h	h	a	h	a	h	b	h	b	h	a	h	a	b	h	h	h	a	h	h	a	h	h	b	h	a	a	b	h	h	a	h	h	h	h	h
Chr05_9885397	9880391	9890403	10012	9885397	5	2.898	h	h	a	h	h	b	b	h	h	a	h	a	h	b	h	b	h	a	h	a	b	h	h	h	a	h	h	a	a	h	b	h	a	a	b	h	h	a	h	h	h	h	h
Chr05_11165047	9890403	12439692	2549289	11165047	5	3.833	h	h	a	h	h	b	b	h	h	a	h	a	h	b	h	b	h	a	h	a	b	h	h	h	a	h	h	a	a	h	b	h	a	a	b	h	h	a	h	h	h	h	h
Chr05_13107050	12439692	13774409	1334717	13107050	5	4.767	h	h	a	h	h	b	b	h	h	a	h	a	a	b	h	b	h	a	h	a	b	h	h	h	h	h	h	a	a	h	b	h	a	a	b	h	h	a	h	h	h	h	h
Chr05_13892901	13774409	14011394	236985	13892901	5	6.17	h	h	a	h	h	b	b	h	h	a	h	a	a	b	h	b	h	a	h	a	b	h	h	h	h	h	h	a	a	h	b	h	a	a	b	h	h	a	h	h	h	h	h
Chr05_14573257	14011394	15135121	1123727	14573257	5	6.637	h	h	a	h	h	b	b	h	h	a	h	a	a	b	h	b	h	a	h	a	b	h	h	h	h	h	h	a	a	h	b	h	a	a	b	h	h	a	h	h	h	h	h
Chr05_16081620	15135121	17028120	1892999	16081620	5	8.039	h	h	a	h	h	b	b	h	h	a	h	a	a	b	h	b	h	a	h	a	b	h	h	h	h	h	h	a	a	h	b	h	a	a	b	h	h	a	h	h	h	b	h
Chr05_17371247	17028120	17714374	686254	17371247	5	8.506	h	h	a	h	h	b	b	h	h	a	h	a	a	b	h	b	h	a	h	a	b	h	h	h	h	h	h	a	a	h	b	h	a	a	b	h	h	a	h	h	h	b	h
Chr05_18914434	17714374	20114494	2400120	18914434	5	8.974	h	h	a	h	h	b	b	h	h	a	a	a	a	b	h	b	h	a	h	a	b	h	h	h	h	h	h	a	a	h	b	h	a	a	b	h	h	a	h	h	h	b	h
Chr05_20453887	20114494	20793280	678786	20453887	5	9.441	h	h	a	h	h	b	b	h	h	a	a	a	a	h	h	b	h	a	h	a	b	h	h	h	h	h	h	a	a	h	b	h	a	a	b	h	h	a	h	h	h	b	h
Chr05_21197492	20793280	21601705	808425	21197492	5	9.908	h	h	a	h	h	b	b	h	h	a	a	a	a	h	h	b	h	a	h	a	b	h	h	h	h	h	h	a	a	h	b	h	a	a	b	h	h	a	h	h	h	b	h
Chr05_21985711	21601705	22369717	768012	21985711	5	10.843	h	h	a	h	a	b	b	h	h	a	a	a	a	h	h	b	h	a	h	a	b	h	h	h	h	h	h	a	a	h	b	h	a	a	b	h	h	a	h	h	h	b	b
Chr05_22920230	22369717	23470743	1101026	22920230	5	11.31	h	h	a	h	a	b	b	h	h	a	a	a	a	h	h	b	h	a	h	a	b	h	h	h	h	h	h	a	a	h	h	h	a	a	b	h	h	a	h	h	h	b	b
Chr05_23901651	23470743	24332560	861817	23901651	5	11.778	h	h	a	h	a	b	b	h	h	a	a	a	a	h	h	b	h	a	h	a	b	h	h	h	h	h	h	a	a	h	h	h	a	a	b	h	h	a	h	h	h	b	b
Chr05_24418892	24332560	24505225	172665	24418892	5	12.245	h	h	a	h	a	b	b	h	h	a	a	a	a	h	h	b	h	a	h	a	b	h	h	h	h	h	h	a	a	h	h	h	a	a	b	h	h	a	h	h	h	b	b
Chr05_24528448	24505225	24551671	46446	24528448	5	12.712	h	h	a	h	a	b	b	h	h	a	a	a	a	h	h	b	h	a	h	a	b	h	h	h	h	h	h	h	a	h	h	h	a	a	b	h	h	a	h	h	h	b	b
Chr05_24775093	24551671	24998516	446845	24775093	5	13.18	h	h	a	h	a	b	b	h	h	a	a	a	a	a	h	b	h	a	h	a	b	h	h	h	h	h	h	h	a	h	h	h	a	a	b	h	h	a	h	h	h	b	b
Chr05_25378439	24998516	25758362	759846	25378439	5	13.647	h	h	a	h	a	b	b	h	b	a	a	a	a	a	h	b	h	a	h	a	b	h	h	h	h	h	h	h	a	h	h	h	a	a	b	h	h	a	h	h	h	b	b
Chr05_25820009	25758362	25881656	123294	25820009	5	14.114	h	h	a	h	a	b	b	h	b	a	a	a	a	a	h	b	h	a	h	a	b	h	h	h	h	h	h	h	a	h	h	h	a	a	b	h	h	a	h	h	h	b	b
Chr05_26538567	25881656	27195478	1313822	26538567	5	14.582	h	h	a	h	a	b	b	h	b	a	a	a	a	a	h	b	h	a	h	a	b	h	h	h	h	h	h	h	a	h	h	h	h	a	b	h	h	a	h	h	h	b	b
Chr05_28061181	27195478	28926885	1731407	28061181	5	15.049	h	h	a	h	a	b	b	h	b	a	a	h	a	a	h	b	h	a	h	a	b	h	h	h	h	h	h	h	a	h	h	h	h	a	b	h	h	a	h	h	h	b	b
Chr05_29046661	28926885	29166438	239553	29046661	5	17.012	h	h	a	h	a	b	b	h	b	a	a	h	a	a	h	b	h	a	h	a	b	h	h	h	h	h	b	h	a	h	h	h	h	h	h	h	h	a	h	h	h	b	b
Chr05_29238228	29166438	29310018	143580	29238228	5	18.508	h	h	a	h	a	b	b	h	b	a	a	h	a	a	h	b	h	a	h	a	b	h	h	h	h	h	b	h	a	h	h	h	h	h	h	h	h	a	h	h	h	b	b
Chr05_30253787	29310018	31197557	1887539	30253787	5	20.004	h	h	a	h	a	b	h	h	b	a	a	h	a	a	h	b	h	a	h	a	b	h	h	h	h	h	b	h	a	h	h	h	h	h	h	h	h	a	h	h	h	b	b
Chr05_31246932	31197557	31296307	98750	31246932	5	24.031	h	h	a	h	a	b	h	h	b	a	a	h	h	a	b	b	h	a	h	a	b	h	h	h	h	h	b	h	a	h	h	h	h	h	h	h	h	a	h	h	h	b	b
Chr05_31323197	31296307	31350088	53781	31323197	5	24.966	h	h	a	h	a	b	h	h	b	a	a	h	h	a	b	b	h	a	h	a	b	h	a	h	h	h	b	h	a	h	h	h	h	h	h	h	h	a	h	h	h	b	b
Chr05_31359387	31350088	31368686	18598	31359387	5	25.433	h	h	a	h	a	b	h	h	b	a	a	h	h	a	b	b	h	a	h	a	b	h	a	h	h	h	b	h	h	h	h	h	h	h	h	h	h	a	h	h	h	b	b
Chr05_31478240	31368686	31587795	219109	31478240	5	25.901	h	h	a	h	a	b	h	h	b	a	a	h	h	a	b	b	h	a	h	a	b	h	a	h	h	h	b	h	h	h	h	h	h	h	h	h	h	a	h	h	h	b	b
Chr05_31742969	31587795	31898144	310349	31742969	5	26.368	h	h	a	h	a	b	h	h	b	a	a	h	h	a	b	b	h	a	h	a	b	h	a	h	h	h	b	h	h	h	h	h	h	h	h	h	h	a	h	h	h	b	b
Chr05_33186353	31898144	34474563	2576419	33186353	5	26.835	h	h	a	h	a	b	h	h	b	a	a	h	h	a	b	b	h	a	h	a	b	h	a	h	h	h	b	h	h	h	h	h	h	h	h	h	h	a	h	h	h	h	b
Chr05_51829912	34474563	69185261	34710698	51829912	5	27.303	a	h	a	h	a	b	h	h	b	a	a	h	h	a	b	b	h	a	h	a	b	h	a	h	h	h	b	h	h	h	h	h	h	h	h	h	h	a	h	h	h	h	b
Chr05_118686865	69185261	168188470	99003209	118686865	5	27.77	a	h	a	h	a	h	h	h	b	a	a	h	h	a	b	b	h	a	h	a	b	h	a	h	h	h	b	h	h	h	h	h	h	h	h	h	h	a	h	h	h	h	b
Chr05_171115746	168188470	174043022	5854552	171115746	5	28.237	a	h	a	h	a	h	h	h	b	a	a	h	h	a	b	b	h	a	b	a	b	h	a	h	h	h	b	h	h	h	h	h	h	h	h	h	h	a	h	h	h	h	b
Chr05_177308148	174043022	180573275	6530253	177308148	5	28.704	a	h	a	h	a	h	h	h	b	a	a	h	h	a	b	b	h	a	b	a	b	h	a	h	h	h	b	h	h	h	h	h	h	h	h	h	h	a	h	h	h	h	b
Chr05_181821201	180573275	183069127	2495852	181821201	5	31.136	a	h	a	h	a	h	h	h	b	a	a	a	h	a	b	b	h	a	b	a	b	h	a	b	h	h	b	h	h	h	h	h	h	h	h	h	h	a	h	h	h	h	b
Chr05_183124970	183069127	183180814	111687	183124970	5	31.604	a	h	a	h	a	h	h	h	b	a	a	a	h	a	b	b	h	a	b	a	b	h	a	b	h	h	b	h	h	h	h	h	h	h	h	h	h	a	h	h	h	h	b
Chr05_183444762	183180814	183708710	527896	183444762	5	32.538	a	h	a	h	a	h	h	h	b	a	a	a	h	a	b	b	h	a	b	a	b	h	a	b	h	h	b	h	h	h	h	h	h	h	h	h	h	a	h	h	h	h	b
Chr05_187074514	183708710	190440319	6731609	187074514	5	33.006	a	h	a	h	a	h	h	h	b	a	h	a	h	a	b	b	h	a	b	a	b	h	a	b	h	h	b	h	h	h	h	h	h	h	h	h	h	a	h	h	h	h	b
Chr05_190467916	190440319	190495513	55194	190467916	5	33.473	a	h	a	h	a	h	h	h	b	a	h	a	h	a	b	b	h	a	b	a	b	h	a	b	h	h	b	h	h	h	h	h	h	h	h	h	h	a	a	h	h	h	b
Chr05_190725109	190495513	190954706	459193	190725109	5	33.94	a	h	a	h	a	h	h	h	b	a	h	a	h	a	b	b	h	a	b	a	b	h	a	b	h	h	b	h	h	h	h	h	h	h	h	h	h	a	a	h	h	h	b
Chr05_195965510	190954706	200976315	10021609	195965510	5	34.408	a	h	a	h	a	h	h	h	b	a	h	a	h	a	b	b	h	a	b	a	b	h	a	b	h	h	b	h	h	h	h	h	h	h	h	h	h	a	a	h	h	h	b
Chr05_201219777	200976315	201463240	486925	201219777	5	35.342	a	h	a	h	a	h	h	h	b	a	h	a	h	a	b	b	h	a	b	a	b	h	a	b	h	h	b	h	h	h	h	h	h	h	h	h	h	a	a	h	h	h	b
Chr05_202904914	201463240	204346588	2883348	202904914	5	37.306	a	h	a	h	a	h	h	h	b	a	h	h	h	a	b	h	h	a	b	a	b	h	a	b	h	h	b	h	h	h	h	h	h	h	h	b	h	a	a	h	h	h	b
Chr05_204366741	204346588	204386894	40306	204366741	5	39.269	a	h	a	h	a	h	h	h	b	a	h	h	h	a	b	h	h	a	b	a	b	h	a	b	h	h	b	h	h	h	h	h	h	h	h	b	h	a	a	h	h	b	b
Chr05_205021224	204386894	205655555	1268661	205021224	5	39.737	a	h	a	h	a	h	h	h	b	a	h	h	h	a	b	h	h	a	b	a	b	h	a	b	b	h	b	h	h	h	h	h	h	h	h	b	h	a	a	h	h	b	b
Chr05_205681745	205655555	205707935	52380	205681745	5	40.204	a	h	a	h	a	h	h	h	b	a	h	h	h	a	b	h	h	a	b	a	b	h	a	b	b	h	b	h	h	h	h	h	h	h	h	b	h	a	a	h	h	b	b
Chr05_206053130	205707935	206398325	690390	206053130	5	40.671	a	h	a	h	a	h	h	h	b	a	h	h	h	a	b	h	h	a	b	a	b	h	a	b	b	h	b	h	h	h	h	h	h	h	h	b	h	a	a	h	h	b	b
Chr05_206606737	206398325	206815150	416825	206606737	5	41.139	a	h	a	h	a	h	h	h	b	a	h	h	h	a	b	h	h	a	b	a	b	h	a	b	b	h	b	h	a	h	h	h	h	h	h	b	h	a	a	h	h	b	b
Chr05_207442249	206815150	208069349	1254199	207442249	5	41.606	a	h	a	h	a	h	h	h	b	a	h	h	h	a	b	h	h	a	b	a	b	h	a	b	b	h	b	h	a	h	h	h	h	h	h	b	h	a	a	h	h	b	b
Chr05_208467456	208069349	208865564	796215	208467456	5	42.541	a	h	a	h	a	h	h	h	b	a	h	h	h	a	b	h	h	a	b	a	b	h	a	b	b	h	b	h	a	h	h	h	h	h	h	b	h	a	a	h	h	b	b
Chr05_208975414	208865564	209085264	219700	208975414	5	43.008	a	h	a	h	a	h	h	h	b	a	h	h	h	a	b	h	h	a	b	a	b	h	a	b	b	h	b	h	a	h	h	h	h	h	h	b	h	a	a	h	h	b	b
Chr05_209118859	209085264	209152454	67190	209118859	5	44.41	a	h	a	h	a	h	h	h	b	a	h	h	h	a	b	h	h	a	b	a	b	h	a	b	b	h	b	h	a	h	h	h	h	h	h	b	h	a	a	h	h	b	b
Chr05_209197368	209152454	209242283	89829	209197368	5	44.878	a	h	a	h	a	h	h	h	b	a	h	h	h	a	b	h	h	a	b	a	b	h	a	b	b	h	b	h	a	h	h	h	h	h	h	b	h	a	a	h	h	b	b
Chr05_209560483	209242283	209878683	636400	209560483	5	45.345	a	h	a	h	a	h	h	h	b	a	h	h	h	a	b	h	h	a	b	h	b	h	a	b	b	h	b	h	a	h	h	h	h	h	h	b	h	a	a	h	h	b	b
Chr05_210398551	209878683	210918419	1039736	210398551	5	45.812	a	h	a	b	a	h	h	h	b	a	h	h	h	a	b	h	h	a	b	h	b	h	a	b	b	h	b	h	a	h	h	h	h	h	h	b	h	a	a	h	h	b	b
Chr05_211653222	210918419	212388026	1469607	211653222	5	47.606	a	h	a	b	b	h	h	h	b	a	h	h	h	a	b	h	h	a	b	h	b	h	h	b	b	h	b	h	a	h	h	h	a	h	h	b	h	a	a	h	h	b	b
Chr05_212408793	212388026	212429561	41535	212408793	5	49.009	a	h	a	b	b	h	h	h	b	a	h	h	h	a	b	h	h	a	b	h	h	a	h	b	b	h	b	h	a	h	h	h	a	h	h	b	h	a	a	h	h	b	b
Chr05_213155438	212429561	213881316	1451755	213155438	5	49.667	a	h	a	b	b	h	h	h	b	a	h	h	h	a	b	h	h	a	b	h	h	a	h	b	b	h	b	h	a	h	h	h	a	h	h	b	h	a	a	b	h	b	b
Chr05_214317775	213881316	214754235	872919	214317775	5	50.135	a	h	a	b	b	h	h	h	b	a	h	h	h	a	b	h	h	a	b	h	h	a	h	b	b	h	b	h	a	h	h	h	a	h	h	b	h	a	a	b	h	b	b
Chr05_216648154	214754235	218542073	3787838	216648154	5	50.606	a	h	a	b	b	h	h	h	b	a	h	h	h	a	b	h	h	a	b	h	h	a	h	b	b	h	b	h	a	h	h	h	a	h	h	b	h	a	a	b	h	b	b
Chr05_219781364	218542073	221020656	2478583	219781364	5	51.078	a	h	a	b	b	h	h	h	b	a	h	h	h	a	b	h	h	a	b	h	h	a	h	b	b	h	b	h	a	h	h	h	a	h	h	b	h	a	a	b	h	b	b
Chr06_2410808	0	4821617	4821617	2410808	6	0	h	b	h	h	h	h	h	h	h	b	h	a	a	a	h	h	a	a	b	h	h	a	a	b	h	h	b	h	h	h	b	h	h	h	h	b	h	b	b	h	h	a	h
Chr06_5167060	4821617	5512503	690886	5167060	6	0.467	h	b	h	h	h	h	h	h	h	b	h	a	a	a	b	h	a	a	b	h	h	a	a	b	h	h	b	h	h	h	b	h	h	h	h	b	h	b	b	h	h	a	h
Chr06_5524515	5512503	5536528	24025	5524515	6	0.935	h	b	h	h	h	h	h	h	h	b	h	a	a	a	b	h	a	a	b	h	h	a	a	b	h	h	b	h	h	h	b	h	h	h	h	b	h	b	b	h	h	a	h
Chr06_5772804	5536528	6009080	472552	5772804	6	1.402	h	b	h	h	h	h	h	b	h	b	h	a	a	a	b	h	a	a	b	h	h	a	a	b	h	h	b	h	h	h	b	h	h	h	h	b	h	b	b	h	h	a	h
Chr06_6799539	6009080	7589999	1580919	6799539	6	3.366	h	b	h	h	h	h	h	b	h	b	h	h	a	a	b	h	a	a	b	h	h	a	a	b	h	h	b	h	a	h	b	h	h	h	h	b	h	b	b	h	h	a	h
Chr06_7639480	7589999	7688961	98962	7639480	6	3.833	h	b	h	h	h	h	h	b	h	b	h	h	a	a	b	h	a	a	b	h	h	a	a	b	h	h	b	h	a	h	b	h	h	h	h	b	h	b	b	h	h	a	h
Chr06_8215910	7688961	8742860	1053899	8215910	6	4.3	h	b	h	h	h	h	h	b	h	b	h	h	a	a	b	h	a	a	b	h	h	a	a	b	h	h	b	h	a	h	b	h	h	h	h	b	h	b	b	h	h	a	h
Chr06_8995996	8742860	9249133	506273	8995996	6	5.235	h	b	h	h	h	h	h	b	h	b	h	h	a	a	b	h	a	a	b	h	h	a	a	b	h	h	b	h	a	h	b	h	h	h	h	b	h	b	b	h	h	a	h
Chr06_9611606	9249133	9974079	724946	9611606	6	6.637	h	b	h	h	h	a	h	b	h	b	h	h	a	a	b	h	a	a	b	h	h	a	a	b	h	h	b	h	a	h	b	h	a	h	h	b	h	b	b	h	h	a	h
Chr06_10078260	9974079	10182441	208362	10078260	6	10.101	h	b	h	h	b	a	h	b	h	b	h	h	a	a	b	h	h	a	b	h	h	a	a	b	h	h	b	h	a	h	b	h	a	h	h	h	h	b	b	h	h	a	h
Chr06_10870763	10182441	11559086	1376645	10870763	6	10.568	h	b	h	h	b	a	b	b	h	b	h	h	a	a	b	h	h	a	b	h	h	a	a	b	h	h	b	h	a	h	b	h	a	h	h	h	h	b	b	h	h	a	h
Chr06_11576525	11559086	11593965	34879	11576525	6	11.035	h	b	h	h	b	a	b	b	h	b	h	h	a	a	b	h	h	a	b	h	h	a	a	b	h	h	b	h	a	h	b	h	a	h	h	h	h	b	b	h	h	a	h
Chr06_11686515	11593965	11779065	185100	11686515	6	11.503	h	h	h	h	b	a	b	b	h	b	h	h	a	a	b	h	h	a	b	h	h	a	a	b	h	h	b	h	a	h	b	h	a	h	h	h	h	b	b	h	h	a	h
Chr06_11973460	11779065	12167856	388791	11973460	6	12.437	h	h	h	h	b	a	b	b	h	b	h	h	a	a	b	h	h	a	b	h	h	a	a	b	h	h	b	h	a	h	b	h	a	h	h	h	h	b	b	h	h	a	h
Chr06_13510887	12167856	14853919	2686063	13510887	6	13.839	h	h	h	h	b	a	b	b	h	b	h	h	h	a	b	h	h	a	b	h	h	a	a	b	h	b	b	h	a	h	b	h	a	h	h	h	h	b	b	h	h	a	h
Chr06_15028561	14853919	15203204	349285	15028561	6	14.774	h	h	h	h	b	a	b	b	h	b	h	h	h	a	b	h	h	a	b	h	h	a	a	b	h	b	b	h	a	h	b	h	a	h	h	h	h	b	b	h	h	a	h
Chr06_16132002	15203204	17060800	1857596	16132002	6	15.241	h	h	h	h	b	a	b	b	h	b	h	h	h	a	b	h	h	a	b	h	h	a	a	b	h	b	b	h	a	h	b	h	a	h	h	h	h	b	b	h	h	a	h
Chr06_17831116	17060800	18601432	1540632	17831116	6	15.709	a	h	h	h	b	a	b	b	h	b	h	h	h	a	b	h	h	a	b	h	h	a	a	b	h	b	b	h	a	h	b	h	a	h	h	h	h	b	b	h	h	a	h
Chr06_18684601	18601432	18767771	166339	18684601	6	17.111	a	h	h	h	b	a	h	b	h	b	h	h	h	a	b	h	h	a	b	h	h	a	a	b	h	b	b	h	a	h	b	h	a	h	h	h	h	b	h	h	h	a	h
Chr06_18840497	18767771	18913223	145452	18840497	6	17.578	a	h	h	h	b	a	h	b	h	b	h	h	h	a	b	h	h	a	b	h	h	a	a	b	h	b	b	h	a	h	b	h	a	h	h	h	h	b	h	h	h	a	h
Chr06_19216886	18913223	19520549	607326	19216886	6	18.046	a	h	h	h	b	a	h	b	h	b	h	h	h	a	b	h	h	a	b	h	h	a	a	b	h	b	b	h	a	h	b	h	a	h	h	h	h	b	h	h	h	h	h
Chr06_25361739	19520549	31202929	11682380	25361739	6	18.513	a	h	h	h	b	a	h	b	h	b	h	h	h	a	b	h	h	a	b	h	h	a	a	b	h	b	b	h	a	h	b	h	a	h	h	h	h	b	h	h	h	h	h
Chr06_39141623	31202929	47080318	15877389	39141623	6	18.98	a	h	h	h	b	a	h	b	h	b	h	h	h	a	b	b	h	a	b	h	h	a	a	b	h	b	b	h	a	h	b	h	a	h	h	h	h	b	h	h	h	h	h
Chr06_47712347	47080318	48344377	1264059	47712347	6	19.448	a	h	h	h	b	a	h	b	h	b	h	h	h	a	b	b	h	a	b	h	h	a	a	b	h	b	b	h	a	h	b	h	a	h	a	h	h	b	h	h	h	h	h
Chr06_56050250	48344377	63756124	15411747	56050250	6	19.915	a	h	h	h	b	a	h	b	h	b	h	h	h	a	b	b	h	a	b	h	h	a	a	b	h	b	b	h	a	h	b	h	a	h	a	h	h	b	h	h	h	h	h
Chr06_100447240	63756124	137138356	73382232	100447240	6	20.382	a	a	h	h	b	a	h	b	h	b	h	h	h	a	b	b	h	a	b	h	h	a	a	b	h	b	b	h	a	h	b	h	a	h	a	h	h	b	h	h	h	h	h
Chr06_138884921	137138356	140631486	3493130	138884921	6	20.849	a	a	h	h	b	a	h	b	h	b	h	h	h	a	b	b	h	a	b	h	h	a	a	b	h	b	b	h	a	h	b	h	a	h	a	h	h	b	h	h	h	h	h
Chr06_142076179	140631486	143520872	2889386	142076179	6	21.317	a	a	h	h	b	a	h	b	h	b	h	h	h	a	b	b	h	a	b	h	h	a	a	b	h	b	b	h	a	h	b	h	a	h	a	h	h	b	h	h	h	h	h
Chr06_145062127	143520872	146603382	3082510	145062127	6	22.719	a	a	h	h	b	a	h	b	h	h	h	h	h	a	b	b	h	a	b	h	h	a	h	b	h	b	b	h	a	h	b	h	a	h	a	h	h	b	h	h	h	h	h
Chr06_153748802	146603382	160894222	14290840	153748802	6	23.186	a	a	h	h	b	a	h	b	h	h	h	h	h	a	b	b	h	a	b	h	h	a	h	b	h	b	b	h	a	h	b	h	a	h	a	h	h	b	h	h	h	h	h
Chr06_161120622	160894222	161347022	452800	161120622	6	23.654	a	a	h	h	b	a	h	b	h	h	h	h	h	a	b	b	h	a	b	h	h	a	h	b	h	b	b	h	a	h	b	h	a	h	a	h	h	b	h	h	h	h	h
Chr06_163171247	161347022	164995473	3648451	163171247	6	24.121	a	a	h	h	b	a	h	b	h	h	h	h	h	a	b	b	h	a	b	h	h	a	h	b	h	b	b	h	a	h	b	h	a	h	a	h	h	b	h	h	h	h	h
Chr06_167776755	164995473	170558038	5562565	167776755	6	24.588	a	a	h	h	b	a	h	b	h	h	h	h	h	a	b	b	h	h	b	h	h	a	h	b	h	b	b	h	a	h	b	h	a	h	a	h	h	b	h	h	h	h	h
Chr06_170824754	170558038	171091470	533432	170824754	6	25.523	a	a	h	h	h	a	h	b	h	h	h	h	h	a	b	b	h	h	b	h	h	a	h	b	h	b	b	h	a	h	b	h	a	h	a	h	h	b	h	h	h	h	h
Chr06_171125444	171091470	171159418	67948	171125444	6	25.99	a	a	h	h	h	a	h	b	h	h	h	h	h	a	b	b	h	h	b	h	h	a	h	b	h	b	b	h	a	h	b	h	a	h	h	h	h	b	h	h	h	h	h
Chr06_171324080	171159418	171488743	329325	171324080	6	26.457	a	a	h	h	h	a	h	b	h	h	h	h	h	a	b	b	h	h	b	h	h	a	h	b	h	b	b	h	a	h	b	h	a	h	h	h	h	b	h	h	h	a	h
Chr06_172539494	171488743	173590245	2101502	172539494	6	27.392	a	a	h	b	h	a	h	b	h	h	h	h	h	a	b	b	h	h	b	h	h	a	h	b	h	b	b	h	a	h	b	h	a	h	h	h	h	b	h	h	h	a	h
Chr06_173657928	173590245	173725612	135367	173657928	6	28.327	a	a	h	b	h	a	h	b	h	h	h	h	h	a	b	b	h	h	b	a	h	a	h	b	h	b	b	h	a	h	b	h	a	h	h	h	h	b	h	h	h	a	h
Chr06_173981537	173725612	174237463	511851	173981537	6	28.794	a	a	h	b	h	a	h	b	h	h	h	h	h	a	b	b	h	h	b	a	h	a	h	b	h	b	b	h	a	h	b	h	a	h	h	h	h	b	h	h	h	a	h
Chr06_174283255	174237463	174329048	91585	174283255	6	29.261	a	a	h	b	h	a	h	b	h	h	h	h	h	a	b	b	h	h	b	a	h	a	h	b	h	b	b	h	a	h	b	h	a	h	h	h	h	b	h	h	h	a	h
Chr06_174554559	174329048	174780070	451022	174554559	6	29.729	a	a	h	b	h	a	h	b	h	h	h	h	h	a	b	b	h	h	b	a	h	a	h	b	h	b	b	h	a	h	h	h	a	h	h	h	h	b	h	h	h	a	h
Chr06_174896241	174780070	175012412	232342	174896241	6	30.196	a	a	h	b	h	a	h	b	h	h	h	h	h	a	b	h	h	h	b	a	h	a	h	b	h	b	b	h	a	h	h	h	a	h	h	h	h	b	h	h	h	a	h
Chr06_175139540	175012412	175266668	254256	175139540	6	31.131	a	h	h	b	h	a	h	b	h	h	h	h	h	a	b	h	h	h	b	a	h	a	h	b	h	b	b	h	a	h	h	h	a	h	h	h	h	b	h	h	h	a	h
Chr06_175748920	175266668	176231172	964504	175748920	6	31.598	a	h	h	b	h	a	h	b	h	h	h	h	h	a	b	h	h	h	b	a	h	a	h	b	h	b	b	h	a	h	h	h	a	h	h	h	h	b	h	h	h	a	h
Chr06_178052255	176231172	179873338	3642166	178052255	6	32.065	a	h	h	b	h	a	h	b	h	h	h	h	h	a	b	h	h	h	b	a	h	a	h	b	h	b	b	h	a	h	h	h	a	h	h	h	h	b	h	h	h	a	h
Chr06_180178281	179873338	180483225	609887	180178281	6	33	a	h	h	b	h	a	h	b	h	h	h	h	h	a	b	h	h	h	b	a	h	a	h	b	h	b	b	h	a	h	h	h	a	h	h	h	h	b	h	h	h	a	h
Chr06_180660043	180483225	180836861	353636	180660043	6	33.467	a	h	h	b	h	a	h	b	h	h	h	h	h	a	b	h	h	h	b	a	h	a	h	b	h	b	b	h	a	h	h	h	a	a	h	h	h	b	h	h	h	a	h
Chr06_181293317	180836861	181749774	912913	181293317	6	33.935	a	h	h	b	h	a	h	b	h	h	h	h	h	a	b	h	h	h	b	h	h	a	h	b	h	b	b	h	a	h	h	h	a	a	h	h	h	b	h	h	h	a	h
Chr06_181904248	181749774	182058723	308949	181904248	6	34.402	a	h	h	b	h	a	h	b	h	h	h	h	h	a	b	h	h	h	b	h	h	a	h	b	h	b	b	h	a	h	h	h	a	a	h	h	h	b	h	h	h	a	h
Chr06_182212918	182058723	182367113	308390	182212918	6	34.869	a	h	h	b	h	a	h	b	h	h	h	h	h	a	b	h	h	h	b	h	h	a	h	b	h	b	b	h	a	h	h	h	a	a	h	h	h	b	h	h	h	a	h
Chr06_182380881	182367113	182394649	27536	182380881	6	35.337	a	h	h	b	h	a	h	b	h	h	h	h	h	a	b	h	h	h	b	h	h	a	h	b	h	b	b	h	a	h	h	h	a	a	h	h	h	b	h	h	h	a	h
Chr06_183022258	182394649	183649867	1255218	183022258	6	35.804	a	h	h	b	h	a	h	b	h	h	h	h	h	a	b	h	h	h	b	h	h	a	h	b	h	b	b	h	a	h	h	h	a	a	h	h	h	b	h	h	h	a	h
Chr06_183893156	183649867	184136446	486579	183893156	6	36.739	a	h	h	b	h	a	h	b	h	h	h	h	h	a	b	h	h	h	b	h	h	a	h	b	h	b	b	h	a	h	h	h	a	a	h	h	h	b	h	h	h	a	h
Chr06_184956207	184136446	185775969	1639523	184956207	6	37.206	a	h	h	b	h	a	h	b	h	h	h	h	h	a	b	h	h	h	b	h	h	a	h	b	h	b	b	h	a	h	h	h	a	a	h	h	h	b	b	h	h	a	h
Chr06_185927580	185775969	186079191	303222	185927580	6	37.673	a	h	h	b	h	a	h	b	h	h	h	h	h	a	b	h	h	h	b	h	h	a	h	b	h	b	b	h	a	h	h	h	a	a	h	h	h	b	b	h	h	a	h
Chr06_186623955	186079191	187168720	1089529	186623955	6	39.169	a	h	h	b	h	a	h	b	h	h	h	h	h	a	b	h	h	h	b	h	h	a	h	b	h	b	h	h	a	h	h	h	a	a	h	h	h	b	b	h	h	a	h
Chr06_187815996	187168720	188463272	1294552	187815996	6	39.636	a	h	h	b	h	a	h	b	h	h	h	h	h	a	b	h	h	h	b	h	h	a	h	b	h	b	h	h	a	h	h	h	a	h	h	h	h	b	b	h	h	a	h
Chr06_188915669	188463272	189368066	904794	188915669	6	40.104	a	h	h	b	h	a	h	b	h	h	h	h	h	a	b	h	h	h	b	h	h	a	h	b	h	b	h	h	a	h	h	h	a	h	h	h	h	b	b	h	h	a	h
Chr06_189541527	189368066	189714989	346923	189541527	6	40.762	a	h	h	b	h	a	h	b	h	h	h	h	h	a	b	h	h	h	b	h	h	a	h	b	h	b	h	h	a	h	h	h	a	h	h	h	h	b	b	h	h	a	h
Chr06_190145503	189714989	190576017	861028	190145503	6	41.697	a	h	h	b	h	a	h	b	h	h	h	h	h	a	b	h	h	h	b	h	h	a	h	b	h	b	h	h	a	h	h	h	a	h	h	h	h	b	b	h	h	a	h
Chr06_190621322	190576017	190666628	90611	190621322	6	42.632	a	h	h	b	h	a	h	b	h	h	h	h	h	h	b	h	h	h	b	h	h	a	h	b	h	b	h	h	a	h	h	h	a	h	h	h	h	b	b	h	h	a	h
Chr06_190832144	190666628	190997661	331033	190832144	6	43.099	a	h	h	b	h	a	h	b	h	h	h	h	h	h	b	h	h	h	b	h	h	a	h	b	h	b	h	h	a	h	h	h	a	h	h	h	h	b	b	h	h	a	h
Chr06_191574569	190997661	192151478	1153817	191574569	6	44.595	a	h	h	b	h	a	h	b	h	h	h	h	b	h	b	h	h	h	b	h	h	a	h	b	h	b	h	h	a	h	h	h	a	h	h	h	h	b	b	b	h	a	h
Chr06_192550235	192151478	192948993	797515	192550235	6	46.09	a	h	h	b	h	a	b	b	h	h	h	h	b	h	b	h	h	h	b	h	h	a	h	b	h	b	a	h	a	h	h	h	a	h	h	h	h	b	b	b	h	a	h
Chr06_193435573	192948993	193922154	973161	193435573	6	48.054	a	h	b	b	h	a	b	b	h	h	h	h	b	h	b	h	a	h	b	h	h	a	h	b	h	b	a	h	a	h	h	h	a	h	h	a	h	b	b	b	h	a	h
Chr06_195207176	193922154	196492198	2570044	195207176	6	48.521	a	h	b	b	h	a	b	b	h	h	h	h	b	h	b	h	a	h	b	h	h	a	h	b	h	b	a	h	a	h	h	h	a	h	h	a	h	b	b	b	h	a	h
Chr06_197388330	196492198	198284462	1792264	197388330	6	48.989	a	h	b	b	h	a	b	b	h	h	h	h	b	h	b	h	a	h	b	h	h	a	h	b	h	b	a	h	a	h	h	h	a	h	h	a	h	b	b	b	h	a	h
Chr06_199174170	198284462	200063879	1779417	199174170	6	49.923	a	h	b	b	h	a	b	b	h	h	h	h	b	h	b	h	a	h	b	h	h	a	h	b	h	b	a	h	a	h	h	h	a	h	h	a	h	b	b	b	h	a	h
Chr06_200388513	200063879	200713148	649269	200388513	6	50.391	a	h	b	b	h	a	b	b	h	h	h	h	b	h	b	h	a	h	b	h	h	a	h	b	h	b	a	h	a	h	h	h	a	h	h	a	h	b	b	b	h	a	h
Chr06_201318346	200713148	201923544	1210396	201318346	6	50.858	a	h	b	b	h	a	b	b	h	h	h	h	b	h	b	h	a	h	b	h	h	a	h	b	h	b	a	h	a	h	h	h	a	h	h	a	h	b	h	b	h	a	h
Chr06_203023595	201923544	204123646	2200102	203023595	6	51.325	a	h	b	b	h	a	b	b	h	h	h	h	b	h	b	h	a	h	b	h	h	a	h	b	h	b	a	h	h	h	h	h	a	h	h	a	h	b	h	b	h	a	h
Chr06_204422149	204123646	204720652	597006	204422149	6	51.797	a	h	b	b	h	a	b	b	h	h	h	h	b	h	b	h	a	h	b	h	h	a	h	b	h	b	a	h	h	h	h	h	a	h	h	a	h	b	h	b	h	a	h
Chr06_204759883	204720652	204799115	78463	204759883	6	52.264	a	h	b	b	h	a	b	b	h	h	h	h	b	h	b	h	a	h	b	h	h	a	h	b	h	b	a	h	h	h	h	h	a	h	h	a	h	b	h	b	h	a	h
Chr06_206509909	204799115	208220704	3421589	206509909	6	52.732	a	h	b	b	h	a	b	b	h	h	h	h	b	h	b	h	a	h	b	h	h	a	h	b	h	b	a	h	h	h	a	h	a	h	h	a	h	b	h	b	h	a	h
Chr06_214463814	208220704	220706925	12486221	214463814	6	53.203	a	h	b	b	h	a	b	b	h	h	h	h	b	h	b	h	a	h	b	h	h	a	h	b	h	b	a	h	h	h	a	h	a	h	h	a	h	b	h	a	h	a	h
Chr06_224402892	220706925	228098860	7391935	224402892	6	53.675	a	h	b	b	h	a	b	b	h	h	h	h	b	h	b	h	a	h	b	h	h	a	h	b	h	b	a	h	h	h	a	h	a	h	h	a	h	b	h	a	h	a	h
Chr07_3806735	0	7613471	7613471	3806735	7	0	b	h	b	h	a	b	a	h	h	h	h	h	h	a	h	h	h	h	a	h	h	a	h	b	b	b	b	h	a	b	h	a	b	a	h	h	b	b	b	h	h	h	a
Chr07_8010686	7613471	8407901	794430	8010686	7	0.467	b	h	b	h	a	b	a	h	h	h	h	h	h	a	h	h	h	h	a	h	h	a	h	b	b	b	b	h	a	b	h	a	b	a	h	h	b	b	b	b	h	h	a
Chr07_9418771	8407901	10429642	2021741	9418771	7	0.939	b	h	b	h	a	b	a	h	h	h	h	h	h	a	h	h	h	h	a	h	h	a	h	b	b	b	b	h	a	b	h	a	b	a	h	h	b	b	b	b	h	h	a
Chr07_10703085	10429642	10976528	546886	10703085	7	1.406	b	h	b	h	a	b	a	h	h	h	h	b	h	a	h	h	h	h	a	h	h	a	h	b	b	b	b	h	a	b	h	a	b	a	h	h	b	b	b	b	h	h	a
Chr07_11729428	10976528	12482328	1505800	11729428	7	1.874	b	h	b	h	a	b	a	h	h	h	h	b	h	a	h	h	h	h	a	h	h	a	h	b	b	b	b	h	a	b	h	a	b	a	h	h	b	b	b	b	h	h	a
Chr07_12574019	12482328	12665710	183382	12574019	7	3.276	b	h	b	h	a	b	a	h	h	h	h	b	h	a	h	h	h	h	a	h	h	a	h	b	b	b	b	h	a	b	h	a	b	a	h	h	b	b	b	b	h	h	a
Chr07_14011041	12665710	15356372	2690662	14011041	7	3.743	b	h	b	h	a	b	a	h	h	h	h	b	h	a	h	h	h	h	a	h	h	a	h	b	b	b	b	h	a	b	h	a	b	a	h	h	b	b	b	b	h	h	a
Chr07_15787775	15356372	16219179	862807	15787775	7	5.145	b	h	b	h	a	b	a	h	h	h	h	b	h	a	h	h	h	b	a	h	h	a	h	h	b	b	b	h	a	b	h	a	b	a	h	h	b	b	b	b	h	h	a
Chr07_16226132	16219179	16233085	13906	16226132	7	8.046	b	h	b	h	a	b	a	h	h	h	h	b	h	h	h	h	h	b	a	h	h	a	h	h	b	b	b	a	a	b	h	a	b	a	h	h	b	b	b	b	h	h	a
Chr07_17404836	16233085	18576587	2343502	17404836	7	8.513	b	h	b	h	a	b	a	h	h	h	h	b	h	h	h	h	h	b	a	h	h	a	h	h	b	b	b	a	a	b	h	a	b	a	h	h	b	b	b	b	h	h	a
Chr07_18908477	18576587	19240368	663781	18908477	7	9.448	b	b	b	h	a	b	a	h	h	h	h	b	h	h	h	h	h	b	a	h	h	a	h	h	b	b	b	a	a	b	h	a	b	a	h	h	b	b	b	b	h	h	a
Chr07_20275529	19240368	21310690	2070322	20275529	7	9.915	b	b	b	h	a	b	a	h	h	h	h	b	h	h	h	h	h	b	a	h	h	a	h	h	b	b	b	a	a	b	h	a	b	a	h	h	b	b	b	b	h	h	a
Chr07_21944698	21310690	22578707	1268017	21944698	7	10.383	b	b	b	h	a	b	a	h	h	h	h	b	h	h	h	h	h	b	a	h	h	a	h	h	b	b	b	a	a	b	h	a	b	a	h	h	b	b	b	b	h	h	a
Chr07_23618844	22578707	24658982	2080275	23618844	7	10.85	b	b	b	h	a	b	a	h	h	h	h	b	h	h	h	h	h	b	a	h	h	a	h	h	b	b	b	a	a	b	h	a	b	a	h	h	b	b	b	b	h	h	a
Chr07_24900160	24658982	25141339	482357	24900160	7	11.317	b	b	b	h	a	b	a	h	h	h	h	b	h	h	h	h	h	b	h	h	h	a	h	h	b	b	b	a	a	b	h	a	b	a	h	h	b	b	b	b	h	h	a
Chr07_25745332	25141339	26349326	1207987	25745332	7	11.784	b	b	b	h	a	b	a	h	h	h	h	b	h	h	h	h	h	b	h	h	h	a	h	h	b	b	b	a	a	b	h	a	b	a	h	h	b	b	b	b	h	h	a
Chr07_29805948	26349326	33262571	6913245	29805948	7	12.252	b	b	b	h	a	b	a	h	h	h	h	b	h	h	h	h	h	b	h	h	h	a	h	h	b	b	b	a	a	b	h	a	b	a	h	h	b	b	b	b	h	h	a
Chr07_33889945	33262571	34517320	1254749	33889945	7	12.719	b	b	b	h	a	b	a	h	h	h	h	b	h	h	h	h	h	b	h	h	h	a	h	h	b	b	b	a	a	b	h	a	b	a	h	h	b	b	b	b	h	h	a
Chr07_35012016	34517320	35506712	989392	35012016	7	13.186	b	b	b	h	a	b	a	h	h	h	h	b	h	h	h	h	h	b	h	h	h	a	h	h	b	b	b	a	a	b	h	a	b	a	h	h	h	b	b	b	h	h	a
Chr07_35760944	35506712	36015177	508465	35760944	7	14.121	b	b	b	h	a	b	a	h	h	h	h	b	h	h	h	h	h	b	h	a	h	a	h	h	b	b	b	a	a	b	h	a	b	a	h	h	h	b	b	b	h	h	a
Chr07_78064001	36015177	120112825	84097648	78064001	7	14.588	b	b	b	h	a	b	a	h	h	h	h	b	h	h	h	h	h	b	h	a	h	a	h	h	b	b	b	a	a	b	h	a	b	a	h	h	h	b	b	b	h	h	a
Chr07_121399201	120112825	122685578	2572753	121399201	7	15.056	b	b	b	h	a	b	a	h	h	h	h	b	h	h	h	h	h	b	h	a	h	a	h	h	b	b	b	a	a	b	h	h	b	a	h	h	h	b	b	b	h	h	a
Chr07_133031223	122685578	143376869	20691291	133031223	7	15.523	b	b	b	h	a	b	a	h	h	h	h	b	h	h	h	h	h	b	h	a	h	a	h	h	b	b	b	a	a	b	h	h	b	a	h	h	h	b	b	b	h	h	a
Chr07_178793333	177139470	180447197	3307727	178793333	7	16.458	b	b	b	h	a	b	h	h	h	h	h	b	h	h	h	h	h	b	h	a	h	a	h	h	b	b	b	a	a	b	h	h	b	a	h	h	h	b	b	b	h	h	a
Chr07_180710790	180460356	180961224	500868	180710790	7	16.925	b	b	b	h	a	b	h	h	h	h	h	b	h	h	h	h	h	b	h	a	h	a	h	h	b	b	b	a	a	b	h	h	b	a	h	h	h	b	b	b	h	h	a
Chr07_175685201	174272835	177097568	2824733	175685201	7	17.392	b	b	b	h	a	b	h	h	h	h	h	b	h	h	h	h	h	b	h	a	h	a	h	h	b	b	b	a	a	b	h	h	b	a	h	h	h	b	b	b	h	h	a
Chr07_163283746	163081944	163485548	403604	163283746	7	19.824	b	b	b	h	a	b	h	h	h	h	h	b	h	h	h	h	h	b	h	h	h	h	h	h	b	b	h	a	a	b	h	a	b	a	h	h	b	b	b	b	h	h	a
Chr07_164070157	163485548	164654766	1169218	164070157	7	20.291	b	b	b	h	a	b	h	h	h	h	h	b	h	h	h	h	h	b	h	h	h	h	h	h	b	b	h	a	a	b	h	a	b	a	h	h	b	b	b	b	h	h	a
Chr07_184002710	181351772	186653648	5301876	184002710	7	20.759	b	b	b	h	a	b	h	h	h	h	h	b	h	h	h	h	h	b	h	h	h	h	h	h	b	b	h	a	a	b	h	h	b	a	h	h	b	b	b	b	h	h	a
Chr07_166785649	164654766	168916533	4261767	166785649	7	21.226	b	b	b	h	a	b	h	h	h	h	h	b	h	h	h	h	h	b	h	h	h	h	h	h	b	b	h	a	a	b	h	-	b	a	h	h	b	b	b	b	h	h	a
Chr07_172921885	171570936	174272835	2701899	172921885	7	21.693	b	b	b	h	a	b	h	h	h	h	h	b	h	h	h	h	h	b	h	h	h	h	h	h	b	b	h	a	a	b	h	h	b	a	h	h	b	b	b	b	h	h	a
Chr07_171397592	171224248	171570936	346688	171397592	7	22.161	b	b	b	h	a	b	h	h	h	h	h	b	h	h	h	h	h	b	h	h	h	h	h	h	b	b	h	a	a	b	h	h	b	a	h	h	b	b	b	b	h	h	a
Chr07_171070618	170916988	171224248	307260	171070618	7	22.628	b	b	b	h	a	b	h	h	h	h	h	b	h	h	h	h	h	b	h	h	h	h	h	h	b	b	h	a	a	b	h	h	b	a	h	h	b	b	b	b	h	h	a
Chr07_169916760	168916533	170916988	2000455	169916760	7	23.095	b	b	b	h	a	b	h	h	h	h	h	b	h	h	h	h	h	b	h	h	h	h	h	h	b	b	h	a	a	b	h	b	b	a	h	h	b	b	b	b	h	h	a
Chr07_186784926	186653648	186916204	262556	186784926	7	24.965	b	b	b	h	a	b	h	h	h	h	h	b	h	h	h	h	h	b	h	h	h	h	h	h	b	b	h	a	a	b	h	b	b	a	h	h	b	b	b	b	h	h	a
Chr07_186930992	186916204	186945780	29576	186930992	7	26.367	b	b	b	h	a	b	h	h	h	h	h	b	h	h	b	h	h	b	h	h	h	h	h	h	b	b	h	a	a	b	h	b	b	a	h	h	b	b	b	b	h	h	a
Chr07_187170240	186945780	187394700	448920	187170240	7	26.835	b	b	b	h	a	b	h	h	h	h	h	b	h	h	b	h	h	b	h	h	h	h	h	h	b	b	h	a	a	b	h	b	b	a	h	h	b	b	b	b	h	h	a
Chr07_187774273	187394700	188153847	759147	187774273	7	28.237	b	b	b	h	a	b	h	h	h	h	h	b	b	h	b	h	h	b	h	h	h	h	h	h	b	b	h	a	h	b	h	b	b	a	h	h	b	b	b	b	h	h	a
Chr07_188853637	188153847	189553428	1399581	188853637	7	28.704	b	b	b	a	a	b	h	h	h	h	h	b	b	h	b	h	h	b	h	h	h	h	h	h	b	b	h	a	h	b	h	b	b	a	h	h	b	b	b	b	h	h	a
Chr07_189736910	189553428	189920392	366964	189736910	7	29.172	b	b	b	a	a	b	h	h	h	h	h	b	b	h	b	h	h	b	h	h	h	h	h	h	b	b	h	a	h	b	h	b	b	a	h	h	b	b	b	b	h	h	a
Chr07_190609728	189920392	191299065	1378673	190609728	7	31.603	b	b	b	a	a	b	h	h	h	h	h	b	b	h	b	h	a	b	h	h	h	h	h	h	b	b	h	a	h	b	h	b	b	a	h	h	b	b	b	b	h	h	a
Chr07_192357075	191299065	193415086	2116021	192357075	7	32.071	b	b	b	a	a	b	h	h	h	h	h	b	b	h	b	h	a	b	h	h	h	h	h	h	b	b	h	h	h	b	h	b	b	a	h	h	b	b	b	b	h	h	a
Chr07_194539293	193415086	195663501	2248415	194539293	7	32.538	b	b	b	a	a	b	h	h	h	h	h	b	b	h	b	h	a	b	h	h	h	h	h	h	b	b	h	h	h	b	h	b	b	a	h	h	b	b	b	b	h	h	a
Chr07_196672174	195663501	197680848	2017347	196672174	7	33.005	b	b	b	a	a	b	h	h	h	h	h	b	b	h	b	h	a	b	h	h	h	h	h	h	b	b	h	h	h	b	h	b	b	a	h	h	b	b	b	b	h	h	a
Chr07_198188417	197680848	198695987	1015139	198188417	7	34.408	b	b	b	a	a	b	h	h	h	h	h	b	b	h	b	h	a	b	h	h	h	h	h	h	b	b	h	h	b	b	h	b	b	a	h	h	b	b	b	b	h	h	a
Chr07_198887309	198695987	199078631	382644	198887309	7	35.81	b	b	b	a	a	b	h	h	h	h	h	b	b	h	b	h	a	b	h	h	a	h	h	h	b	h	h	h	b	b	h	b	b	a	h	h	b	b	b	b	h	h	a
Chr07_199255097	199078631	199431563	352932	199255097	7	37.212	b	b	b	a	a	b	h	h	h	h	h	b	b	a	b	h	a	b	h	h	a	h	h	h	b	h	h	b	b	b	h	b	b	a	h	h	b	b	b	b	h	h	a
Chr07_199852564	199431563	200273565	842002	199852564	7	37.679	b	b	b	a	a	b	h	h	h	h	h	b	b	a	b	h	a	b	h	h	a	h	h	h	b	h	h	b	b	b	a	b	b	a	h	h	b	b	b	b	h	h	a
Chr07_201398386	200273565	202523207	2249642	201398386	7	38.614	b	b	b	a	a	b	h	h	h	h	h	b	b	a	b	h	a	b	h	h	a	h	h	h	b	h	h	b	b	b	a	b	b	a	h	h	b	b	b	b	h	h	a
Chr07_202584182	202523207	202645158	121951	202584182	7	39.081	b	b	b	a	a	b	h	h	h	h	h	b	b	a	b	h	a	b	h	h	a	h	h	h	b	h	h	b	b	b	a	b	b	a	h	h	b	h	b	b	h	h	a
Chr07_202805626	202645158	202966095	320937	202805626	7	39.553	b	b	b	a	a	b	h	h	h	h	h	b	b	a	b	h	a	b	h	h	a	h	h	h	b	h	h	b	b	b	a	b	b	a	h	h	b	h	b	b	h	h	a
Chr07_203010398	202966095	203054701	88606	203010398	7	40.02	b	b	b	a	a	b	h	h	h	h	h	h	b	a	b	h	a	b	h	h	a	h	h	h	b	h	h	b	b	b	a	b	b	a	h	h	b	h	b	b	h	h	a
Chr07_203517900	203054701	203981099	926398	203517900	7	40.488	b	b	b	a	a	b	h	h	h	h	h	h	b	a	b	h	a	b	a	h	a	h	h	h	b	h	h	b	b	b	a	b	b	a	h	h	b	h	b	b	h	h	a
Chr07_204222162	203981099	204463225	482126	204222162	7	40.955	b	b	b	a	a	b	h	h	h	h	h	h	b	a	b	h	a	b	a	h	a	h	h	h	b	h	h	b	b	b	a	b	b	a	h	h	b	h	b	h	h	h	a
Chr07_205263783	204463225	206064341	1601116	205263783	7	43.387	b	b	b	a	h	b	h	h	h	h	h	h	b	a	h	h	a	b	a	h	a	h	h	h	b	h	h	b	b	b	a	b	b	h	h	h	b	h	b	h	h	h	a
Chr07_206153290	206064341	206242240	177899	206153290	7	44.789	b	b	b	a	h	b	h	h	h	h	h	h	h	a	h	h	a	b	a	h	a	h	h	h	b	h	h	b	b	b	a	b	b	h	h	h	b	h	h	h	h	h	a
Chr07_206502449	206242240	206762659	520419	206502449	7	45.256	b	b	b	a	h	b	h	h	h	h	h	h	h	a	h	h	a	b	a	h	a	h	h	h	b	h	h	b	b	b	a	b	b	h	h	h	b	h	h	h	h	h	a
Chr07_207398459	206762659	208034259	1271600	207398459	7	45.724	b	b	b	a	h	b	h	h	h	h	h	h	h	a	h	h	a	b	a	h	a	h	h	h	b	h	h	b	b	b	a	b	b	h	h	h	b	h	h	h	h	h	a
Chr07_208714434	208034259	209394609	1360350	208714434	7	46.382	b	b	b	a	h	b	h	h	h	h	h	h	h	a	h	h	a	b	a	h	a	h	h	h	b	h	h	b	b	b	a	b	b	h	h	h	b	h	h	h	h	h	a
Chr07_209594238	209394609	209793867	399258	209594238	7	48.346	h	b	h	a	h	b	h	h	h	h	h	h	h	a	h	h	a	b	a	h	a	h	a	h	b	h	h	b	b	b	a	h	b	h	h	h	b	h	h	h	h	h	a
Chr07_212251000	209793867	214708133	4914266	212251000	7	50.31	h	b	h	a	h	b	h	h	h	h	h	h	h	a	h	h	a	b	a	h	a	h	a	a	b	h	h	b	b	b	a	h	b	h	h	h	b	h	h	h	h	h	a
Chr07_214796039	214708133	214883945	175812	214796039	7	50.777	h	b	h	a	h	b	h	h	h	h	h	h	h	a	h	h	a	b	a	h	a	h	a	a	b	h	h	b	b	b	a	h	b	h	h	h	b	h	h	h	h	h	a
Chr07_214965539	214883945	215047133	163188	214965539	7	51.712	h	b	h	a	h	b	h	h	h	b	h	h	h	a	a	h	a	b	a	h	a	h	a	a	b	h	h	b	b	b	a	h	b	h	h	h	b	h	h	h	h	h	a
Chr07_215351123	215047133	215655113	607980	215351123	7	52.179	h	h	h	a	h	b	h	h	h	b	h	h	h	a	a	h	a	b	a	h	a	h	a	a	b	h	h	b	b	b	a	h	b	h	h	h	b	h	h	h	h	h	a
Chr07_215708203	215655113	215761293	106180	215708203	7	52.646	h	h	h	a	h	b	h	h	h	b	h	h	a	a	a	h	a	b	a	h	a	h	a	a	b	h	h	b	b	b	a	h	b	h	h	h	b	h	h	h	h	h	a
Chr07_216023596	215761293	216285900	524607	216023596	7	53.113	h	h	h	a	h	b	h	h	h	b	h	h	a	a	a	h	a	b	a	h	a	h	a	a	b	h	h	b	h	b	a	h	b	h	h	h	b	h	h	h	h	h	a
Chr07_216966182	216285900	217646464	1360564	216966182	7	54.983	h	h	h	a	h	b	h	h	h	b	h	h	a	a	a	h	a	b	a	h	a	h	a	a	b	h	h	b	h	b	a	h	b	h	h	h	b	h	h	h	h	h	a
Chr07_218136870	217646464	218627276	980812	218136870	7	58.917	h	h	h	a	h	b	h	h	h	b	h	h	a	a	a	h	a	b	a	h	a	h	a	a	b	h	a	b	h	b	a	h	h	h	h	h	b	h	h	h	h	h	a
Chr07_218768018	218627276	218908761	281485	218768018	7	59.384	h	h	h	a	h	b	h	h	h	b	h	h	a	h	a	h	a	b	a	h	a	h	a	a	b	h	a	b	h	b	a	h	h	h	h	h	b	h	h	h	h	h	a
Chr07_219314630	218908761	219720500	811739	219314630	7	59.851	h	h	h	a	h	b	h	h	h	b	h	h	a	h	a	h	a	b	a	h	a	h	a	a	b	h	a	b	h	b	a	h	h	h	h	h	b	h	h	h	h	h	a
Chr07_219914894	219720500	220109288	388788	219914894	7	60.319	h	h	h	a	h	b	h	h	h	b	h	h	a	h	a	h	a	b	a	h	a	h	a	a	b	h	a	b	h	b	a	h	h	h	h	h	b	h	h	h	h	h	a
Chr07_222666101	220109288	225222914	5113626	222666101	7	60.786	h	h	h	a	h	b	h	h	h	b	h	h	a	h	a	h	a	b	a	h	a	h	a	a	b	h	a	b	h	b	a	h	h	h	h	h	b	h	h	h	h	h	a
Chr08_13952784	0	27905569	27905569	13952784	8	0	h	a	h	a	h	a	h	a	h	h	h	h	b	b	a	a	h	b	b	h	h	h	a	h	b	h	h	h	a	a	h	h	h	h	a	h	h	b	b	b	h	h	h
Chr08_75981015	27905569	124056461	96150892	75981015	8	0.468	h	a	h	a	h	a	h	a	h	h	h	h	b	b	a	a	h	b	b	h	h	h	a	h	b	h	h	h	a	a	h	h	h	h	a	h	h	b	b	b	h	h	h
Chr08_127209185	124056461	130361910	6305449	127209185	8	0.935	h	a	h	a	h	a	h	a	h	h	h	h	b	b	a	a	h	b	b	h	h	h	a	h	b	h	h	h	a	a	h	h	h	h	a	h	h	b	b	b	h	h	h
Chr08_131550210	130361910	132738510	2376600	131550210	8	3.835	h	a	h	a	h	a	h	a	h	b	h	h	b	b	h	a	h	b	b	h	h	h	a	h	b	h	h	h	a	a	h	h	h	h	a	a	h	b	b	b	h	h	h
Chr08_132796196	132738510	132853882	115372	132796196	8	4.77	h	a	h	a	h	a	h	a	h	b	h	h	b	b	h	a	h	b	b	h	h	h	a	h	b	h	h	h	a	a	h	h	h	h	a	a	h	b	b	b	h	h	h
Chr08_140416084	138338031	142494138	4156107	140416084	8	5.237	h	a	h	a	h	a	h	a	h	b	h	h	b	b	h	a	h	b	b	a	h	h	a	h	b	h	h	h	a	a	h	h	h	h	a	a	h	b	b	b	h	h	h
Chr08_136364594	135954072	136775117	821045	136364594	8	5.705	h	a	h	a	h	a	h	a	h	b	h	h	b	b	h	a	h	b	b	a	h	h	a	h	b	h	h	h	a	a	h	h	h	h	a	a	h	b	b	b	h	h	h
Chr08_137556574	136775117	138338031	1562914	137556574	8	6.172	h	a	h	a	h	a	h	a	h	b	h	h	b	b	h	a	h	b	b	a	h	h	a	h	b	h	h	h	a	a	h	h	h	h	a	a	h	b	b	b	h	h	h
Chr08_144243127	143621734	144864521	1242787	144243127	8	6.639	h	a	h	a	h	a	h	a	h	b	h	h	b	b	h	a	h	b	b	a	h	h	a	h	b	h	h	h	a	a	h	h	h	h	a	a	h	b	b	b	h	h	h
Chr08_145084090	144864521	145303659	439138	145084090	8	7.107	h	a	h	a	h	a	h	a	h	b	h	h	b	b	h	a	h	b	b	a	h	h	a	h	b	h	h	h	a	a	h	h	h	h	a	a	h	b	b	b	h	h	h
Chr08_145588116	145303659	145872573	568914	145588116	8	9.07	h	a	a	a	h	a	h	a	h	b	h	h	b	b	h	a	h	b	b	a	h	h	a	h	b	h	h	a	a	a	h	h	h	h	a	a	h	b	b	b	h	h	h
Chr08_146367418	145872573	146862263	989690	146367418	8	9.537	h	a	a	a	h	a	h	a	h	b	h	h	b	b	h	a	h	b	b	a	h	h	a	h	b	h	h	a	a	a	h	h	h	h	a	a	h	b	b	b	h	h	h
Chr08_146879202	146862263	146896141	33878	146879202	8	12.161	h	h	a	a	h	a	h	a	h	b	h	h	b	b	h	h	h	h	b	a	h	h	a	h	b	h	h	a	a	a	h	h	h	h	a	a	h	b	h	b	h	h	h
Chr08_146975491	146896141	147054842	158701	146975491	8	12.628	h	h	a	a	h	a	h	a	h	b	h	h	b	b	h	h	h	h	b	a	h	h	a	h	b	h	h	a	a	a	h	h	h	h	a	a	h	b	h	b	h	h	h
Chr08_147329445	147054842	147604049	549207	147329445	8	13.563	h	h	a	a	h	a	h	a	h	b	h	h	b	b	h	h	h	h	b	a	h	h	a	h	b	h	h	a	a	a	h	h	h	h	a	a	h	b	h	b	h	h	h
Chr08_147648871	147604049	147693694	89645	147648871	8	14.498	h	h	a	a	h	a	h	a	h	b	h	h	b	b	h	h	h	h	b	a	h	h	a	h	b	h	h	a	a	a	h	h	h	h	a	a	h	b	h	b	h	h	h
Chr08_147803854	147693694	147914014	220320	147803854	8	14.965	h	h	a	a	h	a	h	a	h	b	h	h	b	b	h	h	h	h	b	a	h	h	a	h	b	h	h	a	a	a	h	h	h	h	a	a	h	b	h	b	h	h	h
Chr08_148458441	147914014	149002868	1088854	148458441	8	15.432	h	h	a	a	h	a	h	a	h	b	h	h	b	b	h	h	h	h	b	a	h	h	a	h	b	h	h	a	a	a	h	h	h	h	a	a	h	b	h	b	h	h	h
Chr08_149424866	149002868	149846864	843996	149424866	8	18.257	h	h	a	h	h	a	h	a	h	b	h	h	a	b	h	h	h	h	a	a	h	h	a	h	b	h	h	a	a	a	h	b	h	h	a	h	h	b	h	b	h	h	h
Chr08_149979107	149846864	150111351	264487	149979107	8	18.724	h	h	a	h	h	a	h	a	h	b	h	h	a	b	h	h	h	h	a	a	h	h	a	h	b	h	h	a	a	a	h	b	h	h	a	h	h	b	h	b	h	h	h
Chr08_151262734	150111351	152414118	2302767	151262734	8	19.192	h	h	a	h	h	a	h	a	h	b	h	h	a	b	h	h	h	h	a	a	h	h	a	h	b	h	h	a	a	a	h	b	h	h	a	h	h	b	h	b	h	h	h
Chr08_152502528	152414118	152590939	176821	152502528	8	19.659	h	h	a	h	h	a	h	a	h	b	h	h	a	b	h	h	h	h	a	a	h	h	a	h	b	h	h	a	a	a	h	b	h	h	a	h	h	b	h	b	h	h	h
Chr08_152894550	152590939	153198162	607223	152894550	8	20.126	h	h	a	h	h	a	h	a	h	b	h	h	a	b	h	h	h	h	a	a	h	h	a	h	b	h	h	a	a	a	h	b	h	h	a	h	h	b	h	b	h	h	h
Chr08_153269618	153198162	153341074	142912	153269618	8	20.593	h	h	a	h	h	a	h	a	h	b	h	h	a	b	h	h	h	h	a	a	h	h	a	h	b	h	h	a	a	a	h	b	h	h	a	h	h	b	h	h	h	h	h
Chr08_153783679	153341074	154226285	885211	153783679	8	21.528	h	h	a	h	h	a	h	a	h	b	h	h	a	b	h	h	h	h	a	a	h	h	a	h	b	h	h	a	a	a	h	b	h	h	a	h	h	b	h	h	h	h	h
Chr08_154380295	154226285	154534305	308020	154380295	8	21.995	h	h	a	h	h	a	h	a	h	b	h	h	a	b	h	h	h	h	a	a	h	h	a	h	b	h	h	a	a	a	h	b	h	h	a	h	h	b	h	h	h	h	h
Chr08_154840288	154534305	155146271	611966	154840288	8	23.589	h	h	a	h	h	a	h	a	h	b	h	h	a	b	h	h	h	h	a	a	h	h	a	h	a	h	h	a	h	a	h	b	h	h	a	h	h	b	h	h	h	h	h
Chr08_155392186	155146271	155638102	491831	155392186	8	24.524	h	h	a	h	h	a	h	a	h	b	h	h	a	b	h	h	h	h	a	a	h	h	a	h	a	h	h	a	h	a	h	b	h	h	a	h	h	b	h	h	h	h	h
Chr08_155805199	155638102	155972297	334195	155805199	8	25.459	b	h	a	h	h	a	h	a	h	b	h	h	a	b	h	h	h	h	a	a	h	h	a	h	a	h	h	a	h	a	h	b	h	h	a	h	h	b	h	h	h	h	h
Chr08_156580688	155972297	157189080	1216783	156580688	8	26.393	b	h	a	h	h	a	h	a	h	b	h	a	a	b	h	h	h	h	a	a	h	h	a	h	a	h	h	a	h	a	h	b	h	h	a	h	h	b	a	h	h	h	h
Chr08_158329486	157189080	159469893	2280813	158329486	8	27.795	b	h	a	h	h	a	h	a	h	b	h	a	a	b	h	h	h	h	a	a	h	h	a	h	a	h	h	a	h	a	a	b	h	h	a	b	h	b	a	h	h	h	h
Chr08_159826461	159469893	160183030	713137	159826461	8	29.198	b	h	a	h	h	a	h	a	h	b	h	a	a	h	h	h	h	h	a	a	h	a	a	h	a	h	h	a	h	a	a	b	h	h	a	b	h	b	a	h	h	h	h
Chr08_160404764	160183030	160626499	443469	160404764	8	29.669	b	h	a	h	h	a	h	a	h	b	h	a	a	h	h	h	h	h	a	a	h	a	a	h	a	h	h	a	h	a	a	b	h	h	a	b	h	b	a	h	h	h	h
Chr08_160805272	160626499	160984046	357547	160805272	8	30.328	b	h	a	h	h	a	h	a	h	b	h	a	a	h	h	h	h	h	a	a	h	a	a	h	a	h	h	a	h	a	a	b	h	h	a	b	h	a	a	h	h	h	h
Chr08_161961869	160984046	162939692	1955646	161961869	8	30.795	b	h	a	h	h	a	h	a	h	b	h	a	a	h	h	h	h	h	a	a	h	a	a	h	a	h	h	a	h	a	a	b	h	h	a	b	h	a	a	h	h	h	h
Chr08_163242728	162939692	163545765	606073	163242728	8	31.263	b	h	a	h	h	h	h	a	h	b	h	a	a	h	h	h	h	h	a	a	h	a	a	h	a	h	h	a	h	a	a	b	h	h	a	b	h	a	a	h	h	h	h
Chr08_168598500	163545765	173651235	10105470	168598500	8	31.73	b	h	a	h	h	h	h	a	h	b	h	a	a	h	h	h	a	h	a	a	h	a	a	h	a	h	h	a	h	a	a	b	h	h	a	b	h	a	a	h	h	h	h
Chr09_4963284	0	9926569	9926569	4963284	9	0	h	a	b	b	h	h	b	h	h	b	h	b	h	a	h	h	h	h	h	h	a	a	a	h	h	h	h	b	a	a	h	h	h	h	a	a	h	b	a	b	b	h	h
Chr09_10826904	9926569	11727240	1800671	10826904	9	0.472	h	a	b	b	h	h	b	h	h	b	h	b	h	a	h	h	h	h	h	h	a	a	a	h	h	h	h	b	a	a	h	h	h	h	a	a	h	b	a	b	b	h	h
Chr09_12099895	11727240	12472551	745311	12099895	9	1.874	h	a	b	b	h	h	b	h	h	b	h	b	h	a	h	h	h	h	h	h	a	a	a	h	h	h	h	b	a	a	h	h	h	h	a	a	h	b	a	b	b	h	h
Chr09_12510153	12472551	12547755	75204	12510153	9	7.789	h	a	b	b	a	h	b	h	h	b	h	b	h	a	h	h	h	h	a	h	a	a	a	b	h	h	h	b	a	a	h	h	h	h	a	a	b	b	a	b	b	h	h
Chr09_12632847	12547755	12717939	170184	12632847	9	8.256	h	a	b	b	a	h	b	h	h	h	h	b	h	a	h	h	h	h	a	h	a	a	a	b	h	h	h	b	a	a	h	h	h	h	a	a	b	b	a	b	b	h	h
Chr09_12805982	12717939	12894026	176087	12805982	9	8.724	h	a	b	b	a	h	b	h	h	h	h	b	h	a	h	h	h	h	a	h	a	a	a	b	h	h	h	b	a	a	h	h	h	h	a	a	b	b	a	b	b	h	h
Chr09_12953460	12894026	13012895	118869	12953460	9	9.191	h	a	b	b	a	h	b	h	h	h	a	b	h	a	h	h	h	h	a	h	a	a	a	b	h	h	h	b	a	a	h	h	h	h	a	a	b	b	a	b	b	h	h
Chr09_13482385	13012895	13951875	938980	13482385	9	9.658	h	a	b	b	a	h	b	h	h	h	a	b	h	a	h	h	h	h	a	h	a	a	a	b	h	h	h	b	a	a	h	h	h	h	a	a	b	b	a	b	b	h	h
Chr09_14514789	13951875	15077703	1125828	14514789	9	10.126	h	a	b	b	a	h	b	h	h	h	a	b	h	a	h	b	h	h	a	h	a	a	a	b	h	h	h	b	a	a	h	h	h	h	a	a	b	b	a	b	b	h	h
Chr09_15436216	15077703	15794730	717027	15436216	9	10.593	h	a	b	b	a	h	b	h	a	h	a	b	h	a	h	b	h	h	a	h	a	a	a	b	h	h	h	b	a	a	h	h	h	h	a	a	b	b	a	b	b	h	h
Chr09_16147791	15794730	16500852	706122	16147791	9	11.06	h	a	b	b	a	h	b	h	a	h	a	b	h	a	h	b	h	h	a	h	a	a	a	b	h	h	h	b	a	a	h	h	h	h	a	a	b	b	a	b	b	h	h
Chr09_17669239	16500852	18837627	2336775	17669239	9	11.528	h	a	b	b	a	h	b	h	a	h	a	b	h	a	h	b	h	h	a	h	a	a	a	b	h	b	h	b	a	a	h	h	h	h	a	a	b	b	a	b	b	h	h
Chr09_19276617	18837627	19715608	877981	19276617	9	11.995	h	a	b	b	a	h	b	h	a	h	a	b	h	a	h	b	h	h	a	h	a	a	a	b	h	b	h	b	a	a	h	h	h	h	a	a	b	b	a	b	b	h	h
Chr09_20589128	19715608	21462649	1747041	20589128	9	12.462	h	a	b	b	a	h	b	h	a	h	a	b	h	a	h	b	h	h	a	h	a	a	a	b	h	b	h	b	a	a	h	h	h	h	a	a	b	b	a	b	b	h	h
Chr09_21850724	21462649	22238799	776150	21850724	9	12.929	h	a	b	b	a	h	b	h	a	h	a	b	h	a	h	b	h	h	a	h	a	a	a	b	a	b	h	b	a	a	h	h	h	h	a	a	b	b	a	b	b	h	h
Chr09_23005797	22238799	23772795	1533996	23005797	9	13.397	h	h	b	b	a	h	b	h	a	h	a	b	h	a	h	b	h	h	a	h	a	a	a	b	a	b	h	b	a	a	h	h	h	h	a	a	b	b	a	b	b	h	h
Chr09_23995972	23772795	24219149	446354	23995972	9	13.864	h	h	b	b	a	h	b	h	a	h	a	b	h	a	h	b	h	h	a	h	a	a	a	b	a	b	h	b	a	a	h	h	h	h	a	a	b	b	a	b	b	h	h
Chr09_24659105	24219149	25099062	879913	24659105	9	14.331	h	h	b	b	a	h	b	h	a	h	a	b	h	a	h	b	h	h	a	h	a	a	a	b	a	b	h	b	a	a	h	h	h	h	a	a	b	b	a	b	b	h	h
Chr09_25620921	25099062	26142781	1043719	25620921	9	14.799	h	h	b	b	a	h	b	h	a	h	a	b	h	a	h	b	h	h	a	a	a	a	a	b	a	b	h	b	a	a	h	h	h	h	a	a	b	b	a	b	b	h	h
Chr09_26855343	26142781	27567906	1425125	26855343	9	16.201	h	h	b	b	a	h	h	h	a	h	a	h	h	a	h	b	h	h	a	a	a	a	a	b	a	b	h	b	a	a	h	h	h	h	a	a	b	b	a	b	b	h	h
Chr09_27724974	27567906	27882042	314136	27724974	9	16.668	h	h	b	b	a	h	h	h	a	h	a	h	h	a	h	b	h	h	a	a	h	a	a	b	a	b	h	b	a	a	h	h	h	h	a	a	b	b	a	b	b	h	h
Chr09_30191428	27882042	32500815	4618773	30191428	9	17.136	h	h	b	b	a	h	h	h	a	h	a	h	h	a	h	b	h	h	a	a	h	a	a	b	a	b	h	b	a	a	h	h	h	h	a	a	b	b	a	b	b	h	h
Chr09_33150445	32500815	33800076	1299261	33150445	9	17.603	h	h	b	b	a	h	h	h	a	h	a	h	h	a	h	b	h	h	a	a	h	a	a	b	a	b	h	b	a	a	h	h	h	h	a	a	b	b	a	b	b	h	h
Chr09_34599175	33800076	35398274	1598198	34599175	9	18.07	h	h	b	b	a	h	h	h	a	h	a	h	h	a	h	b	h	h	a	a	h	a	a	b	a	b	h	b	a	a	h	h	h	h	a	a	b	b	a	b	b	h	h
Chr09_36652897	35398274	37907521	2509247	36652897	9	18.537	h	h	b	b	a	h	h	h	a	h	a	h	h	a	h	b	h	h	a	a	h	a	a	b	a	b	h	b	a	a	h	h	h	h	a	a	b	b	a	b	b	h	h
Chr09_38512589	37907521	39117657	1210136	38512589	9	19.005	h	h	b	b	a	h	h	h	a	h	a	h	h	a	h	b	h	h	a	a	h	a	a	b	a	b	h	b	a	a	h	h	h	h	a	a	b	b	a	b	b	h	h
Chr09_39610149	39117657	40102642	984985	39610149	9	19.472	a	h	b	b	a	h	h	h	a	h	a	h	h	a	h	b	h	h	a	a	h	a	a	b	a	b	h	b	a	a	h	h	h	h	a	a	b	b	a	b	b	h	h
Chr09_45237511	40102642	50372381	10269739	45237511	9	19.939	a	h	b	b	a	h	h	h	a	h	a	h	h	a	h	b	h	h	a	a	h	a	a	b	a	h	h	b	a	a	h	h	h	h	a	a	b	b	a	b	b	h	h
Chr09_50416229	50372381	50460077	87696	50416229	9	21.533	a	h	b	b	a	h	h	h	a	h	a	h	h	h	h	b	h	h	a	a	h	a	a	b	a	h	h	b	a	a	h	h	h	h	a	h	b	b	a	b	b	h	h
Chr09_50945810	50460077	51431544	971467	50945810	9	22	a	h	b	b	a	h	h	h	a	h	a	h	h	h	h	b	h	h	a	a	h	a	a	b	a	h	h	b	a	a	h	h	h	h	h	h	b	b	a	b	b	h	h
Chr09_52333491	51431544	53235438	1803894	52333491	9	22.468	a	h	b	b	a	h	h	h	a	h	a	h	h	h	h	b	h	h	a	a	h	a	a	b	a	h	h	b	a	a	h	h	a	h	h	h	b	b	a	b	b	h	h
Chr09_56079530	53235438	58923623	5688185	56079530	9	23.87	a	h	b	b	a	h	h	a	a	a	a	h	h	h	h	b	h	h	a	a	h	a	a	b	a	h	h	b	a	a	h	h	a	h	h	h	b	b	a	b	b	h	h
Chr09_60415856	58923623	61908090	2984467	60415856	9	24.337	a	h	b	b	a	h	h	a	a	a	a	h	h	h	h	b	h	h	a	a	h	a	a	b	a	h	h	b	a	a	h	h	a	h	h	h	b	b	a	b	b	h	h
Chr09_61918482	61908090	61928874	20784	61918482	9	24.805	a	h	b	b	a	h	h	a	a	a	a	h	h	h	h	b	h	h	a	a	h	a	a	b	a	h	h	b	a	a	h	h	a	h	h	h	b	b	a	b	b	h	h
Chr09_62760001	61928874	63591128	1662254	62760001	9	25.739	a	h	b	b	a	h	h	a	a	a	a	h	h	h	h	b	h	b	a	a	h	a	a	b	a	h	h	b	a	a	h	h	a	h	h	h	b	b	a	b	b	h	h
Chr09_63633817	63591128	63676506	85378	63633817	9	26.207	a	h	b	b	a	h	h	a	a	a	a	h	a	h	h	b	h	b	a	a	h	a	a	b	a	h	h	b	a	a	h	h	a	h	h	h	b	b	a	b	b	h	h
Chr09_116299929	63676506	168923352	105246846	116299929	9	26.674	a	b	b	b	a	h	h	a	a	a	a	h	a	h	h	b	h	b	a	a	h	a	a	b	a	h	h	b	a	a	h	h	a	h	h	h	b	b	a	b	b	h	h
Chr09_168947613	168923352	168971875	48523	168947613	9	27.609	a	b	b	b	a	h	h	a	a	a	a	h	a	h	h	b	h	b	a	a	h	a	a	b	a	h	h	b	a	a	h	h	a	h	h	h	b	b	a	b	b	h	h
Chr09_176647897	168971875	184323920	15352045	176647897	9	29.479	a	b	b	b	a	b	h	a	a	h	a	h	a	h	h	b	h	b	a	a	h	a	a	b	a	h	h	h	a	a	h	h	a	h	h	h	b	b	a	b	b	h	h
Chr09_184903677	184323920	185483434	1159514	184903677	9	29.946	a	b	b	b	a	b	h	a	a	h	a	h	a	h	h	b	h	b	a	a	h	a	a	b	a	h	h	h	a	a	h	h	a	h	h	h	b	b	a	b	b	h	h
Chr09_186058934	185483434	186634435	1151001	186058934	9	30.413	a	b	b	b	a	b	h	a	a	h	a	h	a	h	h	b	h	b	a	a	h	a	a	b	a	h	h	h	a	a	h	h	a	h	h	h	b	b	a	b	b	h	h
Chr09_187064554	186634435	187494673	860238	187064554	9	30.88	a	b	b	b	a	b	h	a	a	h	a	a	a	h	h	b	h	b	a	a	h	a	a	b	a	h	h	h	a	a	h	h	a	h	h	h	b	b	a	b	b	h	h
Chr09_188125540	187494673	188756408	1261735	188125540	9	31.348	a	b	b	b	a	b	h	a	a	h	a	a	a	h	h	b	h	b	a	a	h	a	a	b	a	h	h	h	a	a	h	h	a	h	h	h	b	b	a	b	b	h	h
Chr09_189431296	188756408	190106184	1349776	189431296	9	32.282	a	b	b	b	a	b	h	a	a	h	a	a	a	h	h	b	h	b	a	a	h	a	a	b	a	h	h	h	a	a	h	h	a	h	h	h	h	b	a	b	b	h	h
Chr09_191817690	190106184	193529197	3423013	191817690	9	32.75	a	b	b	b	a	b	h	a	a	h	a	a	a	b	h	b	h	b	a	a	h	a	a	b	a	h	h	h	a	a	h	h	a	h	h	h	h	b	a	b	b	h	h
Chr09_193719951	193529197	193910705	381508	193719951	9	33.217	a	b	b	b	a	b	h	a	a	h	a	a	a	b	h	b	h	h	a	a	h	a	a	b	a	h	h	h	a	a	h	h	a	h	h	h	h	b	a	b	b	h	h
Chr09_200319895	199813325	200826466	1013141	200319895	9	34.152	a	b	b	b	a	b	h	a	a	h	a	a	a	b	h	b	h	h	a	a	h	a	a	b	a	h	h	h	a	a	h	h	a	h	h	h	h	b	a	b	b	h	b
Chr09_197311494	194809663	199813325	5003662	197311494	9	34.619	a	b	b	b	a	b	h	a	a	h	a	a	a	b	h	b	h	h	a	a	h	a	a	b	a	h	h	h	a	a	h	h	a	h	h	h	h	b	h	b	b	h	b
Chr09_200870295	200826466	200914124	87658	200870295	9	37.149	a	b	b	h	a	b	h	a	a	h	a	a	a	b	h	b	h	h	a	a	h	a	b	b	a	h	h	h	a	a	h	h	a	h	h	h	h	b	b	h	b	h	b
Chr09_201472757	200914124	202031390	1117266	201472757	9	38.084	a	b	b	h	a	b	a	a	a	h	h	a	a	b	h	b	h	h	a	a	h	a	b	b	a	h	h	h	a	a	h	h	a	h	h	h	h	b	b	h	b	h	b
Chr09_202120735	202031390	202210080	178690	202120735	9	39.21	a	b	b	h	a	b	a	a	a	h	h	a	a	b	h	b	h	h	a	h	h	a	b	b	a	h	h	h	a	a	h	h	a	h	h	h	h	b	b	h	b	h	b
Chr09_202217783	202210080	202225486	15406	202217783	9	41.548	a	b	b	h	a	b	a	a	a	h	h	a	a	b	a	b	h	h	a	h	h	a	b	b	a	h	h	h	a	a	h	h	a	h	h	h	h	b	b	h	b	h	b
Chr09_202306132	202225486	202386779	161293	202306132	9	42.015	a	b	b	h	a	b	a	a	a	h	h	a	a	b	a	b	h	h	a	h	h	a	b	b	a	h	h	h	a	a	h	h	a	h	h	h	h	b	b	a	b	h	b
Chr09_202571167	202386779	202755556	368777	202571167	9	42.95	a	b	b	h	a	b	a	a	a	h	h	h	a	b	a	b	h	h	a	h	h	a	b	b	a	h	h	h	a	a	h	b	a	h	h	h	h	b	b	a	b	h	b
Chr09_203339928	202755556	203924301	1168745	203339928	9	43.417	a	b	b	h	a	b	a	a	a	h	h	h	a	b	a	b	h	h	a	h	h	a	b	b	a	h	h	h	a	a	h	b	a	a	h	h	h	b	b	a	b	h	b
Chr09_203934919	203924301	203945537	21236	203934919	9	43.885	a	b	b	h	a	b	a	a	a	h	h	h	a	b	a	b	h	h	a	h	h	a	b	b	a	h	h	h	a	a	h	b	a	a	h	h	h	b	b	a	b	h	b
Chr09_205123762	203945537	206301987	2356450	205123762	9	44.352	a	b	b	h	a	b	a	a	a	h	h	h	a	b	a	b	h	h	a	h	h	a	b	b	a	h	h	h	a	a	h	b	a	a	h	h	h	b	b	a	b	h	b
Chr09_206415104	206301987	206528222	226235	206415104	9	46.69	a	b	b	h	a	h	a	a	a	h	h	h	a	b	a	b	h	h	a	h	h	a	b	b	a	a	h	h	a	a	h	b	a	a	h	h	h	b	b	a	b	h	b
Chr09_206534098	206528222	206539974	11752	206534098	9	47.625	a	b	b	h	a	h	a	a	a	h	h	h	a	b	a	b	h	h	a	h	h	a	b	b	a	a	h	h	a	a	h	b	a	a	h	h	h	b	b	a	b	h	b
Chr09_207031046	206539974	207522118	982144	207031046	9	48.092	a	b	b	h	a	h	a	a	a	h	h	h	a	b	a	b	h	h	a	h	h	a	b	b	a	a	h	h	a	a	h	b	a	a	h	h	h	b	b	a	b	h	b
Chr09_207656578	207522118	207791038	268920	207656578	9	48.559	a	b	b	h	a	h	a	a	a	h	h	h	a	b	a	b	h	h	a	h	h	a	b	b	a	a	h	h	a	a	h	b	a	a	h	h	h	b	b	a	b	h	b
Chr09_208103958	207791038	208416878	625840	208103958	9	49.027	a	b	b	h	a	h	a	a	a	h	h	h	a	b	a	b	h	h	a	h	h	a	b	b	a	a	h	h	a	a	h	b	a	a	h	h	h	b	b	a	b	h	b
Chr09_208674485	208416878	208932092	515214	208674485	9	49.494	a	b	b	h	a	h	a	a	a	h	h	h	a	b	a	b	h	h	a	h	h	a	b	b	a	a	h	h	a	a	h	b	a	a	h	h	h	b	b	a	b	h	b
Chr09_208980982	208932092	209029873	97781	208980982	9	49.961	a	b	b	h	a	h	a	a	a	h	h	h	a	b	a	b	h	h	a	h	h	a	b	b	a	a	h	h	a	a	h	b	a	a	h	h	h	b	b	a	b	h	b
Chr09_209455352	209029873	209880831	850958	209455352	9	50.896	a	b	b	h	a	h	a	a	a	h	h	h	h	b	a	b	h	h	a	h	h	a	b	b	a	a	h	h	a	a	h	b	a	a	h	h	h	b	b	a	b	h	b
Chr09_209918901	209880831	209956971	76140	209918901	9	51.363	a	b	b	h	a	h	a	a	a	h	h	h	h	b	a	b	h	h	a	h	h	a	b	b	a	a	h	h	a	a	h	b	a	a	h	h	h	b	b	a	b	h	b
Chr09_210259391	209956971	210561811	604840	210259391	9	51.83	a	b	b	h	a	h	a	a	a	h	h	h	h	b	a	b	h	h	a	h	h	a	b	b	a	a	h	h	a	a	h	b	a	a	h	h	h	b	b	a	h	h	b
Chr09_211370018	210561811	212178225	1616414	211370018	9	52.298	a	b	b	h	a	h	a	a	a	h	h	h	h	b	a	b	h	h	a	h	h	a	b	b	a	a	h	h	a	a	h	b	a	a	h	h	h	b	b	a	h	h	b
Chr09_212903403	212178225	213628582	1450357	212903403	9	53.232	a	b	b	h	a	h	a	h	a	h	h	h	h	b	a	b	h	h	a	h	h	a	b	b	a	a	h	h	a	a	h	b	a	a	h	b	h	b	b	a	h	h	b
Chr09_213862635	213628582	214096689	468107	213862635	9	55.571	a	b	b	h	h	h	a	h	a	h	h	h	h	b	a	b	h	h	a	h	h	a	b	h	a	a	h	h	a	a	h	b	a	a	h	b	h	b	b	a	h	h	b
Chr09_214245377	214096689	214394065	297376	214245377	9	56.697	a	b	b	h	h	h	a	h	a	h	h	h	h	b	a	b	h	h	a	h	h	a	b	h	a	a	h	h	a	a	h	b	a	a	h	b	h	b	b	a	h	h	b
Chr09_216699315	214394065	219004566	4610501	216699315	9	57.164	a	b	b	h	h	h	a	h	a	h	h	h	h	b	a	b	h	h	a	h	h	a	b	h	a	a	h	h	a	a	h	b	a	a	h	b	h	b	b	a	h	h	b
Chr10_3728283	0	7456566	7456566	3728283	10	0	h	h	h	h	b	b	a	a	h	h	h	h	a	h	h	a	h	h	h	b	a	h	a	h	b	b	h	b	a	h	a	b	h	h	b	h	h	h	h	h	h	h	h
Chr10_7575072	7456566	7693578	237012	7575072	10	0.467	h	h	h	h	b	b	a	a	h	h	h	h	a	h	h	a	h	h	h	b	a	h	a	h	b	b	h	b	a	h	a	b	h	h	b	h	h	h	h	h	h	h	h
Chr10_8263522	7693578	8833466	1139888	8263522	10	0.935	h	h	h	h	b	b	a	a	h	h	h	h	a	h	h	a	h	h	h	b	a	h	a	h	b	b	h	b	a	h	a	b	h	h	b	h	h	h	h	h	h	h	h
Chr10_9237359	8833466	9641252	807786	9237359	10	2.898	h	h	h	h	b	b	a	a	h	h	h	h	a	h	h	h	h	h	h	b	a	h	a	h	b	b	h	b	a	h	a	b	h	h	b	h	h	h	h	h	h	h	h
Chr10_9988208	9641252	10335165	693913	9988208	10	10.049	h	h	h	h	h	b	a	a	h	b	h	h	a	a	h	h	a	h	h	b	h	h	a	h	b	b	h	h	a	h	a	b	h	a	b	h	h	h	h	h	h	h	h
Chr10_11532222	10335165	12729280	2394115	11532222	10	10.984	h	h	h	h	h	b	a	a	h	b	h	a	a	a	h	h	a	h	h	b	h	h	a	h	b	b	h	h	a	h	a	b	b	a	b	h	h	h	h	h	h	h	h
Chr10_12964239	12729280	13199198	469918	12964239	10	11.919	h	h	h	h	h	b	a	a	h	b	h	a	a	a	h	h	a	a	h	b	h	b	a	h	b	b	h	h	a	h	a	b	b	a	b	h	h	h	h	h	h	h	h
Chr10_13331297	13199198	13463397	264199	13331297	10	12.853	h	h	h	h	h	h	a	a	h	b	h	a	h	a	h	h	a	a	h	b	h	b	a	h	b	b	h	h	a	h	a	b	b	a	b	h	h	h	h	h	h	h	h
Chr10_15898522	13463397	18333647	4870250	15898522	10	13.321	h	h	h	h	h	h	a	a	h	b	h	a	h	a	h	h	a	a	h	b	h	b	a	h	b	b	h	h	a	h	a	b	b	a	b	h	h	h	h	h	h	h	h
Chr10_18408648	18333647	18483650	150003	18408648	10	13.788	h	h	h	h	h	h	a	a	h	b	h	a	h	a	h	h	a	a	h	b	h	b	a	h	b	b	h	h	a	h	a	b	b	a	b	h	h	h	h	h	h	h	h
Chr10_19082566	18483650	19681482	1197832	19082566	10	14.255	h	h	h	h	h	h	a	a	h	b	h	a	h	a	h	h	a	a	h	b	h	b	a	h	b	b	h	h	a	h	a	b	b	a	b	h	h	h	h	h	h	h	h
Chr10_22502133	19681482	25322784	5641302	22502133	10	14.723	h	h	h	h	h	h	a	a	h	b	h	a	h	a	h	h	a	a	h	b	h	b	a	h	b	b	h	h	h	h	a	b	b	a	b	h	h	h	h	h	h	h	h
Chr10_26110454	25322784	26898124	1575340	26110454	10	15.19	h	h	h	h	h	h	a	a	h	b	h	a	h	a	h	h	a	a	h	b	h	b	a	h	b	b	h	h	h	h	a	h	b	a	b	h	h	h	h	h	h	h	h
Chr10_27386669	26898124	27875215	977091	27386669	10	15.657	h	h	h	h	h	h	a	a	h	b	h	a	h	a	h	h	a	a	h	b	h	b	a	h	b	b	a	h	h	h	a	h	b	a	b	h	h	h	h	h	h	h	h
Chr10_28354664	27875215	28834114	958899	28354664	10	16.124	h	h	h	h	h	h	a	a	h	b	h	a	h	a	h	h	a	a	h	b	h	b	a	h	b	b	a	h	h	h	a	h	b	a	b	h	h	h	h	h	h	h	h
Chr10_30488695	28834114	32143277	3309163	30488695	10	16.592	h	h	h	h	h	h	a	a	h	b	h	a	h	a	h	h	a	a	h	b	h	b	a	h	b	b	a	h	h	h	a	h	b	a	b	h	h	h	h	h	h	h	h
Chr10_32388489	32143277	32633701	490424	32388489	10	17.059	h	h	h	h	h	h	a	a	h	b	h	a	h	h	h	h	a	a	h	b	h	b	a	h	b	b	a	h	h	h	a	h	b	a	b	h	h	h	h	h	h	h	h
Chr10_33281581	32633701	33929462	1295761	33281581	10	17.526	h	h	h	h	h	h	a	a	h	b	h	a	h	h	h	h	a	a	h	b	h	b	a	h	b	b	a	a	h	h	a	h	b	a	b	h	h	h	h	h	h	h	h
Chr10_43627697	33929462	53325933	19396471	43627697	10	17.994	h	h	h	h	h	h	a	a	h	b	h	a	h	h	h	h	a	a	h	b	h	b	a	h	b	b	a	a	h	h	a	h	b	a	b	h	h	h	h	h	h	h	h
Chr10_92713946	53325933	132101959	78776026	92713946	10	18.461	h	h	h	h	h	h	a	a	h	b	h	a	h	h	h	h	a	a	h	b	h	b	a	h	b	b	a	a	h	h	a	h	b	a	b	h	h	h	h	h	h	h	h
Chr10_140413270	138256069	142570471	4314402	140413270	10	19.396	a	h	h	h	h	h	a	a	h	b	h	a	h	h	h	h	a	a	h	b	h	b	a	h	b	b	a	a	h	h	a	h	b	a	b	h	h	h	h	h	h	h	h
Chr10_142657166	142570471	142743862	173391	142657166	10	20.33	a	h	h	h	h	h	a	a	h	b	h	a	h	h	h	h	a	a	h	b	h	b	a	h	b	b	a	a	h	h	a	b	b	a	b	h	h	h	h	h	h	h	h
Chr10_147854724	142743862	152965587	10221725	147854724	10	20.798	a	h	h	h	h	h	a	a	h	b	h	a	h	h	h	h	a	a	h	b	h	b	a	h	b	b	a	a	h	h	a	b	b	a	b	h	h	h	h	b	h	h	h
Chr10_154680765	152965587	156395944	3430357	154680765	10	21.265	a	h	h	h	h	h	a	a	h	b	h	a	h	h	h	h	a	a	h	b	h	b	a	h	b	b	a	a	h	h	a	b	b	a	b	h	h	h	h	b	h	h	h
Chr10_157994635	156395944	159593327	3197383	157994635	10	21.732	a	h	h	h	h	h	a	a	h	b	h	a	h	h	h	h	a	a	h	b	h	b	a	h	b	b	a	a	h	h	a	b	b	h	b	h	h	h	h	b	h	h	h
Chr10_164484213	159593327	169375100	9781773	164484213	10	22.2	a	h	h	h	h	h	a	a	h	b	h	a	h	h	h	h	a	a	h	b	h	b	a	h	b	b	a	a	h	h	a	b	b	h	b	a	h	h	h	b	h	h	h
Chr10_171147617	169375100	172920134	3545034	171147617	10	22.667	a	h	h	h	h	h	a	a	h	b	h	a	h	h	h	h	a	a	h	b	h	b	a	h	b	b	a	a	h	h	a	b	b	h	b	a	h	h	h	b	h	h	h
Chr10_173687260	172920134	174454387	1534253	173687260	10	23.134	a	h	h	h	h	h	a	a	h	b	h	a	h	h	h	h	a	a	h	b	h	b	a	h	b	b	a	a	h	h	a	b	b	h	b	a	h	h	h	b	h	h	h
Chr10_175430995	174454387	176407603	1953216	175430995	10	23.602	a	h	h	h	h	h	a	a	h	b	h	a	h	h	h	h	a	a	h	b	h	b	h	h	b	b	a	a	h	h	a	b	b	h	b	a	h	h	h	b	h	h	h
Chr10_176856677	176407603	177305752	898149	176856677	10	24.069	a	h	h	h	h	h	a	a	h	h	h	a	h	h	h	h	a	a	h	b	h	b	h	h	b	b	a	a	h	h	a	b	b	h	b	a	h	h	h	b	h	h	h
Chr10_177326947	177305752	177348142	42390	177326947	10	25.003	a	h	h	h	h	h	a	a	h	h	h	a	h	h	b	h	a	a	h	b	h	b	h	h	b	b	a	a	h	h	a	b	b	h	b	a	h	h	h	b	h	h	h
Chr10_177506793	177348142	177665444	317302	177506793	10	25.471	a	h	h	h	h	h	a	a	h	h	h	a	h	h	b	h	a	a	h	b	h	b	h	h	b	b	a	a	h	h	a	b	b	h	b	a	h	h	h	b	h	h	h
Chr10_177889168	177665444	178112892	447448	177889168	10	25.938	a	h	h	h	h	h	a	a	h	h	h	a	h	h	b	h	a	a	h	b	h	b	h	h	b	b	a	a	h	h	a	b	b	h	b	a	h	h	h	b	h	h	a
Chr10_179052311	178112892	179991730	1878838	179052311	10	26.405	a	h	h	h	h	h	a	a	h	h	h	a	h	h	b	h	a	a	h	b	h	b	h	h	b	b	a	a	h	h	a	b	b	h	b	a	h	h	h	b	h	h	a
Chr10_183444155	179991730	186896581	6904851	183444155	10	26.873	a	h	h	h	h	h	a	a	h	h	h	a	h	h	b	h	a	a	h	b	h	b	h	h	b	b	a	a	h	h	a	b	b	h	b	a	h	h	h	b	h	h	a
Chr10_186928400	186896581	186960220	63639	186928400	10	29.496	a	h	h	h	h	a	a	a	h	h	h	a	h	h	b	h	a	a	h	b	b	b	h	h	b	b	a	a	h	h	h	b	b	h	b	a	h	h	h	b	h	h	a
Chr10_187201434	186960220	187442649	482429	187201434	10	29.964	h	h	h	h	h	a	a	a	h	h	h	a	h	h	b	h	a	a	h	b	b	b	h	h	b	b	a	a	h	h	h	b	b	h	b	a	h	h	h	b	h	h	a
Chr10_188719268	187442649	189995887	2553238	188719268	10	30.431	h	h	h	h	h	a	a	a	h	h	h	a	h	h	b	h	a	a	h	b	b	b	h	h	b	b	a	a	h	h	h	b	b	h	b	a	h	h	h	b	h	h	a
Chr10_190129432	189995887	190262977	267090	190129432	10	31.366	h	h	h	h	h	a	a	a	h	h	h	a	h	h	b	h	a	a	h	b	b	b	h	h	b	b	a	a	h	h	h	b	b	h	b	a	h	h	h	b	h	h	h
Chr10_190448226	190262977	190633475	370498	190448226	10	32.3	h	h	h	h	a	a	a	a	h	h	h	a	h	h	b	h	a	a	h	b	b	b	h	h	b	b	a	a	h	h	h	b	b	h	b	a	h	h	h	b	h	h	h
Chr10_190666667	190633475	190699859	66384	190666667	10	33.235	h	h	h	h	a	a	a	a	h	h	h	a	h	h	b	h	a	a	h	b	b	b	h	h	b	b	a	a	b	h	h	b	b	h	b	a	h	h	h	b	h	h	h
Chr10_190853747	190699859	191007636	307777	190853747	10	33.702	h	h	h	h	a	a	a	a	h	h	h	a	h	h	b	h	a	a	h	b	b	b	h	h	b	b	a	a	b	h	h	b	b	h	b	a	h	h	h	b	h	h	h
Chr10_191459104	191007636	191910572	902936	191459104	10	34.17	h	h	h	h	a	a	a	a	h	h	h	a	h	h	b	h	a	a	h	b	b	b	h	h	b	b	a	a	b	h	h	b	b	h	b	a	h	h	h	b	h	h	h
Chr10_192649907	191910572	193389242	1478670	192649907	10	35.572	h	h	h	h	a	a	a	a	h	h	h	a	h	h	b	h	a	a	h	h	b	b	h	h	b	b	a	a	b	h	h	b	b	h	b	a	h	h	h	b	h	h	h
Chr10_194090526	193389242	194791811	1402569	194090526	10	37.442	h	h	h	h	a	a	a	a	h	h	b	a	h	h	b	h	a	a	h	h	b	b	h	a	b	b	a	a	b	h	h	b	b	h	b	a	h	h	h	b	h	h	h
Chr10_195300879	194791811	195809948	1018137	195300879	10	37.909	h	h	h	h	a	a	a	a	h	h	b	a	h	h	b	b	a	a	h	h	b	b	h	a	b	b	a	a	b	h	h	b	b	h	b	a	h	h	h	b	h	h	h
Chr10_197207998	195809948	198606049	2796101	197207998	10	38.844	h	h	h	h	a	a	a	a	h	h	b	a	h	h	b	b	a	a	h	h	b	b	h	a	b	b	a	a	b	h	h	b	b	h	b	a	b	h	h	b	h	h	h
Chr10_200628712	198606049	202651376	4045327	200628712	10	39.311	h	h	h	h	a	a	a	h	h	h	b	a	h	h	b	b	a	a	h	h	b	b	h	a	b	b	a	a	b	h	h	b	b	h	b	a	b	h	h	b	h	h	h
Chr10_202928932	202651376	203206489	555113	202928932	10	40.246	h	h	h	h	a	a	a	h	h	h	b	a	h	h	b	b	a	a	h	h	b	b	h	a	b	b	a	a	h	h	h	b	b	h	b	a	b	h	h	b	h	h	h
Chr10_203781942	203206489	204357395	1150906	203781942	10	41.181	h	h	h	h	a	a	a	h	h	h	b	a	h	h	b	b	a	a	h	h	b	b	h	a	b	b	a	a	h	h	h	h	b	h	b	a	b	h	h	b	h	h	h
Chr10_204452699	204357395	204548003	190608	204452699	10	41.648	h	h	h	h	a	a	a	h	h	h	b	a	h	h	b	b	h	a	h	h	b	b	h	a	b	b	a	a	h	h	h	h	b	h	b	a	b	h	h	b	h	h	h
Chr10_204827231	204548003	205106460	558457	204827231	10	42.115	h	h	h	h	a	a	a	h	h	h	b	a	h	h	b	b	h	a	h	h	b	b	h	a	b	b	a	a	h	h	h	h	b	h	b	a	b	h	h	b	h	h	h
Chr10_205662121	205106460	206217783	1111323	205662121	10	42.582	h	h	h	h	a	a	a	h	h	h	b	a	h	h	b	b	h	a	h	h	b	b	h	a	b	b	a	a	h	h	h	h	b	h	b	h	b	h	h	b	h	h	h
Chr10_207131782	206217783	208045782	1827999	207131782	10	43.985	h	h	h	h	a	a	a	h	h	h	b	a	h	h	b	b	h	a	h	h	b	b	h	a	b	b	a	a	h	h	h	h	b	h	b	h	b	h	h	b	h	h	h
Chr10_208442108	208045782	208838435	792653	208442108	10	44.452	h	h	h	h	a	a	a	h	h	h	b	a	h	h	b	b	h	a	h	h	b	b	h	a	b	b	a	a	h	h	h	h	b	h	b	h	b	h	h	b	h	h	h
Chr10_209768352	208838435	210698270	1859835	209768352	10	45.387	h	h	h	h	a	a	a	h	h	h	b	a	h	h	b	b	h	a	h	h	b	b	h	a	b	h	a	a	h	h	h	h	b	h	b	h	b	h	h	b	h	h	h
Chr10_215874512	210698270	221050754	10352484	215874512	10	45.854	h	h	h	h	a	a	a	h	h	h	b	a	h	h	b	b	h	a	h	h	b	b	h	a	b	h	a	a	h	h	h	h	b	h	b	h	b	h	h	b	h	h	h
Chr11_3841158	0	7682316	7682316	3841158	11	0	h	b	b	h	b	b	h	a	h	h	a	b	b	h	b	h	a	h	b	a	h	b	b	h	h	b	a	h	h	h	h	h	b	b	b	a	h	b	b	b	h	h	a
Chr11_8133116	7682316	8583916	901600	8133116	11	0.467	h	b	b	h	b	b	h	a	h	h	h	b	b	h	b	h	a	h	b	a	h	b	b	h	h	b	a	h	h	h	h	h	b	b	b	a	h	b	b	b	h	h	a
Chr11_8909426	8583916	9234936	651020	8909426	11	0.934	h	b	b	h	b	b	h	a	h	h	h	b	b	h	b	h	a	h	b	a	h	b	b	h	h	b	a	h	h	h	h	h	b	b	b	a	h	b	b	b	h	h	a
Chr11_10018246	9234936	10801556	1566620	10018246	11	1.869	h	b	b	h	b	b	h	a	h	h	h	b	b	h	b	h	a	h	b	a	h	b	b	h	h	b	a	h	h	h	h	h	h	b	b	a	h	b	b	b	h	h	a
Chr11_11572118	10801556	12342680	1541124	11572118	11	2.336	h	b	b	h	b	b	h	a	h	h	h	b	b	h	b	h	a	h	b	a	h	b	b	h	h	b	a	h	h	h	h	h	h	b	b	a	h	b	b	b	h	h	a
Chr11_13292974	12342680	14243268	1900588	13292974	11	2.804	h	b	b	h	b	b	h	a	h	h	h	h	b	h	b	h	a	h	b	a	h	b	b	h	h	b	a	h	h	h	h	h	h	b	b	a	h	b	b	b	h	h	a
Chr11_14330210	14243268	14417152	173884	14330210	11	5.235	a	b	b	h	b	b	h	a	h	h	h	h	b	h	b	h	a	h	b	a	h	b	b	h	h	b	a	h	h	h	h	h	h	b	b	a	h	b	b	b	h	h	a
Chr11_14639750	14417152	14862349	445197	14639750	11	6.17	a	b	b	h	b	b	h	a	h	h	h	h	b	h	b	h	a	h	b	a	h	b	b	h	h	b	a	h	h	h	h	h	h	b	b	a	h	b	b	b	h	h	h
Chr11_14996780	14862349	15131211	268862	14996780	11	6.829	a	b	a	h	b	b	h	a	h	h	h	h	b	h	b	h	a	h	b	a	h	b	b	h	h	b	a	h	h	h	h	h	h	b	b	a	h	h	b	b	h	h	h
Chr11_15293341	15131211	15455471	324260	15293341	11	7.763	a	b	a	h	b	b	h	a	h	h	h	h	b	h	b	h	a	h	b	a	h	b	b	h	h	b	h	h	h	h	h	h	h	b	b	a	h	h	b	b	h	h	h
Chr11_15553094	15455471	15650717	195246	15553094	11	9.727	a	b	a	h	b	h	h	a	h	h	h	h	b	h	b	h	a	h	b	a	h	b	b	h	h	b	h	h	h	h	h	h	h	b	b	a	b	h	b	b	h	h	h
Chr11_16063120	15650717	16475524	824807	16063120	11	11.129	a	b	a	h	b	h	h	a	h	h	h	h	b	h	b	a	a	h	b	a	h	b	b	h	h	b	h	h	h	h	h	h	h	b	b	a	b	h	b	b	h	h	h
Chr11_16818240	16475524	17160957	685433	16818240	11	11.597	a	b	a	h	b	h	h	a	h	h	h	h	b	h	b	a	a	h	b	a	h	b	b	h	h	b	h	h	h	h	h	h	h	b	b	a	b	h	b	b	h	h	h
Chr11_17348346	17160957	17535736	374779	17348346	11	12.999	a	h	a	h	b	h	h	a	h	h	h	h	b	h	b	a	a	h	b	a	h	b	b	h	h	b	h	h	h	h	h	h	h	b	b	a	b	h	b	h	h	h	h
Chr11_18366429	17535736	19197122	1661386	18366429	11	13.466	a	h	a	h	b	h	h	a	h	h	h	h	b	h	b	a	a	h	b	a	h	b	b	h	h	b	h	h	h	h	h	h	h	b	b	a	b	h	b	h	h	h	h
Chr11_19250894	19197122	19304666	107544	19250894	11	13.933	a	h	a	h	b	h	h	a	h	h	h	h	b	h	b	a	a	h	b	a	h	b	b	h	h	b	h	h	h	h	h	h	h	b	b	a	b	h	b	h	h	h	h
Chr11_19922979	19304666	20541292	1236626	19922979	11	14.868	a	h	a	h	b	h	h	a	h	h	h	h	b	h	b	a	a	h	b	a	h	b	b	h	h	b	h	h	h	h	h	h	h	b	b	a	b	h	b	h	h	h	h
Chr11_20579546	20541292	20617800	76508	20579546	11	15.335	a	h	a	h	b	h	h	a	h	h	h	h	b	h	b	a	a	h	b	a	h	b	b	h	h	b	h	h	h	h	h	h	h	b	b	a	b	h	b	h	h	h	h
Chr11_20664073	20617800	20710347	92547	20664073	11	16.27	a	h	a	h	b	h	h	a	h	h	h	h	b	h	b	a	a	h	b	a	h	b	b	h	h	b	h	b	h	h	h	h	h	b	b	a	b	h	b	h	h	h	h
Chr11_20838071	20710347	20965795	255448	20838071	11	16.737	a	h	a	h	b	h	h	a	h	h	h	h	b	h	b	a	a	h	b	a	h	b	b	h	h	b	h	b	h	h	h	h	h	b	b	a	b	h	b	h	h	h	h
Chr11_21223058	20965795	21480322	514527	21223058	11	17.205	a	h	a	h	b	h	h	a	h	h	h	h	b	h	b	a	a	h	b	a	h	b	b	h	h	b	h	b	h	h	h	h	h	b	b	a	b	h	b	h	h	h	h
Chr11_21533907	21480322	21587493	107171	21533907	11	17.672	a	h	a	h	b	h	h	a	h	h	h	h	b	h	b	a	h	h	b	a	h	b	b	h	h	b	h	b	h	h	h	h	h	b	b	a	b	h	b	h	h	h	h
Chr11_22408759	21587493	23230025	1642532	22408759	11	18.144	a	h	a	h	b	h	h	a	h	h	h	h	b	h	b	a	h	h	b	a	h	b	b	h	h	b	h	b	h	h	h	h	h	b	b	a	b	h	b	h	h	h	h
Chr11_23660517	23230025	24091009	860984	23660517	11	19.078	a	h	a	h	b	h	h	a	h	h	h	h	b	h	b	a	h	h	b	a	h	b	b	h	h	b	h	b	h	h	h	h	h	b	b	a	b	h	b	h	h	h	h
Chr11_24176802	24091009	24262596	171587	24176802	11	20.013	a	h	a	h	b	h	h	a	h	h	h	h	b	h	b	a	h	h	b	a	h	b	b	h	h	b	h	b	h	h	h	h	h	b	b	a	b	h	b	h	h	h	h
Chr11_24283637	24262596	24304679	42083	24283637	11	20.48	a	h	a	h	b	h	h	a	h	h	h	h	b	h	b	a	h	h	b	a	h	b	b	h	h	b	h	b	h	h	h	h	h	b	b	a	b	h	b	h	h	h	h
Chr11_24337195	24304679	24369712	65033	24337195	11	20.948	a	a	a	h	b	h	h	a	h	h	h	h	b	h	b	a	h	h	b	a	h	b	b	h	h	b	h	b	h	h	h	h	h	b	b	a	b	h	b	h	h	h	h
Chr11_25195929	24369712	26022146	1652434	25195929	11	21.415	a	a	a	h	b	h	h	a	h	h	h	h	b	h	b	a	h	h	b	a	h	b	b	h	h	b	h	b	h	h	h	h	h	b	b	a	b	h	b	h	h	h	h
Chr11_26152424	26022146	26282703	260557	26152424	11	24.315	a	a	a	h	b	h	h	a	h	h	h	h	h	h	b	a	h	h	b	a	h	b	b	h	h	b	h	b	h	h	h	a	h	b	b	a	b	h	b	a	h	h	h
Chr11_26694969	26282703	27107236	824533	26694969	11	26.747	a	a	a	h	b	h	h	a	h	h	h	h	h	h	b	a	h	h	b	a	h	b	b	h	h	b	h	b	b	h	h	a	h	b	h	a	b	h	b	a	h	h	h
Chr11_27420454	27107236	27733672	626436	27420454	11	27.682	a	a	a	h	b	h	h	a	h	h	h	h	h	h	b	a	h	h	b	a	h	b	b	h	h	b	h	b	b	h	h	a	h	b	h	a	b	h	b	a	h	h	h
Chr11_28630176	27733672	29526681	1793009	28630176	11	28.149	a	a	a	h	b	h	h	a	h	h	h	h	h	h	b	a	h	h	b	a	h	b	b	h	h	b	h	b	b	h	h	a	h	b	h	a	b	h	b	a	h	h	h
Chr11_30403838	29526681	31280995	1754314	30403838	11	29.551	a	a	a	h	b	h	h	a	h	h	h	h	h	h	b	a	h	h	b	a	h	b	b	h	h	b	h	b	b	h	h	a	h	b	h	a	b	h	b	a	h	h	b
Chr11_32155185	31280995	33029375	1748380	32155185	11	30.019	a	a	a	h	b	h	h	a	h	h	h	h	h	h	b	a	h	h	b	a	h	b	b	h	h	b	b	b	b	h	h	a	h	b	h	a	b	h	b	a	h	h	b
Chr11_33745927	33029375	34462480	1433105	33745927	11	30.486	a	a	a	h	b	h	h	a	h	h	h	h	h	h	b	a	h	h	b	a	h	b	b	h	h	h	b	b	b	h	h	a	h	b	h	a	b	h	b	a	h	h	b
Chr11_35084677	34462480	35706875	1244395	35084677	11	30.953	a	a	a	a	b	h	h	a	h	h	h	h	h	h	b	a	h	h	b	a	h	b	b	h	h	h	b	b	b	h	h	a	h	b	h	a	b	h	b	a	h	h	b
Chr11_35720145	35706875	35733416	26541	35720145	11	31.888	a	a	a	a	b	h	b	a	h	h	h	h	h	h	b	a	h	h	b	a	h	b	b	h	h	h	b	b	b	h	h	a	h	b	h	a	b	h	b	a	h	h	b
Chr11_40962052	35733416	46190688	10457272	40962052	11	32.355	a	a	a	a	b	h	b	a	h	h	h	h	h	h	b	a	h	h	b	a	h	b	b	h	h	h	b	b	b	h	h	a	h	b	h	a	b	h	b	a	h	h	b
Chr11_46561882	46190688	46933076	742388	46561882	11	32.823	a	a	a	a	b	h	b	a	h	h	h	h	h	h	b	a	h	h	b	a	h	b	b	h	h	h	b	b	b	h	h	a	h	b	h	a	b	h	b	a	h	h	b
Chr11_47660586	46933076	48388096	1455020	47660586	11	33.29	a	a	a	a	b	h	b	a	h	h	h	h	h	h	b	a	h	h	b	a	h	h	b	h	h	h	b	b	b	h	h	a	h	b	h	a	b	h	b	a	h	h	b
Chr11_49146379	48388096	49904662	1516566	49146379	11	33.757	a	a	a	a	b	h	b	a	h	h	h	h	h	h	b	a	h	h	b	a	h	h	b	h	h	h	b	b	b	h	h	a	h	b	h	a	b	h	b	a	h	h	b
Chr11_51718568	49904662	53532474	3627812	51718568	11	34.225	a	a	a	a	b	h	b	a	h	h	h	h	h	h	b	a	h	h	b	a	h	h	b	h	h	h	b	b	b	h	h	a	h	b	h	a	h	h	b	a	h	h	b
Chr11_61498666	53532474	69464859	15932385	61498666	11	35.159	a	a	h	a	b	h	b	a	h	h	h	h	h	h	b	a	h	h	b	a	h	h	b	h	h	h	b	b	b	h	h	a	h	b	h	a	h	h	b	a	h	h	b
Chr11_85333717	69464859	101202575	31737716	85333717	11	35.627	a	a	h	a	b	h	b	a	h	h	h	h	h	h	b	a	h	h	b	a	h	h	b	h	h	h	b	b	h	h	h	a	h	b	h	a	h	h	b	a	h	h	b
Chr11_130992968	101202575	160783362	59580787	130992968	11	36.094	a	a	h	a	b	b	b	a	h	h	h	h	h	h	b	a	h	h	b	a	h	h	b	h	h	h	b	b	h	h	h	a	h	b	h	a	h	h	b	a	h	h	b
Chr11_169968327	160783362	179153293	18369931	169968327	11	36.561	a	a	h	a	b	b	b	a	h	h	h	h	h	h	b	a	h	h	b	a	h	h	b	h	h	h	b	b	h	h	h	a	h	b	h	a	h	h	b	a	h	h	b
Chr11_182894279	179153293	186635266	7481973	182894279	11	37.028	a	a	h	a	b	b	b	a	h	h	h	h	h	h	b	a	h	h	b	a	h	h	b	h	h	h	b	b	h	h	h	a	h	b	h	a	h	h	b	a	h	h	b
Chr11_187380126	186635266	188124986	1489720	187380126	11	37.963	a	a	h	a	b	b	b	a	h	h	h	h	h	h	b	a	h	h	b	a	h	h	h	h	h	h	b	b	h	h	h	a	h	b	h	a	h	h	b	a	h	h	b
Chr11_195720386	188124986	203315787	15190801	195720386	11	38.898	a	a	h	a	b	b	b	a	h	h	h	h	h	h	b	a	h	h	b	a	h	h	h	h	h	h	b	b	h	h	h	a	h	b	h	a	h	h	b	a	h	h	b
Chr11_203468097	203315787	203620408	304621	203468097	11	39.365	a	a	h	a	b	b	b	a	h	h	h	h	h	h	b	a	h	h	b	a	h	h	h	a	h	h	b	b	h	h	h	a	h	b	h	a	h	h	b	a	h	h	b
Chr11_204688017	203620408	205755626	2135218	204688017	11	39.832	a	a	h	a	b	b	b	a	h	h	h	h	h	h	b	a	h	h	b	a	h	h	h	a	h	h	b	b	h	h	h	a	h	b	h	a	h	b	b	a	h	h	b
Chr11_209426354	205755626	213097082	7341456	209426354	11	41.235	a	a	h	a	b	b	b	a	h	h	h	h	h	h	b	a	h	h	b	a	a	h	a	a	h	h	b	b	h	h	h	a	h	b	h	a	h	b	b	a	h	h	b
Chr11_213132952	213097082	213168823	71741	213132952	11	42.169	a	a	h	a	b	b	b	a	h	h	h	h	h	h	h	a	h	h	b	a	a	h	a	a	h	h	b	b	h	h	h	a	h	b	h	a	h	b	b	a	h	h	b
Chr11_213295822	213168823	213422821	253998	213295822	11	42.637	a	a	h	a	b	b	b	a	h	h	h	h	h	h	h	a	h	h	b	a	a	h	a	a	h	h	b	b	h	h	h	a	h	b	h	a	h	h	b	a	h	h	b
Chr11_213847216	213422821	214271611	848790	213847216	11	43.104	a	a	h	a	b	b	b	a	h	h	h	h	h	h	h	a	h	h	b	a	a	h	a	a	h	h	b	b	h	h	h	a	h	b	h	a	h	h	b	a	b	h	b
Chr11_214365036	214271611	214458461	186850	214365036	11	43.571	a	a	h	a	b	b	b	a	h	h	h	h	h	h	h	a	h	h	b	a	a	h	a	a	h	h	b	b	h	h	h	a	h	b	h	a	h	h	b	a	b	h	b
Chr11_214586081	214458461	214713701	255240	214586081	11	44.697	a	a	h	a	b	b	b	a	h	h	h	h	h	h	h	a	h	h	b	a	a	h	a	a	h	h	b	b	h	h	h	a	h	b	h	a	h	h	b	a	b	h	a
Chr11_214889115	214713701	215064530	350829	214889115	11	45.632	a	a	h	a	b	b	b	a	h	h	h	h	h	h	h	a	h	h	b	a	a	h	a	a	h	h	b	b	h	h	h	a	h	b	h	a	h	h	b	a	b	h	a
Chr11_215096591	215064530	215128653	64123	215096591	11	47.034	a	a	h	h	b	b	b	a	h	h	h	h	h	h	h	a	h	h	b	a	a	h	a	a	h	h	h	b	h	h	h	a	h	b	h	a	h	h	b	a	b	h	a
Chr11_215884958	215128653	216641264	1512611	215884958	11	47.969	a	a	h	h	b	b	b	a	h	h	h	h	h	h	h	a	h	h	b	a	a	h	a	a	h	h	h	b	h	h	h	a	h	b	h	a	h	h	b	a	b	h	a
Chr11_216644810	216641264	216648357	7093	216644810	11	48.436	a	a	h	h	b	b	b	a	h	h	h	h	h	h	h	a	h	h	b	a	a	h	a	a	h	h	h	b	h	h	h	a	h	b	h	a	h	h	b	a	b	h	a
Chr11_217153014	216648357	217657671	1009314	217153014	11	48.904	a	a	h	h	b	b	b	a	h	h	h	h	h	h	h	a	h	h	b	a	a	h	a	a	h	h	h	b	h	h	h	a	h	b	h	a	h	h	b	a	b	h	a
Chr11_217821472	217657671	217985273	327602	217821472	11	49.371	a	a	h	h	b	b	b	a	h	h	h	h	h	h	h	a	h	h	b	a	a	h	a	a	h	h	h	b	h	h	h	a	h	b	h	a	h	h	b	a	b	h	a
Chr11_218335912	217985273	218686551	701278	218335912	11	51.241	a	a	h	h	b	b	b	a	h	h	h	h	h	h	h	a	h	h	b	h	a	h	a	a	h	h	h	b	h	h	h	a	h	b	h	a	h	h	b	a	b	h	a
Chr11_219573253	218686551	220459956	1773405	219573253	11	51.708	a	a	h	h	b	b	b	a	h	h	h	h	h	h	h	a	h	h	b	h	a	h	a	a	h	h	h	b	h	h	h	a	h	b	h	a	h	h	b	a	b	h	a
Chr11_220573646	220459956	220687336	227380	220573646	11	52.176	a	a	h	h	b	b	b	a	h	h	h	h	h	h	h	a	h	h	b	h	h	h	a	a	h	h	h	b	h	h	h	a	h	b	h	a	h	h	b	a	b	h	a
Chr11_222834502	220687336	224981669	4294333	222834502	11	52.643	a	a	h	h	b	b	b	h	h	h	h	h	h	h	h	a	h	h	b	h	h	h	a	a	h	h	h	b	h	h	h	a	h	b	h	a	h	h	b	a	b	h	a
Chr11_225574952	224981669	226168236	1186567	225574952	11	54.045	a	a	h	h	b	b	b	h	h	h	h	a	h	h	b	a	h	h	b	h	h	h	a	a	h	h	h	b	h	h	h	a	h	b	h	a	h	h	b	a	b	h	a
Chr11_226457020	226168236	226745804	577568	226457020	11	54.98	a	h	h	h	b	b	b	h	h	h	h	a	h	h	b	a	h	h	b	h	h	h	a	a	h	h	h	b	h	h	h	a	h	b	h	a	h	h	b	a	h	h	a
Chr11_230552421	226745804	234359038	7613234	230552421	11	56.382	a	h	h	h	h	b	b	h	h	h	h	a	a	h	b	a	h	h	b	h	h	h	a	a	h	h	h	b	h	h	h	a	h	b	h	a	h	h	b	a	h	h	a
Chr12_3302483	0	6604967	6604967	3302483	12	0	h	h	h	b	a	h	h	h	h	h	h	a	h	b	h	a	a	h	h	h	h	b	h	h	h	h	h	h	h	h	h	h	h	h	h	h	h	a	h	a	h	h	b
Chr12_7592042	6604967	8579117	1974150	7592042	12	0.471	h	h	h	b	a	h	h	h	h	h	h	a	h	b	h	a	a	h	h	h	h	b	h	h	h	h	h	h	h	h	h	h	h	h	h	h	h	a	h	a	h	h	b
Chr12_10419971	8579117	12260826	3681709	10419971	12	0.943	h	h	h	b	a	h	h	h	h	h	h	a	h	b	h	a	a	h	h	h	h	b	h	h	h	h	h	h	h	h	h	h	h	h	h	h	h	a	h	a	h	h	b
Chr12_13636717	12260826	15012609	2751783	13636717	12	2.069	h	h	h	b	a	h	h	h	h	h	h	a	h	b	h	a	a	h	h	h	h	b	h	h	h	h	h	h	h	h	h	h	h	h	h	h	h	a	h	a	h	h	b
Chr12_15814251	15012609	16615893	1603284	15814251	12	2.536	h	h	h	b	a	h	h	h	h	h	h	a	h	b	h	a	a	h	h	h	h	b	h	h	h	h	h	h	h	h	h	h	h	h	h	h	h	a	h	a	h	h	b
Chr12_16620817	16615893	16625741	9848	16620817	12	4.5	h	h	h	b	a	h	h	h	h	h	h	a	h	b	a	a	a	h	h	h	h	b	b	h	h	h	h	h	h	h	h	h	h	h	h	h	h	a	h	a	h	h	b
Chr12_17767294	16625741	18908847	2283106	17767294	12	4.967	h	h	a	b	a	h	h	h	h	h	h	a	h	b	a	a	a	h	h	h	h	b	b	h	h	h	h	h	h	h	h	h	h	h	h	h	h	a	h	a	h	h	b
Chr12_19719352	18908847	20529857	1621010	19719352	12	5.435	h	h	a	b	a	h	h	h	h	h	h	a	h	b	a	a	h	h	h	h	h	b	b	h	h	h	h	h	h	h	h	h	h	h	h	h	h	a	h	a	h	h	b
Chr12_20624964	20529857	20720071	190214	20624964	12	9.368	h	h	a	b	a	h	h	h	h	h	h	a	h	b	a	a	h	h	h	h	a	b	b	h	h	h	h	h	a	h	h	a	h	h	h	h	h	a	h	a	h	h	b
Chr12_21073673	20720071	21427276	707205	21073673	12	10.303	b	h	a	b	a	h	h	h	h	h	h	a	h	b	a	a	h	h	h	h	a	b	b	h	h	h	h	h	a	h	h	a	h	h	h	h	h	a	h	a	h	h	b
Chr12_22598541	21427276	23769807	2342531	22598541	12	11.237	b	h	a	b	a	h	h	h	h	h	h	a	h	b	a	a	h	h	h	h	a	b	b	h	h	h	h	h	a	h	h	a	h	a	h	h	h	a	h	a	h	h	b
Chr12_24036443	23769807	24303079	533272	24036443	12	11.705	b	h	a	b	a	h	h	h	h	h	h	a	h	b	a	a	h	h	a	h	a	b	b	h	h	h	h	h	a	h	h	a	h	a	h	h	h	a	h	a	h	h	b
Chr12_24336162	24303079	24369246	66167	24336162	12	13.298	b	h	a	b	a	h	h	h	h	h	h	a	h	b	a	a	h	h	a	h	a	b	b	a	h	h	h	h	a	h	h	a	h	a	h	h	h	a	h	a	h	h	h
Chr12_24425264	24369246	24481282	112036	24425264	12	13.766	b	h	a	b	a	h	h	h	h	h	h	a	h	b	a	a	h	h	a	h	a	b	b	a	h	h	h	h	a	h	h	a	h	a	h	h	h	a	h	a	h	h	h
Chr12_24935605	24481282	25389928	908646	24935605	12	14.233	b	h	a	b	a	h	b	h	h	h	h	a	h	b	a	a	h	h	a	h	a	b	b	a	h	h	h	h	a	h	h	a	h	a	h	h	h	a	h	a	h	h	h
Chr12_25605108	25389928	25820289	430361	25605108	12	15.359	b	h	a	b	a	h	b	h	h	h	h	a	h	b	a	a	h	h	a	h	a	b	b	a	h	h	h	h	a	h	h	a	h	a	h	h	h	a	h	a	h	h	h
Chr12_25938418	25820289	26056547	236258	25938418	12	16.018	b	h	a	b	a	h	b	h	h	h	h	a	h	b	a	a	h	h	a	h	a	b	b	a	h	h	h	h	a	h	h	a	h	a	h	h	h	a	h	a	h	h	h
Chr12_26642690	26056547	27228833	1172286	26642690	12	16.953	b	h	a	b	a	h	b	h	h	h	h	a	h	b	a	a	h	h	a	h	a	b	b	a	h	h	h	h	a	h	h	a	h	a	h	h	h	a	h	a	h	h	h
Chr12_28185333	27228833	29141834	1913001	28185333	12	17.42	b	h	a	b	a	h	b	h	h	h	h	a	h	b	a	a	h	h	a	h	a	b	b	a	h	h	h	h	a	h	h	a	h	a	h	h	h	a	h	a	h	h	h
Chr12_29369758	29141834	29597682	455848	29369758	12	17.887	b	h	a	b	a	h	b	h	h	h	h	a	h	b	a	a	h	h	a	h	a	b	b	a	h	h	h	h	a	h	h	a	h	a	h	h	h	a	h	a	b	h	h
Chr12_29753342	29597682	29909002	311320	29753342	12	18.354	b	h	a	b	a	h	b	h	h	h	h	a	h	b	a	a	h	h	a	h	a	b	b	a	h	h	h	h	a	h	h	a	h	a	h	h	h	a	h	a	b	h	h
Chr12_29983960	29909002	30058918	149916	29983960	12	18.822	b	h	a	b	a	h	b	h	h	h	h	a	h	b	a	a	h	h	a	h	a	b	b	a	h	h	h	h	a	h	h	a	h	a	h	h	h	a	h	a	b	h	h
Chr12_30065455	30058918	30071993	13075	30065455	12	20.224	b	h	a	b	a	h	b	h	h	h	h	a	h	b	a	a	h	h	a	h	a	b	b	a	h	h	h	h	a	h	h	a	a	a	h	h	h	a	h	a	b	h	h
Chr12_30171053	30071993	30270114	198121	30171053	12	20.691	b	h	a	b	a	h	b	h	h	h	h	a	h	b	a	a	h	h	a	h	a	b	b	a	h	h	h	h	a	h	h	a	a	a	h	h	h	a	h	a	b	h	h
Chr12_30947887	30270114	31625661	1355547	30947887	12	21.159	b	h	a	b	a	h	b	h	h	h	h	a	h	b	a	a	h	h	a	h	a	b	b	a	h	h	h	h	a	h	h	a	a	a	h	h	h	a	h	a	b	h	h
Chr12_34586087	31625661	37546514	5920853	34586087	12	22.093	b	h	a	b	a	h	b	h	h	h	h	a	h	b	a	a	h	h	a	h	a	b	b	a	h	h	h	h	a	h	h	a	a	a	h	h	h	a	a	a	b	h	h
Chr12_38628987	37546514	39711460	2164946	38628987	12	23.028	b	h	a	b	a	h	b	h	h	h	h	a	h	b	a	a	h	h	a	h	a	b	b	a	h	h	h	h	a	h	h	a	a	a	h	h	h	a	a	a	b	h	h
Chr12_41662563	39711460	43613666	3902206	41662563	12	26.398	b	h	a	b	a	h	b	h	h	h	h	a	h	b	a	a	h	h	a	h	h	h	h	a	h	h	h	h	a	h	h	a	a	a	h	h	h	a	a	a	b	h	h
Chr12_43948818	43613666	44283971	670305	43948818	12	26.865	b	h	a	b	a	h	b	h	h	h	h	a	a	b	a	a	h	h	a	h	h	h	h	a	h	h	h	h	a	h	h	a	a	a	h	h	h	a	a	a	b	h	h
Chr12_45537276	44283971	46790582	2506611	45537276	12	27.332	b	h	a	b	a	h	b	h	h	h	h	a	a	b	a	a	h	h	a	h	h	h	h	a	h	h	h	h	a	h	h	a	a	a	h	h	h	a	a	a	b	h	h
Chr12_47507883	46790582	48225184	1434602	47507883	12	27.799	b	h	a	b	a	h	b	h	h	h	h	a	a	b	a	a	h	h	a	h	h	h	h	a	h	h	h	h	a	h	h	a	a	a	h	h	h	a	h	a	b	h	h
Chr12_48535865	48225184	48846547	621363	48535865	12	28.267	b	h	a	b	a	h	b	h	h	h	h	a	a	b	a	a	h	b	a	h	h	h	h	a	h	h	h	h	a	h	h	a	a	a	h	h	h	a	h	a	b	h	h
Chr12_49028905	48846547	49211263	364716	49028905	12	28.734	b	h	a	b	a	h	b	h	h	h	h	a	a	b	a	a	h	b	a	h	h	h	h	a	h	h	h	h	a	h	h	a	a	a	h	h	h	a	h	a	b	h	h
Chr12_50768843	49211263	52326424	3115161	50768843	12	29.669	b	b	a	b	a	h	b	h	h	h	h	a	a	b	a	a	h	b	a	h	h	h	h	a	h	h	h	h	a	h	h	a	a	a	h	h	h	a	h	a	b	h	h
Chr12_52447146	52326424	52567869	241445	52447146	12	30.136	b	b	a	b	a	h	b	h	h	h	h	a	a	b	a	a	h	b	a	h	h	h	h	a	h	h	h	h	a	h	h	a	a	a	h	h	h	a	h	a	b	h	h
Chr12_52635244	52567869	52702620	134751	52635244	12	31.071	b	b	a	b	a	h	b	h	h	h	h	a	a	b	a	a	h	b	a	h	h	h	h	a	h	h	h	h	a	h	h	a	a	a	h	h	h	a	h	a	b	h	h
Chr12_105769505	52702620	158836391	106133771	105769505	12	31.538	b	b	a	b	a	h	b	h	h	h	h	a	a	b	a	a	h	b	a	a	h	h	h	a	h	h	h	h	a	h	h	a	a	a	h	h	h	a	h	a	b	h	h
Chr12_171548833	158836391	184261275	25424884	171548833	12	32.005	b	b	a	b	a	h	b	h	h	h	h	a	a	b	a	a	h	b	a	a	h	h	h	a	h	h	h	h	a	h	h	a	a	a	h	h	h	a	h	a	b	h	h
Chr12_185403163	184261275	186545051	2283776	185403163	12	32.94	b	b	a	b	a	h	b	h	h	h	h	a	a	b	a	a	h	b	a	a	h	h	h	a	h	h	h	h	a	h	h	a	a	a	h	h	h	h	h	a	b	h	h
Chr12_186578838	186545051	186612625	67574	186578838	12	34.81	b	b	a	b	a	h	b	h	h	h	h	a	a	b	a	a	h	b	a	a	h	h	h	a	h	h	h	h	a	h	h	a	a	a	h	h	h	h	h	a	b	h	h
Chr12_187042231	186612625	187471837	859212	187042231	12	35.277	b	b	a	b	a	h	b	h	h	h	h	a	a	h	a	a	h	b	a	a	h	h	h	a	h	h	h	h	a	h	h	a	a	a	h	h	h	h	h	a	b	h	h
Chr12_187876957	187471837	188282078	810241	187876957	12	35.745	b	b	a	b	a	h	b	h	h	h	h	a	a	h	a	a	h	b	a	a	h	h	h	a	h	h	h	b	a	h	h	a	a	a	h	h	h	h	h	a	b	h	h
Chr12_188505366	188282078	188728655	446577	188505366	12	36.212	b	b	a	b	a	h	b	h	h	h	h	a	a	h	a	a	h	b	a	a	h	h	h	a	h	h	h	b	a	h	h	a	a	a	h	h	h	h	h	a	b	h	h
Chr12_188790505	188728655	188852356	123701	188790505	12	36.679	b	b	a	b	a	h	b	h	h	h	h	a	a	h	a	a	h	b	a	h	h	h	h	a	h	h	h	b	a	h	h	a	a	a	h	h	h	h	h	a	b	h	h
Chr12_189195830	188852356	189539305	686949	189195830	12	37.147	b	b	a	b	a	h	b	h	h	h	h	a	a	h	a	a	h	b	a	h	h	h	h	a	h	h	h	b	a	h	h	a	a	a	h	h	h	h	h	a	b	h	h
Chr12_195040588	189539305	200541871	11002566	195040588	12	37.614	b	b	a	b	a	h	b	h	h	h	h	a	a	h	a	a	h	b	a	h	h	h	h	a	h	h	h	b	a	h	h	a	a	a	h	h	h	h	h	a	b	h	h
Chr12_200643071	200541871	200744271	202400	200643071	12	40.514	b	b	a	b	a	h	b	h	h	h	h	a	a	h	a	a	h	b	a	h	h	h	h	a	h	b	h	b	a	h	h	a	a	a	a	h	h	h	h	a	b	h	h
Chr12_200946118	200744271	201147966	403695	200946118	12	40.982	b	b	a	b	a	h	b	h	h	h	h	a	a	h	a	a	h	b	a	h	h	h	h	a	h	b	h	b	a	h	h	a	a	a	a	h	h	h	h	a	b	h	h
Chr12_201442165	201147966	201736364	588398	201442165	12	41.449	b	b	a	b	a	h	b	h	h	h	h	a	a	h	h	a	h	b	a	h	h	h	h	a	h	b	h	b	a	h	h	a	a	a	a	h	h	h	h	a	b	h	h
Chr12_201808338	201736364	201880312	143948	201808338	12	41.916	b	b	a	b	a	h	b	h	h	h	h	a	a	h	h	a	h	b	a	h	h	h	h	a	h	b	h	b	a	h	h	a	a	a	a	h	h	h	h	a	b	h	h
Chr12_202069646	201880312	202258981	378669	202069646	12	42.384	b	b	a	b	a	h	b	h	h	b	h	a	a	h	h	a	h	b	a	h	h	h	h	a	h	b	h	b	a	h	h	a	a	a	a	h	h	h	h	a	b	h	h
Chr12_202530917	202258981	202802853	543872	202530917	12	43.318	b	b	a	b	a	h	b	h	h	b	h	a	a	h	h	h	h	b	a	h	h	h	h	a	h	b	h	b	a	h	h	a	a	a	a	h	h	h	h	a	b	h	h
Chr12_204648965	202802853	206495078	3692225	204648965	12	44.253	b	b	a	b	a	h	b	h	h	b	h	a	a	h	h	h	h	b	a	h	a	h	h	a	h	b	h	b	a	h	h	a	a	a	a	h	h	h	h	a	b	h	h
Chr12_207328143	206495078	208161208	1666130	207328143	12	44.72	b	b	a	b	a	h	b	h	h	b	h	a	a	h	h	h	h	b	a	h	a	h	h	a	h	b	h	b	a	h	a	a	a	a	a	h	h	h	h	a	b	h	h
Chr12_208333833	208161208	208506458	345250	208333833	12	45.655	b	b	a	b	a	h	b	h	h	b	h	a	a	h	h	h	h	b	a	h	a	h	h	a	h	b	h	b	a	h	a	h	a	a	a	h	h	h	h	a	b	h	h
Chr12_209357689	208506458	210208920	1702462	209357689	12	47.525	h	b	a	b	a	h	b	h	h	b	h	a	a	h	h	h	h	b	a	h	a	h	b	a	h	b	h	b	a	h	a	h	a	a	a	h	h	h	h	a	b	h	h
Chr12_210222052	210208920	210235185	26265	210222052	12	49.395	h	b	a	b	a	a	b	h	h	b	h	a	a	h	h	h	h	b	a	h	a	h	b	a	h	b	h	b	a	h	a	h	a	a	a	h	h	h	h	a	b	h	h
Chr12_212881546	210235185	215527908	5292723	212881546	12	49.862	h	b	a	b	a	a	b	h	h	b	h	a	a	h	h	h	h	b	a	h	a	h	b	a	h	b	h	b	a	h	a	h	a	a	a	h	h	h	h	a	b	h	h
Chr12_215785980	215527908	216044053	516145	215785980	12	50.33	h	b	a	b	h	a	b	h	h	b	h	a	a	h	h	h	h	b	a	h	a	h	b	a	h	b	h	b	a	h	a	h	a	a	a	h	h	h	h	a	b	h	h
Chr12_216145971	216044053	216247890	203837	216145971	12	50.797	h	h	a	b	h	a	b	h	h	b	h	a	a	h	h	h	h	b	a	h	a	h	b	a	h	b	h	b	a	h	a	h	a	a	a	h	h	h	h	a	b	h	h
Chr12_216495050	216247890	216742211	494321	216495050	12	51.264	h	h	a	b	h	a	b	h	h	b	h	a	a	h	h	h	h	b	a	h	a	h	b	a	h	b	h	b	a	h	a	h	a	a	a	h	h	h	h	a	b	h	h
Chr12_216931491	216742211	217120772	378561	216931491	12	53.696	h	h	a	b	h	a	b	h	h	b	h	a	a	h	h	h	h	b	a	h	a	h	b	a	h	b	h	b	a	h	a	h	a	h	a	h	h	h	h	a	b	h	h
Chr12_217456717	217120772	217792663	671891	217456717	12	54.168	h	h	a	b	h	a	b	h	h	b	h	a	a	h	h	h	h	b	a	h	a	h	b	a	h	b	h	b	a	h	a	h	a	h	a	h	h	h	h	a	b	h	h
Chr12_218316589	217792663	218840516	1047853	218316589	12	55.102	h	h	a	b	h	a	b	h	h	b	h	a	a	h	h	h	h	b	a	h	a	h	b	a	h	b	h	b	a	h	a	h	a	h	a	h	h	h	b	a	b	h	h
Chr12_219057714	218840516	219274912	434396	219057714	12	57.726	h	h	a	b	h	a	b	h	h	b	h	a	a	h	h	h	h	b	a	h	a	h	b	a	h	b	h	b	a	h	a	h	a	h	a	h	h	h	b	a	b	h	b
Chr12_220028756	219274912	220782600	1507688	220028756	12	58.193	h	h	a	b	h	a	b	h	h	b	h	a	a	h	h	h	h	b	a	h	a	h	b	a	h	b	h	b	a	h	a	h	a	h	a	h	h	h	b	a	b	h	b
Chr12_220791552	220782600	220800504	17904	220791552	12	59.128	h	h	a	b	h	a	b	h	h	h	h	a	a	h	h	h	h	b	a	h	a	h	b	a	h	b	h	b	h	h	a	h	a	h	a	h	h	h	b	a	b	h	b
Chr12_221775377	220800504	222750250	1949746	221775377	12	59.595	a	h	a	b	h	a	b	h	h	h	h	a	a	h	h	h	h	b	a	h	a	h	b	a	h	b	h	b	h	h	a	h	a	h	a	h	h	h	b	a	b	h	b
Chr12_227512131	222750250	232274013	9523763	227512131	12	60.53	a	h	a	b	h	a	b	h	h	h	h	a	h	h	h	h	h	b	a	h	a	h	b	a	h	b	h	b	h	h	a	h	a	h	a	h	h	h	b	a	b	h	b
[truncated: 64 more columns]
