# Supplementary material for: Genetics of destemming in pepper: A step towards mechanical harvesting
Source: Front Genet. 2023 Mar 17;14:1114832. doi: 10.3389/fgene.2023.1114832 (PMC10064014; doi:10.3389/fgene.2023.1114832)
Supplement: Supplementary file 4 [file DataSheet4.xlsx]

## Sheet: MUC14_MapMarkers
Supplemental Data Sheet 4. Molecular markers detected by in the MUC14 population. After filtering for missing data, 47,422 SNPs were detected among 155 MUC14 F3 families that were sequenced followed by alignment to the UCD10X v1.0 genome.
Marker id	chr	Pos(bp)	MUC14_1	MUC14_10	MUC14_100	MUC14_101	MUC14_102	MUC14_103	MUC14_104	MUC14_106	MUC14_107	MUC14_108	MUC14_109	MUC14_11	MUC14_110	MUC14_111	MUC14_112	MUC14_114	MUC14_115	MUC14_116	MUC14_117	MUC14_118	MUC14_119	MUC14_12	MUC14_120	MUC14_121	MUC14_122	MUC14_123	MUC14_124	MUC14_125	MUC14_128	MUC14_129	MUC14_13	MUC14_132	MUC14_133	MUC14_134	MUC14_135	MUC14_136	MUC14_137	MUC14_138	MUC14_139	MUC14_14	MUC14_140	MUC14_141	MUC14_142	MUC14_143	MUC14_144	MUC14_145	MUC14_146
CA10X.chr1_497917	1	497917	A	A	A	H	H	H	H	B	H	A	H	H	H	H	A	H	H	B	H	A	H	H	B	A	H	B	H	B	B	H	B	H	B	H	H	B	H	B	B	H	H	H	H	B	H	H	H
CA10X.chr1_498034	1	498034	A	A	A	H	H	H	H	B	H	A	H	H	H	H	-	H	H	-	H	A	H	H	B	A	H	B	H	B	B	H	B	H	B	H	H	B	H	B	B	H	H	H	H	B	H	H	H
CA10X.chr1_671957	1	671957	H	A	H	H	H	H	H	B	H	A	H	H	H	H	A	H	H	B	H	A	H	H	-	A	H	H	H	B	B	H	B	H	B	H	H	B	H	B	B	H	H	H	H	B	H	H	H
CA10X.chr1_1528486	1	1528486	B	A	A	H	H	H	B	H	H	A	H	A	H	A	-	H	H	B	H	A	H	H	B	A	B	B	H	H	B	H	-	H	B	H	H	H	A	H	B	H	H	H	H	B	H	H	H
CA10X.chr1_2004500	1	2004500	A	A	A	B	B	H	H	H	H	A	H	A	H	H	A	H	H	B	B	A	B	H	B	A	B	B	H	H	B	H	-	B	B	A	A	-	A	B	B	A	H	H	H	B	H	H	H
CA10X.chr1_2103192	1	2103192	-	A	-	H	H	H	H	H	H	A	H	H	H	H	A	H	H	-	H	A	H	A	B	A	B	H	H	H	B	H	B	H	B	H	H	H	H	-	B	H	H	H	H	B	H	H	H
CA10X.chr1_2103221	1	2103221	-	A	-	H	H	H	H	H	H	A	H	H	H	H	A	H	H	H	H	A	H	A	B	A	B	H	H	H	B	H	B	H	B	H	H	H	-	-	B	H	H	H	H	B	H	H	H
CA10X.chr1_2103302	1	2103302	A	A	A	H	H	H	H	H	H	A	H	H	H	H	A	H	H	H	H	A	H	A	B	A	B	H	H	H	B	H	B	H	B	H	H	H	A	-	B	H	H	H	H	B	H	H	H
CA10X.chr1_2252831	1	2252831	A	A	A	H	H	H	H	H	H	A	H	H	H	H	-	H	H	H	H	A	H	H	B	A	B	H	H	H	B	H	-	B	B	H	H	H	H	B	B	H	H	H	H	B	H	H	H
CA10X.chr1_2259638	1	2259638	A	A	A	H	H	H	H	H	-	A	H	H	H	H	A	H	H	H	H	A	H	H	H	A	B	H	H	H	H	H	B	A	H	H	H	H	H	A	B	H	B	H	B	B	H	H	H
CA10X.chr1_2605555	1	2605555	-	A	A	H	H	H	H	H	H	A	H	B	H	H	-	H	H	B	H	A	H	B	B	A	B	B	H	H	B	H	-	A	H	B	H	H	-	H	B	H	H	H	H	B	H	H	H
CA10X.chr1_2798266	1	2798266	A	A	A	H	H	H	H	H	H	A	H	B	H	H	H	H	H	B	H	A	H	H	B	A	B	H	H	H	H	H	B	A	B	H	H	H	A	-	B	H	H	H	A	B	H	H	H
CA10X.chr1_3122054	1	3122054	H	A	H	H	H	H	H	H	H	A	H	-	H	H	A	H	H	B	H	A	H	H	B	H	B	B	H	H	B	H	H	A	B	B	H	H	H	-	B	H	H	H	H	B	H	H	H
CA10X.chr1_3122076	1	3122076	H	A	H	H	H	H	H	H	H	A	H	-	H	H	A	H	H	B	H	A	H	H	B	H	B	B	H	H	B	H	H	A	B	B	H	H	H	-	B	H	H	H	H	B	H	H	H
CA10X.chr1_3122155	1	3122155	H	A	H	H	H	H	H	H	H	A	H	-	H	H	A	H	H	B	H	A	H	H	B	H	B	B	H	H	B	H	H	A	B	B	H	H	H	-	B	H	H	H	H	B	H	H	H
CA10X.chr1_3122181	1	3122181	H	A	H	H	H	H	H	H	H	A	H	-	H	H	A	H	H	B	H	A	H	H	B	H	B	B	H	H	B	H	H	A	B	B	H	H	H	-	B	H	H	H	H	B	H	H	H
CA10X.chr1_3122236	1	3122236	H	A	H	H	H	H	H	H	H	A	H	-	H	H	A	H	H	B	H	A	H	H	B	H	B	B	H	H	B	H	H	A	B	B	H	H	H	-	B	H	H	H	H	B	H	H	H
CA10X.chr1_3223273	1	3223273	A	A	A	H	H	H	H	H	H	A	H	B	H	H	A	H	H	B	H	A	H	H	B	H	B	H	H	H	B	H	H	A	B	B	H	H	H	A	B	H	H	H	H	B	H	H	H
CA10X.chr1_3223287	1	3223287	A	A	A	H	H	H	H	H	H	A	H	B	H	H	A	H	H	B	H	A	H	H	B	H	B	H	H	H	B	H	H	A	B	B	H	H	H	A	B	H	H	H	H	B	H	H	H
CA10X.chr1_3223390	1	3223390	A	H	H	H	H	H	H	H	H	A	H	-	H	H	A	H	H	B	H	A	H	H	B	H	B	H	H	-	B	H	-	A	B	B	H	H	H	A	B	H	H	H	H	B	H	-	H
CA10X.chr1_3223401	1	3223401	A	-	H	H	H	H	H	H	H	A	H	-	H	H	A	H	H	B	H	A	H	H	B	H	B	H	H	-	B	H	-	A	B	B	H	H	H	A	B	H	H	H	H	B	H	-	H
CA10X.chr1_3223454	1	3223454	H	A	H	H	H	H	H	-	H	A	H	-	H	H	A	H	H	B	H	A	H	H	B	H	B	-	H	-	B	H	-	A	B	B	H	H	H	A	B	H	H	H	H	B	H	H	H
CA10X.chr1_3699623	1	3699623	A	A	A	H	H	H	H	H	H	A	-	B	H	H	A	H	H	H	H	A	H	H	B	H	B	B	H	H	B	H	H	A	B	B	H	H	H	B	B	H	H	H	H	B	H	H	H
CA10X.chr1_3768598	1	3768598	-	H	A	H	H	H	H	H	H	A	H	B	H	H	A	H	H	H	H	A	H	H	B	-	B	B	H	H	B	H	H	A	B	B	H	H	H	B	B	H	H	H	H	B	H	H	H
CA10X.chr1_3768670	1	3768670	-	H	A	H	H	H	H	H	H	A	H	B	H	H	A	H	H	-	H	A	H	H	B	H	B	B	H	H	B	H	H	A	B	-	H	H	H	B	B	H	H	H	H	B	H	H	H
CA10X.chr1_3768707	1	3768707	-	H	A	H	H	H	H	H	H	A	H	B	H	H	A	H	H	-	H	A	H	H	B	H	B	B	H	H	B	H	H	A	B	-	H	H	H	B	B	H	H	H	H	B	H	H	H
CA10X.chr1_5591401	1	5591401	A	-	A	H	H	H	H	H	H	A	H	B	H	H	-	H	H	H	H	A	A	H	B	H	B	B	H	H	B	H	H	A	B	B	B	H	H	B	B	H	H	H	H	B	H	H	H
CA10X.chr1_6518992	1	6518992	A	A	A	B	H	B	H	A	H	A	H	B	B	H	-	H	H	A	H	A	A	H	A	A	A	A	H	H	-	H	H	A	H	B	B	H	B	A	B	H	H	H	H	B	H	H	H
CA10X.chr1_6903082	1	6903082	-	A	H	B	H	H	H	H	A	A	B	B	H	H	A	H	H	H	H	A	A	H	H	A	A	H	H	A	B	H	H	A	H	B	B	H	H	A	B	H	H	H	H	H	H	H	-
CA10X.chr1_7317864	1	7317864	A	A	A	B	H	H	H	H	H	A	B	B	H	H	A	B	H	H	B	-	A	H	A	A	A	H	H	H	B	H	H	A	B	H	B	H	H	B	B	H	H	H	H	B	H	H	H
CA10X.chr1_7317994	1	7317994	A	A	A	B	H	H	H	H	H	A	H	B	H	H	A	B	H	H	B	A	A	H	A	A	A	H	H	H	B	H	H	A	H	-	B	H	H	A	B	H	H	H	H	B	H	H	H
CA10X.chr1_7618565	1	7618565	A	A	A	B	H	H	H	H	H	A	H	B	H	H	-	B	H	H	B	A	A	A	A	A	A	A	H	A	B	H	-	-	H	H	B	H	H	B	B	B	A	H	A	H	B	A	H
CA10X.chr1_8215788	1	8215788	A	A	A	B	H	H	H	H	H	A	B	B	H	H	A	B	H	H	B	A	A	H	A	A	A	H	H	A	B	H	H	A	A	H	B	H	H	H	B	H	A	H	H	-	H	H	H
CA10X.chr1_8490508	1	8490508	A	A	A	B	H	H	H	H	H	A	B	B	H	H	A	B	H	H	B	H	A	H	A	A	A	H	H	H	B	H	H	A	-	B	B	H	H	B	B	H	A	H	H	B	H	H	H
CA10X.chr1_8578209	1	8578209	A	A	A	B	H	H	H	H	H	A	B	-	H	H	A	B	H	H	B	A	A	H	H	A	A	A	H	A	B	H	H	A	B	-	B	H	H	B	B	H	A	H	H	H	H	H	H
CA10X.chr1_9013984	1	9013984	-	A	A	B	H	H	H	H	H	A	H	B	H	H	-	B	H	H	B	A	A	H	-	A	A	H	H	A	B	H	H	A	B	H	B	H	H	B	B	H	A	H	H	B	H	H	H
CA10X.chr1_9056455	1	9056455	A	A	A	B	H	B	H	-	H	A	H	B	B	H	-	B	H	H	B	A	A	H	A	A	A	H	H	-	B	H	A	A	H	B	B	H	H	H	B	H	A	H	H	B	H	H	H
CA10X.chr1_9415393	1	9415393	A	A	A	B	H	H	H	H	H	H	B	B	H	A	A	B	H	H	B	A	A	H	A	A	A	H	H	H	B	B	H	A	B	H	B	H	H	B	B	H	A	H	H	H	B	H	H
CA10X.chr1_9628960	1	9628960	A	A	A	B	H	H	H	H	H	H	B	B	H	A	H	B	H	H	B	A	A	H	A	A	A	H	H	A	B	H	H	A	B	B	B	H	H	B	B	H	A	H	A	B	B	H	H
CA10X.chr1_9628966	1	9628966	A	A	A	B	H	H	H	H	H	H	B	B	H	A	H	B	H	H	B	A	A	H	A	A	A	H	H	-	B	H	H	A	B	B	B	H	H	B	B	H	A	H	A	B	B	H	H
CA10X.chr1_9629062	1	9629062	A	-	H	B	H	H	-	H	H	H	B	B	H	A	-	B	H	H	B	A	A	H	A	A	A	H	H	A	B	H	H	A	B	B	B	H	H	B	B	H	A	H	A	B	B	H	H
CA10X.chr1_9629227	1	9629227	A	A	-	B	H	H	-	H	H	H	B	B	H	A	-	B	H	H	B	A	A	H	A	A	A	H	H	A	B	H	H	A	B	B	B	H	H	B	B	H	A	H	A	B	B	H	H
CA10X.chr1_9629261	1	9629261	A	A	-	B	H	H	-	H	H	H	B	B	H	A	-	B	H	H	B	A	A	H	A	A	A	H	H	A	B	H	H	A	B	B	B	H	H	B	B	H	A	H	A	B	B	H	H
CA10X.chr1_9683962	1	9683962	A	A	H	B	H	H	H	H	H	H	B	-	H	A	-	B	H	H	B	A	A	H	A	A	A	H	H	H	B	B	-	A	H	H	B	H	H	B	B	H	A	H	A	H	B	H	H
CA10X.chr1_9687290	1	9687290	-	A	A	B	H	H	H	H	H	H	B	B	H	A	A	B	H	H	B	A	A	H	A	A	A	H	H	H	B	B	H	A	B	H	B	H	H	B	B	H	A	H	H	B	H	H	H
CA10X.chr1_9687296	1	9687296	-	A	A	B	H	H	H	H	H	H	B	B	H	A	A	B	H	H	B	A	A	H	A	A	A	H	H	H	B	H	H	A	B	H	B	H	H	B	B	H	A	H	H	B	H	H	H
CA10X.chr1_9687432	1	9687432	-	A	A	B	H	H	H	H	H	H	B	B	H	A	A	B	H	H	B	A	A	H	A	A	A	H	H	H	B	H	H	A	B	H	B	H	H	B	B	H	A	H	H	B	-	H	H
CA10X.chr1_9727476	1	9727476	A	H	H	B	H	H	H	H	H	H	B	-	-	A	-	B	H	H	B	A	A	H	A	A	A	H	H	H	B	H	H	A	B	B	B	H	H	B	B	H	A	H	H	-	B	H	H
CA10X.chr1_9727548	1	9727548	A	A	H	B	H	H	H	H	H	H	B	-	H	A	A	B	H	H	B	A	A	H	A	A	A	A	H	H	H	H	H	A	B	B	B	H	H	B	B	H	A	H	H	-	B	H	H
CA10X.chr1_9727571	1	9727571	A	H	H	B	H	H	H	H	H	H	B	-	H	A	A	B	H	H	B	A	A	H	A	A	A	H	H	H	B	H	H	A	B	B	B	H	H	B	B	H	A	H	H	-	B	H	H
CA10X.chr1_9757025	1	9757025	A	A	H	B	H	H	A	H	H	H	H	-	H	A	A	B	H	H	B	A	A	H	A	A	A	H	H	A	B	H	H	A	H	H	B	H	H	B	B	H	A	H	H	B	H	H	H
CA10X.chr1_9782088	1	9782088	A	A	-	B	H	H	H	H	H	H	B	B	H	A	-	B	H	H	B	A	A	H	A	A	A	H	H	-	B	H	H	A	H	B	B	B	H	B	B	H	A	H	H	B	B	H	H
CA10X.chr1_9782104	1	9782104	A	A	-	B	H	H	H	H	H	H	B	B	H	A	-	B	H	H	B	A	A	H	A	A	A	H	H	-	B	H	H	A	H	B	B	B	H	B	B	H	A	H	H	B	B	H	H
CA10X.chr1_9782301	1	9782301	A	A	A	B	H	H	H	-	H	H	H	B	H	A	-	B	H	H	B	A	A	H	A	A	A	H	H	A	B	H	H	A	H	H	B	H	H	B	B	H	A	H	H	H	B	H	H
CA10X.chr1_9782322	1	9782322	A	A	A	B	H	H	H	H	H	H	H	B	H	A	-	B	H	H	B	A	A	H	A	A	A	H	H	A	B	H	H	A	H	H	B	H	H	B	B	H	A	H	H	H	B	H	H
CA10X.chr1_9782355	1	9782355	A	A	A	B	H	H	H	H	H	H	H	B	H	A	-	B	H	H	B	A	A	H	A	A	A	H	H	A	B	H	H	A	H	H	B	H	H	B	B	H	A	H	H	H	B	H	H
CA10X.chr1_9782412	1	9782412	A	A	A	B	H	H	H	-	H	H	H	B	H	A	-	B	H	A	B	A	A	H	A	A	A	H	H	A	B	H	H	A	-	H	B	H	H	B	B	H	A	H	H	-	B	H	H
CA10X.chr1_9786509	1	9786509	A	A	H	B	H	H	H	A	H	H	B	-	H	A	A	B	H	H	B	A	A	H	H	A	A	A	H	A	B	H	H	A	B	-	B	H	H	B	B	H	A	H	H	H	H	A	H
CA10X.chr1_9790233	1	9790233	A	A	A	B	H	H	H	H	H	H	B	B	H	A	H	B	H	A	B	A	A	B	A	A	A	H	-	A	B	H	H	A	B	H	B	H	H	B	B	H	A	H	H	B	B	H	H
CA10X.chr1_9790252	1	9790252	A	A	A	B	H	H	H	H	H	H	B	B	H	A	H	B	H	A	B	A	A	B	A	A	A	H	-	A	B	H	H	A	B	H	B	H	H	B	B	H	A	H	H	B	B	H	H
CA10X.chr1_9790324	1	9790324	A	A	A	B	H	H	H	H	H	H	B	B	H	A	H	B	H	A	B	A	A	B	A	A	A	H	-	A	B	H	H	A	B	H	B	H	H	B	B	H	A	H	H	B	B	H	H
CA10X.chr1_9794132	1	9794132	A	A	A	B	H	B	H	H	H	H	B	B	H	A	-	B	H	H	B	A	A	H	A	A	A	H	H	-	B	H	H	-	B	H	B	H	H	B	B	H	A	H	H	B	B	H	H
CA10X.chr1_9836154	1	9836154	A	A	A	B	H	H	H	H	H	H	B	B	H	A	A	B	H	H	B	A	A	H	A	A	A	A	H	-	B	H	H	A	B	-	B	H	H	B	B	H	A	H	H	B	B	H	H
CA10X.chr1_9836188	1	9836188	A	A	A	B	H	H	H	H	H	H	B	B	H	A	A	B	H	H	B	A	A	H	A	A	A	A	H	H	B	H	H	A	B	-	B	H	H	B	B	H	A	H	H	B	B	H	H
CA10X.chr1_9840135	1	9840135	A	A	A	B	H	H	H	H	H	H	B	B	H	A	A	B	H	H	B	A	A	-	A	-	A	H	H	A	B	H	H	A	B	H	B	H	H	B	B	H	A	H	H	H	B	H	H
CA10X.chr1_9840143	1	9840143	A	A	A	B	H	H	H	H	H	H	B	B	H	A	A	B	H	H	B	A	A	-	A	-	A	H	H	A	B	H	H	A	B	H	B	H	H	B	B	H	A	H	H	H	B	H	H
CA10X.chr1_9843007	1	9843007	A	A	A	B	H	H	H	H	H	H	B	B	H	A	H	B	H	H	B	A	A	H	H	A	A	H	H	A	B	H	H	A	B	H	B	H	H	B	B	H	A	H	H	B	B	H	H
CA10X.chr1_9843131	1	9843131	A	A	A	B	H	H	H	H	H	H	B	-	H	A	A	B	-	H	B	A	A	H	-	A	A	-	H	A	B	H	H	A	B	H	B	H	H	B	B	H	A	H	H	B	H	H	H
CA10X.chr1_9853309	1	9853309	A	A	A	B	H	H	H	H	H	H	B	B	H	A	A	B	H	H	B	A	A	-	A	A	A	A	H	A	B	H	H	A	B	-	B	H	H	B	B	H	A	H	H	B	B	H	H
CA10X.chr1_9853456	1	9853456	A	A	A	B	H	H	H	H	H	H	H	B	H	A	A	B	H	H	B	A	A	-	A	A	A	A	H	A	B	H	H	A	B	H	B	H	H	B	B	H	A	H	H	B	B	H	H
CA10X.chr1_9853482	1	9853482	A	A	A	B	H	H	H	H	H	H	H	B	H	A	A	B	H	H	B	A	A	-	A	A	A	A	H	A	B	H	H	A	B	H	B	H	H	B	B	H	A	H	H	B	B	H	H
CA10X.chr1_9887840	1	9887840	-	A	A	B	H	H	H	H	H	H	B	B	H	A	A	B	H	A	B	A	A	H	A	A	A	A	H	A	B	H	B	A	B	-	B	H	H	-	B	H	A	H	H	B	B	H	H
CA10X.chr1_9942449	1	9942449	A	A	A	B	H	H	H	H	H	H	H	B	H	A	A	B	H	H	B	A	A	H	A	A	A	A	H	A	B	H	H	A	B	B	B	H	H	B	B	H	A	H	H	B	B	H	H
CA10X.chr1_9942481	1	9942481	A	A	A	B	H	H	H	H	H	H	H	B	H	A	A	B	H	H	B	A	A	H	A	A	A	A	H	A	B	H	H	A	B	B	B	H	H	B	B	H	A	H	H	B	B	H	H
CA10X.chr1_9947537	1	9947537	A	-	H	B	H	B	H	H	H	H	B	B	H	A	A	B	H	H	B	A	A	H	A	A	A	H	H	A	B	B	B	A	B	B	B	H	B	B	B	H	A	H	H	B	B	H	H
CA10X.chr1_10013846	1	10013846	A	H	A	B	H	H	H	H	H	H	B	B	H	A	A	B	H	H	B	A	A	H	A	A	A	H	H	A	B	H	H	A	B	B	B	H	H	B	B	H	A	H	H	B	B	H	H
CA10X.chr1_10172233	1	10172233	A	-	A	B	H	H	H	H	H	H	B	B	H	A	A	B	H	H	B	A	A	H	A	A	A	H	H	A	B	H	H	A	B	B	B	H	H	B	B	H	A	H	H	B	B	H	H
CA10X.chr1_10172260	1	10172260	A	-	A	B	H	H	H	H	H	H	B	B	H	A	A	B	H	H	B	A	A	H	A	A	A	H	H	A	B	H	H	A	B	B	B	H	H	B	B	H	A	H	H	B	B	H	H
CA10X.chr1_10172291	1	10172291	A	-	A	B	H	H	H	H	H	H	B	B	H	A	A	B	H	H	B	A	A	H	A	A	A	H	H	A	B	H	H	A	B	B	B	H	H	B	B	H	A	H	H	B	B	H	H
CA10X.chr1_10172301	1	10172301	A	-	A	B	H	H	H	H	H	H	B	B	H	A	A	B	H	H	B	A	A	H	A	A	A	H	H	A	B	H	H	A	B	B	B	H	H	B	B	H	A	H	H	B	B	H	H
CA10X.chr1_10172344	1	10172344	A	H	A	B	H	H	H	H	H	H	H	B	H	A	A	B	H	H	B	A	A	H	A	A	A	H	H	A	B	H	H	A	B	B	B	H	H	B	B	H	A	H	H	B	B	H	H
CA10X.chr1_10172369	1	10172369	A	-	A	B	H	H	H	H	H	H	H	-	H	A	A	B	H	H	B	A	A	H	A	A	A	H	H	A	B	H	H	A	B	B	B	H	H	B	B	H	A	H	H	B	B	H	H
CA10X.chr1_10172414	1	10172414	A	-	A	B	H	H	H	H	H	H	H	-	H	A	A	B	H	H	B	A	A	H	A	A	A	H	H	A	B	H	H	A	B	B	B	H	H	B	B	H	A	H	H	B	B	H	H
CA10X.chr1_10172417	1	10172417	A	-	A	B	H	H	H	H	H	H	H	-	H	A	A	B	H	H	B	A	A	H	A	A	A	H	H	A	B	H	H	A	B	B	B	H	H	B	B	H	A	H	H	B	B	H	H
CA10X.chr1_10172433	1	10172433	A	-	A	B	H	H	H	H	H	H	H	-	H	A	A	B	H	H	B	A	A	H	A	A	A	H	H	A	B	H	H	A	B	B	B	H	H	B	B	H	A	H	H	B	B	H	H
CA10X.chr1_10217955	1	10217955	A	A	A	B	H	H	B	-	H	H	B	B	H	A	A	B	H	H	-	A	A	H	H	A	A	A	H	A	B	H	H	A	B	H	B	H	H	B	B	H	A	H	H	B	-	H	H
CA10X.chr1_10217975	1	10217975	A	A	A	B	H	-	B	-	H	H	H	B	H	A	A	B	H	H	-	A	A	H	H	A	A	A	H	A	B	H	H	A	B	H	B	H	H	B	B	H	A	H	H	B	H	H	H
CA10X.chr1_10221013	1	10221013	A	A	A	B	H	H	H	H	H	H	-	B	H	A	A	B	H	H	B	A	A	H	-	A	A	H	H	A	B	H	H	A	H	H	B	H	H	B	B	H	A	H	H	B	B	H	H
CA10X.chr1_10221014	1	10221014	A	A	A	B	H	H	H	H	H	H	-	B	H	A	A	B	H	H	B	A	A	H	-	A	A	H	H	A	B	H	H	A	H	H	B	H	H	B	B	H	A	H	H	B	B	H	H
CA10X.chr1_10221067	1	10221067	A	A	A	B	H	H	H	H	H	H	H	B	H	A	A	B	H	H	B	A	A	H	-	A	A	H	H	A	B	H	H	A	H	H	B	H	H	B	B	H	A	H	H	H	B	H	H
CA10X.chr1_10221082	1	10221082	A	A	A	B	H	H	H	H	H	H	H	B	H	A	A	B	H	H	B	A	A	H	-	A	A	H	H	A	B	H	H	A	H	H	B	H	H	B	B	H	A	H	H	B	B	H	H
CA10X.chr1_10221192	1	10221192	A	A	A	B	H	H	H	H	H	H	B	B	H	A	A	B	H	H	B	A	A	H	-	A	A	H	H	A	B	H	H	A	H	B	B	H	H	B	B	H	A	H	H	B	B	H	H
CA10X.chr1_10221204	1	10221204	A	A	A	B	H	H	H	H	H	H	B	B	H	A	A	B	H	H	B	A	A	H	-	A	A	H	H	A	B	H	H	A	H	-	B	H	H	B	B	H	A	H	H	B	B	H	H
CA10X.chr1_10234132	1	10234132	A	A	A	B	H	H	H	H	H	H	-	B	H	A	A	B	H	H	B	A	A	H	A	A	A	-	H	A	B	H	H	A	B	H	B	H	H	B	B	H	A	H	H	H	B	H	H
CA10X.chr1_10590585	1	10590585	A	A	H	H	H	H	H	H	H	H	H	B	H	A	-	B	H	H	B	A	A	H	-	A	A	H	H	A	B	H	H	A	H	H	B	H	H	H	B	H	A	H	A	B	H	H	H
CA10X.chr1_10590596	1	10590596	A	A	-	H	H	H	H	H	H	H	H	B	H	A	-	B	H	H	B	A	A	H	-	A	A	H	H	A	B	H	H	A	H	H	B	H	H	H	B	H	A	H	A	B	-	H	H
CA10X.chr1_10606566	1	10606566	A	A	A	H	H	H	H	H	H	H	H	B	H	A	A	B	H	H	B	A	A	H	A	A	A	H	H	-	B	H	H	H	H	H	B	H	H	H	B	H	A	H	A	H	B	H	H
CA10X.chr1_10606571	1	10606571	A	A	A	H	H	H	H	H	H	H	H	B	H	A	A	B	H	H	B	A	A	H	A	A	A	-	H	-	B	H	H	H	H	H	B	H	H	H	B	H	A	H	A	H	B	H	H
CA10X.chr1_10606633	1	10606633	A	A	A	H	H	H	H	H	H	H	H	B	H	A	A	B	H	H	B	A	A	H	A	A	A	H	H	-	B	H	H	H	H	H	B	H	H	H	B	H	A	H	A	H	B	H	H
CA10X.chr1_11096846	1	11096846	A	A	A	H	H	H	H	H	H	H	B	B	H	A	-	B	H	H	-	A	A	H	H	A	A	A	H	A	B	H	B	A	H	H	B	H	H	H	B	H	A	H	A	B	B	H	H
CA10X.chr1_11106151	1	11106151	-	A	A	H	H	H	H	H	H	H	B	B	H	A	A	B	B	H	B	A	A	H	A	A	-	A	H	H	B	H	H	A	H	B	B	H	H	H	B	H	A	H	A	B	B	H	H
CA10X.chr1_11106462	1	11106462	-	A	H	H	H	H	H	H	H	H	B	B	H	A	A	B	B	H	B	A	A	H	A	A	-	H	H	H	B	H	H	A	H	-	B	H	H	H	B	H	A	H	A	B	B	H	H
CA10X.chr1_11703212	1	11703212	-	A	A	H	H	H	H	H	H	H	-	B	H	A	A	B	B	H	B	A	A	H	A	A	A	H	H	A	B	H	H	A	H	H	B	H	H	B	B	H	A	H	A	H	B	H	H
CA10X.chr1_11703345	1	11703345	-	-	A	H	H	H	H	H	H	H	H	B	H	A	A	B	B	H	B	A	A	H	A	A	A	H	H	-	B	H	H	A	H	H	B	H	H	B	B	-	A	H	A	H	B	H	H
CA10X.chr1_12131189	1	12131189	-	A	A	H	H	H	H	H	H	H	B	B	H	A	A	B	B	H	B	A	A	H	A	A	A	-	H	-	B	B	H	A	B	H	B	H	H	B	B	H	A	H	A	B	-	H	H
CA10X.chr1_12553169	1	12553169	-	A	A	H	H	H	H	A	H	H	B	B	H	A	A	B	B	H	B	A	A	H	A	A	A	H	H	H	B	H	B	A	B	H	B	H	H	B	B	H	A	H	A	B	B	H	H
CA10X.chr1_13290387	1	13290387	A	A	-	H	H	H	H	A	-	-	-	B	H	A	A	B	B	-	B	A	A	H	A	A	A	A	H	A	B	H	H	A	H	H	B	-	H	H	B	H	H	H	A	B	B	-	H
CA10X.chr1_13290408	1	13290408	A	A	-	H	H	H	H	A	A	-	-	B	H	A	A	B	B	-	B	A	A	H	A	A	A	A	H	A	B	H	H	A	H	H	B	-	H	H	B	H	H	H	A	B	B	-	H
CA10X.chr1_13290409	1	13290409	A	A	-	H	H	H	H	A	H	-	-	B	H	A	A	B	B	-	B	A	A	H	A	A	A	A	H	A	B	H	H	A	H	H	B	-	H	H	B	H	H	H	A	B	B	-	H
CA10X.chr1_13295133	1	13295133	A	A	A	H	H	H	B	H	H	H	H	B	H	A	A	B	B	H	B	A	A	H	A	A	A	A	H	H	H	H	H	A	H	H	B	H	H	H	B	H	H	H	A	B	B	H	H
CA10X.chr1_13298902	1	13298902	A	A	A	H	H	H	H	A	H	H	H	B	H	A	A	B	B	H	B	A	A	H	A	A	A	H	H	A	B	H	H	A	H	H	B	H	H	H	B	H	H	H	A	B	B	H	H
CA10X.chr1_13298987	1	13298987	A	A	A	H	H	H	H	A	H	H	-	B	H	A	A	B	B	H	B	A	A	H	A	A	A	H	H	A	B	H	H	A	H	H	B	H	H	H	B	H	H	H	A	B	B	H	H
CA10X.chr1_13308624	1	13308624	A	-	A	H	H	H	H	A	H	H	H	B	H	A	-	B	B	H	B	A	A	H	A	A	A	H	H	H	B	H	H	A	B	H	B	H	H	B	B	H	H	H	A	B	B	H	H
CA10X.chr1_13506901	1	13506901	A	A	A	H	H	H	H	-	H	H	B	B	H	A	A	B	B	H	B	A	A	H	A	A	A	H	H	-	B	H	H	A	B	H	B	H	H	B	B	-	H	H	A	B	-	H	H
CA10X.chr1_13907466	1	13907466	A	A	A	H	H	H	A	H	H	H	B	B	H	A	A	B	-	H	B	-	A	H	A	A	A	H	H	H	B	H	H	A	H	H	B	H	H	H	B	H	H	H	A	B	B	H	H
CA10X.chr1_13910918	1	13910918	-	A	-	B	H	H	H	A	H	H	B	B	H	A	A	B	B	H	B	A	A	H	A	A	A	H	H	A	B	H	H	A	H	H	B	H	H	H	B	H	H	H	A	B	B	H	H
CA10X.chr1_13910976	1	13910976	-	A	-	B	H	H	H	A	H	H	B	B	H	-	A	B	B	H	B	A	A	H	A	A	A	H	-	A	B	H	H	A	H	H	B	H	H	H	B	H	H	H	A	B	B	H	H
CA10X.chr1_13911035	1	13911035	-	A	-	B	H	H	H	A	H	H	B	B	H	A	A	B	B	H	B	A	A	H	A	A	A	H	-	A	B	H	H	A	H	H	B	H	H	H	B	H	H	H	A	B	B	H	H
CA10X.chr1_14097010	1	14097010	A	A	H	H	H	H	H	A	H	H	B	B	H	H	A	B	B	H	H	A	A	H	A	A	A	A	H	H	H	B	H	A	H	H	B	H	H	H	H	H	H	H	A	B	B	H	H
CA10X.chr1_14885252	1	14885252	H	A	H	H	H	H	H	A	H	H	H	B	B	H	H	B	B	-	B	A	A	H	A	A	A	A	H	-	B	H	H	A	H	H	B	H	B	H	H	H	H	H	A	B	B	H	A
CA10X.chr1_14885278	1	14885278	H	A	H	H	H	H	H	A	H	H	H	B	B	H	H	B	B	-	B	A	A	H	A	A	A	A	H	-	H	H	H	A	H	H	B	H	B	H	H	H	H	H	A	B	B	H	A
CA10X.chr1_14885365	1	14885365	H	A	H	H	H	H	H	A	H	H	B	B	B	H	-	B	B	H	B	A	A	H	A	A	A	-	H	A	B	H	H	A	B	H	B	H	-	B	H	H	H	H	A	B	B	H	A
CA10X.chr1_15476359	1	15476359	H	A	A	H	H	H	H	A	H	H	B	B	B	H	A	B	B	H	B	A	A	H	A	A	A	-	H	H	B	H	H	A	B	H	B	H	B	B	H	H	H	H	A	B	B	H	H
CA10X.chr1_15476476	1	15476476	-	A	H	H	H	H	H	A	H	H	B	B	B	H	A	B	B	H	B	A	A	-	A	A	A	H	H	H	B	H	H	A	-	H	B	H	H	B	H	H	H	H	A	B	B	B	A
CA10X.chr1_15476658	1	15476658	-	A	H	H	H	H	H	A	H	H	-	B	B	H	A	B	B	H	B	A	A	-	H	A	A	H	H	H	B	H	H	A	B	H	B	H	B	B	H	H	H	H	A	B	B	H	A
CA10X.chr1_15476692	1	15476692	-	A	H	H	H	H	H	A	H	H	-	B	B	H	A	B	B	H	B	A	A	-	A	A	A	H	H	H	B	H	H	A	B	H	B	H	B	B	H	H	H	H	A	B	B	H	A
CA10X.chr1_15574234	1	15574234	H	A	A	H	H	H	H	A	H	H	-	-	B	H	-	B	H	H	B	A	A	H	A	A	A	A	H	H	B	H	H	A	B	H	B	H	B	B	H	H	H	H	A	B	B	H	A
CA10X.chr1_15574318	1	15574318	H	A	A	H	H	H	H	A	H	H	B	B	B	H	-	B	H	-	B	A	A	H	A	A	A	-	H	H	B	H	H	A	B	H	B	H	B	B	H	H	H	H	A	B	B	H	A
CA10X.chr1_15651706	1	15651706	H	A	A	H	H	B	H	A	H	H	-	B	B	H	A	B	B	H	B	A	A	H	A	A	A	A	H	H	B	H	H	A	B	B	-	H	B	B	H	H	H	H	A	B	B	H	H
CA10X.chr1_15914882	1	15914882	H	A	A	H	H	H	H	H	H	H	-	-	B	H	A	B	B	H	B	A	A	H	A	A	A	H	B	H	-	H	H	A	H	B	B	H	-	H	H	H	H	H	A	H	B	H	A
CA10X.chr1_15914998	1	15914998	H	A	A	H	H	H	H	H	H	H	H	B	B	H	A	B	B	H	B	A	A	H	A	A	A	H	B	H	H	H	H	A	H	H	B	H	H	H	H	H	H	H	A	H	B	H	A
CA10X.chr1_15915012	1	15915012	H	A	A	H	H	H	H	H	H	H	B	B	B	H	A	B	B	H	B	A	A	H	A	A	A	H	B	H	H	H	H	A	H	-	B	H	H	H	H	H	H	H	A	H	B	H	A
CA10X.chr1_15982896	1	15982896	H	A	A	H	H	H	-	A	H	H	B	B	B	H	A	B	H	H	B	A	H	H	A	A	A	A	B	H	B	H	-	A	B	H	B	H	B	B	H	H	H	H	A	B	B	H	A
CA10X.chr1_16567296	1	16567296	-	A	H	H	H	H	H	A	H	H	H	B	B	H	A	B	B	H	B	A	A	A	A	A	A	A	H	H	B	H	H	A	B	H	B	H	B	B	H	H	H	H	A	H	B	H	-
CA10X.chr1_16567327	1	16567327	-	A	H	H	H	H	H	A	H	H	H	B	B	H	A	B	B	H	B	A	A	A	A	A	A	A	H	H	B	H	H	A	B	H	B	H	B	B	H	H	H	H	A	-	B	H	A
CA10X.chr1_16585628	1	16585628	H	A	H	H	H	H	H	H	H	H	H	B	B	H	H	B	B	H	B	A	A	H	A	A	A	H	H	H	B	H	H	A	B	H	B	H	B	B	H	H	H	H	A	H	B	H	A
CA10X.chr1_16586049	1	16586049	H	A	A	H	H	H	H	A	H	H	B	B	B	H	A	B	B	H	B	-	A	H	A	A	A	A	H	H	B	H	H	A	H	H	B	H	-	B	H	H	H	H	A	H	B	H	-
CA10X.chr1_16591598	1	16591598	-	A	H	H	H	H	H	A	H	H	B	B	B	H	A	B	B	H	B	A	A	H	A	A	A	A	H	H	B	H	H	A	B	H	B	H	B	B	H	H	H	H	A	B	B	-	H
CA10X.chr1_16602813	1	16602813	-	-	A	H	H	H	H	A	H	H	H	B	B	H	A	B	B	H	B	A	A	H	A	A	A	H	H	H	B	H	H	A	B	H	B	H	B	B	H	H	H	H	A	B	B	H	A
CA10X.chr1_16604315	1	16604315	B	A	A	H	H	H	H	A	H	H	B	B	B	H	-	B	B	H	B	A	A	H	A	A	A	H	H	H	B	B	H	A	B	H	B	H	B	B	H	H	H	H	A	H	B	H	H
CA10X.chr1_16609926	1	16609926	-	A	-	H	H	H	H	A	H	H	B	B	B	H	A	B	B	-	B	A	A	H	-	A	A	-	H	H	B	B	H	A	B	-	B	H	B	B	H	H	H	H	A	-	B	H	A
CA10X.chr1_16610140	1	16610140	-	A	A	H	H	H	H	A	H	H	B	B	B	H	A	B	B	-	B	A	A	H	-	A	A	A	H	H	B	-	H	A	B	-	B	H	B	B	H	H	H	H	A	-	B	H	A
CA10X.chr1_16610196	1	16610196	-	A	A	H	H	H	H	A	H	H	B	B	B	H	A	B	B	-	B	A	A	H	-	A	A	A	H	H	B	-	H	A	B	-	B	H	B	B	H	H	H	H	A	-	B	H	A
CA10X.chr1_16610197	1	16610197	-	A	A	H	H	H	H	A	H	H	B	B	B	H	A	B	B	-	B	A	A	H	-	A	A	A	H	H	B	-	H	A	B	-	B	H	B	B	H	H	H	H	A	-	B	H	A
CA10X.chr1_16806031	1	16806031	H	H	H	H	H	H	H	A	H	H	B	B	B	H	A	B	B	H	B	A	A	H	A	A	A	H	H	H	B	H	B	A	B	H	B	H	B	B	H	H	H	H	A	H	B	H	A
CA10X.chr1_16858989	1	16858989	H	A	H	H	H	H	H	H	H	H	B	B	B	H	-	B	B	H	B	A	A	H	H	A	A	A	H	H	B	H	H	A	B	H	B	H	B	B	H	H	H	H	A	B	B	H	H
CA10X.chr1_16932495	1	16932495	H	A	A	H	H	H	H	A	H	H	B	B	B	H	A	B	B	H	B	A	A	A	A	A	A	A	H	H	B	H	H	A	B	H	B	H	B	B	H	H	H	H	-	H	B	H	H
CA10X.chr1_16944605	1	16944605	H	H	-	H	H	H	H	A	H	H	B	B	B	H	A	B	B	H	B	A	A	H	A	A	A	H	H	H	B	H	H	A	H	H	B	H	B	B	H	H	H	H	A	B	B	H	A
CA10X.chr1_17042657	1	17042657	H	A	H	H	H	H	H	A	H	H	-	B	B	H	H	B	B	H	B	A	A	H	A	A	A	H	H	H	B	H	H	A	B	H	B	H	B	B	H	H	H	H	A	B	B	H	H
CA10X.chr1_17042815	1	17042815	H	A	H	H	H	H	H	A	H	H	-	B	B	H	H	B	B	H	B	A	A	H	A	A	A	H	H	H	B	H	H	A	B	H	B	H	B	B	H	H	H	H	A	B	B	H	-
CA10X.chr1_17042877	1	17042877	H	A	H	H	H	H	H	A	H	H	-	B	B	H	H	B	B	H	B	A	A	H	A	A	A	H	H	H	B	H	H	A	B	H	B	H	B	B	H	H	H	H	A	B	B	H	H
CA10X.chr1_17042882	1	17042882	H	A	H	H	H	H	H	A	H	H	-	B	B	H	H	B	B	H	B	A	A	H	A	A	A	H	H	H	B	H	H	A	B	H	B	H	B	B	H	H	H	H	A	B	B	H	H
CA10X.chr1_17042897	1	17042897	H	A	H	H	H	H	H	A	H	H	-	B	B	H	H	B	B	H	B	A	A	H	A	A	A	H	H	H	B	H	H	A	B	H	B	H	B	B	H	H	H	H	A	B	B	H	H
CA10X.chr1_17072728	1	17072728	-	A	H	H	H	H	H	A	H	H	-	B	B	H	A	B	B	H	B	A	A	H	A	A	A	H	H	H	B	H	H	A	B	H	B	H	B	B	H	H	H	H	A	H	B	H	A
CA10X.chr1_17072751	1	17072751	-	A	H	H	H	H	H	A	H	H	-	B	B	H	A	B	B	H	B	A	A	H	A	A	A	H	H	H	B	H	H	A	B	H	B	H	B	B	H	H	H	H	A	H	H	H	A
CA10X.chr1_17072798	1	17072798	-	A	H	H	H	H	H	A	H	H	-	B	B	H	A	B	B	H	B	A	A	H	A	A	A	H	H	H	B	H	H	A	B	H	B	H	H	B	H	H	H	H	A	H	H	H	A
CA10X.chr1_17072813	1	17072813	-	A	H	H	H	H	H	A	H	H	-	B	B	H	A	B	B	H	B	A	A	H	A	A	A	H	H	H	B	H	H	A	B	H	B	H	B	B	H	H	H	H	A	H	H	H	A
CA10X.chr1_17125612	1	17125612	H	A	A	H	H	H	H	A	H	H	B	B	B	H	-	B	H	H	H	A	A	H	A	A	A	H	H	A	B	H	H	A	H	H	B	H	B	H	H	H	H	H	A	B	B	H	A
CA10X.chr1_17125651	1	17125651	H	A	A	H	H	H	H	A	H	H	B	B	B	H	-	B	H	H	B	A	A	H	A	A	A	H	H	A	B	H	H	A	H	H	B	H	B	B	H	H	H	H	A	B	B	H	A
CA10X.chr1_19199191	1	19199191	H	H	A	H	H	A	H	A	H	H	B	B	B	H	H	B	B	H	B	H	A	H	A	A	A	H	-	H	B	-	H	H	H	H	B	H	-	B	A	H	H	H	A	-	-	H	A
CA10X.chr1_19199468	1	19199468	H	H	A	H	H	A	H	A	H	H	B	B	B	H	A	B	B	H	B	H	A	H	A	A	A	H	B	H	B	-	H	H	H	H	B	H	-	B	A	H	H	-	A	-	B	H	A
CA10X.chr1_19253042	1	19253042	A	H	A	H	H	A	H	A	H	H	B	B	B	H	A	B	B	H	B	-	A	H	A	-	A	H	B	H	B	B	-	B	H	H	B	H	B	B	A	H	H	H	A	H	-	H	A
CA10X.chr1_20774304	1	20774304	-	H	A	H	H	A	H	A	H	H	H	B	B	H	A	B	B	H	B	H	A	H	A	A	A	H	B	H	B	B	H	H	H	H	B	H	-	-	A	H	H	H	A	A	H	H	A
CA10X.chr1_20774320	1	20774320	-	H	A	H	H	A	H	A	H	H	H	B	B	H	A	B	B	H	B	H	A	H	A	A	A	-	B	H	B	B	H	H	H	H	B	H	-	-	A	H	H	H	A	A	-	H	A
CA10X.chr1_20774349	1	20774349	H	H	A	H	H	A	H	A	H	H	H	B	B	H	A	B	B	H	B	H	A	H	A	A	A	H	B	H	B	B	H	H	H	H	B	H	H	H	A	H	H	H	A	A	H	H	A
CA10X.chr1_20774434	1	20774434	-	H	A	H	H	A	H	A	H	H	H	B	B	H	A	B	B	H	B	H	A	H	A	A	A	H	B	H	B	B	H	H	H	H	B	H	-	-	A	H	H	H	A	A	H	H	A
CA10X.chr1_20774450	1	20774450	H	H	A	H	H	A	H	A	H	H	H	B	B	H	A	B	B	H	B	H	A	H	A	A	A	H	B	H	B	B	H	H	H	H	B	H	-	B	A	H	H	H	A	A	H	H	A
CA10X.chr1_20774467	1	20774467	-	H	A	H	H	A	H	A	H	H	H	B	B	H	A	B	B	H	B	H	A	H	A	A	A	H	B	H	B	B	H	H	H	H	B	H	-	-	A	H	H	H	A	A	H	H	A
CA10X.chr1_21617531	1	21617531	H	H	H	H	A	A	-	-	H	-	B	B	B	H	-	B	B	H	B	H	A	H	A	A	A	A	B	-	B	B	H	H	H	H	B	H	-	B	A	H	H	H	A	H	B	H	A
CA10X.chr1_21617570	1	21617570	H	H	H	H	A	A	-	A	H	-	B	B	B	-	-	B	B	H	B	H	A	H	A	A	A	A	B	-	B	B	H	H	H	H	B	H	-	B	A	H	H	H	A	H	B	H	A
CA10X.chr1_21692804	1	21692804	H	H	H	H	H	A	B	A	H	H	-	-	B	H	H	B	-	H	B	H	A	H	A	A	A	A	H	H	B	B	-	A	H	H	B	H	H	-	A	H	H	H	A	H	H	H	A
CA10X.chr1_21696286	1	21696286	H	H	A	H	H	A	B	A	H	H	B	B	B	H	A	B	H	H	B	H	A	H	A	A	A	A	B	H	B	B	H	H	H	H	B	H	B	B	H	H	H	H	A	H	H	H	A
CA10X.chr1_21696330	1	21696330	H	H	A	H	H	A	B	A	H	H	B	B	B	H	A	B	H	H	B	H	A	H	A	A	A	A	B	H	B	B	H	H	H	H	B	H	B	B	H	H	H	H	A	H	H	H	A
CA10X.chr1_21696343	1	21696343	H	H	A	H	H	A	B	A	H	H	B	B	B	H	A	B	H	H	B	H	A	H	A	A	A	A	B	H	B	B	H	H	-	H	B	H	B	B	H	H	H	H	A	H	H	H	A
CA10X.chr1_21696355	1	21696355	H	H	A	H	H	A	B	A	H	H	B	B	B	H	A	B	-	H	B	H	A	H	A	A	A	A	B	H	B	B	H	H	H	H	B	H	B	B	H	H	H	H	A	H	H	H	A
CA10X.chr1_22231945	1	22231945	H	H	A	H	H	A	B	A	H	H	H	-	B	H	A	B	H	H	B	H	A	A	A	A	A	-	B	H	B	B	H	H	B	H	B	A	B	B	A	H	H	H	A	H	H	H	H
CA10X.chr1_22231957	1	22231957	H	H	A	H	H	A	B	A	H	H	H	-	B	H	A	B	H	H	B	H	A	A	A	A	A	-	B	H	B	B	H	H	-	H	B	A	B	B	A	H	H	H	A	H	H	H	H
CA10X.chr1_23456090	1	23456090	A	H	A	H	H	A	B	A	H	H	B	B	B	H	A	B	B	H	B	H	A	H	A	A	A	H	B	H	B	B	-	H	H	H	B	A	B	B	A	H	H	H	A	H	B	H	A
CA10X.chr1_23509188	1	23509188	H	H	A	H	H	A	B	A	H	-	B	-	B	H	A	B	B	H	B	H	A	H	A	A	A	A	B	H	B	B	H	H	B	H	B	A	-	B	A	A	H	H	A	H	H	H	A
CA10X.chr1_23512893	1	23512893	H	H	A	H	H	A	B	A	H	H	-	B	B	H	A	B	B	H	B	H	A	H	A	A	A	H	B	H	B	B	H	H	B	H	B	A	H	H	A	H	H	H	A	H	H	H	A
CA10X.chr1_23597097	1	23597097	H	H	A	H	H	A	B	A	H	H	H	-	B	H	A	B	H	H	B	H	A	H	A	A	A	-	B	H	B	B	A	H	-	H	B	A	B	B	A	H	H	H	A	H	H	H	-
CA10X.chr1_23622044	1	23622044	A	H	A	H	H	-	B	H	H	H	H	B	B	H	A	B	B	H	B	H	A	A	A	A	A	A	B	H	B	B	H	H	H	H	B	A	B	B	A	H	H	H	A	H	H	H	H
CA10X.chr1_23623478	1	23623478	H	-	A	H	H	H	B	A	H	H	-	B	B	A	A	B	B	H	B	H	A	H	-	A	A	-	B	H	B	B	H	H	B	H	B	A	B	B	A	H	H	H	A	H	B	H	-
CA10X.chr1_23633245	1	23633245	H	H	A	H	H	A	B	A	H	H	H	B	B	H	A	B	B	H	B	H	A	H	A	A	A	A	B	H	B	-	H	H	H	H	B	A	H	B	-	H	H	H	-	H	H	H	A
CA10X.chr1_23635239	1	23635239	H	H	A	H	H	A	B	A	H	H	B	B	B	H	-	B	B	H	B	-	A	H	A	A	A	A	B	H	B	B	H	H	B	H	B	A	H	B	A	H	H	H	A	H	H	H	H
CA10X.chr1_23635268	1	23635268	H	H	A	H	H	A	B	A	H	H	B	B	B	H	-	B	B	H	B	-	A	H	A	A	A	A	B	H	B	B	H	H	B	H	B	A	H	B	A	H	H	H	A	H	H	H	H
CA10X.chr1_23635279	1	23635279	H	H	A	H	H	A	B	A	H	H	B	B	B	H	-	B	B	H	B	-	A	H	A	A	A	A	B	H	B	B	H	H	B	H	B	A	-	B	A	H	H	H	A	H	H	H	H
CA10X.chr1_23635290	1	23635290	H	H	A	H	H	A	B	A	H	H	B	B	B	H	-	B	B	H	B	-	A	H	A	A	A	A	B	H	B	B	H	H	B	H	B	A	H	B	A	H	H	H	A	H	H	H	H
CA10X.chr1_23866447	1	23866447	-	H	A	H	H	A	B	A	H	H	B	B	B	H	-	B	H	H	B	H	A	H	-	A	A	A	B	-	B	-	H	H	H	H	B	A	B	-	A	H	H	H	A	H	H	H	H
CA10X.chr1_23872286	1	23872286	-	H	A	H	H	A	B	A	H	H	B	B	B	H	A	B	-	H	H	H	A	-	A	A	A	A	B	H	B	H	H	H	H	H	B	A	H	H	A	H	H	H	-	H	H	H	A
CA10X.chr1_23930640	1	23930640	H	H	A	H	H	A	B	A	H	H	B	B	B	H	A	B	B	H	B	H	A	-	A	A	A	A	B	H	B	B	A	H	H	H	B	A	H	B	-	H	H	H	A	H	H	H	H
CA10X.chr1_23930643	1	23930643	H	H	A	H	H	A	B	A	H	H	B	B	B	H	A	B	B	H	B	H	A	-	A	A	A	A	B	H	B	B	A	H	-	H	B	A	H	B	-	H	H	H	A	H	H	H	-
CA10X.chr1_23930650	1	23930650	H	H	A	H	H	A	B	A	H	H	B	B	B	H	A	B	B	H	B	H	A	-	A	A	A	A	B	H	B	B	A	H	H	H	B	A	H	B	-	H	H	H	A	H	H	H	H
CA10X.chr1_23930676	1	23930676	H	H	A	H	H	A	B	A	H	H	B	B	B	H	A	B	B	H	B	H	A	-	A	A	A	A	B	H	B	B	A	H	H	H	B	A	H	B	-	H	H	H	A	H	H	H	H
CA10X.chr1_23930757	1	23930757	H	H	A	H	H	A	B	A	H	H	B	B	B	H	A	B	B	H	B	H	A	-	A	A	A	A	B	H	B	B	A	H	B	H	B	A	H	B	A	H	H	H	A	H	H	H	H
CA10X.chr1_23930803	1	23930803	H	H	A	H	H	A	B	A	H	H	B	B	B	H	A	B	B	H	B	H	A	-	A	A	A	A	B	H	B	B	A	H	B	H	B	A	H	B	A	H	H	H	A	H	H	H	H
CA10X.chr1_23930822	1	23930822	H	H	A	H	H	A	B	A	H	H	B	B	B	H	A	B	B	H	B	H	A	-	A	A	A	A	B	H	B	B	A	H	B	H	B	A	H	B	A	H	H	H	A	H	H	H	H
CA10X.chr1_23931248	1	23931248	H	H	A	H	H	A	B	A	H	H	-	B	B	H	A	B	B	H	B	H	A	H	A	A	A	A	B	H	B	B	H	H	H	H	B	A	H	B	A	H	-	H	A	H	H	H	H
CA10X.chr1_23931283	1	23931283	H	H	A	H	H	A	B	A	H	H	B	B	B	H	A	B	-	H	B	H	A	H	A	A	A	A	B	H	B	B	H	H	-	H	B	A	H	-	A	H	H	H	A	H	H	H	-
CA10X.chr1_23966643	1	23966643	-	H	H	H	H	A	B	A	H	-	B	B	B	-	A	B	-	B	B	B	A	H	H	A	A	H	B	H	B	B	H	H	B	-	B	A	B	B	A	-	H	H	A	A	-	H	A
CA10X.chr1_23980688	1	23980688	-	H	A	H	H	A	B	A	H	H	B	B	B	H	A	B	B	H	B	H	A	H	A	A	A	A	B	H	B	B	H	A	H	H	B	A	H	B	A	H	H	H	A	H	H	H	A
CA10X.chr1_24040837	1	24040837	H	H	A	H	H	A	B	A	H	H	H	B	B	H	A	B	-	H	B	H	A	H	A	A	A	-	B	H	B	B	H	H	H	H	B	A	H	B	A	H	H	H	A	H	H	H	A
CA10X.chr1_24198701	1	24198701	H	H	A	H	H	A	B	A	H	H	H	B	B	H	A	B	H	H	B	H	A	H	A	A	A	A	B	H	B	B	A	H	H	H	B	A	H	B	A	H	H	H	A	H	H	H	A
CA10X.chr1_24202605	1	24202605	H	H	A	H	H	A	B	A	H	H	B	B	-	H	H	B	B	H	B	H	A	H	A	A	A	A	B	H	B	H	H	H	H	H	B	A	H	B	H	H	H	H	A	H	B	H	A
CA10X.chr1_24528613	1	24528613	H	H	A	B	H	A	B	A	H	H	-	-	B	H	H	B	B	H	B	H	A	H	A	A	A	A	B	H	B	B	H	H	H	H	B	A	B	B	A	H	B	H	A	H	H	H	H
CA10X.chr1_24528642	1	24528642	H	H	A	-	H	A	B	A	H	H	-	-	B	H	H	B	B	H	B	H	A	H	A	A	A	A	B	H	B	B	H	H	H	H	B	A	B	B	A	H	B	H	A	H	H	H	H
CA10X.chr1_24592722	1	24592722	H	H	A	H	H	A	-	A	H	H	-	B	B	H	A	B	B	-	B	H	A	H	A	A	A	H	B	H	B	B	-	H	H	H	B	A	B	B	A	H	H	H	A	H	H	H	A
CA10X.chr1_24594614	1	24594614	H	H	A	H	H	A	B	A	H	H	B	B	H	H	A	B	B	H	B	H	A	H	H	A	A	A	B	H	B	B	H	H	H	H	B	A	B	B	A	H	H	A	A	A	H	H	A
CA10X.chr1_24606686	1	24606686	H	H	A	H	H	H	B	A	H	H	B	B	B	H	-	B	B	H	B	H	A	H	A	A	A	A	B	H	B	B	H	H	H	H	B	-	B	B	A	H	H	H	A	H	-	H	A
CA10X.chr1_24606845	1	24606845	H	H	A	H	H	H	B	A	H	H	B	B	B	H	A	B	B	H	B	H	A	H	A	A	A	A	B	H	B	B	H	H	H	H	B	A	B	B	A	H	H	H	A	H	-	H	A
CA10X.chr1_24607371	1	24607371	H	H	A	H	B	A	B	A	H	H	B	B	B	H	A	B	B	H	B	H	A	H	A	A	A	A	B	A	B	B	H	H	H	H	B	A	H	B	A	H	H	H	A	-	H	H	H
CA10X.chr1_24674986	1	24674986	H	H	A	H	H	-	B	A	H	H	B	B	B	H	A	B	B	H	B	H	A	H	H	A	A	A	B	H	H	B	H	-	H	H	B	A	B	B	A	H	H	H	A	H	B	H	A
CA10X.chr1_24698512	1	24698512	H	H	A	H	H	A	B	A	H	H	B	B	B	H	A	B	B	H	B	H	A	H	A	A	A	A	B	H	B	H	H	H	H	H	B	A	B	B	A	H	H	H	A	H	H	H	A
CA10X.chr1_24698569	1	24698569	H	H	-	H	H	A	B	A	H	H	B	B	B	H	A	B	B	H	B	H	A	H	A	A	A	A	B	H	B	H	H	H	H	H	B	A	B	B	A	H	H	H	A	H	H	H	A
CA10X.chr1_24710977	1	24710977	-	H	A	-	H	A	B	A	H	H	B	B	B	H	H	B	-	H	B	H	A	H	A	-	A	A	B	H	-	-	H	H	H	H	B	A	B	B	H	H	B	H	A	H	B	H	H
CA10X.chr1_24711089	1	24711089	-	H	A	H	H	A	B	A	H	H	B	B	B	H	H	B	-	H	B	H	A	H	A	-	A	-	B	H	-	-	H	H	H	H	B	A	B	B	H	H	B	H	A	H	B	H	H
CA10X.chr1_24714282	1	24714282	H	H	A	H	H	A	B	H	H	H	B	B	B	H	A	B	-	H	B	H	A	H	A	A	A	A	B	-	B	B	-	H	H	H	B	A	B	B	-	H	H	H	A	H	B	H	-
CA10X.chr1_24714300	1	24714300	H	H	A	H	H	A	B	H	H	-	B	B	B	H	A	B	-	H	B	H	A	H	A	A	A	A	B	-	B	B	-	H	H	H	B	A	B	B	-	H	H	H	A	H	B	H	H
CA10X.chr1_24798813	1	24798813	H	H	A	H	H	A	B	A	H	H	H	B	B	H	-	B	H	H	-	H	A	H	A	A	A	A	B	H	B	B	H	H	H	H	B	A	B	B	A	H	H	H	A	H	H	H	A
CA10X.chr1_24812138	1	24812138	H	H	A	H	H	A	B	A	H	H	-	B	B	H	-	B	B	A	B	H	A	H	A	A	A	A	B	H	B	B	H	H	H	H	B	-	B	B	A	H	H	H	A	H	B	H	A
CA10X.chr1_24840813	1	24840813	A	H	A	H	H	H	B	A	H	H	B	-	B	H	A	B	B	H	B	H	A	H	A	A	A	A	B	H	B	B	H	H	H	H	B	A	B	B	A	A	H	H	A	H	B	H	A
CA10X.chr1_24840874	1	24840874	A	H	A	H	H	-	B	A	H	H	B	B	B	H	A	B	B	H	B	H	A	H	A	A	A	A	B	H	B	B	H	H	H	H	B	A	B	B	A	-	H	H	A	H	B	H	A
CA10X.chr1_24840941	1	24840941	A	H	A	H	H	-	B	A	H	H	B	B	B	H	A	B	B	H	B	H	A	H	A	A	A	A	B	H	B	B	H	H	H	H	B	A	B	B	A	-	H	H	A	H	B	H	A
CA10X.chr1_24850266	1	24850266	H	H	A	H	H	A	B	A	H	H	B	B	B	H	A	B	B	H	B	H	A	H	A	A	A	A	B	H	B	B	H	H	B	H	B	A	H	B	H	H	H	H	A	H	B	H	H
CA10X.chr1_24850267	1	24850267	H	H	A	H	H	A	B	A	H	H	B	B	B	H	A	B	B	H	B	H	A	H	A	A	A	A	B	H	B	B	H	H	B	H	B	A	H	B	H	H	H	H	A	H	B	H	H
CA10X.chr1_24850269	1	24850269	H	H	A	H	H	A	B	A	H	H	B	B	B	H	A	B	B	H	B	H	A	H	A	A	A	A	B	H	B	B	H	H	B	H	B	A	H	B	H	H	H	H	A	H	B	H	H
CA10X.chr1_25736297	1	25736297	H	H	A	H	H	A	B	A	H	H	B	B	B	H	A	B	B	H	B	H	A	H	H	A	A	H	B	H	B	B	H	H	B	H	B	A	H	B	A	H	H	H	A	H	H	H	-
CA10X.chr1_25736416	1	25736416	H	H	A	H	H	A	B	A	H	H	B	B	B	H	A	B	B	H	B	H	A	H	H	A	A	H	B	H	B	B	H	H	B	H	B	A	H	B	A	H	H	H	A	H	H	H	H
CA10X.chr1_26386531	1	26386531	H	H	A	H	B	A	B	A	H	H	B	B	B	H	A	B	B	H	B	H	A	H	A	A	A	-	B	H	B	B	H	H	H	H	B	A	B	B	A	H	H	H	A	H	H	H	A
CA10X.chr1_26386647	1	26386647	H	H	A	H	-	A	B	A	H	H	B	B	B	H	A	B	B	H	B	H	A	H	A	A	A	H	B	H	B	B	-	H	H	H	B	A	B	B	A	H	H	H	A	H	-	H	A
CA10X.chr1_26386690	1	26386690	H	H	A	H	B	A	B	A	H	H	B	B	B	H	A	B	B	H	B	H	A	H	A	A	A	H	B	H	B	B	-	H	H	-	B	A	B	B	A	H	H	H	A	H	-	H	A
CA10X.chr1_26407814	1	26407814	-	H	A	H	H	A	B	H	A	H	B	B	B	H	A	B	H	H	B	H	A	H	A	A	A	H	B	H	B	B	H	H	H	H	B	A	B	B	A	H	H	H	A	H	H	H	A
CA10X.chr1_27269067	1	27269067	H	H	A	H	H	H	B	A	H	H	H	B	B	H	-	B	B	H	B	H	A	H	A	A	A	A	B	H	B	B	-	H	H	H	B	A	H	B	A	H	H	H	A	H	H	H	A
CA10X.chr1_27290871	1	27290871	H	-	A	H	H	A	B	H	H	H	H	B	B	H	A	B	B	H	B	H	A	H	A	A	A	A	B	H	B	B	H	H	H	-	B	A	B	B	A	H	H	H	A	H	B	H	A
CA10X.chr1_27376331	1	27376331	H	H	A	H	H	A	B	A	H	H	H	B	B	H	A	B	B	H	B	H	A	H	A	A	A	H	B	H	H	B	H	H	H	H	B	A	-	B	A	H	H	H	A	H	H	H	A
CA10X.chr1_27389849	1	27389849	H	H	A	B	H	A	B	A	H	H	H	B	B	H	H	B	B	H	B	H	A	H	A	A	A	A	B	H	B	-	H	H	H	H	B	A	H	B	A	H	H	H	A	H	H	H	A
CA10X.chr1_28115248	1	28115248	H	H	H	H	H	H	B	A	H	A	H	B	B	H	A	B	B	H	B	H	A	H	A	A	A	A	B	H	B	B	H	H	-	H	B	A	B	B	A	H	H	H	A	H	B	H	H
CA10X.chr1_29164327	1	29164327	H	H	A	H	H	A	A	A	H	H	H	A	B	H	-	B	B	H	H	H	A	H	H	A	A	A	B	H	B	B	-	H	H	H	B	A	H	B	A	H	H	H	A	H	H	H	-
CA10X.chr1_29173086	1	29173086	H	H	H	H	H	A	H	A	H	H	B	A	-	H	-	B	B	H	H	H	A	H	A	A	A	A	B	H	B	B	H	H	H	H	B	A	H	H	A	H	H	H	A	H	H	H	A
CA10X.chr1_29173275	1	29173275	H	H	A	H	H	A	B	A	H	H	H	A	B	H	A	B	B	H	B	H	A	H	A	A	A	H	B	-	B	B	A	H	H	H	B	A	H	H	A	H	H	H	A	H	B	H	A
CA10X.chr1_29276116	1	29276116	H	H	A	H	-	H	H	A	H	H	H	-	H	H	-	B	B	H	B	H	A	H	A	A	A	-	B	H	B	B	H	H	H	H	B	A	H	H	A	H	B	H	A	H	B	H	A
CA10X.chr1_29289113	1	29289113	H	H	A	H	H	A	H	A	H	-	B	A	-	H	A	B	B	H	B	H	A	H	A	A	A	A	B	H	B	B	H	H	H	H	B	A	H	H	A	H	H	H	A	H	B	H	A
CA10X.chr1_29299188	1	29299188	A	H	A	H	H	A	H	A	H	H	H	A	B	H	A	B	B	H	B	H	A	H	A	A	A	A	B	H	B	B	H	H	B	H	B	A	H	B	A	H	H	H	A	H	B	H	A
CA10X.chr1_29299195	1	29299195	A	H	A	H	H	A	H	A	H	H	H	A	B	H	A	B	B	H	B	H	A	H	A	A	A	A	B	H	B	B	H	H	B	H	B	A	H	B	A	H	H	H	A	H	B	H	A
CA10X.chr1_29790220	1	29790220	H	H	A	H	H	A	B	A	H	H	H	-	B	H	A	B	B	H	B	H	A	H	A	A	A	A	B	H	B	B	H	H	H	H	B	A	B	B	-	H	H	H	A	H	-	H	H
CA10X.chr1_29870812	1	29870812	H	H	A	H	H	A	B	A	H	H	H	-	B	H	A	B	B	H	H	H	A	H	A	A	A	A	B	-	H	B	H	H	H	H	B	A	H	H	A	H	H	H	A	H	B	H	H
CA10X.chr1_31385782	1	31385782	H	H	A	H	H	A	H	-	H	H	H	A	B	H	A	B	B	H	B	H	A	H	A	A	A	A	B	H	B	B	H	H	H	H	B	A	H	B	A	H	H	H	A	H	B	H	A
CA10X.chr1_31385793	1	31385793	H	H	A	H	H	A	H	-	H	H	H	A	B	H	A	B	B	H	B	H	A	H	A	A	A	A	B	H	B	B	-	H	H	H	B	A	H	B	A	H	H	H	A	H	B	H	A
CA10X.chr1_31435205	1	31435205	H	H	A	H	H	H	H	A	H	H	H	A	H	H	A	B	B	H	B	H	A	H	A	A	A	H	B	H	B	B	H	H	B	H	B	A	H	B	A	H	H	H	H	H	B	H	H
CA10X.chr1_31435316	1	31435316	H	H	A	H	H	H	H	A	H	H	H	A	H	H	A	B	B	H	B	H	A	H	A	A	A	H	B	H	B	B	H	H	B	H	B	A	H	B	A	H	H	H	H	H	B	H	-
CA10X.chr1_31443248	1	31443248	H	H	A	H	H	A	H	A	H	H	H	A	B	H	H	B	B	H	B	H	A	H	A	A	A	A	B	H	B	B	H	H	B	H	B	A	H	B	A	H	H	H	A	H	B	H	A
CA10X.chr1_31443277	1	31443277	H	H	A	H	H	A	H	A	H	H	H	A	B	H	H	B	B	H	B	H	A	H	A	A	A	A	B	H	B	B	H	H	B	H	B	A	H	B	A	H	H	H	A	H	-	H	A
CA10X.chr1_31443346	1	31443346	H	H	A	H	H	A	H	A	H	H	H	A	B	H	H	B	B	H	B	H	A	H	A	A	A	A	B	H	B	B	H	H	B	H	B	A	H	B	A	H	H	H	A	H	B	H	A
CA10X.chr1_31443403	1	31443403	H	H	A	H	H	A	H	A	H	H	H	A	B	H	H	B	B	H	B	H	A	H	A	A	A	A	B	H	B	B	H	H	B	H	B	A	H	B	A	H	H	H	A	H	B	H	A
CA10X.chr1_31443454	1	31443454	H	H	A	H	H	A	H	A	H	H	H	A	B	H	H	B	B	H	B	H	A	H	A	A	A	A	B	H	B	B	H	H	B	H	B	A	H	B	A	H	H	H	A	H	B	H	A
CA10X.chr1_31444897	1	31444897	H	H	A	H	H	A	B	A	H	H	H	-	B	H	A	B	B	H	B	H	A	B	A	A	A	A	B	H	B	B	H	-	B	H	B	A	H	H	A	H	H	H	A	H	H	H	H
CA10X.chr1_31444901	1	31444901	H	H	A	H	H	A	B	A	H	H	H	-	B	H	A	B	B	H	B	H	A	B	A	A	A	A	B	H	B	B	H	-	B	H	B	A	H	H	A	H	H	H	A	H	H	H	H
CA10X.chr1_31444916	1	31444916	H	H	A	H	H	A	B	A	H	H	H	-	B	H	A	B	B	H	B	H	A	H	A	A	A	A	B	H	B	B	H	-	B	H	B	A	H	H	A	H	H	H	A	H	H	H	H
CA10X.chr1_31444964	1	31444964	H	H	A	H	H	A	B	A	H	H	H	-	B	H	A	B	B	H	B	H	A	-	A	A	A	A	B	H	B	B	H	-	B	H	B	A	H	H	A	H	H	H	A	H	H	H	H
CA10X.chr1_31446711	1	31446711	H	H	A	H	H	A	H	A	H	H	H	A	B	H	A	B	B	H	B	H	A	H	A	A	A	A	B	H	B	B	H	H	B	H	B	A	H	B	A	H	H	H	A	H	H	H	A
CA10X.chr1_31446768	1	31446768	H	H	A	H	H	A	H	A	H	H	H	A	B	H	A	B	B	H	B	H	A	H	A	A	A	A	B	H	B	B	H	H	B	H	B	A	H	B	A	H	H	H	A	H	H	H	H
CA10X.chr1_31446834	1	31446834	H	H	A	H	H	A	H	A	H	H	H	A	B	H	A	B	B	H	B	H	A	H	A	A	A	A	B	H	B	B	H	H	B	H	B	A	H	B	A	H	H	H	A	H	H	H	H
CA10X.chr1_31446857	1	31446857	H	H	A	H	H	A	H	A	H	H	H	A	B	H	A	B	B	H	B	H	A	H	A	A	A	A	B	H	B	B	H	H	B	H	B	A	H	B	A	H	H	H	A	H	H	H	H
CA10X.chr1_31490543	1	31490543	H	H	A	H	H	A	-	A	H	H	H	A	B	H	-	B	B	H	B	H	A	H	A	A	A	A	B	B	B	B	H	H	B	H	B	A	H	B	A	H	-	H	A	H	H	H	-
CA10X.chr1_31499233	1	31499233	H	H	A	H	H	A	H	H	H	H	H	A	B	H	A	B	B	H	B	H	A	H	A	A	A	H	B	H	B	B	H	H	B	H	B	A	H	B	A	H	H	H	A	H	H	H	A
CA10X.chr1_31500707	1	31500707	H	H	A	H	H	A	B	A	H	H	H	A	B	H	A	B	B	H	B	H	A	H	A	A	A	A	B	H	B	B	H	H	B	H	B	A	H	B	A	H	H	H	A	H	B	H	A
CA10X.chr1_31500735	1	31500735	H	H	A	H	H	A	B	A	H	H	H	A	B	H	A	B	B	H	B	H	A	H	A	A	A	A	B	H	B	B	H	H	B	H	B	A	H	B	A	H	H	H	A	H	B	H	A
CA10X.chr1_31610382	1	31610382	H	H	A	H	H	A	H	A	H	B	H	-	B	H	A	H	B	H	B	H	A	H	A	A	A	A	B	H	B	B	H	H	B	H	B	A	H	B	A	H	H	H	A	H	H	H	A
CA10X.chr1_31610454	1	31610454	H	H	A	H	H	A	H	A	H	B	H	-	B	H	A	H	B	H	B	H	A	H	A	A	A	A	B	H	B	B	H	H	B	H	B	A	H	B	A	H	H	H	A	H	H	H	A
CA10X.chr1_31624202	1	31624202	H	H	A	H	-	-	H	A	H	B	H	A	-	H	A	H	B	H	B	H	A	H	-	A	A	A	B	H	B	B	H	H	H	H	B	A	H	B	A	H	H	H	A	A	-	H	-
CA10X.chr1_31624262	1	31624262	H	H	A	H	H	-	H	A	H	B	H	A	H	H	A	H	B	H	B	H	A	H	-	A	A	-	B	H	B	B	H	H	H	H	B	A	H	B	A	H	H	H	A	A	-	H	-
CA10X.chr1_31624393	1	31624393	H	H	A	H	-	-	H	A	H	B	H	A	H	H	A	H	B	H	B	H	A	H	-	A	A	A	B	H	B	B	H	H	H	H	B	A	H	B	A	H	H	H	A	A	-	H	-
CA10X.chr1_31630239	1	31630239	H	H	A	H	H	A	H	A	H	B	-	A	B	-	A	H	B	H	B	H	A	H	A	A	A	-	B	H	B	B	H	H	B	H	B	A	H	B	A	H	H	H	A	H	B	H	A
CA10X.chr1_31630244	1	31630244	H	H	A	H	H	A	H	A	H	B	-	A	B	H	A	H	B	H	B	H	A	H	A	A	A	-	B	H	B	B	H	H	B	H	B	A	H	B	A	H	H	H	A	H	B	H	A
CA10X.chr1_31635186	1	31635186	H	H	A	H	H	A	H	A	H	B	H	A	B	H	-	-	B	H	B	H	A	H	A	A	A	A	B	-	B	B	H	H	H	H	B	A	H	B	A	H	H	H	A	-	H	H	A
CA10X.chr1_31635311	1	31635311	H	H	A	H	H	A	H	A	H	B	H	A	B	H	A	H	B	H	B	H	A	H	A	A	A	A	B	H	B	B	H	H	H	H	B	A	H	B	A	H	H	H	A	H	H	H	A
CA10X.chr1_31635327	1	31635327	H	H	-	H	H	A	H	A	H	B	H	A	B	H	-	-	B	H	B	H	A	H	A	A	A	A	B	-	B	B	H	H	H	H	B	A	H	B	A	H	H	H	A	-	H	H	A
CA10X.chr1_31635343	1	31635343	H	H	-	H	H	A	H	A	H	B	H	A	B	H	-	-	B	H	B	H	A	H	A	A	A	A	B	-	B	B	H	H	H	H	B	A	H	B	A	H	H	H	A	-	H	H	A
CA10X.chr1_31637484	1	31637484	H	H	A	H	H	H	H	A	H	B	H	A	B	H	A	H	B	H	B	H	A	H	A	A	A	H	B	H	B	B	H	H	H	H	B	A	H	B	A	H	H	H	A	H	B	H	A
CA10X.chr1_31658520	1	31658520	H	H	A	H	H	A	H	A	H	B	H	A	B	H	H	H	B	H	B	H	A	H	A	A	A	H	B	H	B	B	H	H	H	H	B	A	H	B	A	H	H	H	A	H	B	H	A
CA10X.chr1_31658689	1	31658689	H	H	A	H	H	A	H	A	H	B	H	A	B	H	H	H	B	H	B	H	A	H	A	A	A	H	B	H	B	B	H	H	H	H	B	A	H	-	A	H	H	H	A	H	B	H	A
CA10X.chr1_31658698	1	31658698	H	H	A	H	H	A	H	A	H	B	H	A	B	H	H	H	B	H	B	H	A	H	A	A	A	A	B	H	B	B	H	H	H	H	B	A	H	B	A	H	H	H	A	H	B	H	A
CA10X.chr1_31660765	1	31660765	H	A	A	H	H	A	H	A	H	B	H	A	B	H	A	H	B	H	B	H	A	H	A	A	A	A	B	H	B	B	B	H	B	H	B	A	H	B	A	A	H	H	A	H	B	H	A
CA10X.chr1_31660906	1	31660906	H	H	A	H	H	A	H	A	H	B	H	A	B	H	A	H	B	H	B	H	A	H	A	A	A	A	B	H	B	B	H	H	B	H	B	A	H	B	A	H	H	H	A	H	B	H	A
CA10X.chr1_31661031	1	31661031	H	H	H	H	H	A	H	A	H	B	H	A	B	H	A	H	B	H	B	H	A	H	A	A	A	A	B	H	B	B	H	H	B	H	B	A	H	B	A	H	H	H	A	H	B	H	A
CA10X.chr1_31661101	1	31661101	H	H	A	H	H	A	H	A	H	B	H	A	B	H	A	H	B	H	B	H	A	H	A	A	A	A	B	H	B	B	H	H	B	H	B	A	H	B	A	H	H	H	A	H	B	H	A
CA10X.chr1_31661103	1	31661103	H	H	A	H	H	A	H	A	H	B	H	A	B	H	A	H	B	H	B	H	A	H	A	A	A	A	B	H	B	B	H	H	B	H	B	A	H	B	A	H	H	H	A	H	B	H	A
CA10X.chr1_31661132	1	31661132	H	H	A	H	H	A	H	A	H	B	H	A	B	H	A	H	B	H	B	H	A	H	A	A	A	A	B	H	B	B	H	H	B	H	B	A	H	B	A	H	H	H	A	H	B	H	A
CA10X.chr1_31661135	1	31661135	H	H	A	H	H	A	H	A	H	B	H	A	B	H	A	H	B	H	B	H	A	H	A	A	A	A	B	H	B	B	H	H	B	H	B	A	H	B	A	H	H	H	A	H	B	H	A
CA10X.chr1_31684298	1	31684298	H	H	A	H	H	A	H	A	H	B	H	A	B	H	A	H	B	H	B	H	A	H	-	A	A	-	B	H	B	B	H	H	B	H	B	A	H	B	A	H	H	H	A	H	B	H	H
CA10X.chr1_31684327	1	31684327	-	H	A	H	H	A	H	A	H	B	H	A	B	H	A	H	B	H	B	H	A	H	-	A	A	A	B	H	B	B	H	H	B	H	B	A	H	B	A	H	H	H	A	H	B	H	A
CA10X.chr1_31684331	1	31684331	-	H	A	H	H	A	H	A	H	B	H	A	B	H	A	H	B	H	B	H	A	H	-	A	A	A	B	H	B	B	H	H	B	H	B	A	H	B	A	H	H	H	A	H	B	H	A
CA10X.chr1_31712134	1	31712134	H	H	H	H	H	H	H	A	H	B	H	A	B	H	A	H	B	H	B	H	A	H	A	A	A	H	B	H	B	B	H	H	H	B	B	A	H	B	H	H	H	H	A	H	B	H	A
CA10X.chr1_31821608	1	31821608	A	H	A	H	H	A	H	A	H	B	H	A	B	H	A	H	B	H	B	H	A	H	A	A	A	A	B	-	B	B	H	H	H	H	B	A	H	H	A	H	H	A	A	-	H	H	A
CA10X.chr1_31821657	1	31821657	A	H	A	H	H	A	H	A	H	B	H	A	B	H	A	H	B	H	B	H	A	-	A	A	A	A	B	H	B	B	H	H	H	H	B	A	H	-	A	H	H	H	A	H	H	H	A
CA10X.chr1_31821681	1	31821681	A	H	A	H	H	A	H	A	H	B	H	-	B	H	A	H	B	H	B	H	A	-	A	A	A	A	B	H	B	B	H	H	H	H	B	A	H	-	A	H	H	H	A	H	H	H	A
CA10X.chr1_31821685	1	31821685	A	H	A	H	H	A	H	A	H	B	H	-	B	H	A	H	B	H	B	H	A	-	A	A	A	A	B	H	B	B	H	H	H	H	B	A	H	-	A	H	H	H	A	H	H	H	A
CA10X.chr1_31821689	1	31821689	A	H	A	H	H	A	H	A	H	B	H	-	B	H	A	H	B	H	B	H	A	-	A	A	A	A	B	H	B	B	H	H	H	H	B	A	H	-	A	H	H	H	A	H	H	H	A
CA10X.chr1_31821696	1	31821696	A	H	A	H	H	A	H	A	H	B	H	-	B	H	A	H	B	H	B	H	A	-	A	A	A	A	B	H	B	B	H	H	H	H	B	A	H	-	A	H	H	H	A	H	H	H	A
CA10X.chr1_31838318	1	31838318	-	H	A	H	H	H	H	A	H	B	H	A	B	H	A	H	B	H	B	H	A	H	A	A	A	H	B	H	B	B	H	H	H	H	B	A	H	H	A	H	H	H	A	H	B	H	H
CA10X.chr1_31847663	1	31847663	-	H	A	H	H	A	H	H	H	B	-	A	B	H	A	H	B	H	B	H	A	H	A	A	A	H	B	H	B	B	H	H	B	H	B	A	H	B	A	H	H	H	A	H	H	H	A
CA10X.chr1_31847685	1	31847685	-	H	A	H	H	A	H	H	H	B	-	A	B	H	A	H	B	H	B	H	A	H	A	A	A	H	B	H	B	B	H	H	B	H	B	A	H	B	A	H	H	H	A	H	H	H	A
CA10X.chr1_31855360	1	31855360	-	H	A	H	H	A	H	A	H	B	H	A	B	H	A	H	B	H	B	B	A	H	A	A	A	-	B	H	B	B	H	H	B	H	B	A	H	H	A	H	H	H	A	H	B	H	A
CA10X.chr1_31855513	1	31855513	-	H	A	H	H	A	H	A	H	B	H	A	B	H	A	H	B	H	B	B	A	H	A	A	A	-	B	H	B	B	H	H	B	H	B	A	H	H	A	H	H	H	A	H	B	H	-
CA10X.chr1_31880647	1	31880647	-	H	H	-	H	A	H	A	H	B	H	A	B	H	H	H	B	H	B	H	A	H	A	A	A	H	B	-	B	B	A	H	B	H	B	A	H	-	A	H	H	H	A	-	-	H	A
CA10X.chr1_31900996	1	31900996	H	H	A	H	H	A	-	A	H	B	H	A	H	H	-	H	B	H	B	H	A	H	A	A	A	A	B	H	B	B	-	H	H	H	B	A	H	B	A	H	H	H	H	H	B	H	A
CA10X.chr1_31901004	1	31901004	H	H	A	H	H	A	-	A	H	B	H	A	H	H	-	H	B	H	B	H	A	H	A	A	A	A	B	H	B	B	-	H	H	H	B	A	H	B	A	H	H	H	H	H	B	H	A
CA10X.chr1_31904352	1	31904352	H	H	A	H	H	A	H	A	H	B	H	A	B	H	A	H	B	H	B	H	A	H	A	A	A	H	B	H	B	B	H	H	B	H	B	A	H	B	A	H	H	H	A	H	-	H	-
CA10X.chr1_31904372	1	31904372	H	H	A	H	H	A	H	A	H	B	H	A	B	H	A	H	B	H	B	H	A	H	A	A	A	A	B	H	B	B	H	H	B	H	B	A	H	B	A	H	H	H	A	H	H	H	-
CA10X.chr1_31904446	1	31904446	H	H	A	H	H	A	H	A	H	B	H	A	B	H	A	H	B	H	B	H	A	H	A	A	A	-	B	H	B	B	H	H	B	H	B	A	H	B	A	H	H	H	A	H	H	H	-
CA10X.chr1_31961394	1	31961394	H	H	-	H	H	H	B	A	-	B	H	-	B	H	-	H	B	B	B	H	A	H	A	A	A	-	B	H	B	B	H	H	H	-	B	A	H	H	A	H	H	H	A	H	H	H	A
CA10X.chr1_31961454	1	31961454	H	H	-	H	H	-	B	A	-	B	H	-	B	H	-	H	B	B	B	H	A	H	A	A	A	-	B	H	B	B	H	H	H	-	B	A	H	H	A	H	H	H	A	H	H	H	A
CA10X.chr1_31971649	1	31971649	H	H	A	H	H	A	H	A	H	B	H	A	B	H	H	H	B	-	B	H	A	H	A	A	A	H	B	H	B	B	H	H	B	H	B	A	H	H	A	H	H	H	A	-	B	H	A
CA10X.chr1_31971715	1	31971715	H	H	A	H	H	A	H	A	H	B	H	A	B	H	H	H	B	-	B	H	A	H	A	A	A	H	B	H	B	B	H	H	B	-	B	A	H	H	A	H	H	H	A	H	B	H	A
CA10X.chr1_31971738	1	31971738	H	H	A	H	H	A	H	A	H	B	H	A	B	H	H	H	B	-	B	H	A	H	A	A	A	H	B	H	B	B	H	H	B	-	B	A	H	H	A	H	H	H	A	H	B	H	A
CA10X.chr1_31991902	1	31991902	H	H	A	H	H	A	H	A	H	B	H	A	B	H	A	H	B	-	B	H	A	H	A	A	A	A	B	H	B	B	H	H	-	H	B	A	H	-	A	H	-	H	A	H	B	H	A
CA10X.chr1_31991919	1	31991919	H	H	A	H	H	A	H	A	H	B	H	A	B	H	A	H	B	-	B	H	A	H	A	A	A	A	B	H	B	B	H	H	-	H	B	A	H	-	A	H	-	H	A	H	B	H	A
CA10X.chr1_32011638	1	32011638	H	H	A	-	H	A	H	A	H	B	H	A	B	H	A	H	B	H	B	H	A	A	A	A	A	H	B	H	B	B	H	H	H	H	B	A	H	H	A	H	H	H	A	H	B	H	A
CA10X.chr1_32105327	1	32105327	H	H	-	H	H	A	H	A	H	B	H	A	B	H	A	-	B	H	B	H	A	H	A	A	A	A	B	H	B	B	H	H	H	H	B	A	H	B	A	H	H	H	A	H	H	H	A
CA10X.chr1_32105471	1	32105471	H	H	A	H	H	A	H	A	H	B	H	A	B	-	A	H	B	H	B	H	A	A	A	A	A	A	B	H	B	B	H	H	H	H	B	A	H	B	A	H	H	H	A	H	H	H	A
CA10X.chr1_32142209	1	32142209	H	H	A	H	H	A	H	A	H	B	H	A	B	H	A	H	B	H	B	H	A	H	A	A	A	H	B	H	B	B	H	H	B	H	B	A	H	B	H	H	H	H	A	H	H	H	H
CA10X.chr1_32142261	1	32142261	H	H	A	H	H	A	H	A	H	B	H	A	B	H	A	H	B	H	B	H	A	H	A	A	A	H	B	H	B	B	H	H	B	H	B	A	H	B	H	H	H	H	A	H	H	H	H
CA10X.chr1_32174146	1	32174146	H	H	A	H	H	A	H	A	H	B	H	A	B	H	A	H	B	H	B	H	A	H	H	A	A	A	B	H	B	B	-	H	H	H	B	A	H	B	A	H	H	H	A	-	H	H	A
CA10X.chr1_32181605	1	32181605	H	H	A	H	H	A	H	A	H	B	H	A	B	H	A	H	B	H	B	H	A	H	H	A	A	H	B	H	B	B	-	H	B	H	B	A	H	B	A	H	H	H	A	H	H	H	-
CA10X.chr1_32189845	1	32189845	H	H	A	H	H	A	H	A	H	B	A	A	-	H	A	H	B	H	B	H	A	H	A	A	A	H	B	B	B	B	H	H	H	H	B	A	H	H	A	B	H	-	A	H	-	H	A
CA10X.chr1_32190021	1	32190021	H	H	-	H	-	A	H	A	H	B	H	-	B	H	-	H	B	H	B	H	A	H	A	A	A	-	B	B	B	B	H	H	B	H	B	A	H	H	-	H	H	H	A	H	-	H	H
CA10X.chr1_32190033	1	32190033	H	H	A	H	H	A	H	A	H	B	H	A	B	H	A	H	B	H	B	H	A	H	A	A	A	-	B	B	B	B	H	H	B	H	B	A	H	H	H	H	H	H	A	H	-	H	H
CA10X.chr1_32206184	1	32206184	H	H	H	H	H	A	H	A	H	B	H	A	B	H	A	H	B	H	B	H	A	H	A	A	A	H	B	H	B	B	H	H	H	H	B	A	H	B	A	H	H	H	A	H	B	H	-
CA10X.chr1_32206235	1	32206235	H	H	H	H	H	A	H	A	H	B	H	A	B	H	A	H	B	H	B	H	A	H	A	A	A	H	B	H	B	B	H	H	H	H	B	A	H	B	A	H	H	H	A	H	B	H	H
CA10X.chr1_32206326	1	32206326	-	H	H	H	H	A	H	A	H	B	H	A	B	H	A	H	B	H	B	H	A	H	H	A	A	H	B	H	B	B	H	H	-	H	B	A	H	B	A	H	H	H	A	H	B	H	H
CA10X.chr1_32206364	1	32206364	-	H	H	H	H	A	H	A	H	B	H	A	B	H	A	H	B	H	B	H	A	H	-	A	A	H	B	H	B	B	H	H	B	H	B	A	H	B	A	H	H	H	A	H	B	H	H
CA10X.chr1_32206381	1	32206381	-	H	H	H	H	A	H	A	H	B	H	A	B	H	A	H	B	H	B	H	A	H	H	A	A	H	B	H	B	B	H	H	B	H	B	A	H	B	A	H	H	H	A	H	B	H	H
CA10X.chr1_32206398	1	32206398	-	H	H	H	H	A	H	A	H	B	H	A	B	H	A	H	B	H	B	H	A	H	H	A	A	H	B	H	B	B	H	H	-	H	B	A	H	B	A	H	H	H	A	H	B	H	H
CA10X.chr1_32219343	1	32219343	H	H	A	H	H	A	H	A	H	B	H	-	B	H	A	H	B	H	B	H	A	H	A	A	A	-	B	H	B	B	H	H	B	H	B	A	H	B	-	H	H	H	A	H	B	H	A
CA10X.chr1_32219393	1	32219393	H	H	A	H	H	A	H	A	H	B	H	-	B	H	A	H	B	H	B	H	A	H	A	A	A	H	B	H	B	B	H	H	B	H	B	A	H	B	-	H	H	H	A	H	B	H	A
CA10X.chr1_32219490	1	32219490	H	H	A	H	H	A	H	A	H	B	H	A	B	H	A	H	B	H	B	H	A	H	A	A	A	H	B	H	B	B	H	H	B	H	B	A	H	B	H	H	H	H	A	H	B	H	A
CA10X.chr1_32221263	1	32221263	H	H	A	H	H	A	H	A	H	B	H	A	B	H	-	H	B	H	B	H	A	H	A	A	A	A	B	H	B	B	A	H	H	H	B	A	H	B	A	H	H	H	A	H	H	H	A
CA10X.chr1_32221270	1	32221270	H	H	A	H	H	A	H	A	H	B	H	A	B	H	-	H	B	H	B	H	A	H	A	A	A	A	B	H	B	B	A	H	H	H	B	A	H	B	A	H	H	H	A	H	H	H	A
CA10X.chr1_32283860	1	32283860	H	H	A	H	H	A	H	A	H	B	H	A	B	H	A	H	B	H	B	H	A	H	A	A	A	H	B	H	B	B	H	H	B	H	B	A	H	B	A	H	H	H	A	H	B	H	-
CA10X.chr1_32298233	1	32298233	H	H	A	H	H	A	H	A	H	B	H	A	B	H	A	B	B	H	B	H	A	H	A	A	A	A	B	H	B	B	A	H	H	H	B	A	H	B	A	H	H	H	A	H	B	H	A
CA10X.chr1_32298659	1	32298659	-	H	A	H	H	H	H	A	H	B	H	A	B	H	A	H	B	H	B	H	A	H	A	A	A	-	B	H	B	B	H	H	B	H	B	A	H	B	A	H	H	H	A	H	H	H	A
CA10X.chr1_32420649	1	32420649	H	H	A	H	H	A	H	A	H	B	H	A	B	H	A	H	B	H	B	H	A	-	A	A	A	A	B	H	B	B	H	H	B	H	B	A	H	B	A	H	H	H	A	H	B	H	A
CA10X.chr1_32427665	1	32427665	H	H	A	H	H	A	H	A	H	B	-	A	B	H	A	H	B	H	B	H	A	H	H	A	A	A	B	-	B	B	H	H	-	H	B	A	H	H	A	H	H	H	A	H	B	H	A
CA10X.chr1_32427735	1	32427735	H	H	A	H	H	A	H	A	H	B	H	A	B	H	A	H	B	H	B	H	A	H	H	A	A	A	B	H	B	B	H	H	H	H	B	A	H	H	A	H	H	H	A	H	B	H	A
CA10X.chr1_32427814	1	32427814	H	H	A	H	H	A	H	A	H	B	-	A	B	H	A	H	B	H	B	H	A	H	H	A	A	-	B	-	B	B	H	H	-	H	B	A	H	-	A	H	H	H	A	H	B	H	A
CA10X.chr1_32428087	1	32428087	H	H	A	H	H	A	H	A	H	B	H	A	B	H	A	H	B	H	B	H	A	H	A	A	A	-	B	H	B	B	H	H	-	H	B	A	H	H	-	H	H	H	A	H	-	H	A
CA10X.chr1_32431371	1	32431371	H	H	A	H	H	A	H	A	H	B	H	A	H	H	A	H	B	A	B	H	A	H	H	A	A	-	B	H	B	B	H	H	H	H	B	A	H	B	A	H	H	H	A	H	B	H	A
CA10X.chr1_32431372	1	32431372	H	H	A	H	H	A	H	A	H	B	H	A	H	H	A	H	B	A	B	H	A	H	H	A	A	-	B	H	B	B	H	H	H	H	B	A	H	B	A	H	H	H	A	H	B	H	A
CA10X.chr1_32446437	1	32446437	A	H	A	H	H	A	H	A	H	B	H	A	-	H	A	H	B	H	B	H	A	H	A	A	A	A	B	H	B	B	H	H	-	H	B	A	H	B	A	H	H	H	A	H	H	H	A
CA10X.chr1_32446471	1	32446471	A	H	A	H	H	A	H	A	H	B	H	A	-	H	A	H	B	H	B	H	A	H	A	A	A	A	B	H	B	B	H	H	-	H	B	A	H	B	A	H	H	H	A	H	H	H	A
CA10X.chr1_32446485	1	32446485	A	H	A	H	H	A	H	A	H	B	H	A	-	H	A	H	B	H	B	H	A	H	A	A	A	A	B	H	B	B	H	H	H	H	B	A	H	B	A	H	H	H	A	H	H	H	A
CA10X.chr1_32465995	1	32465995	-	H	A	H	H	A	H	A	H	B	H	A	B	H	A	H	B	H	B	H	A	H	A	A	A	A	B	H	B	B	-	-	B	H	B	A	H	B	A	H	H	H	A	H	B	H	H
CA10X.chr1_32494817	1	32494817	H	H	A	H	H	A	H	A	H	B	H	A	B	H	A	H	B	H	B	H	A	H	-	A	A	H	B	H	B	B	H	H	-	H	B	A	H	B	A	H	H	H	A	H	H	H	A
CA10X.chr1_32494935	1	32494935	H	H	A	H	H	A	H	A	H	B	H	A	B	H	A	H	B	H	B	H	A	H	-	A	A	H	B	H	B	B	H	H	H	H	B	A	H	B	A	H	H	H	A	H	H	H	A
CA10X.chr1_32537674	1	32537674	H	H	A	H	H	A	H	A	H	B	H	A	H	H	A	H	B	H	B	H	A	H	A	A	A	A	B	H	B	B	H	H	H	H	B	A	H	B	A	H	H	H	A	H	H	H	A
CA10X.chr1_32537740	1	32537740	H	H	A	H	H	A	H	A	H	B	H	A	H	H	A	H	B	H	B	H	A	H	A	A	A	A	B	H	B	B	H	H	H	H	B	A	H	B	A	H	H	H	A	H	H	H	A
CA10X.chr1_32559556	1	32559556	-	H	A	H	H	A	H	A	H	B	H	A	B	H	A	H	B	H	B	H	A	H	A	A	A	A	B	H	B	B	H	H	H	H	B	A	H	B	H	H	H	H	A	H	B	H	A
CA10X.chr1_32565812	1	32565812	-	H	A	H	H	A	-	A	H	B	H	A	B	H	A	H	B	H	B	H	A	H	A	A	A	H	B	H	B	B	H	H	B	H	B	A	H	B	A	H	H	H	A	H	H	H	H
CA10X.chr1_32565826	1	32565826	H	H	A	H	H	A	-	A	H	B	H	A	B	H	A	H	B	H	B	H	A	H	A	A	A	H	B	H	B	B	H	H	B	H	B	A	H	B	A	H	H	H	A	H	H	H	H
CA10X.chr1_32566065	1	32566065	-	H	A	H	H	A	H	A	H	B	H	A	B	A	A	H	B	H	B	H	A	H	A	A	A	A	B	H	B	B	H	H	H	H	B	A	H	B	A	H	H	H	A	H	H	H	A
CA10X.chr1_32566219	1	32566219	H	H	A	H	A	A	B	A	H	B	H	-	B	H	A	H	B	H	B	H	A	H	H	A	A	A	B	H	B	B	H	H	B	H	B	A	H	B	H	H	-	H	A	H	B	H	A
CA10X.chr1_32576462	1	32576462	-	H	A	H	H	A	H	A	H	B	H	A	B	H	A	H	B	H	B	H	A	H	A	A	A	A	B	H	B	B	H	H	B	H	B	A	H	B	A	H	H	-	A	H	-	H	A
CA10X.chr1_32576543	1	32576543	-	H	A	H	H	A	H	A	H	B	H	A	B	-	A	H	B	H	B	H	A	H	A	A	A	A	B	H	B	B	H	H	B	H	B	A	H	B	A	H	H	-	A	H	-	H	A
CA10X.chr1_32579583	1	32579583	H	H	A	B	H	A	H	A	H	B	H	A	B	H	A	H	B	H	B	H	A	H	A	A	A	A	B	H	B	B	H	H	B	H	B	A	H	B	A	H	H	H	A	H	H	H	A
CA10X.chr1_32609865	1	32609865	A	H	A	H	H	A	H	A	H	B	H	A	B	H	A	H	B	-	B	-	A	H	-	A	A	A	B	H	B	B	H	H	B	H	B	A	H	H	A	H	H	H	A	H	B	H	A
CA10X.chr1_32609928	1	32609928	A	H	A	H	H	A	H	A	H	B	H	A	B	H	A	H	B	-	B	-	A	H	-	A	A	A	B	H	B	B	H	H	B	H	B	A	H	H	A	H	H	H	A	H	B	H	A
CA10X.chr1_32609969	1	32609969	A	H	A	H	H	A	H	A	-	B	H	A	B	H	A	H	B	-	B	-	A	H	-	A	A	A	B	H	B	B	H	H	-	H	B	A	H	H	A	H	H	H	A	H	B	H	A
CA10X.chr1_32615980	1	32615980	A	H	A	H	H	A	B	A	H	B	H	A	B	H	A	H	B	H	B	H	A	H	A	A	A	H	B	H	B	B	H	H	H	H	B	A	H	-	A	H	H	H	A	H	H	H	H
CA10X.chr1_35183551	1	35183551	-	H	A	H	H	A	H	A	H	B	H	A	B	H	A	H	B	H	B	H	A	H	A	A	A	A	B	H	B	B	H	H	-	H	B	A	H	B	H	H	H	H	A	H	B	H	A
CA10X.chr1_36035712	1	36035712	H	A	A	H	H	-	-	A	H	B	H	A	B	H	A	B	B	H	B	H	A	H	A	A	A	A	B	H	B	B	H	H	H	H	B	A	H	B	A	H	H	H	A	H	H	H	A
CA10X.chr1_36035713	1	36035713	H	A	A	H	H	-	-	A	H	B	H	A	B	H	A	B	B	H	B	H	A	H	A	A	A	A	B	H	B	B	H	H	H	H	B	A	H	B	A	H	H	H	A	H	H	H	A
CA10X.chr1_36040315	1	36040315	H	H	A	H	H	A	H	A	H	-	H	A	B	-	H	B	B	-	B	H	A	H	A	A	A	H	B	H	B	B	H	H	H	H	B	A	H	B	A	H	H	H	A	H	B	H	A
CA10X.chr1_36041270	1	36041270	-	H	A	H	H	A	H	A	H	B	H	A	B	H	A	B	B	H	B	H	A	H	A	A	A	A	B	H	B	B	H	H	H	H	B	A	H	B	A	H	B	H	A	H	B	-	A
CA10X.chr1_36041354	1	36041354	-	H	A	H	H	A	H	A	H	B	H	A	B	H	A	B	B	H	-	H	A	H	A	A	A	A	B	H	B	B	H	H	H	H	B	A	H	B	A	H	B	H	A	H	B	-	A
CA10X.chr1_36043017	1	36043017	H	H	-	H	H	A	H	A	H	B	H	A	B	H	A	B	B	H	B	H	A	H	A	A	A	A	B	H	B	B	H	H	H	H	B	A	H	B	A	H	H	H	A	-	-	H	A
CA10X.chr1_36079445	1	36079445	H	H	A	H	H	A	H	A	H	B	H	A	B	H	H	B	B	H	B	B	A	H	A	A	A	A	B	H	B	B	H	H	-	H	B	A	H	B	A	H	H	-	A	-	H	H	A
CA10X.chr1_36111745	1	36111745	-	H	A	H	H	A	H	A	H	B	H	A	B	H	H	B	B	H	B	H	A	H	A	-	A	A	B	H	B	B	H	H	H	H	B	A	H	H	A	H	H	H	A	H	B	H	A
CA10X.chr1_36111757	1	36111757	-	H	A	H	H	A	H	A	H	B	H	A	B	H	H	B	B	H	B	H	A	H	A	A	A	A	B	H	B	B	H	H	-	H	B	A	H	H	A	H	H	H	A	H	B	H	A
CA10X.chr1_36111912	1	36111912	-	H	A	H	H	A	H	A	H	B	H	A	B	H	-	B	B	H	B	H	A	H	A	A	A	A	B	H	B	B	H	H	-	H	B	A	H	H	A	H	H	H	A	H	B	H	A
CA10X.chr1_36130699	1	36130699	H	H	A	H	H	A	H	A	H	B	H	A	B	H	A	B	B	H	B	H	A	H	A	A	A	A	B	-	B	B	H	H	B	H	B	A	H	B	A	H	H	H	-	H	H	H	-
CA10X.chr1_36130843	1	36130843	H	H	A	H	H	-	H	A	H	B	H	A	B	H	A	B	B	H	B	H	A	H	A	A	A	A	B	-	B	B	H	H	B	H	B	A	-	B	A	H	H	H	-	H	H	H	H
CA10X.chr1_36303548	1	36303548	-	H	A	H	H	A	H	H	H	B	H	A	B	-	A	B	B	H	B	H	A	H	A	A	A	A	B	H	B	B	H	H	H	H	B	A	H	B	H	H	H	H	A	-	-	H	A
CA10X.chr1_36647686	1	36647686	H	H	A	H	H	A	H	-	H	B	H	A	B	H	-	B	B	H	B	H	A	H	A	A	A	A	B	H	-	B	-	H	H	H	B	A	H	H	A	H	H	H	A	H	H	H	A
CA10X.chr1_36819519	1	36819519	H	H	A	-	H	A	H	A	H	B	-	A	B	H	A	B	B	H	B	H	A	H	A	A	A	H	B	H	B	B	H	H	H	H	B	A	H	B	A	H	H	H	A	H	B	H	A
CA10X.chr1_36910334	1	36910334	H	H	A	H	H	A	H	H	H	B	H	A	B	H	A	B	B	H	B	H	A	A	A	A	A	A	B	H	B	B	H	H	H	H	B	A	H	B	A	H	H	H	A	H	B	H	A
CA10X.chr1_36918186	1	36918186	H	H	A	H	H	A	H	A	A	B	H	A	B	H	H	B	B	H	B	H	A	H	A	A	A	H	B	H	B	B	H	H	H	H	B	A	H	B	A	H	H	B	A	H	B	H	H
CA10X.chr1_37361125	1	37361125	H	H	A	H	H	A	A	B	H	B	H	A	B	H	-	A	B	H	H	H	A	H	H	H	A	H	A	H	B	B	H	H	-	H	H	A	H	B	A	H	H	H	A	H	B	A	A
CA10X.chr1_37606327	1	37606327	-	H	A	H	H	A	A	B	H	B	H	-	B	H	H	A	B	H	H	H	A	H	H	H	A	H	A	H	H	B	H	H	H	H	H	A	H	B	A	H	H	H	A	H	-	A	A
CA10X.chr1_37629397	1	37629397	H	H	A	H	H	A	H	A	H	H	H	A	B	H	A	B	B	H	B	H	A	H	A	A	A	A	B	H	B	B	H	H	B	H	B	A	H	-	A	H	H	H	A	H	-	H	H
CA10X.chr1_37629412	1	37629412	H	H	A	H	H	A	H	A	H	H	H	A	B	H	A	B	B	H	B	H	A	H	A	A	A	A	B	H	B	B	H	H	B	H	B	A	H	H	A	H	H	H	A	H	-	H	H
CA10X.chr1_37629656	1	37629656	H	H	A	H	H	A	H	A	H	H	H	A	B	H	H	B	B	H	B	H	A	H	A	A	A	A	B	B	B	B	H	H	-	H	B	A	H	B	A	H	H	H	A	H	B	H	H
CA10X.chr1_37629734	1	37629734	H	H	A	H	H	A	H	A	H	H	H	A	B	H	H	B	B	H	B	H	A	H	A	A	A	A	B	B	B	B	H	H	H	H	B	A	H	-	A	H	H	H	A	H	B	H	H
CA10X.chr1_37643348	1	37643348	H	H	A	H	H	A	H	H	H	H	H	A	B	H	A	B	B	H	B	H	A	H	A	A	A	A	B	H	B	B	H	H	H	H	B	A	H	H	A	H	H	H	A	H	B	H	H
CA10X.chr1_37643431	1	37643431	H	H	-	H	H	A	H	H	H	H	H	A	B	H	A	B	B	H	B	H	A	H	A	A	A	A	B	H	B	B	H	H	H	H	B	A	H	H	A	H	H	H	A	H	B	H	H
CA10X.chr1_37643453	1	37643453	H	H	A	H	H	A	H	H	H	H	H	A	B	H	A	B	B	H	B	H	A	H	A	A	A	A	B	H	B	B	H	H	H	H	B	A	H	H	A	H	H	H	A	H	B	H	H
CA10X.chr1_37643591	1	37643591	H	H	A	H	H	A	H	H	H	H	H	A	B	H	A	B	B	H	B	H	A	H	A	A	A	A	B	H	B	B	H	H	H	H	B	A	H	H	A	H	H	H	A	H	B	H	H
CA10X.chr1_37643698	1	37643698	H	H	H	H	A	A	H	H	H	H	H	A	B	H	A	B	B	B	B	H	A	H	A	A	A	H	B	H	B	B	H	H	-	H	B	A	H	H	A	H	H	H	A	H	B	H	H
CA10X.chr1_37643933	1	37643933	H	H	A	H	H	A	H	A	H	H	-	A	B	A	A	B	B	H	B	H	A	H	A	A	A	H	B	H	B	B	H	H	H	H	B	A	H	B	A	H	H	H	H	H	B	H	A
CA10X.chr1_37647740	1	37647740	H	H	A	H	H	A	H	A	H	H	H	A	B	H	A	B	B	H	B	-	A	H	A	A	A	A	B	H	B	B	H	H	B	H	-	A	H	-	A	H	H	H	A	H	B	H	A
CA10X.chr1_37696995	1	37696995	H	H	A	H	H	H	H	A	H	H	H	A	B	H	A	B	B	H	B	H	A	H	A	A	A	-	B	H	B	B	H	H	B	H	B	A	H	-	A	H	H	H	A	-	B	H	H
CA10X.chr1_37697021	1	37697021	H	H	A	H	H	H	H	A	H	H	H	A	B	H	A	B	B	H	B	H	A	H	A	A	A	-	B	H	B	B	H	H	B	H	B	A	H	-	A	H	H	H	A	-	B	H	H
CA10X.chr1_37697052	1	37697052	H	H	A	H	H	H	H	A	H	H	H	A	B	H	A	B	B	H	B	H	A	H	A	A	A	A	B	H	B	B	H	H	B	H	B	A	H	H	A	H	H	H	A	-	B	H	H
CA10X.chr1_37697069	1	37697069	H	H	A	H	H	H	H	A	H	H	H	A	B	H	A	B	B	H	B	H	A	H	A	A	A	A	B	H	B	B	H	H	B	H	B	A	H	-	A	H	H	H	A	-	B	H	H
CA10X.chr1_37697074	1	37697074	H	H	A	H	H	H	H	A	H	H	H	A	B	H	A	B	B	H	B	H	A	H	A	A	A	H	B	H	B	B	H	H	B	H	B	A	H	-	A	H	H	H	A	-	B	H	H
CA10X.chr1_37697141	1	37697141	H	H	A	H	H	H	H	A	H	H	H	A	B	H	A	B	B	H	B	H	A	H	A	A	A	H	B	H	B	B	H	H	B	H	B	A	H	-	A	H	H	H	A	-	B	H	H
CA10X.chr1_37783258	1	37783258	-	H	A	H	H	A	H	A	H	H	H	A	B	H	A	B	B	H	H	-	A	-	A	A	A	H	B	H	B	B	H	H	H	H	B	A	H	B	A	H	H	H	A	H	-	H	A
CA10X.chr1_37783356	1	37783356	H	H	A	H	H	A	H	A	H	H	H	A	B	H	A	B	B	H	H	-	A	-	A	A	A	H	B	H	B	B	H	H	H	H	B	A	H	B	A	H	H	H	A	H	-	H	A
CA10X.chr1_37964216	1	37964216	-	-	A	H	H	A	H	A	H	H	H	A	B	H	A	B	B	H	B	H	A	H	H	A	A	H	B	H	B	-	H	H	H	H	B	A	H	B	A	H	H	H	A	A	-	H	A
CA10X.chr1_38226319	1	38226319	H	H	H	H	H	A	H	A	H	B	H	A	B	H	-	B	B	H	B	H	A	H	A	A	A	A	B	H	B	B	A	A	H	H	B	A	H	B	A	H	H	H	A	H	H	H	A
CA10X.chr1_38226398	1	38226398	H	H	H	H	H	A	H	A	H	B	H	A	B	H	-	B	B	H	B	H	A	H	A	A	A	A	B	H	B	B	A	A	-	H	B	A	H	B	A	H	H	H	A	H	H	H	A
CA10X.chr1_38229333	1	38229333	H	H	A	H	H	A	H	A	H	B	H	A	B	H	A	B	B	H	B	H	A	H	A	A	A	H	B	H	-	B	-	H	H	H	B	A	H	B	A	H	H	H	A	H	B	H	H
CA10X.chr1_38393252	1	38393252	H	H	A	H	H	H	H	A	H	B	H	A	B	H	A	B	B	H	B	H	A	H	A	A	A	A	B	H	B	B	H	H	H	H	B	A	H	B	A	H	H	H	A	H	H	H	A
CA10X.chr1_38500049	1	38500049	-	H	A	H	H	A	-	A	H	B	H	A	B	H	H	H	B	H	B	H	A	H	A	A	A	H	B	H	B	B	H	H	B	H	B	A	H	B	A	H	H	H	A	H	H	H	-
CA10X.chr1_38500071	1	38500071	-	H	A	H	H	A	-	A	H	B	H	A	B	H	H	H	B	H	B	H	A	H	A	A	A	H	B	H	B	B	H	H	B	H	B	A	H	B	A	H	H	H	A	H	H	H	H
CA10X.chr1_38500225	1	38500225	-	H	A	H	H	A	-	A	H	B	H	A	B	H	H	H	B	H	B	H	A	H	A	A	A	H	B	H	B	B	H	H	B	H	B	A	H	B	A	H	H	H	A	H	H	H	A
CA10X.chr1_38500267	1	38500267	-	H	A	H	H	A	-	A	H	B	H	A	B	H	H	H	B	H	B	H	A	H	A	A	A	H	B	H	B	B	H	H	B	H	B	A	H	B	A	H	H	H	A	H	H	H	A
CA10X.chr1_38583440	1	38583440	H	H	A	H	H	A	B	A	H	B	H	A	B	H	A	H	B	H	B	-	A	H	A	A	A	H	B	H	B	B	-	H	H	H	B	A	H	H	A	H	H	H	H	H	H	H	A
CA10X.chr1_38583450	1	38583450	H	H	A	H	H	A	B	A	H	B	H	A	B	H	A	H	B	H	B	-	A	H	A	A	A	H	B	H	B	B	-	H	H	H	B	A	H	H	A	H	H	H	H	H	H	H	A
CA10X.chr1_38583456	1	38583456	H	H	A	H	H	A	B	A	H	B	H	A	B	H	A	H	B	H	B	-	A	H	A	A	A	H	B	H	B	B	-	H	H	H	B	A	H	H	A	H	H	H	H	H	H	H	A
CA10X.chr1_38587786	1	38587786	H	H	A	H	H	A	H	A	H	B	H	A	B	H	A	H	B	H	B	H	A	H	A	A	A	A	B	H	B	B	H	H	H	H	B	A	H	B	A	H	H	H	A	H	B	H	A
CA10X.chr1_38603887	1	38603887	H	H	A	H	H	A	H	A	H	B	H	A	B	H	A	H	B	H	B	H	A	H	A	A	A	A	B	A	B	B	H	H	H	H	B	A	H	B	A	H	H	H	A	H	H	H	H
CA10X.chr1_38603892	1	38603892	H	H	A	H	H	A	H	A	H	B	H	A	B	H	A	H	B	H	B	H	A	H	A	A	A	A	B	A	B	B	H	H	H	H	B	A	H	B	A	H	H	H	A	H	H	H	H
CA10X.chr1_38603907	1	38603907	H	H	A	H	H	A	H	A	H	B	H	A	B	H	A	H	B	H	B	H	A	H	A	A	A	A	B	A	B	B	H	H	H	H	B	A	H	B	A	H	H	H	A	H	H	H	H
CA10X.chr1_38604099	1	38604099	H	H	A	H	H	A	H	-	H	B	H	A	B	H	A	H	B	H	B	H	A	H	A	A	A	H	B	H	B	B	H	H	H	H	B	A	H	B	A	B	H	H	A	H	H	H	A
CA10X.chr1_38608594	1	38608594	H	H	A	H	H	A	H	A	H	B	H	A	B	H	A	H	B	H	B	H	A	H	A	A	A	A	B	H	B	B	H	H	H	H	H	A	H	H	A	H	H	H	A	H	B	H	A
CA10X.chr1_38620773	1	38620773	A	H	A	-	H	A	H	A	H	B	H	A	B	H	A	H	B	-	-	H	A	H	A	-	-	-	B	H	B	B	H	H	-	H	B	A	A	-	A	H	B	H	A	H	B	H	-
CA10X.chr1_38629594	1	38629594	-	H	A	H	H	A	H	A	H	B	H	A	B	H	A	H	B	H	B	H	A	H	A	A	-	A	B	H	B	B	H	H	H	H	B	A	H	-	A	H	-	H	A	H	B	H	-
CA10X.chr1_38633472	1	38633472	H	H	A	H	H	A	H	A	H	B	H	A	B	H	A	H	B	H	B	H	A	H	A	A	A	H	B	H	B	B	H	H	H	H	B	A	H	B	A	H	H	H	H	H	B	H	H
CA10X.chr1_38633473	1	38633473	H	H	A	H	H	A	H	A	H	B	H	A	B	H	A	H	B	H	B	H	A	H	A	A	A	H	B	H	B	B	H	H	H	H	B	A	H	B	A	H	H	H	H	H	B	H	H
CA10X.chr1_38633532	1	38633532	H	H	A	H	H	A	H	A	H	B	H	A	B	H	A	H	B	H	B	H	A	H	A	A	A	H	B	H	B	B	H	H	H	H	B	A	H	B	A	H	H	H	H	H	B	H	H
CA10X.chr1_38907903	1	38907903	H	H	A	H	H	A	H	A	H	B	H	A	B	H	A	H	B	H	B	H	A	H	A	A	A	-	B	H	B	B	H	H	B	H	B	A	H	B	A	H	H	H	A	H	H	H	A
CA10X.chr1_39553615	1	39553615	-	H	A	H	H	A	H	A	H	B	H	A	B	H	A	A	B	H	B	H	A	H	A	A	A	A	B	H	B	B	-	H	B	H	B	A	H	H	A	H	H	H	A	H	H	H	H
CA10X.chr1_39728947	1	39728947	H	H	A	H	H	A	H	A	H	B	H	A	B	H	A	H	B	H	B	-	A	H	A	A	A	H	B	H	B	B	H	H	B	H	B	A	H	B	A	H	H	H	A	H	B	H	A
CA10X.chr1_40863798	1	40863798	H	H	A	H	H	A	H	A	H	B	H	A	B	H	A	H	B	H	B	H	A	H	A	A	A	-	B	H	B	B	H	A	B	H	B	A	H	B	A	H	H	H	A	H	B	H	-
CA10X.chr1_40869179	1	40869179	H	B	A	H	H	A	H	A	H	B	H	A	B	H	H	H	B	H	B	H	A	H	A	-	A	A	B	H	B	B	-	H	-	H	B	A	H	B	A	H	H	B	A	H	H	H	A
CA10X.chr1_40875700	1	40875700	H	H	A	H	H	A	H	A	H	B	H	A	B	H	A	H	B	H	B	H	A	H	A	A	A	A	B	H	B	B	-	B	B	H	B	A	H	B	A	H	H	H	A	H	B	H	A
CA10X.chr1_40875751	1	40875751	H	H	A	H	H	A	H	A	H	B	H	A	B	H	A	H	B	H	B	H	A	H	A	A	A	A	B	H	B	B	-	B	B	H	B	A	H	B	A	H	H	H	A	H	B	H	A
CA10X.chr1_40875771	1	40875771	H	H	A	H	H	A	H	A	H	B	H	A	B	H	A	H	B	H	B	H	A	H	A	A	A	A	B	H	B	B	-	B	B	H	B	A	H	B	A	H	H	H	A	H	B	H	A
CA10X.chr1_40907802	1	40907802	H	H	A	H	H	A	H	A	H	B	H	A	B	H	A	H	B	H	B	H	A	H	A	A	A	H	B	H	B	B	H	H	-	H	B	A	H	B	A	H	H	H	A	H	-	H	H
CA10X.chr1_40908025	1	40908025	H	H	A	H	H	-	H	A	H	B	H	A	B	H	H	H	B	H	B	H	A	H	A	A	A	-	B	A	B	B	H	H	B	H	B	A	H	H	A	H	H	H	A	H	H	H	A
CA10X.chr1_40912293	1	40912293	H	H	A	H	H	H	H	A	H	B	H	A	B	H	H	H	B	H	B	H	A	H	A	A	A	H	B	H	B	B	-	H	B	H	B	A	H	B	A	H	H	H	A	H	B	H	H
CA10X.chr1_40912305	1	40912305	H	H	A	H	H	H	H	A	H	B	H	A	B	H	H	H	B	H	B	H	A	H	A	A	A	H	B	H	B	B	-	H	B	H	B	A	H	B	A	H	H	H	A	H	B	H	H
CA10X.chr1_40912316	1	40912316	H	H	A	H	H	H	H	A	H	B	H	A	B	H	H	H	B	H	B	H	A	H	A	A	A	H	B	H	B	B	-	H	B	H	B	A	H	B	A	H	H	H	A	H	B	H	H
CA10X.chr1_40912350	1	40912350	H	H	A	H	H	H	H	A	H	B	H	A	B	H	H	H	B	H	B	H	A	H	A	A	A	H	B	H	B	B	-	H	B	H	B	A	H	B	A	H	H	H	A	H	B	H	H
CA10X.chr1_40912505	1	40912505	H	H	A	H	H	H	H	A	H	B	H	A	B	H	H	H	B	H	B	H	A	H	A	A	A	H	B	H	B	B	-	H	B	H	B	A	H	B	A	H	H	H	A	H	B	H	H
CA10X.chr1_40914625	1	40914625	-	H	A	H	H	A	H	A	H	B	H	A	B	H	-	H	B	H	B	H	A	H	A	A	A	H	B	H	B	B	H	H	H	H	B	A	H	B	A	H	H	H	A	H	-	H	A
CA10X.chr1_40924542	1	40924542	H	H	A	H	H	A	H	A	H	B	H	A	B	H	-	-	B	H	B	H	A	H	A	A	A	A	B	H	B	B	H	H	H	H	B	A	H	B	A	H	H	H	A	H	B	H	A
CA10X.chr1_40924578	1	40924578	H	H	A	H	H	A	H	A	H	B	H	A	B	H	-	-	B	H	B	H	A	H	A	A	A	A	B	H	B	B	H	H	H	H	B	A	H	B	A	H	H	H	A	H	B	H	A
CA10X.chr1_40930774	1	40930774	H	H	A	H	H	A	H	A	H	B	H	A	B	H	A	H	B	H	B	H	A	H	H	A	A	H	B	H	B	B	H	H	-	H	H	A	H	B	A	H	H	H	A	H	H	H	H
CA10X.chr1_40930853	1	40930853	H	H	A	H	H	A	H	A	H	B	H	A	B	H	A	H	B	H	B	H	A	A	A	A	A	-	B	H	B	B	H	H	B	H	B	A	H	B	H	H	H	H	A	H	B	H	A
CA10X.chr1_40930930	1	40930930	H	H	A	H	H	A	H	A	H	B	H	A	B	H	-	H	B	H	B	H	A	A	A	A	A	-	B	H	B	B	H	H	B	H	B	A	H	B	-	H	H	H	A	H	B	H	A
CA10X.chr1_40931050	1	40931050	H	H	A	H	H	-	H	-	H	B	H	A	B	H	-	H	B	H	B	H	A	A	A	A	A	-	B	H	B	B	H	H	B	H	B	A	H	B	-	H	H	H	A	H	-	H	A
CA10X.chr1_40931128	1	40931128	H	H	A	H	H	A	H	H	H	B	H	A	B	H	-	H	B	H	B	H	A	A	A	A	A	H	B	H	B	B	H	H	B	H	B	A	H	B	-	H	H	H	A	H	H	H	A
CA10X.chr1_40934847	1	40934847	A	H	A	H	H	A	H	-	H	B	H	A	B	H	H	H	B	H	B	H	A	H	-	A	A	-	B	H	B	B	H	H	H	H	B	A	H	B	A	H	H	H	A	H	B	H	A
CA10X.chr1_40934931	1	40934931	H	H	A	H	H	A	H	-	H	B	H	A	B	H	H	H	B	H	B	H	A	H	A	A	A	H	B	H	B	B	H	H	H	H	B	A	H	B	-	H	H	H	A	H	B	H	A
CA10X.chr1_40936561	1	40936561	H	H	A	H	H	A	-	A	H	B	H	A	B	H	A	H	B	H	B	H	A	H	H	A	A	A	B	H	B	B	A	-	H	H	B	A	H	B	H	H	H	H	A	H	H	H	-
CA10X.chr1_40936564	1	40936564	H	H	A	H	H	A	-	A	H	B	H	A	B	H	A	H	B	H	B	H	A	H	-	A	A	A	B	H	B	B	A	-	H	H	B	A	H	B	H	H	H	H	A	H	H	H	-
CA10X.chr1_40936568	1	40936568	H	H	A	H	H	A	-	A	H	B	H	A	B	H	A	H	B	H	B	H	A	H	H	A	A	A	B	H	B	B	A	-	H	H	B	A	H	B	H	H	H	H	A	H	H	H	-
CA10X.chr1_40936633	1	40936633	H	H	A	H	H	A	-	A	H	B	H	A	B	H	A	H	B	H	B	H	A	H	-	A	A	A	B	H	B	B	A	-	H	H	B	A	H	B	H	H	H	H	A	H	H	H	-
CA10X.chr1_41049708	1	41049708	H	H	A	H	H	A	B	A	H	B	H	A	B	H	A	H	B	H	B	H	A	H	A	A	A	-	B	H	B	B	H	H	B	H	B	A	H	B	A	H	H	H	A	H	B	H	A
CA10X.chr1_41049853	1	41049853	H	H	A	H	H	A	B	A	H	B	H	A	B	H	A	H	B	H	B	H	A	H	A	A	A	-	B	H	B	B	H	H	B	H	B	A	H	B	A	H	H	H	A	H	H	H	A
CA10X.chr1_41049901	1	41049901	H	H	A	H	H	A	B	A	H	B	H	A	B	H	A	H	B	H	B	H	A	H	A	A	A	-	B	H	B	B	H	H	B	H	B	A	H	B	A	H	H	H	A	H	B	H	A
CA10X.chr1_41049906	1	41049906	H	H	A	H	H	A	B	A	H	B	H	A	B	H	A	H	B	H	B	H	A	H	A	A	A	-	B	H	B	B	H	H	B	H	B	A	H	B	A	H	H	H	A	H	B	H	A
CA10X.chr1_41091157	1	41091157	H	H	A	B	H	-	H	A	H	B	H	A	B	H	A	H	B	H	B	H	A	H	-	A	A	A	B	H	B	B	H	H	H	H	B	A	H	B	A	H	H	H	A	H	-	H	A
CA10X.chr1_41091159	1	41091159	H	H	A	B	H	-	H	A	H	B	H	A	B	H	A	H	B	H	B	H	A	H	-	A	A	A	B	H	B	B	H	H	H	H	B	A	H	B	A	H	H	H	A	H	-	H	A
CA10X.chr1_41097512	1	41097512	H	H	A	H	H	A	H	A	H	B	B	A	B	H	A	H	B	H	B	H	A	H	A	A	A	H	B	H	B	B	H	H	H	A	B	A	H	B	H	A	H	H	A	H	H	H	A
CA10X.chr1_41109106	1	41109106	H	H	H	H	H	A	H	A	H	B	H	A	B	H	A	H	B	H	B	H	A	H	A	A	A	A	B	H	B	B	H	H	B	H	B	A	H	B	A	H	H	H	-	H	B	H	A
CA10X.chr1_41109193	1	41109193	H	H	H	H	H	A	H	A	H	B	H	A	B	H	A	H	B	H	B	H	A	H	A	A	A	A	B	H	B	B	H	H	B	H	B	A	H	B	A	H	H	H	-	H	B	H	A
CA10X.chr1_41114142	1	41114142	H	H	A	H	H	A	H	A	H	B	H	A	B	H	-	H	B	H	B	H	A	H	H	A	A	H	B	H	B	B	-	H	H	H	B	A	H	B	A	H	H	H	A	H	B	H	A
CA10X.chr1_41114296	1	41114296	H	H	A	H	H	A	-	A	H	B	H	A	B	H	A	H	B	H	B	H	A	H	H	A	A	A	B	H	B	B	-	H	H	H	B	A	H	B	A	H	H	H	A	H	B	H	A
CA10X.chr1_41114317	1	41114317	H	H	A	H	H	A	-	A	H	B	H	A	-	H	A	H	B	H	B	H	A	H	H	A	A	A	B	H	B	B	-	H	H	H	B	A	H	B	A	H	H	H	A	H	B	H	A
CA10X.chr1_41114335	1	41114335	H	H	A	H	H	A	-	A	H	B	H	A	B	H	A	H	B	H	B	H	A	H	-	A	A	A	B	H	B	B	-	H	H	H	B	A	H	B	A	H	H	H	A	H	B	H	A
CA10X.chr1_41344703	1	41344703	H	H	H	H	H	A	H	A	H	B	H	A	B	H	A	H	B	H	B	H	A	H	A	A	A	A	B	H	B	B	H	H	-	H	B	A	H	B	A	H	H	H	A	H	B	H	A
CA10X.chr1_41344727	1	41344727	H	H	H	H	H	A	H	A	H	B	H	A	B	H	A	H	B	H	B	H	A	H	A	A	A	A	B	H	B	B	H	H	-	H	B	A	H	B	A	H	H	H	A	H	B	H	A
CA10X.chr1_41344738	1	41344738	H	H	-	H	H	A	H	A	H	B	H	A	B	H	A	H	B	H	B	H	A	H	A	A	A	A	B	H	B	B	H	H	-	H	B	A	H	B	A	H	H	H	A	H	B	H	A
CA10X.chr1_41344827	1	41344827	H	H	-	H	H	A	H	A	H	B	H	A	B	H	A	H	B	H	B	H	A	H	A	A	A	A	B	H	B	B	H	H	-	H	B	A	H	B	A	H	H	H	A	H	B	H	A
CA10X.chr1_41347534	1	41347534	H	H	A	H	H	H	B	A	H	B	H	A	B	H	A	H	B	H	B	H	A	H	A	A	A	A	B	B	B	B	B	H	B	H	B	A	B	H	H	H	H	H	A	H	B	H	H
CA10X.chr1_41607628	1	41607628	-	H	A	H	H	A	H	B	H	B	H	A	B	H	H	H	B	H	H	H	A	H	A	A	A	-	B	H	B	B	H	H	A	H	B	A	H	B	A	H	H	H	A	H	B	A	A
CA10X.chr1_41667609	1	41667609	H	H	A	H	H	A	H	B	H	B	H	A	B	H	-	H	B	H	H	H	A	H	A	A	A	H	A	H	B	B	H	H	H	H	B	A	H	B	A	H	H	H	A	H	B	H	A
CA10X.chr1_41669411	1	41669411	H	H	A	H	H	A	B	B	H	B	H	A	B	H	A	H	B	H	H	H	A	H	-	A	A	A	H	H	H	B	A	B	H	A	B	A	H	B	A	H	H	H	A	H	H	H	A
CA10X.chr1_41994069	1	41994069	H	H	A	H	H	A	H	H	H	B	B	A	B	H	A	H	B	H	H	H	A	H	A	A	A	A	A	H	B	B	H	H	H	H	B	A	H	B	A	H	H	H	A	H	B	H	A
CA10X.chr1_41994078	1	41994078	H	H	A	H	H	A	H	H	H	B	B	A	B	H	A	H	B	H	H	H	A	H	A	A	A	H	A	H	B	B	H	H	H	H	B	A	H	B	A	H	H	H	A	H	B	H	A
CA10X.chr1_42008514	1	42008514	H	H	A	B	H	H	H	B	H	B	H	A	B	H	A	B	B	H	H	B	A	H	A	A	A	H	-	H	B	B	H	H	H	H	B	A	H	B	A	H	H	H	H	H	B	H	A
CA10X.chr1_42375610	1	42375610	-	H	A	H	H	A	H	B	H	B	H	A	H	H	A	H	B	H	H	H	A	H	-	A	A	A	H	H	B	B	-	H	B	H	B	A	H	H	A	H	H	H	A	H	B	H	A
CA10X.chr1_42866235	1	42866235	H	H	A	H	H	A	A	B	H	B	H	A	B	H	H	H	B	H	H	H	A	H	A	A	A	H	A	H	B	B	H	H	H	H	H	A	H	-	A	H	H	H	A	H	H	A	A
CA10X.chr1_43021055	1	43021055	H	H	A	H	H	A	A	B	H	B	H	A	B	H	H	H	B	H	H	B	A	H	A	A	A	A	A	H	B	B	H	H	-	H	H	A	H	-	A	H	H	H	A	H	-	A	A
CA10X.chr1_44000865	1	44000865	H	H	A	H	H	-	A	B	H	B	H	A	B	H	-	A	B	H	H	H	A	H	H	H	A	H	A	H	B	-	H	H	H	H	H	A	H	H	A	H	H	H	A	H	B	A	A
CA10X.chr1_44080667	1	44080667	H	H	A	H	H	H	A	B	H	B	H	A	B	H	H	A	B	-	H	H	A	H	-	H	A	H	A	H	B	B	H	H	H	B	-	A	H	B	A	H	H	H	H	-	B	H	H
CA10X.chr1_44080680	1	44080680	H	H	A	H	H	H	A	B	H	B	-	A	B	H	H	A	B	-	H	H	A	H	-	H	A	H	A	H	B	B	H	H	H	B	-	A	H	B	A	H	H	H	H	-	B	H	H
CA10X.chr1_44080812	1	44080812	H	H	-	H	H	A	A	B	H	B	H	A	B	H	H	A	B	H	H	-	A	H	H	H	A	H	A	H	B	B	-	H	H	H	H	A	H	B	A	H	H	H	H	H	B	A	A
CA10X.chr1_44104577	1	44104577	-	H	A	H	H	A	A	B	H	B	-	A	H	H	A	A	B	H	H	H	A	H	H	H	A	-	H	H	-	-	H	H	H	H	H	-	H	B	A	H	H	H	A	H	B	A	A
CA10X.chr1_44104664	1	44104664	-	H	H	H	H	A	A	B	H	B	H	A	H	H	H	A	B	H	H	H	A	H	H	H	A	-	H	H	B	B	H	H	B	H	H	-	H	B	A	H	H	H	A	H	B	H	A
CA10X.chr1_44115672	1	44115672	H	H	A	H	H	A	A	B	H	B	H	A	-	H	H	A	B	H	H	H	A	H	H	H	A	H	A	H	B	B	H	H	H	H	H	A	H	B	A	H	H	H	A	H	B	A	A
CA10X.chr1_44140714	1	44140714	H	H	A	H	H	-	-	B	H	B	H	A	B	H	H	A	B	H	H	B	A	H	H	H	A	H	A	B	B	B	H	-	H	H	H	A	H	B	A	H	H	H	A	H	B	H	A
CA10X.chr1_44173489	1	44173489	H	H	A	H	H	A	A	B	H	B	H	A	B	H	H	A	B	H	H	H	A	H	H	H	A	H	A	H	B	B	H	H	B	H	H	A	H	B	A	H	H	H	A	H	B	A	A
CA10X.chr1_44173530	1	44173530	H	H	A	H	H	A	A	B	H	B	H	A	B	H	H	A	B	H	H	H	A	H	H	H	A	H	A	H	B	B	H	H	B	H	H	A	H	B	A	H	H	H	A	H	B	A	A
CA10X.chr1_44173584	1	44173584	H	H	A	H	H	A	A	B	H	B	H	A	B	H	H	A	B	H	H	H	A	H	H	H	A	H	A	H	-	B	H	H	H	H	H	A	H	B	A	H	H	H	A	H	B	A	A
CA10X.chr1_46210951	1	46210951	H	A	A	H	H	A	A	B	H	B	H	A	H	H	B	A	B	H	H	H	A	H	H	H	A	H	A	H	B	B	H	-	-	H	H	A	H	B	H	H	H	H	A	H	B	H	H
CA10X.chr1_46327625	1	46327625	H	A	A	H	H	A	A	B	H	B	H	A	H	H	B	A	B	H	H	H	A	H	H	H	A	H	A	H	B	B	H	H	B	H	H	A	H	B	H	H	H	H	A	H	B	A	H
CA10X.chr1_46347208	1	46347208	H	A	A	H	H	A	A	B	H	B	H	A	H	H	B	A	B	H	H	H	A	H	H	H	A	-	A	B	B	B	B	H	A	H	H	A	B	B	H	H	H	H	A	H	B	A	A
CA10X.chr1_46352064	1	46352064	H	A	A	B	H	A	A	B	H	B	H	A	H	H	B	A	B	H	H	H	A	H	A	-	A	H	-	H	B	B	H	H	A	H	H	A	-	B	H	H	H	H	A	H	B	A	A
CA10X.chr1_46355432	1	46355432	H	A	A	H	H	H	A	B	H	B	H	A	H	H	B	A	B	H	H	H	A	H	A	H	A	H	-	H	B	B	H	H	H	H	H	A	H	B	H	H	H	H	A	H	B	A	A
CA10X.chr1_46355557	1	46355557	H	A	A	H	H	A	A	B	H	B	H	A	H	H	B	A	B	H	H	H	A	H	A	H	A	H	H	H	B	B	H	H	A	H	H	A	H	B	H	H	H	H	A	H	B	A	A
CA10X.chr1_46522216	1	46522216	H	A	A	H	H	H	A	B	H	B	H	A	H	H	B	A	B	H	H	H	A	H	H	H	A	H	A	H	B	B	-	H	B	H	H	A	H	B	H	H	H	H	A	H	B	A	A
CA10X.chr1_46828559	1	46828559	H	A	A	-	H	-	A	B	H	B	H	A	H	H	B	A	B	H	H	H	A	H	H	H	A	B	A	H	B	B	H	H	A	H	H	A	H	H	H	H	H	H	H	H	H	A	A
CA10X.chr1_46864953	1	46864953	H	A	A	H	H	A	A	B	H	B	H	A	H	H	B	A	B	H	H	H	A	H	H	H	H	H	A	H	B	B	H	H	A	H	H	A	H	B	H	H	H	H	A	H	H	A	A
CA10X.chr1_46911812	1	46911812	H	A	A	H	H	A	A	B	H	B	H	A	H	H	B	A	B	H	H	H	A	H	H	H	H	B	A	H	B	B	H	H	B	H	H	A	H	B	H	H	H	H	A	H	B	A	A
CA10X.chr1_47167838	1	47167838	H	A	A	B	H	A	A	B	H	B	H	A	H	H	B	A	B	H	H	H	A	H	H	H	H	H	A	H	B	B	H	H	H	H	H	A	H	B	H	H	H	H	A	H	B	A	A
CA10X.chr1_47858712	1	47858712	H	-	A	H	H	A	A	B	H	B	H	A	H	H	B	A	B	H	H	H	A	H	H	H	H	B	A	H	B	B	H	H	-	H	H	A	H	B	H	-	H	H	A	H	B	A	A
CA10X.chr1_47907257	1	47907257	-	A	A	H	H	H	A	B	H	B	H	A	H	H	B	A	B	H	H	H	A	H	H	H	H	H	A	H	B	B	H	H	H	H	H	A	H	H	H	H	H	H	A	H	B	A	A
CA10X.chr1_47935790	1	47935790	H	A	-	H	H	-	A	B	H	B	H	A	H	H	B	A	B	H	H	B	A	A	H	H	H	B	A	H	B	B	H	H	B	-	H	A	H	H	H	H	H	H	A	H	B	A	A
CA10X.chr1_49129431	1	49129431	H	A	A	H	-	A	A	B	H	B	H	A	H	H	B	A	B	H	H	-	A	H	-	H	H	B	-	H	B	B	H	H	A	H	H	A	-	H	H	H	H	H	A	H	B	A	A
CA10X.chr1_49425209	1	49425209	H	H	-	B	H	A	A	B	H	B	H	A	H	H	B	A	B	H	H	B	A	H	H	H	H	B	H	H	B	B	H	H	B	H	H	A	H	B	H	H	H	H	A	B	B	H	H
CA10X.chr1_49763450	1	49763450	H	A	H	H	H	A	A	B	H	B	H	A	H	H	B	A	B	H	A	-	A	H	H	H	B	H	A	H	B	B	H	H	-	H	H	A	H	B	H	H	B	H	A	H	H	H	H
CA10X.chr1_50056741	1	50056741	-	A	A	H	H	A	-	B	H	B	H	A	H	H	B	A	B	H	A	B	A	H	H	H	H	H	A	H	B	B	H	-	A	A	H	A	B	B	H	H	B	H	-	-	B	A	A
CA10X.chr1_50159178	1	50159178	H	A	A	H	H	H	A	B	H	B	H	A	H	H	-	A	H	-	A	H	A	H	H	H	H	B	A	H	B	B	H	H	A	H	H	A	H	H	H	H	B	H	A	H	B	A	A
CA10X.chr1_50377247	1	50377247	H	A	A	H	H	A	A	B	H	B	A	A	H	H	B	A	H	H	A	B	A	H	H	H	H	B	A	H	B	B	H	H	H	H	H	A	H	B	H	H	B	H	A	H	H	A	A
CA10X.chr1_50377298	1	50377298	H	A	A	H	H	A	A	B	H	B	A	A	H	H	B	A	H	H	A	B	A	H	H	H	H	B	A	H	B	B	H	H	H	H	H	A	H	B	H	H	B	H	A	H	H	H	A
CA10X.chr1_51850815	1	51850815	H	A	A	H	H	A	A	B	H	B	A	A	H	H	B	A	H	H	A	H	A	H	-	H	H	H	A	H	B	H	H	H	A	H	H	A	H	B	H	H	B	H	A	H	B	A	A
CA10X.chr1_55274232	1	55274232	H	A	A	H	H	H	A	B	H	B	A	A	H	H	B	A	H	H	A	H	A	H	H	H	H	H	A	A	B	B	H	H	H	H	-	H	H	B	H	H	B	H	A	H	H	A	A
CA10X.chr1_55359813	1	55359813	B	A	A	H	H	A	A	B	H	B	A	A	H	H	B	A	H	H	A	B	A	H	H	H	H	B	A	H	B	B	H	H	H	H	B	A	H	B	H	H	B	H	A	H	B	A	A
CA10X.chr1_55431230	1	55431230	H	A	A	H	H	A	A	B	H	B	A	A	H	H	B	A	H	H	A	H	A	H	H	H	H	H	A	H	B	H	A	H	A	H	H	H	H	B	H	H	B	H	A	H	B	A	A
CA10X.chr1_55437789	1	55437789	H	A	A	H	H	A	A	B	H	B	A	A	H	H	B	A	H	H	A	H	A	H	H	H	H	H	H	A	B	B	H	H	B	H	H	H	H	B	H	H	B	H	A	H	B	H	A
CA10X.chr1_55440000	1	55440000	H	A	A	H	H	A	A	B	H	B	A	A	H	H	B	A	H	H	A	H	A	H	H	H	H	B	-	-	B	B	H	H	-	H	H	H	H	B	H	H	B	H	A	H	H	A	A
CA10X.chr1_55491905	1	55491905	H	A	A	H	H	A	A	B	H	B	A	A	H	H	B	A	H	H	A	H	A	H	H	H	H	-	A	A	B	B	H	H	H	H	H	H	H	B	H	H	B	H	A	H	B	A	A
CA10X.chr1_55491949	1	55491949	H	A	A	H	H	A	A	B	H	B	A	A	H	H	B	A	H	H	A	H	A	H	H	H	H	H	A	A	B	B	H	H	A	H	H	H	H	B	H	H	B	H	A	H	B	H	A
CA10X.chr1_55526135	1	55526135	H	-	A	B	H	A	A	B	H	B	H	A	H	H	B	A	H	H	A	H	A	H	H	H	H	B	A	H	B	B	H	H	H	H	H	-	H	B	H	H	B	H	A	H	B	H	A
CA10X.chr1_55526166	1	55526166	H	A	A	B	H	A	A	B	H	B	H	A	H	H	B	A	H	H	A	H	A	H	H	H	H	H	A	H	H	B	H	H	H	H	H	-	H	B	H	H	B	H	A	H	B	A	A
CA10X.chr1_55616129	1	55616129	H	A	A	H	H	A	A	B	H	H	A	A	H	H	B	A	H	H	H	H	A	H	H	H	H	B	A	-	B	B	A	H	B	H	H	H	H	B	H	H	B	H	A	H	B	H	A
CA10X.chr1_55616209	1	55616209	H	A	A	H	H	A	A	B	H	B	A	A	H	H	B	A	H	H	A	H	A	H	H	H	H	B	A	-	H	B	A	H	A	H	H	H	H	-	H	H	B	H	A	H	B	A	A
CA10X.chr1_55674055	1	55674055	H	A	A	H	H	A	A	B	H	B	A	A	H	H	B	A	H	H	H	H	A	-	H	H	H	B	H	H	B	B	H	H	H	H	H	H	H	B	H	H	B	H	A	H	B	A	A
CA10X.chr1_55674063	1	55674063	H	A	A	H	H	A	A	B	H	B	A	A	H	H	B	A	H	H	H	H	A	-	H	H	H	B	H	H	B	B	H	H	H	H	H	H	H	B	H	H	B	H	A	H	B	H	A
CA10X.chr1_55676545	1	55676545	-	A	A	B	H	H	A	B	H	B	A	A	H	H	B	A	H	H	A	H	A	-	H	H	-	-	H	A	B	B	H	H	-	H	H	H	H	B	A	H	B	-	A	H	B	A	A
CA10X.chr1_55777267	1	55777267	-	-	A	H	H	A	A	B	H	B	A	A	H	H	B	A	H	H	A	H	A	H	H	H	H	B	A	H	B	B	H	H	A	H	H	H	H	H	H	H	B	H	A	H	H	H	A
CA10X.chr1_55777426	1	55777426	-	H	A	H	H	A	A	B	H	B	A	A	H	H	-	A	H	H	A	H	A	H	H	H	H	B	A	H	B	B	H	H	A	H	H	H	H	H	H	H	B	H	A	H	H	H	A
CA10X.chr1_55777498	1	55777498	-	-	A	H	H	A	A	B	H	B	A	A	H	H	B	A	H	H	A	H	A	H	H	H	H	B	A	H	B	B	H	H	H	H	H	H	H	H	H	H	B	H	A	H	H	H	A
CA10X.chr1_55802931	1	55802931	H	A	A	B	H	H	A	B	H	B	A	A	H	H	B	A	H	-	A	H	A	H	H	H	H	-	A	A	B	B	-	H	B	H	-	H	H	B	H	H	B	H	A	H	B	H	A
CA10X.chr1_55808206	1	55808206	H	A	A	H	H	A	A	B	H	B	A	A	H	H	B	A	H	H	A	H	A	H	H	H	H	B	A	A	B	B	H	H	-	H	B	H	H	B	H	H	B	H	A	H	B	A	A
CA10X.chr1_55808628	1	55808628	-	A	A	B	H	A	A	B	H	B	A	A	H	H	B	A	H	H	A	H	A	H	H	-	-	B	A	A	B	B	H	H	-	H	H	H	H	H	H	H	B	H	H	H	H	A	A
CA10X.chr1_55808701	1	55808701	-	A	A	B	H	A	A	B	H	B	A	A	H	H	B	A	H	H	A	H	A	H	H	-	-	B	A	A	B	B	H	H	-	H	H	H	H	H	H	H	B	H	H	H	H	A	A
CA10X.chr1_55814077	1	55814077	H	A	A	H	H	A	A	B	H	B	-	A	H	H	B	A	H	H	A	H	A	H	H	H	H	B	A	A	B	B	H	H	B	H	H	H	H	B	H	H	B	H	A	H	B	A	A
CA10X.chr1_55820095	1	55820095	H	A	A	H	H	-	A	B	H	B	-	A	H	H	B	A	H	H	A	H	A	H	H	H	H	H	H	H	B	B	H	H	B	H	H	H	H	B	H	H	B	H	A	H	B	A	A
CA10X.chr1_55830567	1	55830567	-	A	A	H	H	A	A	B	H	B	A	A	H	H	B	A	H	H	A	-	A	H	H	H	H	H	A	H	B	B	H	H	-	H	H	H	H	B	H	H	B	H	A	H	B	A	A
CA10X.chr1_55857454	1	55857454	H	A	A	H	H	A	A	B	H	B	A	A	H	H	B	A	H	H	-	H	A	H	H	H	H	H	A	A	B	B	H	H	-	H	H	H	H	B	H	H	B	H	A	H	B	H	A
CA10X.chr1_55857553	1	55857553	H	A	A	H	H	A	A	B	H	B	A	A	H	H	B	A	H	H	A	H	A	H	H	H	H	H	A	A	B	B	H	H	H	H	H	H	H	B	H	H	B	H	A	H	B	H	A
CA10X.chr1_55860707	1	55860707	-	A	A	H	H	A	A	B	H	B	A	A	H	H	B	A	H	H	A	H	A	H	H	H	H	H	A	-	B	B	-	H	H	H	H	H	H	B	H	H	B	H	A	H	H	A	A
CA10X.chr1_55860714	1	55860714	-	A	A	H	H	A	A	B	H	B	A	A	H	H	B	A	H	H	A	H	A	H	H	H	H	H	A	-	B	B	-	H	H	H	H	H	H	B	H	H	B	H	A	H	H	A	A
CA10X.chr1_55860816	1	55860816	H	A	A	H	H	A	A	B	H	B	A	A	H	H	B	A	H	H	A	H	A	H	H	H	H	H	A	A	B	B	A	H	H	H	H	H	H	B	H	H	B	H	A	H	H	A	A
CA10X.chr1_55871075	1	55871075	H	A	A	H	H	H	A	B	H	B	A	A	H	H	B	A	H	H	A	H	A	H	H	H	H	B	-	H	B	B	B	A	B	H	H	H	H	B	H	H	B	H	A	H	B	H	A
CA10X.chr1_55882767	1	55882767	H	A	A	H	H	A	A	B	H	B	A	A	H	H	-	A	H	H	A	H	A	H	H	H	H	B	A	-	B	B	H	H	H	H	H	H	H	B	H	H	B	H	A	H	H	A	A
CA10X.chr1_55882779	1	55882779	H	A	A	H	H	A	A	B	H	B	A	A	H	H	B	A	H	H	A	H	A	H	H	H	H	B	A	-	B	B	H	H	H	H	H	H	H	B	H	H	B	H	A	H	H	A	A
CA10X.chr1_55882816	1	55882816	H	A	A	H	H	A	A	B	H	B	A	A	H	H	B	A	H	H	A	-	A	H	H	H	H	B	A	-	B	B	H	H	H	H	H	H	H	B	H	H	B	H	-	H	B	A	A
CA10X.chr1_55882863	1	55882863	H	A	A	H	H	A	A	B	H	B	A	A	H	H	B	A	H	H	A	H	A	H	H	H	H	B	A	-	B	B	H	H	H	H	H	H	H	B	H	H	B	H	-	H	B	A	A
CA10X.chr1_55891170	1	55891170	H	A	A	H	H	A	A	B	H	B	A	A	H	H	B	A	H	H	A	H	A	H	H	H	H	B	A	H	B	B	A	H	B	H	B	H	H	B	H	B	B	H	A	H	B	H	A
CA10X.chr1_55891471	1	55891471	H	A	A	H	H	A	A	B	H	B	A	A	H	H	B	A	H	-	A	H	A	-	H	H	H	B	A	H	B	B	A	H	B	H	H	H	H	B	H	H	B	H	A	H	B	A	A
CA10X.chr1_55909819	1	55909819	-	A	A	H	H	A	A	B	H	B	A	A	H	H	B	A	H	H	A	-	A	H	H	H	H	H	A	A	B	B	H	-	B	H	H	H	H	B	H	H	B	H	A	H	H	A	A
CA10X.chr1_55909902	1	55909902	-	A	A	H	H	A	A	B	H	B	A	A	H	H	B	A	H	H	A	-	A	H	H	H	H	H	A	A	B	B	H	-	B	-	H	H	H	B	H	H	B	H	A	H	H	A	A
CA10X.chr1_55910065	1	55910065	-	A	A	H	H	A	A	B	H	B	A	A	H	H	B	A	H	H	A	H	A	H	H	H	H	B	A	A	B	B	H	-	B	H	H	H	H	B	H	H	B	H	A	H	H	A	A
CA10X.chr1_55925707	1	55925707	H	A	A	-	H	A	A	B	H	B	A	A	H	H	B	A	H	H	A	B	A	H	H	H	H	H	-	A	B	B	H	H	B	H	H	H	H	B	H	H	B	H	A	H	H	A	H
CA10X.chr1_55937009	1	55937009	H	A	A	H	H	A	A	B	H	B	A	A	H	H	B	A	H	H	A	H	A	H	H	H	H	H	A	-	B	B	H	H	H	H	H	H	H	B	H	H	B	H	A	H	B	A	A
CA10X.chr1_55937010	1	55937010	H	A	A	H	H	A	A	B	H	B	A	A	H	H	B	A	H	H	A	H	A	H	H	H	H	H	A	-	B	B	H	H	H	H	H	H	H	B	H	H	B	H	A	H	B	A	A
CA10X.chr1_55961765	1	55961765	H	A	A	H	H	A	A	B	H	B	A	A	H	H	B	A	H	H	-	B	A	H	H	H	H	B	A	A	B	B	H	H	H	H	H	A	H	B	H	H	B	H	A	H	H	A	A
CA10X.chr1_55963729	1	55963729	H	A	A	H	H	A	A	B	H	B	A	A	H	H	B	A	H	H	H	H	A	H	H	H	H	B	-	A	B	B	-	H	B	H	H	H	H	B	H	H	B	H	H	A	B	A	A
CA10X.chr1_55979800	1	55979800	H	A	A	H	H	A	A	B	H	B	A	A	H	H	B	A	H	H	A	H	A	H	H	H	H	B	A	A	B	B	H	H	-	H	H	H	H	B	H	H	B	H	A	H	H	A	A
CA10X.chr1_55979835	1	55979835	H	A	A	H	H	A	A	B	H	B	A	A	H	H	B	A	H	H	A	H	A	H	H	H	H	B	A	A	B	B	H	H	H	H	H	H	H	B	H	H	B	H	A	H	-	A	A
CA10X.chr1_56023298	1	56023298	H	A	A	H	H	H	-	B	-	B	A	A	H	H	B	A	H	H	A	H	A	H	H	H	H	B	A	H	B	B	-	-	H	H	H	H	H	B	H	H	B	H	A	H	B	A	A
CA10X.chr1_56027815	1	56027815	H	A	A	H	H	-	A	B	H	B	-	A	H	H	B	A	H	H	A	H	A	H	H	H	H	H	A	H	B	B	H	H	B	H	H	H	H	B	H	H	B	H	A	H	B	A	A
CA10X.chr1_56044234	1	56044234	-	A	A	-	H	A	A	B	H	B	A	A	H	H	B	A	H	H	H	-	A	H	H	H	H	H	A	A	B	B	H	H	H	H	H	H	H	B	H	H	B	H	A	H	H	H	A
CA10X.chr1_56051099	1	56051099	H	A	A	H	H	A	A	B	H	B	A	A	H	H	B	A	H	H	A	H	A	H	H	H	H	B	H	-	B	B	H	H	H	H	H	H	H	B	H	-	B	H	A	H	H	A	A
CA10X.chr1_56051124	1	56051124	H	A	A	H	H	A	A	B	H	B	A	A	H	H	B	A	H	H	A	H	A	-	H	H	H	B	H	-	B	B	H	H	H	H	H	H	H	B	H	-	B	H	A	H	H	A	A
CA10X.chr1_56101391	1	56101391	H	A	A	H	H	A	A	B	H	B	A	-	H	H	B	A	H	H	A	B	A	H	H	H	H	H	H	H	B	B	B	H	B	H	H	H	H	B	H	H	B	H	A	H	B	A	H
CA10X.chr1_56101408	1	56101408	H	A	A	H	H	A	A	B	H	B	A	-	H	H	B	A	H	H	A	B	A	H	H	H	H	-	H	H	B	B	B	H	B	H	H	H	H	B	H	H	B	H	A	H	B	A	H
CA10X.chr1_56101511	1	56101511	H	A	A	H	H	A	A	B	H	B	A	-	H	H	B	A	H	H	A	B	A	H	H	H	H	-	-	H	B	B	-	H	B	H	H	H	H	B	H	H	B	H	A	H	B	A	H
CA10X.chr1_56101536	1	56101536	H	A	A	H	H	A	A	B	H	B	A	-	H	H	B	A	H	H	A	B	A	H	H	H	H	-	-	H	B	B	-	H	B	H	H	H	H	B	H	H	B	H	A	H	B	A	H
CA10X.chr1_56112231	1	56112231	H	A	A	H	H	A	A	B	H	B	A	A	H	H	B	A	H	H	A	H	A	H	H	H	H	-	A	A	B	B	H	H	H	H	H	H	H	B	H	H	B	H	A	H	B	A	A
CA10X.chr1_56112283	1	56112283	H	A	A	H	H	A	A	B	H	B	A	A	H	H	B	A	H	H	A	H	A	H	H	H	H	B	A	A	B	B	H	H	H	H	H	H	H	B	H	H	B	H	A	H	B	A	A
CA10X.chr1_56153583	1	56153583	H	A	A	H	H	A	A	B	H	B	A	A	H	H	B	A	H	H	A	H	A	H	H	H	H	B	A	-	B	B	H	H	H	H	H	H	H	B	H	H	B	H	A	H	H	A	A
CA10X.chr1_56153643	1	56153643	H	A	A	H	H	A	A	B	H	B	A	A	H	H	B	A	H	H	A	H	A	H	H	H	H	B	A	-	B	B	H	H	H	H	H	H	H	B	H	H	B	H	A	H	H	A	A
CA10X.chr1_56155045	1	56155045	H	A	-	H	H	A	A	B	H	B	A	A	H	H	B	A	H	H	A	H	A	A	H	H	H	B	A	A	B	B	H	H	H	H	H	H	H	B	H	H	B	H	A	H	-	A	A
CA10X.chr1_56155073	1	56155073	H	A	A	H	H	A	A	B	H	B	A	A	H	H	B	A	H	H	A	H	A	-	H	H	H	H	A	A	B	B	H	H	H	H	H	H	H	B	H	H	B	H	A	H	B	A	A
CA10X.chr1_56167066	1	56167066	H	A	A	H	H	A	A	B	H	B	A	A	H	H	B	A	H	H	-	H	A	H	H	H	H	B	H	H	B	B	H	H	H	A	H	H	H	B	H	H	B	H	A	H	B	H	H
CA10X.chr1_56167084	1	56167084	H	A	A	H	H	A	A	B	H	B	A	A	H	H	B	A	H	H	A	H	A	H	H	H	H	B	A	H	B	B	H	H	H	A	H	H	H	B	H	H	B	H	A	H	B	H	H
CA10X.chr1_56175353	1	56175353	-	A	A	H	H	A	-	B	H	B	A	A	H	-	B	A	H	H	H	-	A	H	H	H	H	H	H	A	B	B	H	H	B	H	H	H	H	B	H	H	B	H	A	H	B	H	A
CA10X.chr1_56175358	1	56175358	-	A	A	H	H	A	-	B	H	B	A	A	H	-	B	A	H	H	H	-	A	H	H	H	H	H	H	A	B	B	H	H	B	H	H	H	H	B	H	H	B	H	A	H	B	-	A
CA10X.chr1_56175364	1	56175364	-	A	A	H	H	A	-	B	H	B	A	A	H	-	B	A	H	H	H	-	A	H	H	H	H	H	H	A	B	B	H	H	B	H	H	H	H	B	H	H	B	H	A	H	B	H	A
CA10X.chr1_56231970	1	56231970	H	A	A	H	H	A	A	B	H	B	A	-	H	H	B	A	H	H	A	H	A	H	H	H	H	H	A	A	B	B	H	H	H	H	H	H	H	B	H	H	B	H	A	H	-	A	H
CA10X.chr1_56232114	1	56232114	H	A	A	H	H	A	A	B	H	B	A	-	H	H	B	A	H	H	A	H	A	H	H	H	H	H	A	A	B	B	-	H	H	H	H	H	H	B	H	H	B	H	A	H	B	A	-
CA10X.chr1_56232146	1	56232146	H	A	A	H	H	A	A	B	H	B	A	-	H	H	B	A	H	H	A	H	A	H	H	H	H	H	A	A	B	B	-	H	H	H	H	H	H	B	H	H	B	H	A	H	B	A	H
CA10X.chr1_56232165	1	56232165	H	A	A	H	H	A	A	B	H	B	A	-	H	H	B	A	H	H	A	H	A	H	H	H	H	H	A	A	B	B	-	H	H	H	H	H	H	B	H	H	B	H	A	H	B	A	-
CA10X.chr1_56238416	1	56238416	H	A	A	H	H	A	A	B	H	B	A	A	H	H	-	A	H	H	A	H	A	H	A	H	H	H	H	A	B	B	H	H	B	H	H	H	H	B	H	H	B	H	A	H	-	H	H
CA10X.chr1_56275496	1	56275496	H	A	A	H	H	-	A	B	H	B	H	-	H	H	B	A	H	H	A	H	A	H	H	H	H	B	A	H	B	B	H	H	B	H	B	H	H	B	A	H	B	H	A	H	B	H	A
CA10X.chr1_56291310	1	56291310	H	A	A	B	H	A	A	B	H	B	H	-	H	H	-	A	B	H	A	H	A	H	H	H	H	B	A	A	B	B	H	H	H	H	H	H	H	B	H	H	B	H	A	H	B	H	A
CA10X.chr1_56297186	1	56297186	H	A	A	B	H	H	A	B	H	B	H	A	H	H	B	A	H	H	A	B	A	H	H	H	H	B	A	A	B	B	H	H	-	H	H	H	H	B	H	H	B	H	A	H	B	A	A
CA10X.chr1_56303793	1	56303793	H	A	A	H	H	A	A	B	H	B	A	A	H	H	B	A	H	H	A	H	A	H	H	H	H	B	A	A	B	H	H	H	A	H	H	H	H	B	H	H	B	H	A	H	H	A	A
CA10X.chr1_56303810	1	56303810	H	A	A	H	H	A	A	B	H	B	A	A	H	H	B	A	H	H	A	H	A	H	H	H	H	B	A	A	B	B	H	H	H	H	H	H	H	B	H	H	B	H	A	H	H	A	A
CA10X.chr1_56303819	1	56303819	H	A	A	H	H	A	A	B	H	B	A	A	H	H	B	A	H	H	A	-	A	H	H	H	H	B	A	A	B	B	H	H	H	H	H	H	H	B	H	H	B	H	A	H	H	A	A
CA10X.chr1_56303934	1	56303934	H	A	A	H	H	-	A	B	H	B	A	A	H	H	B	A	H	H	A	H	A	H	H	H	H	B	A	A	B	B	H	H	H	H	H	H	H	B	H	H	B	H	A	H	H	A	A
CA10X.chr1_56322018	1	56322018	-	A	A	H	H	A	A	B	H	B	H	A	H	H	B	A	H	H	A	H	A	H	H	H	H	H	A	A	B	B	H	H	B	H	H	H	H	B	H	H	B	H	A	H	H	H	A
CA10X.chr1_56322464	1	56322464	H	A	A	-	H	A	A	B	H	B	A	-	H	H	B	A	H	H	H	-	A	H	H	H	H	H	A	A	B	B	-	H	B	H	H	H	H	B	A	H	B	H	H	H	B	H	H
CA10X.chr1_56327550	1	56327550	H	A	A	H	H	A	A	B	H	B	A	-	H	H	-	A	H	H	H	H	A	H	H	H	H	H	A	A	B	B	H	H	H	H	H	H	B	B	H	H	B	H	A	H	H	A	A
CA10X.chr1_56333191	1	56333191	H	A	A	H	H	A	A	B	H	B	A	A	H	H	B	A	H	H	A	H	A	H	H	H	H	B	A	-	B	B	H	H	B	H	H	H	H	H	H	H	B	H	A	H	H	H	H
CA10X.chr1_56336064	1	56336064	H	-	A	H	H	A	A	B	H	B	-	A	H	H	B	A	H	H	A	H	A	H	H	H	H	H	A	A	B	B	H	-	H	H	H	H	H	H	H	H	B	H	A	H	B	A	A
CA10X.chr1_56341987	1	56341987	H	A	A	H	H	A	A	B	H	B	A	A	H	H	B	A	H	H	A	H	A	H	H	H	H	B	H	A	B	B	H	H	B	H	B	H	H	B	H	H	B	H	A	H	H	A	A
CA10X.chr1_56342089	1	56342089	H	A	A	H	H	A	A	B	H	B	A	A	H	H	B	A	H	H	A	H	A	H	H	H	H	B	H	A	B	B	H	H	B	H	-	H	H	B	H	H	B	H	A	H	H	A	A
CA10X.chr1_56354981	1	56354981	-	A	A	H	H	H	A	B	H	B	A	A	H	H	B	A	H	H	A	H	A	-	H	H	H	B	-	-	B	B	H	H	H	H	H	H	H	B	H	H	B	H	A	H	H	A	-
CA10X.chr1_56373460	1	56373460	-	A	A	H	H	A	A	B	H	B	A	A	H	H	B	A	H	H	A	H	A	H	A	H	H	B	A	A	B	B	H	H	-	H	H	H	H	B	H	H	B	H	A	H	-	A	A
CA10X.chr1_56377325	1	56377325	H	A	A	H	H	A	A	B	H	B	A	A	-	H	-	A	H	H	H	H	A	H	H	H	H	-	A	A	B	B	H	H	H	H	H	H	H	B	-	H	B	H	A	H	H	A	A
CA10X.chr1_56385754	1	56385754	H	A	A	H	H	A	A	B	H	B	A	A	H	H	B	A	H	H	A	B	A	H	H	H	H	B	A	-	B	B	H	H	B	H	-	H	H	B	H	H	B	H	A	-	B	A	-
CA10X.chr1_56385893	1	56385893	H	A	A	H	H	A	A	B	H	B	A	A	H	H	B	A	H	H	A	H	A	H	H	H	H	B	A	A	B	B	H	H	B	H	H	H	H	B	H	H	B	H	A	H	B	A	A
CA10X.chr1_56389323	1	56389323	H	A	A	H	H	A	A	B	H	B	A	A	H	H	B	A	H	H	A	B	A	H	H	H	H	B	A	A	B	B	H	H	H	H	H	H	H	B	H	H	B	H	A	H	B	A	A
CA10X.chr1_56389384	1	56389384	H	A	A	H	H	A	A	B	H	B	A	A	H	H	B	A	H	H	A	B	A	H	H	H	H	B	A	A	B	B	H	H	H	H	H	H	H	B	H	H	B	H	A	H	B	A	A
CA10X.chr1_56393513	1	56393513	-	-	-	B	H	A	A	B	H	B	A	A	H	H	B	A	H	H	A	H	A	H	H	H	H	B	A	A	B	B	H	A	B	H	H	A	H	B	H	H	B	H	A	H	H	A	A
CA10X.chr1_56431608	1	56431608	H	-	A	H	H	A	A	B	H	B	A	A	H	H	B	A	H	H	A	H	A	-	H	H	H	B	A	A	B	B	H	H	-	H	H	H	H	B	H	H	B	H	A	H	H	H	A
CA10X.chr1_56482568	1	56482568	B	-	H	H	H	A	A	B	H	B	A	-	H	H	B	A	H	H	A	H	A	H	H	H	H	B	A	H	B	B	-	H	B	H	H	H	H	B	H	H	B	H	A	H	B	H	A
CA10X.chr1_56510068	1	56510068	H	A	A	H	H	A	A	B	H	B	A	A	H	H	B	A	H	H	H	H	A	H	H	H	H	B	A	A	B	B	H	H	B	H	H	H	H	B	H	H	B	H	A	H	B	A	A
CA10X.chr1_56511450	1	56511450	-	A	A	B	H	A	A	B	H	B	A	A	H	H	B	A	H	H	A	H	A	H	H	H	H	B	-	H	B	B	H	H	B	H	H	H	B	B	H	H	B	H	A	H	B	H	A
CA10X.chr1_56511501	1	56511501	-	A	A	B	H	A	A	B	H	B	A	A	H	H	B	A	H	H	-	H	A	H	H	H	H	-	H	H	B	B	H	H	B	H	H	H	B	B	H	H	B	H	A	H	B	H	A
CA10X.chr1_56511738	1	56511738	-	A	A	B	H	-	A	B	H	B	A	A	H	H	B	A	H	H	-	H	A	H	H	H	H	B	H	H	B	B	H	H	B	H	H	H	B	B	H	H	B	H	A	H	B	H	A
CA10X.chr1_56525588	1	56525588	-	A	-	-	B	-	A	B	H	B	A	-	H	H	B	A	H	H	A	H	A	H	H	H	H	H	A	-	B	B	H	H	-	H	H	H	H	B	-	H	B	H	A	H	H	A	A
CA10X.chr1_56553874	1	56553874	H	A	A	H	H	A	A	B	H	B	A	A	H	H	-	A	H	H	A	H	A	H	H	H	H	B	H	H	B	B	H	H	B	H	H	H	H	B	H	H	B	H	A	H	B	A	H
CA10X.chr1_56555174	1	56555174	H	A	A	H	H	A	A	B	H	B	A	A	H	H	B	A	H	H	A	H	A	H	H	H	H	H	A	H	B	B	H	H	H	H	H	H	H	B	H	H	B	H	A	H	B	A	A
CA10X.chr1_56582816	1	56582816	H	A	A	H	H	A	A	B	H	B	A	A	H	H	B	A	H	H	A	H	A	H	H	H	H	B	A	H	B	B	H	H	B	H	H	H	H	B	H	H	B	H	A	H	B	A	A
CA10X.chr1_56599064	1	56599064	H	A	A	H	H	A	A	B	H	B	A	A	H	H	B	A	H	H	A	H	A	H	H	H	H	B	A	A	B	B	H	H	H	H	H	H	H	B	H	H	B	H	A	H	B	-	A
CA10X.chr1_56600612	1	56600612	H	A	A	H	-	A	A	B	H	B	A	A	H	H	H	A	H	H	H	B	A	H	H	H	H	B	-	A	B	B	H	H	B	H	H	H	H	H	H	H	B	H	A	H	B	H	A
CA10X.chr1_56637266	1	56637266	-	A	A	H	H	-	A	B	H	B	H	A	H	H	B	A	H	B	A	H	A	-	H	H	H	H	-	H	B	B	H	H	H	H	H	H	H	B	H	H	B	H	A	H	B	H	A
CA10X.chr1_56637280	1	56637280	-	A	A	H	H	-	A	B	H	B	H	A	H	H	B	A	H	B	A	H	A	-	H	H	H	H	-	H	B	B	H	H	H	H	H	H	H	B	H	H	B	H	A	H	B	H	A
CA10X.chr1_56764423	1	56764423	-	-	A	H	H	A	A	B	H	B	A	A	H	H	B	A	H	H	A	B	A	H	H	H	H	B	A	A	B	B	H	H	B	H	H	H	H	B	H	H	B	H	A	H	H	A	A
CA10X.chr1_56818057	1	56818057	-	A	H	H	H	A	A	B	H	B	A	A	H	H	B	A	H	H	A	B	-	-	H	H	H	B	A	A	B	B	H	H	B	H	H	H	H	H	H	H	B	H	A	H	H	A	A
CA10X.chr1_56818144	1	56818144	-	A	H	H	H	A	A	B	H	B	A	A	H	H	B	A	H	H	A	B	-	B	H	H	H	B	A	A	-	B	H	H	A	H	H	H	H	H	H	H	B	H	A	H	H	A	A
CA10X.chr1_56818177	1	56818177	H	A	H	H	H	A	A	B	H	B	A	A	H	H	B	A	H	H	A	B	A	H	H	H	H	B	A	A	B	B	H	H	B	H	H	H	H	H	H	H	B	H	A	H	H	A	A
CA10X.chr1_56818204	1	56818204	H	A	H	H	H	A	A	B	H	B	A	A	H	H	B	A	H	H	A	B	A	-	H	H	H	B	A	-	B	B	H	H	A	H	H	H	H	H	H	H	B	H	A	H	H	A	A
CA10X.chr1_56818283	1	56818283	H	A	H	H	H	A	A	B	H	B	A	A	H	H	B	A	H	H	A	B	A	-	H	H	H	B	A	-	B	B	H	H	A	H	H	H	H	H	H	H	B	H	A	H	H	A	A
CA10X.chr1_56865714	1	56865714	H	H	A	H	H	A	-	B	H	B	A	A	H	H	B	A	H	H	H	H	A	H	H	H	H	B	A	H	B	-	-	H	B	H	H	H	H	B	H	H	B	H	A	H	B	A	A
CA10X.chr1_56865812	1	56865812	H	H	A	H	H	A	-	B	H	B	A	A	H	H	B	A	H	H	A	H	A	H	H	H	H	B	A	H	B	-	-	H	-	H	H	H	H	B	H	H	B	H	A	H	B	A	A
CA10X.chr1_56988484	1	56988484	H	A	A	H	H	A	A	B	H	B	A	A	H	H	B	A	H	H	A	H	A	H	H	H	H	H	A	A	H	B	B	H	A	H	H	H	H	B	H	H	B	H	A	H	B	A	A
CA10X.chr1_56988520	1	56988520	H	A	A	H	H	A	A	B	H	B	A	A	H	H	B	A	H	H	A	H	A	H	H	H	H	H	A	A	B	B	B	H	H	H	H	H	H	B	H	H	B	H	A	H	B	A	A
CA10X.chr1_56988595	1	56988595	H	A	A	H	H	A	A	B	H	B	A	A	H	H	-	A	H	H	A	H	A	H	H	H	H	H	A	A	B	B	B	H	H	H	H	H	H	B	H	H	B	H	A	H	B	A	A
CA10X.chr1_56996363	1	56996363	H	-	A	H	H	A	A	B	H	B	A	A	H	H	B	A	H	H	A	H	A	H	H	H	H	H	-	A	B	H	H	H	A	H	H	H	H	B	H	H	B	H	A	H	H	A	A
CA10X.chr1_56996433	1	56996433	H	A	A	H	H	A	A	B	H	B	A	A	H	H	B	A	H	H	A	H	A	H	H	H	H	H	-	A	B	B	H	H	B	H	H	H	H	B	H	H	B	H	-	H	H	A	A
CA10X.chr1_57033395	1	57033395	H	A	A	H	H	A	A	B	H	B	A	A	H	H	B	A	H	H	A	H	A	H	H	-	H	H	A	H	B	B	H	H	A	H	H	H	H	B	H	H	B	H	A	H	B	A	A
CA10X.chr1_57065144	1	57065144	H	A	A	H	H	A	A	B	H	B	H	A	H	H	B	A	H	H	A	H	A	H	H	H	H	-	A	H	B	B	H	H	A	H	H	H	H	B	H	H	B	H	A	H	B	A	A
CA10X.chr1_57124909	1	57124909	H	A	A	H	H	A	A	B	H	B	A	A	H	H	-	A	H	H	A	H	A	H	H	H	H	B	A	-	B	B	H	H	H	H	H	H	H	B	H	H	B	H	A	H	H	A	A
CA10X.chr1_57124952	1	57124952	H	A	A	H	H	A	A	B	H	B	A	A	H	H	-	A	H	H	A	H	A	H	H	H	H	B	A	-	B	B	H	H	H	H	H	H	H	B	H	H	B	H	A	H	H	A	A
CA10X.chr1_57135841	1	57135841	H	A	A	H	H	H	A	B	H	B	-	A	H	-	B	A	H	H	A	B	A	H	H	H	H	H	-	A	B	B	H	H	A	H	H	H	H	B	H	H	B	-	A	H	H	A	A
CA10X.chr1_57136036	1	57136036	H	A	-	H	H	H	A	B	H	B	-	A	H	-	B	A	H	H	A	B	A	H	H	H	H	H	-	A	B	B	H	H	A	H	H	H	H	B	H	H	B	A	A	H	H	A	A
CA10X.chr1_57139815	1	57139815	-	A	A	-	H	A	H	B	H	B	A	A	H	H	B	A	H	H	A	H	A	H	H	H	H	B	A	A	B	B	B	H	A	H	H	H	H	-	H	H	B	H	-	H	-	A	H
CA10X.chr1_57146911	1	57146911	H	A	A	H	H	A	A	B	H	B	A	A	H	H	B	A	H	H	A	H	A	H	H	H	H	B	A	H	B	B	H	H	A	H	H	A	H	H	H	H	B	H	A	-	-	A	-
CA10X.chr1_57155578	1	57155578	H	A	A	B	H	A	A	B	H	B	A	A	H	H	-	A	H	H	A	H	A	H	H	H	H	B	A	A	B	B	-	H	H	H	H	A	H	B	H	H	B	H	A	H	H	A	A
CA10X.chr1_57155626	1	57155626	H	A	A	B	H	A	A	B	H	B	A	A	H	H	-	A	H	H	-	H	A	H	H	H	H	B	A	A	B	B	-	H	H	H	H	A	H	B	H	H	B	H	A	H	H	A	A
CA10X.chr1_57155650	1	57155650	H	A	A	B	H	A	A	B	H	B	A	A	H	H	-	A	H	H	A	H	A	H	H	H	H	B	A	A	B	B	-	H	H	H	H	A	H	B	H	H	B	H	A	H	H	A	A
CA10X.chr1_57155765	1	57155765	H	A	A	H	H	A	A	B	H	B	H	A	H	H	-	A	A	H	A	H	A	H	-	H	H	B	A	H	B	H	-	-	A	H	H	A	H	B	H	H	B	H	A	H	B	A	A
CA10X.chr1_57155906	1	57155906	-	A	A	H	H	A	A	B	H	B	A	A	H	H	B	A	H	H	A	H	A	H	H	H	H	B	A	H	-	B	H	H	A	H	H	H	H	B	H	H	B	H	A	H	B	A	A
CA10X.chr1_57155937	1	57155937	-	A	A	H	H	A	A	B	H	B	A	A	H	H	B	A	H	H	A	H	A	H	H	H	H	B	A	H	-	B	H	H	A	H	H	H	H	B	H	H	B	H	A	H	B	A	A
CA10X.chr1_57156018	1	57156018	-	A	A	H	H	A	A	B	H	B	A	A	H	H	B	A	H	H	A	H	A	H	H	H	H	B	A	H	-	B	H	H	A	H	H	H	H	B	H	H	B	H	A	H	B	A	A
CA10X.chr1_57156057	1	57156057	-	A	A	H	H	A	A	B	H	B	A	A	H	H	B	A	H	H	A	H	A	H	H	H	H	B	A	H	-	B	H	H	A	H	H	H	H	B	H	H	B	H	A	H	B	A	A
CA10X.chr1_57169932	1	57169932	H	A	A	H	H	A	A	B	H	B	A	A	H	H	B	A	H	H	A	H	A	-	H	H	H	-	A	A	H	H	H	H	H	H	H	H	H	H	H	H	B	H	A	H	H	A	A
CA10X.chr1_57169940	1	57169940	H	A	A	H	H	A	A	B	H	B	A	A	H	H	B	A	H	H	A	H	A	H	H	H	H	-	A	A	H	H	H	H	H	H	H	H	H	H	H	H	B	H	A	H	H	A	A
CA10X.chr1_57169990	1	57169990	H	A	A	H	H	A	A	B	H	B	A	A	H	H	B	A	H	H	A	H	A	H	H	H	H	-	A	A	B	B	H	H	H	H	H	H	H	B	H	H	B	H	A	H	H	A	A
CA10X.chr1_57171668	1	57171668	H	A	A	H	H	A	A	B	H	B	A	A	H	H	B	A	H	H	A	H	A	H	H	H	H	H	H	A	B	B	H	H	A	H	H	H	H	B	H	H	B	H	A	H	H	A	A
CA10X.chr1_57171710	1	57171710	H	A	A	H	H	A	A	B	H	B	A	A	H	H	B	A	H	H	A	H	A	H	H	H	H	H	H	A	B	B	H	H	A	H	H	H	H	B	H	H	B	H	A	H	H	A	A
CA10X.chr1_57171773	1	57171773	H	A	A	H	H	A	A	B	H	B	A	A	H	H	B	A	H	H	A	H	A	H	-	H	H	H	-	A	B	B	H	H	A	H	H	H	H	B	H	H	B	H	A	H	H	A	A
CA10X.chr1_57191499	1	57191499	H	-	A	H	H	A	A	B	H	B	A	A	H	H	B	A	H	H	A	H	A	H	H	H	H	B	-	A	B	B	H	H	A	H	H	H	H	B	H	H	B	H	A	H	B	A	A
CA10X.chr1_57191588	1	57191588	H	-	A	-	H	A	A	B	H	B	A	A	H	H	B	A	H	H	A	H	A	H	H	H	H	B	-	A	B	B	H	H	A	H	H	H	H	B	H	H	B	H	A	H	B	A	H
CA10X.chr1_57206446	1	57206446	H	A	A	-	H	A	A	B	H	B	-	A	H	H	B	A	H	H	A	-	A	H	H	H	H	B	A	-	B	B	H	H	A	H	H	H	H	B	H	H	B	H	A	H	B	A	A
CA10X.chr1_57206467	1	57206467	H	A	A	-	H	-	A	B	H	B	H	A	H	H	B	A	H	H	A	B	A	-	H	H	H	B	H	A	B	B	H	H	H	H	H	H	H	B	H	H	B	H	A	H	B	A	-
CA10X.chr1_57206548	1	57206548	H	A	A	B	H	-	A	B	H	B	-	A	H	H	B	A	H	H	A	B	A	-	H	H	H	B	-	A	B	B	H	H	A	H	H	H	H	B	H	H	B	H	A	H	B	A	-
CA10X.chr1_57206563	1	57206563	H	A	A	B	H	-	A	B	H	B	-	A	H	H	B	A	H	H	A	B	A	-	H	H	H	B	H	-	B	B	H	H	-	H	H	H	H	B	H	H	B	H	A	H	B	A	-
CA10X.chr1_57264275	1	57264275	H	H	A	-	H	H	A	B	H	B	H	-	H	H	B	A	H	H	A	H	A	H	H	H	H	-	H	H	H	H	-	H	A	H	H	H	H	B	H	H	B	H	A	H	B	H	H
CA10X.chr1_57358554	1	57358554	-	A	A	B	H	H	A	B	H	B	A	A	H	H	B	A	H	H	A	H	A	H	H	H	H	-	H	A	B	B	H	H	B	H	H	A	H	B	H	H	B	H	A	H	H	A	A
CA10X.chr1_57376609	1	57376609	H	A	A	B	H	A	A	B	H	B	A	A	H	H	B	A	H	H	A	H	A	H	H	H	H	B	A	H	B	B	H	H	B	H	H	H	H	B	H	H	B	H	A	H	B	A	A
CA10X.chr1_57394116	1	57394116	H	A	A	H	H	A	A	B	H	B	A	A	H	H	-	A	H	H	A	H	A	H	H	H	H	B	A	A	B	B	H	H	A	H	H	H	H	H	H	H	B	H	A	H	H	A	A
CA10X.chr1_57434284	1	57434284	H	A	A	B	H	A	A	B	H	B	A	A	H	H	B	A	H	H	A	H	A	H	H	H	H	B	A	-	B	H	H	H	H	H	H	H	H	B	H	H	B	H	A	H	H	A	H
CA10X.chr1_57436147	1	57436147	H	A	A	H	H	A	A	B	H	B	A	A	H	H	B	A	H	H	A	H	A	H	H	H	H	B	-	A	B	B	H	H	H	H	H	H	H	B	H	H	B	H	A	H	H	A	A
CA10X.chr1_57436165	1	57436165	H	A	A	B	H	A	A	B	H	B	A	A	H	H	B	A	H	H	A	H	A	-	H	H	H	B	-	A	B	B	H	H	H	H	H	H	H	B	H	H	B	H	A	H	H	A	A
CA10X.chr1_57463028	1	57463028	-	-	A	H	H	A	A	B	H	B	H	A	H	H	B	A	H	H	A	H	A	H	H	H	H	B	A	H	B	B	H	H	-	H	H	H	H	B	H	H	B	H	A	H	B	A	H
CA10X.chr1_57472284	1	57472284	-	-	A	H	H	-	A	B	H	B	A	A	H	H	B	A	-	H	H	H	A	H	H	H	H	B	A	A	B	B	H	H	H	H	H	A	H	B	H	H	B	H	A	H	-	A	A
CA10X.chr1_57477550	1	57477550	H	A	A	H	H	A	A	B	H	B	H	A	H	H	-	A	H	H	A	H	A	H	H	H	H	B	A	A	B	B	H	H	H	H	H	A	H	B	H	H	B	H	A	H	H	A	H
CA10X.chr1_57543383	1	57543383	H	A	A	H	H	A	A	B	H	B	A	A	H	H	B	A	H	H	A	H	A	H	H	H	H	B	A	A	B	B	H	H	B	H	H	H	H	B	H	H	B	H	A	H	H	H	A
CA10X.chr1_57617533	1	57617533	H	A	A	H	H	H	A	B	H	B	A	A	H	H	B	A	H	H	A	H	A	H	H	H	H	B	A	H	B	-	H	H	A	H	H	H	H	B	H	H	B	H	A	H	B	A	H
CA10X.chr1_57638129	1	57638129	H	A	A	-	H	A	A	B	H	B	A	A	H	H	B	A	H	H	A	-	A	H	H	H	H	B	A	A	-	B	H	H	A	H	H	H	H	H	H	H	B	H	A	H	-	A	H
CA10X.chr1_57648117	1	57648117	-	A	A	H	H	A	A	B	H	B	A	-	H	H	B	A	H	H	A	B	A	H	H	H	H	B	A	A	B	B	H	H	A	-	H	H	H	H	H	H	B	H	A	H	H	A	H
CA10X.chr1_57660144	1	57660144	H	A	A	H	H	A	A	B	H	B	A	-	H	H	B	A	H	H	A	H	A	H	H	H	H	H	A	H	B	B	H	H	H	H	H	H	H	B	-	H	B	H	A	H	H	H	H
CA10X.chr1_57667059	1	57667059	H	A	A	H	H	A	-	B	H	B	A	A	H	H	B	A	H	A	A	H	A	H	H	H	H	B	A	A	B	B	H	H	A	H	H	A	H	B	H	H	B	H	A	H	B	A	A
CA10X.chr1_57669207	1	57669207	H	-	A	H	H	A	A	B	H	B	A	A	H	H	B	A	H	H	A	H	A	H	H	H	H	H	H	A	B	B	-	H	B	H	H	H	H	B	H	H	B	H	A	H	B	A	A
CA10X.chr1_58378205	1	58378205	H	A	A	H	H	A	A	B	H	B	A	A	H	H	B	A	H	H	A	H	A	H	H	H	H	B	A	H	B	B	H	H	H	H	H	H	H	B	H	H	B	H	A	H	-	H	A
CA10X.chr1_58498870	1	58498870	H	A	A	H	H	H	A	B	H	B	A	A	H	H	B	A	H	H	A	H	A	H	H	H	H	H	A	H	H	B	H	H	A	H	H	-	H	B	H	H	B	H	A	H	B	A	A
CA10X.chr1_58498936	1	58498936	H	A	A	H	H	H	A	B	H	B	A	A	H	H	B	A	H	H	A	H	A	H	H	H	H	H	A	H	B	B	H	H	B	H	H	H	H	B	H	H	B	H	A	H	B	A	A
CA10X.chr1_58507088	1	58507088	H	A	H	H	H	A	H	B	H	B	A	A	H	H	B	A	H	H	A	B	A	H	H	H	H	-	A	H	H	B	H	H	A	H	H	H	H	H	H	H	B	H	A	H	B	H	A
CA10X.chr1_58536342	1	58536342	H	-	A	H	H	A	A	B	H	B	H	A	H	H	B	A	H	H	A	H	A	H	H	H	H	B	A	H	B	B	H	H	B	H	H	H	H	B	H	H	B	H	A	H	B	H	A
CA10X.chr1_58574522	1	58574522	H	A	A	H	H	A	A	B	H	B	A	A	H	H	B	A	H	H	A	H	A	H	A	H	H	B	A	H	B	B	H	H	A	H	H	H	H	-	A	-	B	H	A	H	B	A	A
CA10X.chr1_58619810	1	58619810	H	A	A	H	H	A	A	B	H	B	A	A	H	H	B	A	H	H	A	H	A	H	H	H	H	B	A	H	B	B	H	H	A	H	H	H	H	B	H	H	B	H	A	H	B	A	A
CA10X.chr1_58684746	1	58684746	H	A	A	H	H	A	A	B	H	B	A	-	H	H	-	A	H	H	A	B	A	H	H	H	H	-	A	-	B	B	H	H	A	H	H	A	H	B	H	H	B	H	A	H	B	A	A
CA10X.chr1_58722819	1	58722819	H	A	A	H	H	A	A	B	H	B	A	A	H	H	B	A	H	H	A	H	A	H	H	H	H	B	A	H	B	B	H	H	B	H	H	H	H	B	H	H	B	H	A	H	H	A	A
CA10X.chr1_58868991	1	58868991	H	A	A	H	H	H	A	B	H	B	A	A	H	H	B	A	H	H	A	H	A	H	H	-	H	-	A	H	-	-	H	H	-	H	H	H	H	-	H	H	B	-	A	H	B	A	A
CA10X.chr1_59433573	1	59433573	H	A	A	H	H	A	A	B	H	B	A	A	H	H	B	-	H	H	A	B	A	H	H	H	H	-	A	H	B	B	H	H	H	H	H	H	H	B	H	H	B	H	A	H	H	A	A
CA10X.chr1_59792765	1	59792765	H	A	A	H	H	A	A	B	H	B	A	A	H	H	B	A	H	H	A	B	A	H	H	H	H	B	H	H	H	B	H	H	A	H	H	H	H	B	H	H	B	H	A	H	H	A	A
CA10X.chr1_60606932	1	60606932	H	A	A	H	H	-	A	B	H	B	A	A	H	H	B	A	H	H	A	H	A	H	H	H	H	B	A	H	B	B	H	H	B	H	H	H	H	B	H	H	B	H	A	H	-	A	A
CA10X.chr1_60636639	1	60636639	H	A	H	B	H	A	A	B	H	B	A	A	H	H	-	A	H	H	H	B	A	H	H	H	H	B	A	H	B	B	H	H	B	H	H	H	H	B	H	H	B	H	A	H	-	H	A
CA10X.chr1_60636660	1	60636660	H	A	H	B	H	A	A	B	H	B	A	A	H	H	-	A	H	H	H	B	A	H	H	H	H	B	A	-	B	B	H	H	B	H	H	H	H	B	H	H	B	H	A	H	-	H	A
CA10X.chr1_60638644	1	60638644	H	A	H	H	H	A	-	B	H	B	H	A	H	H	-	A	H	H	H	H	A	H	H	H	H	B	A	H	B	B	A	H	H	H	H	H	H	H	H	H	B	H	A	H	H	A	A
CA10X.chr1_60638681	1	60638681	H	A	-	H	H	A	-	B	H	B	H	A	H	H	B	A	H	H	H	H	A	H	H	H	H	B	A	H	B	B	A	H	H	H	H	H	H	H	H	H	B	H	A	H	H	A	A
CA10X.chr1_60646651	1	60646651	H	A	A	-	H	A	A	B	H	B	H	A	H	H	-	A	H	H	H	H	A	H	H	H	H	B	A	-	B	B	H	-	H	H	H	H	H	B	H	H	B	-	A	H	B	A	A
CA10X.chr1_60659883	1	60659883	H	A	A	H	H	A	H	B	H	B	A	A	H	H	B	A	H	H	A	H	A	H	H	H	H	B	A	H	B	B	H	H	B	H	H	A	H	B	H	H	B	H	A	H	B	A	A
CA10X.chr1_60666708	1	60666708	H	A	A	H	H	A	A	B	H	B	A	A	H	H	B	A	H	H	A	H	A	H	H	H	H	H	A	H	B	B	H	H	H	H	H	H	H	B	H	H	B	H	A	H	H	A	A
CA10X.chr1_60666838	1	60666838	H	A	A	H	H	A	A	B	H	B	-	-	H	H	-	A	H	H	A	H	A	H	H	H	H	H	A	H	B	B	H	H	H	H	H	A	H	B	H	H	B	H	A	H	-	-	A
CA10X.chr1_60687075	1	60687075	H	A	A	H	H	A	A	B	H	B	A	A	H	H	B	A	H	H	A	B	A	H	H	H	H	B	A	H	B	B	H	H	B	H	H	H	H	B	H	H	B	H	A	H	B	H	A
CA10X.chr1_60687113	1	60687113	H	A	A	H	H	A	A	B	H	B	A	A	H	H	B	A	H	H	A	B	A	H	H	H	H	B	A	H	B	B	H	H	B	H	H	H	H	B	H	H	B	H	A	H	B	-	A
CA10X.chr1_60725189	1	60725189	H	A	A	H	H	A	A	B	H	B	A	A	H	H	-	A	H	H	A	H	A	H	H	H	H	-	A	H	B	B	H	H	B	H	H	H	H	B	H	H	B	H	A	H	B	A	A
CA10X.chr1_60725258	1	60725258	H	A	A	H	H	A	-	B	H	B	A	A	H	H	-	A	H	H	H	H	A	H	H	H	H	H	A	H	B	B	H	H	B	H	H	H	H	B	H	H	B	H	A	H	B	A	A
CA10X.chr1_60769750	1	60769750	-	A	A	H	H	H	A	B	H	B	A	A	H	H	B	A	H	H	A	-	A	H	H	H	H	H	H	H	B	B	H	-	-	H	H	H	H	B	H	H	B	H	A	H	B	A	H
CA10X.chr1_60770208	1	60770208	-	A	A	H	H	A	A	B	H	B	A	A	H	H	B	A	H	H	A	H	A	H	H	H	H	H	-	B	B	B	H	H	-	H	H	H	H	B	H	H	B	H	A	H	H	A	A
CA10X.chr1_60770255	1	60770255	-	A	A	H	H	A	A	B	H	B	A	A	H	H	B	A	H	H	A	H	A	H	H	H	H	H	-	B	B	B	H	H	H	H	H	H	H	B	H	H	B	H	A	H	H	A	A
CA10X.chr1_60770338	1	60770338	H	A	A	H	H	A	A	B	H	B	A	A	H	H	B	A	H	H	A	H	A	H	H	H	H	H	H	B	B	B	H	H	H	H	H	H	H	B	H	H	B	H	A	H	H	A	A
CA10X.chr1_60770405	1	60770405	-	A	A	H	H	A	A	B	H	B	A	A	H	H	B	A	H	H	A	H	A	H	H	H	H	H	-	B	B	B	H	H	H	H	H	H	H	B	H	H	B	H	A	H	H	A	A
CA10X.chr1_60773147	1	60773147	H	A	A	H	H	A	A	B	H	B	A	-	H	H	B	A	H	H	A	H	A	H	H	H	-	B	H	H	B	B	H	H	B	H	H	H	H	B	H	H	B	H	A	H	-	A	H
CA10X.chr1_60773248	1	60773248	H	A	A	H	H	A	A	B	H	B	A	-	H	H	B	A	H	H	A	H	A	H	H	H	H	B	H	H	B	B	H	H	B	H	H	H	H	B	H	H	B	H	A	H	H	A	H
CA10X.chr1_60789037	1	60789037	-	A	A	H	H	A	A	B	H	B	A	A	H	H	B	A	H	H	A	H	A	H	H	H	H	B	A	H	B	B	-	H	H	H	H	H	H	B	H	H	B	H	A	H	-	H	A
CA10X.chr1_60789291	1	60789291	-	A	A	-	H	-	A	B	H	B	A	A	H	H	B	A	H	H	A	H	A	H	H	H	H	B	A	H	B	B	-	H	H	H	H	H	H	B	H	H	B	H	A	H	-	H	A
CA10X.chr1_60789598	1	60789598	H	A	A	H	H	A	A	B	H	B	A	A	H	H	B	A	H	H	A	H	A	H	H	H	H	H	A	H	B	B	H	H	H	H	H	H	H	B	H	H	B	H	A	H	H	A	A
CA10X.chr1_60833449	1	60833449	H	A	A	H	H	A	A	B	H	B	A	A	H	H	B	A	H	H	A	H	A	H	H	H	H	B	-	H	B	B	-	H	B	H	H	H	H	B	H	H	B	H	A	H	H	A	A
CA10X.chr1_60833539	1	60833539	H	A	A	H	H	A	A	B	H	B	A	A	H	H	B	A	H	H	A	H	A	H	H	H	H	B	-	H	B	B	-	H	B	H	H	H	H	B	H	H	B	H	A	H	H	A	A
CA10X.chr1_60833545	1	60833545	H	A	A	H	H	A	A	B	H	B	A	A	H	H	B	A	H	H	A	H	A	H	H	H	H	B	-	H	B	B	-	H	B	H	H	H	H	B	H	H	B	H	A	H	H	A	A
CA10X.chr1_60936572	1	60936572	H	A	A	H	H	A	A	B	H	B	A	A	H	H	B	A	H	H	A	H	A	H	H	H	H	-	A	H	B	B	-	A	H	H	H	A	H	B	H	H	B	H	A	H	H	H	-
CA10X.chr1_60936584	1	60936584	H	A	A	H	H	A	A	B	H	B	A	A	H	H	B	A	H	H	A	H	A	H	H	H	H	H	A	H	B	B	A	H	H	H	H	A	H	-	H	H	B	H	A	H	H	A	H
CA10X.chr1_60987274	1	60987274	H	A	A	B	H	A	A	B	H	B	A	A	H	H	B	A	H	H	A	-	A	H	H	H	H	B	A	H	B	B	H	H	H	H	H	H	H	B	H	H	B	H	A	H	B	A	A
CA10X.chr1_60987283	1	60987283	H	A	A	B	H	A	A	B	H	B	A	A	H	H	B	A	H	H	A	-	A	H	H	H	H	B	A	H	B	B	H	H	H	H	H	H	H	B	H	H	B	H	A	H	B	A	A
CA10X.chr1_60992224	1	60992224	H	A	A	H	H	A	A	B	H	B	A	A	H	H	B	A	H	H	A	B	A	H	H	H	H	B	A	H	B	B	H	H	H	H	H	H	H	B	H	H	B	H	A	H	H	H	A
CA10X.chr1_60992235	1	60992235	H	A	A	H	H	A	A	B	H	B	A	A	H	H	B	A	H	H	A	B	A	H	H	H	H	B	A	H	B	B	H	H	H	H	H	H	H	B	H	H	B	H	A	H	H	H	A
CA10X.chr1_61011500	1	61011500	H	A	-	H	H	A	A	B	H	B	H	A	H	H	B	A	-	H	H	H	A	H	H	H	H	B	H	H	B	B	H	H	H	H	H	H	H	B	H	H	B	H	A	H	-	-	A
CA10X.chr1_61021390	1	61021390	H	-	A	H	H	A	-	B	H	B	A	A	H	H	B	A	H	H	A	H	A	H	H	H	H	B	A	B	B	B	H	H	H	H	H	H	H	-	H	H	B	H	A	H	H	H	A
CA10X.chr1_61021396	1	61021396	H	-	A	H	H	A	-	B	H	B	A	A	H	H	B	A	H	H	A	H	A	H	H	H	H	B	A	B	B	B	H	H	H	H	H	H	H	-	H	H	B	H	A	H	H	H	A
CA10X.chr1_61021469	1	61021469	H	H	A	H	H	A	H	B	H	B	A	A	H	H	B	A	H	H	A	H	A	H	H	H	H	B	A	B	B	B	H	H	H	H	H	H	H	H	H	H	B	H	A	H	H	H	A
CA10X.chr1_61581233	1	61581233	A	A	A	H	H	H	A	B	H	B	-	A	H	H	B	A	H	H	A	H	A	H	H	H	H	B	A	H	B	B	H	H	A	H	H	H	H	H	H	H	B	H	A	H	H	A	A
CA10X.chr1_61874150	1	61874150	H	A	H	H	H	A	A	B	H	B	A	A	H	H	B	A	H	H	A	H	A	H	H	H	H	H	A	B	B	B	-	H	H	H	H	H	H	B	H	H	B	H	-	H	-	-	A
CA10X.chr1_62013930	1	62013930	H	A	A	H	H	A	A	B	H	B	A	A	H	H	B	A	H	H	A	H	A	H	H	H	H	H	A	H	B	B	H	H	A	H	H	H	H	H	H	H	B	H	A	H	H	A	A
CA10X.chr1_63007553	1	63007553	-	A	A	H	B	A	A	B	H	B	A	A	H	H	B	H	H	H	A	H	A	H	H	H	H	H	A	A	B	B	H	H	A	H	H	H	H	-	H	H	B	B	H	H	H	A	H
CA10X.chr1_63621060	1	63621060	H	A	A	H	B	A	A	B	H	B	A	A	H	H	B	H	H	H	A	H	A	H	H	H	H	B	A	A	B	B	H	H	B	H	H	H	H	B	H	H	B	B	H	H	H	A	H
CA10X.chr1_65092550	1	65092550	H	A	A	H	H	-	H	B	H	B	A	A	H	H	B	H	H	H	A	H	A	H	H	H	H	H	A	H	B	B	H	H	B	H	H	H	H	-	H	H	B	H	A	H	H	H	A
CA10X.chr1_65094394	1	65094394	H	A	A	H	H	A	A	B	H	B	A	A	H	H	B	H	H	H	A	H	A	H	H	H	H	-	A	H	B	B	H	H	B	H	H	H	H	B	H	H	B	H	A	H	H	H	A
CA10X.chr1_65099082	1	65099082	-	A	A	H	H	H	A	B	H	B	A	A	H	H	B	H	H	H	A	H	A	H	H	-	H	H	A	A	B	B	H	-	B	H	H	H	H	H	H	H	B	H	A	H	H	A	A
CA10X.chr1_65099112	1	65099112	-	A	A	H	H	H	A	B	H	B	A	A	H	H	B	H	H	H	A	H	A	H	H	-	H	H	A	A	B	B	H	-	B	H	H	H	H	H	H	H	B	H	A	H	H	A	A
CA10X.chr1_65102843	1	65102843	H	A	A	H	H	A	A	-	H	B	A	A	H	H	B	A	H	H	A	-	A	-	H	H	H	B	A	H	B	B	H	H	B	H	H	H	H	B	H	H	B	H	A	-	H	H	A
CA10X.chr1_65143880	1	65143880	H	A	A	H	A	A	H	-	H	B	A	A	H	H	-	H	H	H	A	H	A	A	H	H	H	B	A	A	B	B	-	H	B	H	H	A	H	B	H	B	B	H	A	A	H	A	A
CA10X.chr1_66712934	1	66712934	H	A	A	H	B	A	A	H	B	B	A	A	H	H	B	H	H	H	-	B	A	H	H	H	H	B	A	A	B	B	H	H	B	H	H	A	H	B	H	H	B	B	H	H	H	A	A
CA10X.chr1_67005113	1	67005113	H	A	A	H	B	A	A	H	B	B	A	A	H	H	B	H	H	H	A	H	A	H	H	H	H	B	A	H	B	B	H	H	-	H	H	H	H	B	H	H	B	B	H	H	H	A	A
CA10X.chr1_68070278	1	68070278	H	A	H	H	B	A	A	B	H	B	A	A	H	H	B	H	H	-	-	H	A	H	H	H	H	B	A	-	B	B	B	H	B	H	H	H	H	B	H	H	B	B	H	H	H	A	A
CA10X.chr1_68360069	1	68360069	H	A	A	H	B	A	A	B	H	B	A	A	H	H	B	H	H	H	A	H	A	H	H	H	H	B	A	H	B	B	H	H	B	H	H	H	H	B	H	H	B	B	H	H	H	A	A
CA10X.chr1_69974794	1	69974794	H	A	A	H	B	-	A	B	H	B	A	A	H	H	B	H	H	H	A	H	A	H	H	H	H	-	A	H	B	B	H	H	B	H	H	H	H	B	H	H	B	B	H	H	H	A	A
CA10X.chr1_70056508	1	70056508	-	A	A	H	B	A	A	B	H	B	A	A	H	A	B	H	H	H	A	H	A	H	-	H	H	H	A	A	B	B	H	H	B	H	H	H	H	B	A	H	B	B	H	H	H	A	A
CA10X.chr1_70867546	1	70867546	H	A	A	H	-	A	H	B	H	B	A	A	H	H	B	H	H	H	-	H	A	H	H	H	H	H	A	A	B	B	H	H	B	H	H	H	H	B	H	H	B	B	H	H	H	H	A
CA10X.chr1_72452185	1	72452185	-	A	A	H	B	A	A	B	-	B	A	A	H	H	B	H	H	H	A	B	A	H	H	A	H	B	-	A	B	B	H	H	B	H	H	H	H	-	H	H	B	B	H	H	B	A	A
CA10X.chr1_72996708	1	72996708	H	A	A	H	B	A	A	B	H	B	A	A	H	H	B	H	A	H	A	H	A	H	H	H	B	H	A	H	B	B	H	H	H	H	H	H	H	B	H	H	B	B	H	H	H	A	A
CA10X.chr1_73012541	1	73012541	H	A	A	B	B	H	A	B	H	B	A	A	H	H	-	H	H	H	A	H	A	H	H	H	H	B	A	A	B	B	H	H	B	H	H	H	H	B	H	H	B	B	H	H	H	A	A
CA10X.chr1_73012737	1	73012737	H	A	A	B	B	-	A	B	H	B	A	A	H	H	-	H	H	H	A	H	A	H	H	H	H	B	A	A	B	B	H	H	B	H	H	H	H	B	H	H	B	B	H	H	H	A	A
CA10X.chr1_73081031	1	73081031	-	A	A	H	H	A	A	B	H	B	A	A	H	H	B	-	-	-	H	B	A	H	H	H	H	H	A	A	B	B	H	H	B	B	H	H	H	H	H	H	B	B	H	H	H	H	A
CA10X.chr1_74993950	1	74993950	H	A	A	H	B	A	A	B	H	B	A	-	H	H	B	H	H	H	A	B	A	-	H	H	H	H	H	A	B	B	H	H	B	H	B	H	H	H	H	H	B	B	H	H	H	A	A
CA10X.chr1_74993962	1	74993962	H	A	A	H	B	A	A	B	H	B	A	-	H	H	B	H	H	H	A	B	A	-	H	H	H	H	H	A	B	B	H	H	B	H	B	H	H	H	H	H	B	B	H	H	H	A	A
CA10X.chr1_74993964	1	74993964	H	A	A	H	B	A	A	B	H	B	A	-	H	H	B	H	H	H	A	B	A	-	H	H	H	H	H	A	B	B	H	H	B	H	B	H	H	H	H	H	B	B	H	H	H	A	A
CA10X.chr1_74993967	1	74993967	H	A	A	H	B	A	A	B	H	B	A	-	H	H	B	H	H	H	A	B	A	-	H	H	H	H	H	A	B	B	H	H	B	H	B	H	H	H	H	H	B	B	H	H	H	A	A
CA10X.chr1_75688263	1	75688263	H	A	A	H	B	A	A	H	B	B	A	A	H	H	B	H	H	H	A	H	A	H	H	H	H	B	A	A	B	B	B	H	B	H	H	H	H	B	H	H	B	B	H	H	H	H	A
CA10X.chr1_76060140	1	76060140	-	H	A	H	B	A	A	H	B	B	A	A	H	H	B	B	H	H	A	H	A	H	H	H	H	B	A	H	B	B	H	H	B	H	H	H	H	-	H	H	B	B	H	H	H	A	A
CA10X.chr1_76474405	1	76474405	H	A	A	H	B	A	A	H	B	B	A	A	H	H	B	H	H	H	A	H	A	H	H	H	H	-	H	H	B	B	H	H	H	H	H	H	H	B	H	H	B	B	H	H	H	H	A
CA10X.chr1_76735398	1	76735398	-	H	A	H	B	H	A	H	B	B	A	A	H	H	B	H	H	H	A	H	A	-	H	H	H	B	A	-	B	B	H	H	B	H	H	H	-	B	H	H	B	B	B	B	H	H	H
CA10X.chr1_77592276	1	77592276	H	A	A	H	B	A	-	-	B	B	A	A	H	H	B	H	H	H	A	B	A	H	H	H	H	B	A	-	B	B	H	A	A	H	H	H	H	-	H	H	B	B	H	H	H	-	A
CA10X.chr1_77598908	1	77598908	H	H	A	H	B	-	A	H	B	B	A	A	H	H	-	H	H	H	A	H	A	H	H	H	H	B	A	A	-	B	-	A	A	H	H	-	H	H	H	H	B	B	H	H	H	A	H
CA10X.chr1_77736439	1	77736439	H	A	H	B	B	A	A	H	B	B	H	A	H	H	B	H	H	H	A	H	A	H	H	H	H	B	A	-	B	B	B	A	H	H	H	H	H	B	H	H	B	B	H	H	H	A	H
CA10X.chr1_78736792	1	78736792	H	H	A	B	B	A	A	H	B	B	A	A	H	H	B	H	H	H	A	H	A	H	H	H	H	B	A	A	B	B	H	A	B	H	H	H	H	B	H	H	B	B	H	H	B	A	A
CA10X.chr1_78774973	1	78774973	-	-	A	B	B	A	A	H	B	B	A	A	H	H	B	H	H	-	A	H	A	-	-	H	-	B	H	-	B	B	H	A	B	H	H	A	H	B	H	H	B	B	H	H	H	A	A
CA10X.chr1_79234028	1	79234028	H	A	A	B	B	A	A	H	B	B	A	A	H	H	B	H	H	H	A	H	A	H	H	H	H	H	A	-	B	B	H	A	A	H	H	H	H	-	H	H	B	B	H	H	H	A	A
CA10X.chr1_79371231	1	79371231	H	A	A	H	B	A	A	H	B	B	H	A	H	H	B	H	H	H	A	H	A	-	H	H	H	B	A	A	B	B	-	A	H	H	H	H	H	-	H	-	B	B	H	H	H	A	-
CA10X.chr1_79770151	1	79770151	-	A	-	H	B	A	-	-	B	B	A	A	H	H	-	H	H	H	A	H	A	H	H	H	H	H	A	-	B	B	H	A	B	H	H	H	H	B	H	H	B	B	H	H	H	A	A
CA10X.chr1_80542877	1	80542877	H	H	A	H	B	A	A	H	B	B	A	A	H	H	B	H	H	H	H	B	A	H	H	H	H	B	A	A	B	B	A	A	H	H	H	A	H	B	H	H	B	B	H	H	H	H	H
CA10X.chr1_80745777	1	80745777	H	-	A	-	B	A	A	H	B	B	-	A	H	H	B	H	H	H	A	H	A	H	H	H	H	B	A	A	B	H	H	A	A	H	H	H	H	H	H	H	B	B	H	H	H	A	A
CA10X.chr1_81679960	1	81679960	H	-	A	H	B	A	A	H	B	B	A	A	H	H	B	H	H	H	-	H	A	H	H	H	H	B	-	A	B	B	H	A	H	H	H	H	H	B	H	H	B	B	H	H	H	A	A
CA10X.chr1_82040154	1	82040154	H	A	A	H	B	A	A	H	B	B	A	A	H	H	B	H	H	H	A	H	A	H	H	H	H	H	A	A	B	B	H	A	A	H	H	H	H	B	-	H	B	B	H	H	H	A	A
CA10X.chr1_83054099	1	83054099	H	A	A	H	B	A	A	H	B	B	A	A	H	H	B	H	H	H	H	H	A	H	H	H	H	B	A	A	B	B	H	A	B	H	H	H	H	B	H	H	B	B	H	H	H	A	A
CA10X.chr1_83197409	1	83197409	H	A	A	H	B	A	A	H	B	B	A	A	H	H	B	H	H	H	A	H	A	H	H	H	H	B	A	A	B	B	H	A	B	H	H	H	H	B	H	H	B	B	H	H	H	A	A
CA10X.chr1_83200935	1	83200935	H	A	A	-	B	A	A	H	B	B	A	A	H	H	B	H	H	-	A	B	A	-	-	H	H	B	-	A	B	B	H	A	B	H	H	H	-	B	H	H	B	B	H	H	H	A	A
CA10X.chr1_84058197	1	84058197	H	A	A	H	B	A	A	H	B	B	-	A	H	H	-	H	H	H	A	H	A	H	H	H	H	H	A	H	B	-	H	A	A	H	H	H	H	B	H	H	B	B	H	H	H	A	A
CA10X.chr1_85095778	1	85095778	H	A	A	H	B	A	A	H	B	B	A	A	H	H	B	H	H	H	H	H	A	H	H	H	H	B	-	H	B	B	H	A	B	H	H	H	H	H	H	H	B	B	H	H	H	A	A
CA10X.chr1_85390718	1	85390718	-	A	A	H	B	A	A	H	-	B	H	A	H	H	B	H	H	H	A	H	A	H	H	H	-	B	-	A	B	B	H	A	A	H	H	H	-	H	A	H	B	B	H	H	-	A	H
CA10X.chr1_85713058	1	85713058	H	A	A	H	B	A	A	B	B	B	A	A	H	H	B	H	H	H	A	H	A	H	H	H	H	H	A	H	B	B	A	A	B	H	H	H	H	B	H	H	B	B	H	H	H	H	A
CA10X.chr1_86159879	1	86159879	H	A	A	H	B	A	A	H	B	B	A	A	H	H	B	H	A	H	A	B	A	H	H	H	H	H	A	A	B	B	-	A	H	H	H	H	H	B	H	H	B	B	H	H	H	A	A
CA10X.chr1_87213818	1	87213818	H	A	-	H	B	A	A	-	B	B	A	A	H	H	-	H	H	H	A	B	A	H	H	H	H	B	A	A	-	B	H	A	A	H	H	H	H	H	H	H	B	B	H	H	H	A	A
CA10X.chr1_88506409	1	88506409	-	A	A	H	B	A	A	H	B	B	A	-	H	H	B	H	H	H	A	B	A	-	H	H	H	B	A	H	B	B	H	A	H	H	H	H	H	B	H	H	B	B	H	H	H	H	H
CA10X.chr1_89780060	1	89780060	-	A	A	H	B	A	A	H	B	B	A	A	H	H	B	H	H	H	A	H	A	H	-	H	H	-	A	A	B	B	H	A	H	H	H	H	H	-	-	H	B	B	H	H	H	A	A
CA10X.chr1_90391612	1	90391612	H	A	A	H	B	A	A	B	B	B	H	A	H	H	B	H	H	H	A	B	A	H	H	H	H	B	A	H	B	B	H	H	B	H	H	H	H	B	H	H	B	B	H	H	H	A	A
CA10X.chr1_90497635	1	90497635	-	A	A	H	B	A	A	H	B	B	H	A	H	H	B	H	H	H	A	H	A	H	H	H	H	B	A	A	B	B	H	A	H	H	H	A	H	B	H	H	B	B	H	H	H	A	A
CA10X.chr1_90710386	1	90710386	H	A	A	H	B	A	A	H	B	B	A	A	H	H	B	H	H	H	A	H	A	A	H	H	H	B	A	A	B	B	-	A	B	H	H	H	H	B	H	H	B	B	H	H	H	A	A
CA10X.chr1_91646228	1	91646228	H	A	A	H	B	A	A	B	-	B	A	A	H	H	-	-	H	H	A	B	A	H	H	H	H	H	A	A	B	B	H	H	B	H	H	H	H	B	H	H	B	B	H	H	H	H	H
CA10X.chr1_92154847	1	92154847	H	A	A	H	B	-	A	H	B	B	A	A	H	H	B	H	H	H	-	H	A	H	H	H	H	B	A	A	B	B	B	H	B	H	H	H	H	B	H	H	B	B	H	H	H	A	A
CA10X.chr1_92718347	1	92718347	-	A	A	H	B	A	A	H	B	B	A	A	H	H	B	H	H	H	A	H	A	H	H	H	H	B	A	A	B	B	H	H	-	H	H	H	H	B	H	H	B	B	H	H	H	A	A
CA10X.chr1_93547789	1	93547789	H	A	A	H	B	A	A	H	B	B	A	A	H	H	B	H	H	H	-	H	A	H	H	H	B	H	H	A	B	-	H	H	B	H	H	A	H	B	H	H	B	B	H	H	H	A	A
CA10X.chr1_94849858	1	94849858	-	A	A	H	B	A	A	H	B	B	A	A	H	H	B	H	H	H	A	H	A	-	H	H	H	B	A	A	B	B	H	H	A	H	H	H	H	B	H	H	B	B	H	H	H	A	A
CA10X.chr1_95546980	1	95546980	-	A	A	H	B	A	A	H	B	B	A	A	H	H	B	H	H	H	A	H	A	H	H	H	H	B	A	H	B	B	H	H	B	-	H	H	H	B	H	H	B	B	H	H	H	A	H
CA10X.chr1_97972932	1	97972932	H	A	A	H	B	A	A	B	H	B	A	A	H	H	B	H	H	H	A	H	A	H	H	H	H	B	A	A	B	H	H	A	A	H	H	H	H	-	H	H	B	B	H	H	B	A	H
CA10X.chr1_98047858	1	98047858	-	A	A	B	B	A	A	H	B	B	A	A	H	H	B	H	H	H	A	H	A	-	H	H	H	B	A	H	B	B	H	A	B	H	H	H	H	B	H	H	B	B	H	H	H	A	H
CA10X.chr1_98556456	1	98556456	-	A	A	H	B	A	A	H	B	B	A	A	H	H	B	H	H	H	A	B	A	-	H	H	H	B	A	A	B	B	H	A	A	H	H	H	H	H	H	H	B	B	H	H	H	A	A
CA10X.chr1_98655591	1	98655591	H	A	A	H	B	A	A	H	B	B	H	A	H	H	B	H	H	H	H	H	A	A	H	H	H	B	-	-	B	B	H	A	B	H	H	H	H	B	H	H	B	B	H	-	H	-	A
CA10X.chr1_98810572	1	98810572	H	A	A	H	B	A	A	H	B	B	A	-	H	H	B	H	H	H	A	H	A	A	H	H	-	B	A	H	B	B	H	A	B	H	B	H	H	B	H	H	B	B	H	H	H	A	A
CA10X.chr1_98836850	1	98836850	H	A	A	H	B	A	A	H	B	B	A	A	H	H	B	H	H	H	A	H	A	H	H	H	H	B	A	-	B	B	H	A	B	H	H	H	H	B	H	H	B	B	H	H	H	A	H
CA10X.chr1_98836999	1	98836999	H	A	A	H	B	A	A	H	B	B	A	A	H	H	B	H	H	H	A	H	A	H	H	H	H	B	A	-	B	B	H	A	-	H	H	H	H	B	H	H	B	B	H	H	H	A	H
CA10X.chr1_98890264	1	98890264	H	A	A	H	B	A	A	H	B	B	H	A	H	H	B	H	H	H	A	H	A	H	H	H	H	B	A	A	B	B	H	A	H	H	H	H	H	B	H	H	B	B	H	H	H	H	A
CA10X.chr1_99473426	1	99473426	H	A	A	H	B	H	-	H	B	B	H	-	H	H	H	H	H	H	A	H	A	H	H	H	H	B	A	A	B	B	-	A	A	H	H	A	H	B	A	H	B	B	H	H	H	A	A
CA10X.chr1_99473621	1	99473621	H	A	A	H	B	A	A	H	H	B	A	A	H	H	-	H	H	H	A	B	A	H	H	H	H	H	A	A	B	H	-	A	A	H	H	H	H	B	H	H	B	B	H	H	H	A	A
CA10X.chr1_100230965	1	100230965	H	A	A	H	B	A	A	H	B	B	H	A	H	H	B	H	H	H	A	H	A	H	H	H	H	H	-	A	B	B	H	H	H	H	H	H	H	B	H	H	B	B	H	H	H	H	A
CA10X.chr1_100235006	1	100235006	H	A	A	H	B	A	A	H	B	B	H	A	H	H	B	H	H	H	A	H	A	H	H	H	H	B	A	A	B	B	H	H	H	H	H	H	H	B	H	H	B	B	H	H	H	-	H
CA10X.chr1_100432430	1	100432430	H	A	A	H	B	A	A	H	B	B	A	A	H	H	B	B	H	B	A	H	A	H	H	H	H	B	A	A	B	B	B	H	H	H	H	H	H	B	H	H	B	B	H	H	H	H	A
CA10X.chr1_100829364	1	100829364	H	H	A	H	B	A	A	B	H	B	A	A	H	H	-	H	H	H	A	H	A	H	H	H	H	B	A	H	B	B	H	H	B	H	H	H	H	B	H	H	B	B	H	H	H	H	H
CA10X.chr1_100899896	1	100899896	-	A	A	H	B	A	A	H	B	B	A	A	H	H	B	H	H	H	A	H	A	H	H	H	-	B	A	H	B	B	H	H	B	H	H	H	-	B	H	H	B	B	H	H	H	H	A
CA10X.chr1_101000172	1	101000172	-	H	-	H	B	A	A	H	B	B	H	A	H	H	B	H	H	H	H	H	A	H	H	H	-	H	-	H	B	B	H	H	H	H	H	H	H	-	-	H	B	B	H	H	H	A	H
CA10X.chr1_101164138	1	101164138	H	-	H	H	B	A	A	H	B	B	A	A	H	H	B	H	H	H	A	H	A	H	H	H	H	-	A	H	B	B	H	H	B	H	H	H	H	B	H	H	B	B	H	H	H	A	H
CA10X.chr1_101177174	1	101177174	H	A	A	H	B	A	A	H	B	B	A	A	H	H	B	-	H	H	A	H	A	H	-	H	H	H	A	A	B	B	H	-	B	H	H	H	H	B	H	H	B	B	H	H	H	-	-
CA10X.chr1_101398749	1	101398749	H	A	A	H	B	A	A	H	B	B	A	A	H	H	B	H	H	H	A	H	A	H	H	H	H	B	A	H	B	B	B	-	B	H	H	H	H	H	H	H	B	B	H	H	H	A	A
CA10X.chr1_101793636	1	101793636	H	A	H	H	B	A	A	H	B	B	A	A	H	H	B	H	H	H	A	H	A	H	H	H	H	H	A	H	B	B	H	H	B	H	H	H	H	B	H	H	B	B	H	H	H	H	A
CA10X.chr1_101866494	1	101866494	-	A	A	H	B	A	A	H	B	B	-	A	H	H	B	H	H	H	H	H	A	H	H	H	H	B	-	A	B	B	H	H	H	H	H	H	H	B	H	H	B	B	H	H	B	A	A
CA10X.chr1_101988026	1	101988026	H	A	A	H	B	A	A	H	B	B	A	A	-	H	B	H	H	H	A	H	A	H	H	H	H	B	A	A	B	B	H	H	H	H	H	H	H	B	H	H	B	B	H	H	H	H	A
CA10X.chr1_102416263	1	102416263	H	A	-	H	B	A	A	H	B	B	H	A	H	H	B	H	H	H	A	H	A	H	H	H	H	B	A	A	B	B	H	H	H	H	H	H	H	B	H	H	B	B	H	H	B	A	H
CA10X.chr1_104572062	1	104572062	H	A	A	H	B	A	H	H	B	B	A	-	H	H	-	H	H	H	A	H	A	H	H	H	H	B	A	A	B	B	H	-	A	H	H	H	B	H	H	H	B	B	H	H	H	A	A
CA10X.chr1_105161764	1	105161764	-	A	-	H	B	A	A	H	-	B	A	A	H	H	B	H	H	H	A	B	A	H	H	H	H	B	A	-	B	B	H	H	B	H	H	H	H	B	H	H	B	B	H	H	H	A	-
CA10X.chr1_105309968	1	105309968	H	A	A	H	B	A	A	H	B	B	A	A	H	H	B	H	H	H	-	H	A	H	H	H	H	H	A	A	B	B	H	H	B	H	H	H	H	B	H	-	B	B	H	H	H	H	-
CA10X.chr1_105521229	1	105521229	H	A	A	H	B	A	A	H	B	B	A	A	H	H	B	H	H	H	A	B	A	H	H	H	H	-	H	A	B	B	H	H	H	H	H	H	H	B	H	H	B	B	H	H	H	A	A
CA10X.chr1_105723822	1	105723822	H	A	A	H	B	A	A	H	B	B	A	A	H	H	B	H	H	H	A	H	A	H	-	H	H	B	H	A	B	B	H	-	B	H	H	H	H	B	H	H	B	B	H	H	H	H	A
CA10X.chr1_105821709	1	105821709	H	A	A	H	B	H	A	H	B	B	A	-	H	H	B	H	H	H	A	H	A	H	H	H	H	B	A	A	B	B	H	H	B	H	H	H	H	H	H	H	B	B	H	H	H	-	A
CA10X.chr1_106061880	1	106061880	H	A	H	H	B	A	A	H	B	B	A	A	H	H	B	H	H	H	A	H	A	H	A	H	H	B	A	A	B	B	A	H	-	H	H	H	H	B	H	H	B	B	H	H	H	A	A
CA10X.chr1_106107019	1	106107019	-	A	A	H	B	-	A	H	H	B	H	A	H	H	B	H	H	H	A	H	A	H	H	H	H	B	A	A	B	B	H	H	B	H	H	H	H	B	H	H	B	B	H	H	B	A	A
CA10X.chr1_106107175	1	106107175	-	H	A	H	B	-	A	H	H	B	-	A	H	H	B	H	H	H	A	H	A	H	H	H	H	B	A	A	B	B	H	H	B	H	H	H	H	B	H	H	B	B	H	H	B	A	A
CA10X.chr1_106373696	1	106373696	-	A	A	H	B	H	A	H	B	B	A	A	H	H	B	-	H	H	A	H	A	H	H	H	H	B	A	H	B	B	A	A	B	H	H	H	H	B	H	H	B	B	H	H	H	A	A
CA10X.chr1_106639165	1	106639165	H	-	A	-	B	A	H	H	-	B	A	A	H	H	B	-	H	H	A	H	A	H	H	H	H	B	A	-	B	B	H	H	-	H	H	H	H	B	H	H	B	B	H	H	H	H	A
CA10X.chr1_106904508	1	106904508	H	A	A	H	B	A	H	H	B	B	A	A	H	H	B	H	H	H	A	B	A	H	H	H	H	B	A	A	B	B	H	H	B	H	H	H	H	B	A	H	B	B	H	H	H	H	H
CA10X.chr1_107437507	1	107437507	A	A	A	H	B	A	A	H	B	B	A	A	H	H	B	H	H	H	A	H	A	H	H	H	H	B	A	H	B	B	H	H	B	H	H	H	H	B	H	H	B	B	H	H	-	H	-
CA10X.chr1_107510726	1	107510726	H	H	A	H	B	A	A	H	H	B	A	-	H	H	B	H	H	H	A	B	A	H	H	H	H	B	A	A	B	B	H	H	H	H	H	-	H	B	H	H	B	B	H	H	H	A	A
CA10X.chr1_107890375	1	107890375	H	A	A	B	B	A	A	H	B	B	A	A	H	H	B	H	H	H	H	H	A	H	H	H	H	H	H	A	B	B	H	H	B	H	H	H	H	B	H	H	B	B	H	H	H	H	A
CA10X.chr1_108138195	1	108138195	H	H	A	H	B	A	A	H	B	B	H	A	H	H	B	H	H	H	A	H	A	H	H	H	H	B	A	H	B	B	H	H	-	H	H	H	H	B	H	H	B	B	H	H	H	-	A
CA10X.chr1_109127855	1	109127855	-	A	A	H	B	A	A	H	B	B	A	A	H	H	B	H	H	H	A	H	A	H	H	H	H	B	A	H	B	B	H	A	B	H	H	H	H	B	H	H	B	B	H	H	H	A	H
CA10X.chr1_110781325	1	110781325	H	A	A	B	B	A	A	H	B	B	A	A	H	H	B	H	H	H	A	B	A	H	H	H	H	B	H	A	B	B	H	H	A	H	H	H	H	B	-	H	B	B	H	H	H	A	-
CA10X.chr1_110876785	1	110876785	H	A	A	H	B	H	A	H	B	B	A	-	B	H	-	-	H	H	A	H	A	B	H	-	H	B	A	A	B	B	H	H	H	H	H	H	H	B	H	H	B	B	H	H	H	A	A
CA10X.chr1_111374675	1	111374675	-	A	A	H	B	A	A	H	H	B	A	A	H	H	H	H	H	H	A	H	A	H	H	H	H	B	-	H	B	B	H	H	B	H	H	H	H	B	H	H	B	B	H	H	H	A	A
CA10X.chr1_111374752	1	111374752	-	A	A	H	B	A	A	H	H	B	A	A	H	H	H	H	H	H	A	H	A	H	H	H	H	B	A	H	B	B	H	H	B	H	H	H	H	B	H	H	B	B	H	H	H	A	A
CA10X.chr1_111501846	1	111501846	H	A	A	H	B	A	A	H	B	B	A	-	H	H	-	H	H	H	A	B	A	-	H	H	H	H	A	A	B	B	-	A	H	H	H	H	H	B	H	H	B	B	H	H	H	H	-
CA10X.chr1_114115965	1	114115965	H	A	A	B	B	A	A	H	B	B	H	A	H	H	H	H	H	H	A	H	A	H	H	H	H	B	A	H	H	B	H	A	A	H	H	H	H	B	H	H	B	B	H	H	H	A	H
CA10X.chr1_114425757	1	114425757	-	A	A	H	H	-	A	H	B	B	A	A	H	H	B	H	H	H	A	H	A	H	H	H	H	H	A	H	B	-	H	A	A	B	H	H	H	-	H	H	B	B	H	H	B	A	A
CA10X.chr1_114506024	1	114506024	H	A	A	H	B	A	A	H	B	B	A	A	H	H	B	H	H	H	A	-	A	H	H	H	H	B	-	A	B	B	H	A	A	H	H	H	H	B	H	H	B	B	H	H	H	A	A
CA10X.chr1_118186466	1	118186466	H	A	A	H	B	A	A	H	B	B	H	A	H	H	B	H	H	H	A	H	A	H	H	H	H	B	A	H	B	B	H	H	B	H	H	H	H	B	H	H	B	B	H	H	H	A	A
CA10X.chr1_118421806	1	118421806	H	A	A	H	B	A	A	H	B	B	-	A	H	H	B	H	H	H	A	H	A	H	H	H	H	B	A	A	B	B	H	H	B	H	H	H	H	B	H	H	B	B	H	H	H	H	A
CA10X.chr1_118761383	1	118761383	B	A	A	H	B	A	A	H	B	B	A	A	H	H	B	H	H	H	A	H	A	H	H	H	H	-	-	A	B	B	H	H	-	H	-	H	H	B	A	H	B	B	H	H	H	H	H
CA10X.chr1_119271509	1	119271509	B	A	A	H	B	A	A	H	B	B	A	-	H	H	-	H	H	H	A	H	A	H	H	H	H	B	-	H	B	B	B	H	B	H	H	H	H	B	H	H	B	B	H	H	H	A	H
CA10X.chr1_119845621	1	119845621	H	A	A	H	B	A	A	H	B	B	A	A	H	H	B	H	-	H	-	H	A	H	H	H	H	B	A	A	B	B	H	H	H	H	H	H	H	B	H	H	B	B	H	H	H	A	H
CA10X.chr1_120069684	1	120069684	H	H	A	H	B	A	A	H	B	B	A	A	H	H	-	H	H	H	A	H	A	H	H	H	H	B	A	A	B	B	H	H	B	H	H	H	H	H	H	H	B	B	-	H	H	H	H
CA10X.chr1_120415634	1	120415634	H	A	A	B	B	A	A	H	B	B	A	A	H	H	B	H	H	H	A	H	A	H	H	H	H	B	A	A	B	B	H	H	B	H	H	H	H	B	H	H	B	B	H	H	H	A	H
CA10X.chr1_120700632	1	120700632	H	A	A	H	B	A	A	H	B	B	A	A	H	H	B	H	H	-	A	H	A	H	H	H	H	-	H	A	B	B	B	H	H	H	H	-	H	B	H	H	B	B	H	H	-	A	A
CA10X.chr1_121085153	1	121085153	H	A	A	H	B	A	A	H	B	B	A	A	H	H	B	H	H	H	A	H	A	H	H	H	H	-	A	A	B	B	H	H	B	H	H	H	H	B	H	H	B	B	H	H	H	A	H
CA10X.chr1_121476747	1	121476747	H	A	A	H	B	A	A	H	B	B	A	A	H	H	B	H	H	H	H	H	A	H	H	H	H	-	A	H	B	B	H	H	-	H	H	H	H	B	H	H	B	B	H	H	-	-	A
CA10X.chr1_122043691	1	122043691	H	A	A	H	B	A	A	H	B	B	A	A	H	H	B	H	H	H	A	-	A	-	H	H	H	B	A	A	B	B	-	H	H	H	H	H	H	B	H	H	B	B	H	H	H	A	A
CA10X.chr1_123198615	1	123198615	H	A	A	H	B	A	A	H	B	B	-	A	H	H	-	H	H	H	A	H	A	H	H	H	H	H	A	A	B	B	-	H	B	H	H	H	H	B	H	H	B	B	H	H	H	-	H
CA10X.chr1_123257640	1	123257640	-	A	A	H	B	A	A	H	B	B	A	A	H	H	B	B	H	H	A	H	A	H	H	H	H	-	-	A	B	B	H	H	B	H	H	H	H	B	H	H	B	B	H	H	H	H	H
CA10X.chr1_123288045	1	123288045	H	A	A	H	B	A	A	H	B	B	A	A	H	H	B	H	H	H	A	H	A	H	H	-	H	-	A	A	B	B	-	H	B	H	H	H	H	B	H	H	B	B	H	H	H	A	A
CA10X.chr1_124451325	1	124451325	-	A	A	H	B	H	A	H	B	B	A	A	H	H	B	H	H	H	A	H	A	H	H	H	H	B	A	A	B	B	H	H	-	H	-	H	H	B	H	H	B	B	H	H	H	A	A
CA10X.chr1_125176344	1	125176344	H	A	A	H	B	A	A	H	B	B	A	A	H	B	B	H	H	-	A	H	A	H	H	H	H	B	A	H	B	B	H	H	B	-	H	H	B	H	H	H	B	B	H	H	H	H	H
CA10X.chr1_126244046	1	126244046	H	A	A	H	B	A	-	H	B	B	A	A	H	B	B	H	H	H	A	B	A	H	H	H	H	B	H	A	B	B	H	H	B	-	H	H	H	B	H	H	B	B	H	H	-	A	-
CA10X.chr1_128281537	1	128281537	H	A	A	H	B	A	A	H	B	B	A	A	H	B	B	H	H	H	A	H	A	H	H	H	H	H	A	H	B	B	H	H	H	H	H	H	H	B	H	H	B	B	H	H	H	A	A
CA10X.chr1_128283810	1	128283810	H	H	A	H	B	A	A	H	B	B	A	A	H	H	B	H	H	H	A	H	A	H	H	H	H	H	A	H	B	B	H	H	A	H	B	H	H	B	H	B	B	B	H	H	H	A	A
CA10X.chr1_128943935	1	128943935	H	A	A	H	B	A	A	H	B	B	H	A	H	B	B	H	H	H	A	B	A	H	H	H	H	H	A	A	B	H	H	H	A	H	H	-	H	-	H	H	B	B	H	H	H	A	A
CA10X.chr1_129109200	1	129109200	H	A	H	H	B	A	A	H	H	B	A	A	H	B	-	H	H	H	A	B	A	H	H	H	H	B	A	A	B	B	-	H	A	H	H	H	H	B	H	B	B	B	H	H	H	A	H
CA10X.chr1_129782252	1	129782252	H	A	A	H	B	A	A	H	B	B	A	A	H	B	B	H	H	H	A	H	A	H	H	H	H	B	A	A	B	B	H	H	B	H	H	H	H	B	H	H	B	B	H	H	H	A	A
CA10X.chr1_130109382	1	130109382	H	A	A	H	B	-	A	H	B	B	-	A	H	H	B	H	H	H	A	H	A	-	H	H	H	B	A	A	B	B	H	H	A	H	H	H	H	B	H	H	B	B	H	H	H	A	A
CA10X.chr1_131292507	1	131292507	H	A	A	-	B	-	A	H	B	B	A	A	H	H	B	H	H	H	A	H	A	H	H	H	H	B	A	A	B	H	H	H	A	-	B	H	H	B	H	H	B	B	H	H	H	H	A
CA10X.chr1_131634091	1	131634091	H	A	A	H	B	A	A	H	B	B	A	A	H	B	B	H	H	H	A	H	A	H	H	H	H	H	A	H	B	B	H	H	H	H	H	H	H	B	H	H	B	B	H	H	H	A	H
CA10X.chr1_131810110	1	131810110	-	A	A	H	B	-	A	H	B	B	H	A	H	-	B	B	H	H	H	H	A	H	H	H	-	B	A	H	B	B	H	H	-	H	H	H	H	B	H	H	B	B	H	H	H	A	A
CA10X.chr1_131924871	1	131924871	H	A	A	H	B	A	A	B	B	B	A	A	H	H	B	H	H	-	A	B	A	H	H	H	H	H	A	A	B	H	H	A	A	H	H	H	H	B	H	H	B	B	H	H	H	A	A
CA10X.chr1_132456200	1	132456200	H	A	A	H	B	A	A	H	B	B	A	A	H	H	B	H	H	H	A	H	A	H	H	H	H	B	A	A	B	B	H	H	A	H	H	H	H	B	H	H	B	B	H	H	H	A	A
CA10X.chr1_132733474	1	132733474	H	H	A	H	B	A	A	H	B	B	A	A	H	H	B	H	H	-	A	H	A	H	H	H	H	H	A	H	B	B	H	H	A	H	H	H	H	B	H	H	B	B	H	H	H	A	A
CA10X.chr1_133410351	1	133410351	H	A	A	H	B	A	A	H	B	B	A	A	H	-	B	H	H	H	A	H	A	H	H	H	H	B	A	-	B	B	H	H	-	H	H	H	H	B	-	H	B	B	H	H	H	H	A
CA10X.chr1_133478815	1	133478815	-	A	A	H	B	A	A	H	B	B	A	A	H	-	B	H	H	H	A	B	A	-	H	H	H	H	A	A	B	B	H	H	A	H	H	H	-	-	H	H	B	B	H	-	H	A	A
CA10X.chr1_133538111	1	133538111	H	A	A	H	B	A	A	H	B	B	A	A	H	B	B	H	H	H	A	H	A	H	H	H	H	B	A	A	-	B	H	H	A	H	H	H	H	B	H	H	B	B	H	H	H	A	A
CA10X.chr1_133781883	1	133781883	H	A	A	H	B	A	-	H	B	B	A	A	H	H	-	H	H	H	A	H	A	H	-	H	H	H	A	A	B	B	H	H	H	H	H	H	H	B	H	H	B	B	H	H	H	A	A
CA10X.chr1_133826425	1	133826425	H	A	A	H	B	A	A	-	B	B	A	A	H	B	B	B	H	H	A	H	A	H	H	H	H	B	H	A	B	B	H	H	H	H	H	H	H	B	H	H	B	B	H	H	H	A	-
CA10X.chr1_135507667	1	135507667	H	A	A	H	B	A	A	H	B	B	A	A	H	B	B	H	H	H	A	H	A	H	H	H	B	-	A	A	B	B	H	H	A	H	H	H	H	B	H	H	B	B	H	H	H	A	A
CA10X.chr1_135758509	1	135758509	-	H	A	H	B	A	A	H	B	B	A	A	H	B	B	H	H	H	A	H	A	H	-	H	H	B	A	A	B	B	H	H	B	H	H	H	H	B	H	B	B	B	H	H	H	A	A
CA10X.chr1_135758589	1	135758589	-	H	A	H	B	A	A	H	B	B	A	A	H	B	H	H	H	H	A	H	A	H	H	H	H	B	A	A	B	B	H	H	B	H	H	H	H	B	H	-	B	B	H	H	H	A	A
CA10X.chr1_135758980	1	135758980	H	A	A	H	B	A	A	H	-	B	H	A	H	H	B	H	H	H	A	B	A	H	H	H	H	H	A	-	B	B	H	H	B	H	H	H	H	B	H	H	B	B	H	H	H	A	A
CA10X.chr1_135758982	1	135758982	H	A	A	H	B	A	A	H	-	B	H	A	H	H	B	H	H	H	A	B	A	H	H	H	H	H	A	-	B	B	H	H	B	H	H	H	H	B	H	H	B	B	H	H	H	A	A
CA10X.chr1_135759103	1	135759103	H	A	A	H	B	A	A	H	H	B	-	A	H	B	B	H	H	H	A	B	A	H	H	H	H	H	A	-	B	B	-	H	B	H	H	H	H	B	H	H	B	B	H	H	H	-	A
CA10X.chr1_135763804	1	135763804	-	A	A	H	B	A	A	H	B	B	A	A	H	B	B	H	H	H	H	B	A	H	H	H	H	-	A	-	B	B	H	H	B	H	H	H	H	B	H	H	B	B	H	H	H	A	A
CA10X.chr1_135763805	1	135763805	-	A	A	H	B	A	A	H	B	B	A	A	H	B	B	H	H	H	A	B	A	H	H	H	H	-	A	-	B	B	H	H	B	H	H	H	H	B	H	H	B	B	H	H	H	A	A
CA10X.chr1_135763882	1	135763882	-	A	A	H	B	A	A	H	B	B	A	A	H	B	B	H	H	H	A	B	A	H	H	H	H	B	A	-	B	B	H	H	B	H	H	H	H	B	H	H	B	B	H	H	H	A	A
CA10X.chr1_135784213	1	135784213	H	A	A	H	B	A	A	H	-	B	A	A	H	B	B	H	H	H	A	H	A	H	H	H	H	-	A	A	B	B	H	H	H	H	H	H	H	B	H	H	B	B	H	H	H	-	H
CA10X.chr1_135787010	1	135787010	H	H	A	H	B	A	A	H	B	B	A	A	H	B	B	H	H	H	A	H	A	H	H	H	H	B	A	H	B	B	H	H	B	H	H	H	H	B	H	H	B	B	H	H	H	H	H
CA10X.chr1_135792608	1	135792608	H	H	A	H	B	H	A	-	B	B	A	A	H	B	-	H	H	H	A	H	A	H	H	H	H	B	A	A	B	B	H	H	B	H	H	H	H	B	H	B	B	B	H	H	H	H	A
CA10X.chr1_135836245	1	135836245	H	A	A	H	B	H	A	H	B	B	A	A	H	H	B	H	H	-	A	H	A	H	H	H	H	B	A	A	B	B	H	H	H	H	H	A	H	B	H	H	B	B	H	H	H	H	A
CA10X.chr1_135836297	1	135836297	H	A	A	H	B	H	A	H	B	B	A	A	H	H	B	H	H	-	A	-	A	H	H	H	H	B	A	A	B	B	H	H	H	H	H	A	H	B	H	H	B	B	H	H	H	H	A
CA10X.chr1_135836359	1	135836359	H	A	A	H	B	H	A	H	B	B	A	A	H	H	B	H	H	-	A	H	A	H	H	H	H	B	A	A	B	B	H	H	H	H	H	A	H	B	H	H	B	B	H	H	H	H	A
CA10X.chr1_135836480	1	135836480	H	A	A	H	B	H	A	H	B	B	A	A	H	-	B	H	H	-	A	-	A	H	H	-	H	B	A	A	B	B	H	H	H	H	H	H	H	B	H	H	B	B	H	H	H	H	A
CA10X.chr1_135836748	1	135836748	H	A	A	H	B	A	A	H	B	B	A	A	-	H	B	H	H	H	A	H	A	H	H	H	H	-	A	-	B	B	-	H	B	H	H	H	H	B	H	H	B	B	H	H	H	-	A
CA10X.chr1_136102539	1	136102539	-	A	A	H	H	A	A	H	H	B	A	A	H	H	B	H	H	H	A	H	A	H	H	H	H	H	A	A	H	B	A	H	A	H	H	H	H	H	H	H	B	B	H	H	H	A	A
CA10X.chr1_136114710	1	136114710	H	A	A	H	B	A	A	H	B	B	A	A	H	H	B	H	H	H	A	H	A	H	H	A	H	-	A	A	B	B	H	H	A	H	-	H	H	H	H	H	B	B	H	H	H	A	A
CA10X.chr1_136120531	1	136120531	B	A	A	H	H	A	A	H	B	B	A	-	H	B	B	H	B	H	A	B	A	H	H	H	H	B	A	-	B	B	H	-	A	H	H	H	H	B	H	B	B	B	B	H	H	A	A
CA10X.chr1_136377039	1	136377039	H	A	A	H	B	A	A	H	B	B	A	A	H	B	B	H	H	H	A	H	A	H	H	H	H	H	A	A	H	B	H	H	A	H	H	H	H	-	H	H	B	-	H	H	H	A	A
CA10X.chr1_136377108	1	136377108	H	A	A	H	B	A	A	H	B	B	A	A	H	B	B	H	H	H	A	H	A	H	H	H	H	H	A	A	H	B	H	H	A	H	H	H	H	B	H	H	B	B	H	H	H	A	A
CA10X.chr1_136377133	1	136377133	H	A	A	H	B	A	A	H	B	B	A	A	H	B	-	H	H	H	A	H	A	-	H	H	H	H	A	A	H	B	H	H	A	H	H	H	H	-	H	H	B	-	H	H	H	A	A
CA10X.chr1_136377201	1	136377201	-	A	A	H	B	A	A	H	B	B	A	A	H	B	-	H	H	H	A	-	A	-	H	H	H	H	A	A	H	B	H	H	A	H	H	H	H	-	H	H	B	-	-	H	H	A	A
CA10X.chr1_136430655	1	136430655	H	A	A	H	B	A	-	B	B	B	A	A	H	B	-	-	H	H	A	H	A	H	-	H	H	B	A	A	B	B	B	H	A	H	H	H	H	B	H	H	B	B	H	H	H	H	A
CA10X.chr1_136430893	1	136430893	-	A	A	H	B	A	A	H	B	B	A	A	H	B	B	-	H	H	A	H	A	H	H	H	H	B	A	A	B	H	H	H	A	H	H	H	H	B	H	H	B	B	H	H	-	A	A
CA10X.chr1_136430916	1	136430916	-	A	A	H	B	A	A	H	B	B	A	A	H	B	B	H	H	H	A	H	A	H	H	H	H	B	A	A	B	-	H	H	A	H	H	H	H	B	H	H	B	B	H	H	-	A	A
CA10X.chr1_136430937	1	136430937	-	A	A	H	B	A	A	H	B	B	A	A	H	B	B	B	H	H	A	H	A	H	H	H	H	B	A	A	B	-	H	H	A	H	H	H	H	B	H	H	B	B	H	H	-	A	A
CA10X.chr1_136430972	1	136430972	-	A	A	H	B	A	A	H	B	B	A	A	H	B	B	H	H	H	A	H	A	H	H	H	H	B	A	A	B	-	H	H	A	H	H	H	H	B	H	H	B	B	H	H	-	A	A
CA10X.chr1_136430987	1	136430987	-	A	A	H	B	A	A	H	B	B	A	A	H	B	B	H	H	H	A	H	A	H	H	H	H	B	A	A	B	-	H	H	A	H	H	H	H	B	H	H	B	B	H	H	-	A	A
CA10X.chr1_136869075	1	136869075	H	A	H	H	B	A	A	H	B	B	A	A	H	H	B	H	H	H	A	-	A	H	H	H	H	B	A	A	B	B	B	H	H	H	H	H	H	B	H	H	B	B	H	H	H	A	A
CA10X.chr1_136916629	1	136916629	H	A	A	H	B	A	-	H	B	B	A	-	H	H	B	H	H	H	A	H	A	H	H	H	H	B	A	A	B	B	-	H	A	H	H	H	H	B	H	H	B	B	H	H	H	A	A
CA10X.chr1_136975023	1	136975023	-	A	A	H	B	A	A	H	H	B	A	A	H	B	B	H	H	H	A	H	A	H	H	H	H	-	A	A	-	B	B	H	A	H	H	H	H	B	H	H	B	B	H	H	H	A	H
CA10X.chr1_137364207	1	137364207	H	A	A	H	B	A	A	H	B	B	A	A	H	-	H	H	H	H	A	H	A	H	H	H	H	B	A	A	B	B	B	H	H	H	H	H	H	B	H	H	B	B	H	H	H	A	-
CA10X.chr1_137395087	1	137395087	B	-	A	H	B	A	A	H	B	B	A	A	H	B	B	H	H	H	A	H	A	-	H	H	H	-	A	A	B	B	B	H	H	H	H	H	-	B	H	H	B	B	H	H	H	A	A
CA10X.chr1_138213833	1	138213833	H	A	A	H	B	A	A	H	B	B	A	A	H	B	B	H	H	H	A	H	A	H	H	H	H	H	A	H	B	B	B	H	A	B	H	H	H	B	H	H	B	B	H	H	H	A	A
CA10X.chr1_138354344	1	138354344	-	A	A	H	B	H	A	H	B	B	A	A	B	H	-	H	H	H	A	H	A	H	A	H	-	B	A	H	B	B	B	-	H	H	A	H	H	B	H	A	B	B	H	H	B	A	-
CA10X.chr1_138766233	1	138766233	H	A	A	H	B	A	A	H	H	B	A	A	H	B	B	H	H	B	A	H	A	H	H	H	H	H	A	H	B	B	B	H	H	-	H	H	H	B	H	H	B	B	H	H	H	A	A
CA10X.chr1_138794631	1	138794631	H	A	A	H	B	A	A	H	B	B	A	-	H	-	B	H	H	H	A	B	A	H	H	H	H	B	H	-	B	B	B	H	A	H	H	H	H	B	H	H	B	B	H	H	H	A	H
CA10X.chr1_139711677	1	139711677	H	A	-	H	B	A	A	H	B	B	A	A	H	B	B	H	-	H	H	-	A	H	H	B	H	-	A	A	B	B	B	H	B	H	H	H	H	H	H	H	B	B	H	H	H	A	A
CA10X.chr1_139807587	1	139807587	B	H	H	H	B	A	A	H	B	B	A	A	H	-	B	H	H	H	A	H	A	H	H	H	H	B	A	A	B	B	B	H	B	H	H	H	H	H	H	H	B	B	H	H	H	-	A
CA10X.chr1_139846324	1	139846324	H	A	A	H	B	-	A	H	B	B	A	A	H	B	-	H	H	H	A	H	A	H	H	H	H	H	A	H	B	B	B	H	H	H	H	H	H	H	H	H	B	B	H	H	H	A	A
CA10X.chr1_140099702	1	140099702	H	A	A	H	B	A	A	H	B	B	A	A	H	B	H	H	H	H	A	H	A	H	H	H	H	B	A	A	B	B	B	H	A	H	H	H	H	B	H	H	B	B	H	H	H	A	H
CA10X.chr1_140415751	1	140415751	H	A	A	H	H	A	A	H	-	B	A	A	H	H	B	H	H	H	A	H	A	H	H	H	H	H	A	A	B	H	B	H	H	H	H	H	H	H	H	H	B	B	H	H	H	A	A
CA10X.chr1_140783431	1	140783431	-	A	A	H	B	-	A	H	B	B	A	A	H	B	B	H	H	H	A	-	A	H	H	H	H	B	A	H	B	B	B	H	A	H	H	H	H	-	H	H	B	B	H	H	H	A	A
CA10X.chr1_142821995	1	142821995	H	H	A	-	B	A	A	B	B	B	A	-	H	B	B	H	H	H	A	B	A	H	H	H	H	B	H	A	B	B	B	H	B	H	H	H	H	B	H	H	B	B	H	H	H	A	H
CA10X.chr1_144605886	1	144605886	H	A	A	H	-	H	-	H	H	B	A	-	H	B	B	H	H	H	A	H	A	-	B	B	B	H	A	-	B	B	B	H	-	B	H	H	H	H	H	H	B	B	H	H	H	A	H
CA10X.chr1_144606031	1	144606031	H	A	A	B	B	H	A	H	H	B	A	A	H	-	-	H	H	H	A	H	A	H	B	B	B	-	-	A	H	H	B	H	A	B	H	H	H	H	H	H	B	B	H	H	H	A	H
CA10X.chr1_144606053	1	144606053	H	A	A	B	B	H	A	H	H	B	A	A	H	H	-	H	H	H	A	H	A	H	B	B	B	-	H	A	H	H	B	H	A	B	H	H	H	H	H	H	B	B	H	H	H	A	H
CA10X.chr1_144606094	1	144606094	H	A	A	B	B	H	A	H	H	B	A	A	H	-	-	H	H	H	A	H	A	H	B	B	B	-	H	A	H	H	B	H	A	B	H	H	H	H	H	H	B	B	H	H	H	A	H
CA10X.chr1_144760552	1	144760552	H	A	A	H	B	A	A	H	H	H	A	A	H	B	B	H	H	H	A	H	A	H	B	B	B	B	A	A	B	B	B	H	B	-	H	-	H	B	H	H	B	B	H	H	H	A	A
CA10X.chr1_144914213	1	144914213	H	A	A	H	H	A	A	B	H	H	H	A	H	B	B	H	H	H	A	H	A	H	B	B	B	B	A	A	B	B	-	H	H	H	H	H	H	B	H	H	B	B	H	H	H	A	H
CA10X.chr1_144914285	1	144914285	H	H	A	H	B	A	A	H	H	H	H	A	H	B	B	H	H	H	A	H	A	H	B	B	B	B	A	A	B	B	-	H	B	H	H	H	H	B	H	H	B	B	H	H	H	A	H
CA10X.chr1_144966925	1	144966925	H	A	A	H	B	A	A	H	H	H	A	-	H	B	B	H	H	H	A	H	A	H	B	B	B	B	A	-	H	B	B	H	A	B	H	H	H	B	H	H	B	B	H	H	H	A	H
CA10X.chr1_144966934	1	144966934	H	A	A	H	B	A	A	H	H	H	A	-	H	B	B	H	H	H	A	H	A	H	B	B	B	B	A	-	H	B	B	H	A	B	H	H	H	B	H	H	B	B	H	H	H	A	H
CA10X.chr1_144967891	1	144967891	H	A	A	H	B	A	A	H	H	H	A	A	H	B	B	H	H	H	A	H	A	H	B	B	B	B	H	A	H	B	B	H	A	H	H	H	H	H	H	-	B	B	H	H	H	A	A
CA10X.chr1_144967901	1	144967901	H	A	A	H	B	A	A	H	H	H	H	A	H	B	B	H	H	H	A	H	A	H	B	B	B	B	H	A	H	B	B	H	A	H	H	H	H	-	H	-	B	B	H	H	H	A	A
CA10X.chr1_144968054	1	144968054	H	A	A	H	B	A	A	H	H	H	A	A	H	B	B	H	H	H	A	H	A	H	B	B	B	B	A	A	H	B	B	H	A	H	H	-	H	H	H	H	B	B	H	H	H	A	A
CA10X.chr1_144968087	1	144968087	H	A	A	H	B	A	A	H	H	H	A	A	H	B	B	H	H	H	A	H	A	H	B	B	B	B	A	A	H	B	B	H	A	H	H	-	H	H	H	H	B	B	H	H	H	A	A
CA10X.chr1_144968114	1	144968114	H	A	A	H	B	A	A	H	H	H	A	A	H	B	B	H	H	H	A	H	A	H	B	B	B	B	A	A	H	B	B	H	A	H	H	-	H	H	H	H	B	B	H	H	H	A	A
CA10X.chr1_144970536	1	144970536	H	A	A	H	H	-	-	H	H	H	A	A	H	B	-	H	H	H	A	H	A	H	B	B	B	H	A	H	-	B	B	H	A	H	H	H	H	B	H	H	B	B	H	H	H	A	H
CA10X.chr1_144977961	1	144977961	-	A	A	B	B	A	A	-	-	H	-	A	H	B	B	H	B	H	A	B	A	H	B	B	B	B	H	A	B	B	B	H	H	B	H	H	-	B	H	H	B	B	B	H	H	H	-
CA10X.chr1_144977975	1	144977975	-	A	A	B	B	A	A	-	-	H	-	A	H	B	B	H	B	H	A	B	A	H	B	B	B	B	H	A	B	B	B	H	H	B	H	H	-	B	H	H	B	B	B	H	H	H	-
CA10X.chr1_144978032	1	144978032	-	A	A	B	B	A	A	-	-	H	-	A	H	B	B	H	B	H	A	B	A	H	B	B	B	B	H	A	B	B	B	H	H	B	H	H	H	B	H	H	B	B	B	H	H	H	-
CA10X.chr1_144983148	1	144983148	-	A	A	H	H	A	A	B	H	H	A	A	H	B	B	-	H	H	A	H	A	H	B	B	B	B	A	H	H	B	B	H	H	B	H	H	H	H	H	H	B	B	H	-	H	A	A
CA10X.chr1_144985507	1	144985507	H	A	A	H	B	A	A	-	H	H	A	A	B	B	B	H	H	H	A	H	A	H	H	B	B	B	A	H	B	B	-	H	A	H	B	H	H	B	H	H	B	B	H	H	H	-	A
CA10X.chr1_144985520	1	144985520	H	A	A	H	B	A	A	-	H	H	A	A	B	B	B	H	H	H	A	H	A	H	H	B	B	B	A	H	B	B	-	H	A	H	B	H	H	B	H	H	B	B	-	H	H	-	A
CA10X.chr1_144985529	1	144985529	H	A	A	H	B	A	A	-	H	H	A	A	B	B	B	H	H	H	A	H	A	H	H	B	B	B	A	H	B	B	-	H	A	H	B	H	H	B	H	H	B	B	-	H	H	-	A
CA10X.chr1_145251174	1	145251174	-	A	A	H	B	-	A	H	H	-	A	A	H	B	B	H	H	H	A	H	A	H	-	B	B	-	A	A	B	B	B	H	H	H	H	H	H	B	H	H	B	B	H	H	H	-	A
CA10X.chr1_145251175	1	145251175	-	A	A	H	B	-	A	H	H	-	A	A	H	B	B	H	H	H	A	H	A	H	-	B	B	-	A	A	B	B	B	H	H	H	H	H	H	B	H	H	B	B	H	H	H	-	A
CA10X.chr1_145251322	1	145251322	-	A	A	H	B	-	A	H	H	H	A	A	H	B	B	H	H	H	A	H	A	H	H	B	B	-	-	A	B	B	B	H	H	H	H	H	H	-	H	H	B	B	H	H	H	-	A
CA10X.chr1_145251405	1	145251405	-	A	A	H	B	A	A	H	H	-	A	A	H	B	B	H	H	H	A	H	A	H	H	B	B	-	A	A	B	B	B	H	H	H	H	H	H	-	H	H	B	B	H	H	H	-	A
CA10X.chr1_145251420	1	145251420	-	A	A	H	B	A	A	H	H	-	A	A	H	B	B	H	H	H	A	H	A	H	H	B	B	-	A	A	B	B	B	H	H	H	H	H	H	-	H	H	B	B	H	H	H	-	A
CA10X.chr1_145262009	1	145262009	H	A	A	H	B	A	A	H	H	H	H	A	H	B	-	H	H	H	H	H	A	H	B	B	B	B	A	-	B	B	B	-	B	H	H	H	H	B	H	H	B	B	H	H	H	A	A
CA10X.chr1_145262164	1	145262164	H	A	A	H	-	A	A	H	H	H	H	A	H	B	-	H	H	H	H	H	A	H	B	B	B	B	A	-	B	B	B	H	B	H	H	H	H	B	H	H	B	B	H	H	H	A	A
CA10X.chr1_145310185	1	145310185	A	A	A	H	B	A	A	H	H	H	A	-	H	H	-	H	H	H	H	H	A	H	B	B	B	H	A	A	B	B	B	H	B	H	H	H	H	B	H	H	B	B	H	H	H	H	A
CA10X.chr1_145313091	1	145313091	H	A	A	H	B	A	A	H	H	B	A	A	H	H	B	H	H	H	A	H	A	-	B	B	B	-	H	H	B	B	B	H	B	H	H	H	H	B	A	H	B	B	H	H	H	H	A
CA10X.chr1_145313196	1	145313196	H	A	A	H	B	A	A	H	H	B	A	A	H	H	B	H	H	H	A	H	A	-	B	B	B	B	H	H	B	B	B	H	B	H	H	H	-	B	A	H	B	B	H	-	H	H	A
CA10X.chr1_145320822	1	145320822	-	A	A	H	B	A	A	H	H	H	A	A	H	B	B	H	H	H	A	H	A	H	H	B	B	-	A	H	B	-	B	H	-	B	H	H	H	B	H	H	B	B	H	H	H	A	A
CA10X.chr1_145320881	1	145320881	-	A	A	H	B	A	A	H	H	H	A	A	H	B	B	H	H	H	A	H	A	H	H	B	B	-	A	H	B	-	B	H	-	B	H	H	H	B	H	H	B	B	H	H	H	A	A
CA10X.chr1_145330197	1	145330197	-	A	A	H	H	A	A	H	H	H	A	A	H	B	B	H	H	H	A	H	A	H	B	B	B	-	H	A	B	B	B	H	B	B	H	H	H	H	H	H	B	B	H	H	H	A	H
CA10X.chr1_145333392	1	145333392	H	A	A	H	B	A	A	H	H	H	A	A	H	H	-	H	H	H	A	H	A	H	B	B	B	B	A	-	B	B	B	H	B	H	H	H	H	B	H	H	B	B	H	H	H	A	H
CA10X.chr1_145336275	1	145336275	H	A	A	H	B	A	A	H	H	H	A	A	H	-	B	H	H	H	A	H	A	H	B	B	B	B	-	A	H	B	B	H	B	-	H	H	H	B	H	H	B	B	H	H	H	A	A
CA10X.chr1_145366742	1	145366742	H	A	A	H	B	A	A	H	H	H	H	A	H	B	B	H	H	H	A	H	A	-	B	B	B	B	A	A	B	B	B	H	B	H	H	H	H	B	H	H	B	B	H	H	H	A	A
CA10X.chr1_145409424	1	145409424	-	A	A	-	B	H	A	H	H	H	A	-	H	B	B	H	H	H	A	H	A	H	B	B	B	B	A	H	B	B	B	H	B	H	H	H	H	B	H	H	B	B	H	H	H	H	A
CA10X.chr1_145409932	1	145409932	-	A	A	H	B	A	A	H	H	H	A	A	H	H	B	H	H	H	A	H	A	H	-	B	B	H	A	A	-	B	B	H	-	B	H	H	H	B	H	H	B	B	H	H	-	A	A
CA10X.chr1_145427405	1	145427405	H	A	A	H	B	A	A	H	H	H	A	A	H	-	B	H	H	H	A	H	A	H	H	B	B	H	A	A	H	B	B	H	B	H	H	H	H	B	H	H	B	B	H	H	H	H	A
CA10X.chr1_145429311	1	145429311	H	A	A	H	H	A	A	H	H	H	A	A	H	B	B	H	H	H	A	-	A	-	H	B	-	-	A	A	B	B	B	H	H	H	H	H	H	B	A	H	B	B	H	-	-	A	A
CA10X.chr1_145491388	1	145491388	H	A	A	H	H	A	A	H	H	H	A	A	H	B	B	H	H	H	A	H	H	H	B	B	B	H	A	A	B	B	B	H	B	B	H	H	H	H	H	B	B	B	H	H	H	H	A
CA10X.chr1_145503120	1	145503120	-	A	A	H	B	A	A	H	H	H	H	A	H	-	B	H	H	H	A	H	A	H	B	B	B	B	H	H	H	B	-	-	B	H	H	H	H	B	H	H	B	B	H	H	H	-	A
CA10X.chr1_145533909	1	145533909	-	A	A	H	B	A	A	H	H	H	H	A	H	B	B	H	H	H	A	H	A	H	B	B	B	-	A	-	B	B	B	H	H	B	H	H	H	B	H	H	B	B	H	H	H	A	A
CA10X.chr1_145534010	1	145534010	H	A	A	H	B	A	A	H	H	H	H	A	H	B	B	H	H	H	A	H	A	H	B	B	B	H	A	-	B	B	B	H	H	B	H	H	-	B	H	H	B	B	H	H	H	A	A
CA10X.chr1_145863723	1	145863723	H	A	A	H	H	A	A	H	H	H	A	-	H	B	B	H	H	H	A	H	A	H	B	B	B	B	A	A	B	B	-	-	A	H	H	A	H	H	H	-	B	B	H	H	H	A	H
CA10X.chr1_145911024	1	145911024	H	A	A	H	B	A	A	H	H	H	A	A	B	B	B	H	H	H	A	H	A	H	B	B	B	B	A	A	B	B	B	H	A	B	H	-	H	B	H	H	B	B	H	-	H	A	H
CA10X.chr1_145980191	1	145980191	H	H	A	H	B	A	A	H	H	H	A	A	H	B	B	H	H	H	A	H	A	H	B	B	B	B	A	A	B	B	B	H	B	H	H	H	H	B	H	H	B	B	H	H	H	A	A
CA10X.chr1_146024846	1	146024846	H	A	A	H	B	A	A	H	H	B	A	-	H	B	B	H	H	H	A	B	A	-	B	B	B	B	A	-	B	B	B	H	B	B	H	H	H	B	H	H	B	B	H	H	H	H	A
CA10X.chr1_146308273	1	146308273	-	A	H	H	B	A	A	H	H	B	-	-	H	B	B	H	H	H	A	H	A	H	B	B	B	B	A	A	B	B	B	H	B	B	H	H	H	B	H	H	B	B	H	H	H	A	A
CA10X.chr1_146308279	1	146308279	-	A	A	H	B	A	A	H	H	B	-	-	H	B	B	H	H	H	A	H	A	H	B	B	B	B	A	A	B	B	B	H	B	B	H	H	H	B	H	H	B	B	H	H	H	A	A
CA10X.chr1_146308284	1	146308284	H	A	H	H	B	A	A	H	H	B	-	-	H	B	B	H	H	H	A	H	A	H	B	B	B	B	A	A	B	B	B	H	B	B	H	H	H	B	H	H	B	B	H	H	H	A	A
CA10X.chr1_146308309	1	146308309	H	A	A	H	B	A	A	H	H	B	-	-	H	B	B	H	H	H	A	H	A	H	B	B	B	B	A	A	B	B	B	H	B	B	H	H	H	B	H	H	B	B	H	H	H	A	A
CA10X.chr1_146308316	1	146308316	H	A	H	H	B	A	A	H	H	B	-	-	H	B	B	H	H	H	A	H	A	H	B	B	B	B	A	A	B	B	B	H	B	B	H	H	H	B	H	H	B	B	H	H	H	A	A
CA10X.chr1_146563006	1	146563006	A	A	A	B	B	A	A	H	H	H	A	A	H	B	B	H	H	H	A	H	A	H	H	B	B	B	H	A	B	-	B	H	A	B	H	H	H	H	H	-	B	B	H	H	H	A	H
CA10X.chr1_147534697	1	147534697	A	H	A	H	B	H	A	H	H	H	A	A	H	B	B	H	H	H	A	H	A	H	H	H	H	H	H	-	B	B	B	H	H	H	H	H	H	B	H	H	B	B	H	H	H	A	H
CA10X.chr1_147534709	1	147534709	A	H	A	H	B	H	A	H	H	H	A	A	H	B	B	H	H	H	A	H	A	H	H	H	H	H	H	-	B	B	B	H	H	H	H	H	H	B	H	H	B	B	H	H	H	A	H
CA10X.chr1_148385631	1	148385631	H	H	A	H	-	H	A	H	H	-	A	A	H	B	B	H	B	H	A	H	A	H	H	-	H	A	-	A	B	B	B	H	B	H	H	H	H	B	H	H	B	B	H	H	-	A	H
CA10X.chr1_148454452	1	148454452	-	H	H	H	B	H	A	H	B	H	A	A	H	B	B	H	B	H	A	B	A	H	A	H	H	H	A	H	B	B	B	H	H	H	H	H	H	B	H	H	B	B	H	H	H	A	H
CA10X.chr1_148454492	1	148454492	-	H	H	H	B	H	A	H	B	H	A	A	H	B	B	H	B	H	A	B	A	H	A	H	H	H	A	H	B	B	B	H	H	H	H	H	H	B	H	H	B	B	H	H	H	A	H
CA10X.chr1_148502920	1	148502920	H	H	A	H	B	H	A	H	H	H	A	A	H	H	B	H	B	H	A	H	A	H	H	H	H	H	A	A	B	B	B	H	H	B	H	H	H	B	H	H	B	B	H	H	H	A	H
CA10X.chr1_148502970	1	148502970	H	H	A	H	B	H	A	H	H	H	A	A	H	H	B	H	B	H	A	H	A	H	H	H	H	H	A	A	B	B	B	H	H	B	H	H	H	B	H	H	B	B	H	H	H	A	H
CA10X.chr1_148532569	1	148532569	H	H	H	H	B	H	A	H	H	H	H	A	H	H	B	H	B	H	A	H	A	H	H	H	H	H	H	A	B	B	B	H	H	-	H	H	H	B	H	H	B	B	H	H	H	A	H
CA10X.chr1_148532597	1	148532597	H	H	H	H	B	H	A	H	H	H	A	A	H	H	B	H	B	H	A	H	A	H	H	H	H	H	H	A	B	B	B	H	H	-	H	H	H	B	H	H	B	B	H	H	H	A	H
CA10X.chr1_148535818	1	148535818	H	H	A	H	B	H	-	H	H	H	A	A	H	H	-	H	B	H	A	H	A	H	H	H	H	H	A	-	B	B	B	H	H	B	H	H	H	B	H	H	B	B	H	H	H	H	H
CA10X.chr1_148535856	1	148535856	H	H	A	H	B	H	-	H	H	H	A	A	H	H	-	H	B	H	A	H	A	H	H	H	H	H	A	-	B	B	B	H	H	B	H	H	H	B	H	H	B	B	H	H	H	A	H
CA10X.chr1_148535890	1	148535890	H	H	A	H	B	H	-	H	H	H	A	A	H	H	-	H	B	H	A	H	A	H	H	H	H	H	A	-	B	B	B	H	H	B	H	H	H	B	H	-	B	B	H	H	H	A	H
CA10X.chr1_148592675	1	148592675	H	H	A	H	B	H	A	H	H	H	A	A	H	H	B	-	B	H	A	H	A	H	H	-	H	A	H	A	B	B	B	H	H	H	H	H	H	B	H	H	B	B	H	H	H	A	H
CA10X.chr1_148592687	1	148592687	H	H	A	H	B	H	A	H	H	H	A	A	H	H	B	-	B	H	A	H	A	H	H	-	H	A	H	A	B	B	B	H	H	H	H	H	H	B	H	H	B	B	H	H	H	A	H
CA10X.chr1_148593922	1	148593922	H	H	A	H	B	H	A	H	H	H	A	A	H	H	-	H	B	H	A	H	A	H	H	H	H	H	A	H	B	B	B	H	H	B	H	H	H	B	H	H	-	B	H	H	H	A	H
CA10X.chr1_148605806	1	148605806	-	H	A	H	B	H	A	H	H	H	H	A	H	H	B	B	B	B	A	H	A	H	H	H	H	A	A	A	B	-	B	H	H	B	-	H	H	H	H	H	B	B	H	H	H	A	H
CA10X.chr1_148605850	1	148605850	-	H	A	H	B	H	A	H	H	H	H	A	H	H	B	B	B	-	A	H	A	H	H	H	H	A	A	A	B	-	B	H	H	B	-	H	H	H	H	H	B	B	H	H	H	A	H
CA10X.chr1_148605867	1	148605867	-	H	A	H	B	H	A	H	H	H	H	A	H	H	B	B	B	H	A	H	A	H	H	H	H	A	A	A	B	-	B	H	H	B	-	H	H	H	H	H	B	B	H	H	H	A	H
CA10X.chr1_148605911	1	148605911	-	H	A	H	B	H	A	H	H	H	H	A	H	H	B	-	B	-	A	H	A	H	H	H	H	A	A	A	B	-	B	H	H	B	-	H	H	H	H	H	B	B	H	H	H	A	H
CA10X.chr1_148607730	1	148607730	-	H	A	H	B	H	A	H	H	H	A	A	H	H	B	H	B	H	A	H	A	H	H	H	H	A	A	H	B	B	B	H	H	B	H	H	H	B	H	H	B	B	H	H	H	A	H
CA10X.chr1_148613436	1	148613436	H	H	A	H	B	H	A	H	H	H	-	A	H	H	B	-	B	-	-	H	A	-	H	H	H	H	A	H	B	B	-	H	B	-	H	H	H	B	H	H	B	B	H	H	H	H	H
CA10X.chr1_148613486	1	148613486	H	H	A	H	B	H	A	H	H	H	A	A	H	H	B	-	B	-	-	H	A	-	H	H	H	H	A	H	B	B	-	H	B	-	H	H	H	B	H	H	B	B	H	H	H	H	H
CA10X.chr1_148613549	1	148613549	H	H	A	H	B	H	A	H	H	H	A	A	H	H	B	-	B	-	-	H	A	-	H	H	H	H	A	H	B	B	-	H	B	-	H	H	H	B	H	H	B	B	H	H	H	H	H
CA10X.chr1_148625395	1	148625395	A	H	A	H	B	H	A	H	H	H	A	A	H	H	B	H	B	H	A	B	A	H	H	-	H	-	A	-	B	B	B	H	H	-	H	H	H	B	H	H	B	B	H	H	H	A	A
CA10X.chr1_148935736	1	148935736	H	H	-	H	B	H	A	H	H	H	A	A	H	H	B	H	B	H	A	H	A	H	H	H	H	H	-	H	B	B	B	H	H	B	H	H	H	B	H	H	B	B	H	H	H	A	H
CA10X.chr1_148935769	1	148935769	H	H	A	H	B	H	A	H	H	H	A	A	H	H	B	H	B	H	A	H	A	H	H	H	H	H	-	H	B	B	B	H	H	B	H	H	H	B	H	H	B	B	H	H	H	A	H
CA10X.chr1_148935793	1	148935793	H	H	A	H	B	H	A	H	H	H	A	A	H	H	B	H	B	H	A	H	A	H	H	H	H	H	H	-	B	B	B	H	H	B	H	H	H	B	H	H	B	B	H	H	H	A	H
CA10X.chr1_148935815	1	148935815	H	H	A	H	B	H	A	H	H	H	A	A	H	H	B	H	B	H	A	H	A	H	H	H	H	H	A	-	B	H	B	H	H	B	H	H	H	B	H	H	B	B	H	H	H	A	H
CA10X.chr1_148935832	1	148935832	H	H	A	H	B	H	A	H	H	H	A	A	H	H	B	H	B	H	A	H	A	H	H	H	H	H	-	-	B	H	B	H	H	B	H	H	H	B	H	H	B	B	H	H	H	A	H
CA10X.chr1_148935900	1	148935900	H	H	A	H	B	H	A	H	H	H	A	A	H	H	B	H	B	H	A	H	A	H	H	H	H	H	-	H	B	-	B	H	H	B	H	H	H	B	H	H	B	B	H	H	H	A	H
CA10X.chr1_148935909	1	148935909	H	H	A	H	B	H	A	H	H	H	A	A	H	H	B	H	B	H	A	H	A	H	H	H	H	H	-	H	B	-	B	H	H	B	H	H	H	B	H	H	B	B	H	H	H	A	H
CA10X.chr1_148936368	1	148936368	H	H	A	H	B	H	A	H	H	H	A	A	H	H	H	H	B	H	A	H	A	H	H	H	H	H	A	A	B	B	B	H	H	H	H	H	H	-	H	H	B	B	H	H	H	A	H
CA10X.chr1_148936378	1	148936378	H	H	A	H	B	H	A	H	H	H	A	A	H	H	H	H	B	H	A	H	A	H	H	H	H	H	A	A	B	B	B	H	H	H	H	H	H	-	H	H	B	B	H	H	H	A	H
CA10X.chr1_148936392	1	148936392	H	H	A	H	B	H	A	H	H	H	A	A	H	H	H	H	B	H	A	H	A	H	H	H	H	H	A	A	B	B	B	H	H	H	H	H	H	B	H	H	B	B	H	H	H	A	H
CA10X.chr1_148936477	1	148936477	H	H	A	H	B	H	A	H	H	H	A	A	H	H	H	H	B	H	A	H	A	H	H	H	H	H	A	A	B	B	B	H	H	H	H	H	H	B	H	H	B	B	H	H	H	A	H
CA10X.chr1_148936544	1	148936544	H	H	A	H	B	H	A	H	H	H	A	A	H	H	H	H	B	H	A	H	A	H	H	H	H	H	A	A	B	B	B	H	H	H	H	H	H	-	H	H	B	B	H	H	H	A	H
CA10X.chr1_148936615	1	148936615	H	H	A	H	B	H	A	H	H	H	A	A	H	H	-	H	B	H	A	H	A	-	H	H	H	H	A	A	B	B	B	H	H	H	H	H	H	B	H	H	B	B	H	H	H	A	H
CA10X.chr1_148936691	1	148936691	A	-	-	H	B	H	A	H	H	B	A	A	H	H	B	H	B	H	A	H	A	H	H	H	H	H	A	A	B	B	B	H	H	-	H	H	H	B	H	H	B	B	H	H	H	A	H
CA10X.chr1_148936706	1	148936706	A	-	-	H	B	H	A	H	H	B	A	A	H	H	B	H	B	H	A	H	A	H	H	H	H	H	A	A	B	B	B	H	H	-	H	H	H	B	H	H	B	B	H	H	H	A	H
CA10X.chr1_148936713	1	148936713	A	-	-	H	B	H	A	H	H	B	A	A	H	H	B	H	B	H	A	H	A	H	H	H	H	H	A	A	B	B	B	H	H	-	H	H	H	B	H	H	B	B	H	H	H	A	H
CA10X.chr1_148936775	1	148936775	-	-	-	H	B	H	A	H	H	B	-	A	H	H	B	H	B	H	A	H	A	H	H	H	H	H	-	A	B	B	B	H	H	H	H	H	H	B	H	H	B	B	H	H	H	A	H
CA10X.chr1_148936896	1	148936896	-	-	H	H	B	H	A	H	H	B	-	A	H	H	B	H	B	H	A	H	A	H	H	H	H	H	-	A	B	B	B	H	H	-	H	-	H	B	H	H	B	B	H	H	H	A	H
CA10X.chr1_148941590	1	148941590	-	H	H	H	B	H	A	H	H	H	A	A	H	H	B	H	B	H	A	H	A	H	H	H	H	H	-	H	B	B	B	-	H	B	H	H	H	B	H	H	B	B	H	H	H	A	H
CA10X.chr1_149046472	1	149046472	A	H	A	H	B	H	A	H	H	H	A	A	H	A	B	H	B	H	A	H	A	H	B	H	H	A	A	A	B	B	B	H	H	B	H	A	H	B	B	H	B	B	H	H	H	A	H
CA10X.chr1_149046509	1	149046509	A	H	A	H	B	H	A	H	H	H	A	A	H	A	B	H	B	H	A	H	A	H	B	H	H	A	A	A	B	B	B	H	H	B	H	A	H	B	B	H	B	B	H	H	H	A	H
CA10X.chr1_149053943	1	149053943	H	H	A	-	B	H	A	H	H	H	-	A	-	H	B	H	B	-	A	H	A	H	H	H	H	-	A	H	B	H	B	H	H	B	H	H	H	B	H	H	B	B	H	H	H	A	H
CA10X.chr1_149053946	1	149053946	H	H	A	-	B	H	A	H	H	H	A	A	-	H	B	H	B	-	A	H	A	H	H	H	H	-	A	H	B	H	B	H	H	B	H	H	H	B	H	H	B	B	H	H	H	A	H
CA10X.chr1_149054076	1	149054076	H	H	A	H	B	H	A	H	H	H	H	A	-	H	B	H	B	H	A	H	A	H	H	H	H	A	A	H	B	B	B	H	-	B	H	H	H	B	H	H	B	B	H	H	H	A	H
CA10X.chr1_149054102	1	149054102	H	H	A	H	B	H	A	H	H	H	H	A	H	H	B	H	B	H	A	B	A	H	H	H	H	-	A	H	B	H	B	H	H	B	H	H	H	B	H	H	B	B	H	H	H	A	H
CA10X.chr1_149054133	1	149054133	H	H	A	H	B	H	A	H	H	H	H	A	H	H	B	H	B	H	A	B	A	H	H	H	H	-	A	H	B	H	B	H	H	B	H	H	H	B	H	H	B	B	H	H	H	A	H
CA10X.chr1_149054139	1	149054139	H	H	A	H	B	H	A	H	H	H	H	A	H	H	B	H	B	H	A	H	A	H	H	H	H	-	A	H	B	H	B	H	H	B	H	H	H	B	H	H	B	B	H	H	H	A	H
CA10X.chr1_149054150	1	149054150	H	H	A	H	B	H	A	H	H	H	H	A	H	H	B	H	B	H	A	H	A	H	H	H	H	-	A	H	B	H	B	H	H	B	H	H	H	B	H	H	B	B	H	H	H	A	H
CA10X.chr1_149054176	1	149054176	H	H	A	H	B	H	A	H	H	H	H	A	H	H	B	H	B	H	A	H	A	H	H	H	H	-	A	H	B	H	B	H	H	B	H	H	H	B	H	H	B	B	H	H	H	A	H
CA10X.chr1_149160332	1	149160332	H	H	A	H	B	H	A	H	H	H	A	A	H	H	-	H	B	H	A	H	A	H	H	A	H	A	A	A	B	B	B	H	H	B	H	H	H	H	A	H	B	B	H	H	H	A	H
CA10X.chr1_149183870	1	149183870	H	H	A	H	B	H	A	H	H	H	A	A	H	H	B	H	B	H	A	B	A	H	H	H	H	H	A	H	B	B	B	H	B	B	H	H	H	B	H	H	B	B	H	H	H	H	H
CA10X.chr1_149183976	1	149183976	H	H	A	H	B	H	A	H	H	H	A	A	H	H	B	H	B	H	A	B	A	H	H	H	H	H	A	H	B	B	B	H	B	B	H	H	H	B	H	H	B	B	H	H	H	H	H
CA10X.chr1_149184064	1	149184064	H	H	A	H	B	H	A	H	H	H	A	A	H	H	B	H	B	H	A	-	A	H	H	H	H	H	A	H	B	B	B	H	B	B	H	H	H	B	H	H	B	B	H	H	H	-	H
CA10X.chr1_149202062	1	149202062	H	H	A	H	B	H	A	H	H	H	A	A	H	H	B	H	B	H	A	H	A	H	H	H	H	-	A	A	B	B	B	H	H	H	H	H	H	B	H	H	B	B	H	H	H	A	H
CA10X.chr1_149208708	1	149208708	-	-	A	H	B	H	A	H	H	H	A	A	A	H	B	B	B	-	A	H	A	-	H	H	H	H	H	A	B	B	B	H	H	B	H	H	B	B	H	B	B	B	H	H	H	A	H
CA10X.chr1_149209274	1	149209274	H	H	A	H	B	H	A	H	H	H	A	-	H	H	-	H	B	H	A	H	A	H	H	H	H	H	A	A	B	B	B	H	H	B	H	H	H	B	H	H	B	B	H	H	H	A	H
CA10X.chr1_149229656	1	149229656	-	H	A	H	B	H	A	H	H	B	A	A	H	H	B	H	B	H	A	H	A	H	H	H	H	A	A	A	B	B	B	H	H	B	H	H	H	B	H	H	B	B	H	H	H	A	H
CA10X.chr1_149229660	1	149229660	-	H	A	H	B	H	A	H	H	B	A	A	H	H	B	H	B	H	A	H	A	H	H	H	H	A	A	A	B	B	B	H	B	B	H	H	H	B	H	H	B	B	H	H	H	A	H
CA10X.chr1_149235928	1	149235928	H	H	A	H	B	H	A	H	H	H	A	A	H	H	B	H	B	H	A	H	A	H	H	H	H	H	A	H	B	H	B	H	H	B	H	A	H	B	H	H	B	B	H	H	H	A	H
CA10X.chr1_149235932	1	149235932	H	H	A	H	B	H	A	H	H	H	A	A	H	H	B	H	B	H	A	B	A	H	H	H	H	H	A	H	B	H	B	H	H	B	H	A	H	B	H	H	B	B	H	H	H	A	H
CA10X.chr1_149265605	1	149265605	-	H	A	H	B	H	A	-	H	H	H	A	H	H	B	H	B	H	A	H	A	H	H	H	H	H	A	A	B	B	B	H	B	H	B	H	H	B	H	H	B	B	B	H	H	A	H
CA10X.chr1_149265609	1	149265609	-	H	A	H	B	H	A	-	H	H	H	A	H	H	B	H	B	H	A	H	A	H	H	H	H	H	A	A	B	B	B	H	H	H	B	H	H	B	H	H	B	B	B	H	H	A	H
CA10X.chr1_149276927	1	149276927	H	H	A	H	B	H	A	H	H	H	-	A	H	H	B	H	B	H	A	H	A	H	H	H	H	H	A	H	B	B	B	H	A	B	H	H	H	B	H	H	B	B	H	H	H	A	H
CA10X.chr1_149288186	1	149288186	-	H	A	H	B	H	A	H	H	H	A	A	H	H	B	H	B	H	A	H	A	H	H	H	H	-	A	-	B	B	B	H	H	-	H	H	H	B	H	H	B	B	H	H	H	A	H
CA10X.chr1_149292551	1	149292551	H	H	A	H	B	H	A	H	H	H	A	A	H	H	B	H	B	H	A	B	A	B	H	H	H	H	-	A	B	B	B	H	B	H	H	H	H	B	H	H	B	B	H	H	H	A	H
CA10X.chr1_149292571	1	149292571	H	H	A	H	B	H	A	H	H	H	A	A	H	H	B	H	B	H	A	B	A	B	H	H	H	H	H	A	B	B	B	H	H	H	H	H	H	B	H	H	B	B	H	H	H	A	H
CA10X.chr1_149292594	1	149292594	-	H	A	H	B	H	A	H	H	H	A	A	H	H	B	H	B	H	A	B	A	B	H	H	H	H	H	A	B	B	B	H	B	H	H	H	H	B	H	H	B	B	H	H	H	A	H
CA10X.chr1_149292606	1	149292606	H	H	A	H	B	H	A	H	H	H	A	A	H	H	B	H	B	H	A	B	A	B	H	H	H	H	-	A	B	B	B	H	H	H	H	H	H	B	H	H	B	B	H	H	H	A	H
CA10X.chr1_149313024	1	149313024	-	H	A	H	B	H	A	H	H	H	A	A	H	H	B	H	B	B	-	H	A	H	H	H	H	H	A	A	B	B	B	H	H	B	H	H	H	B	H	H	B	B	H	H	H	A	H
CA10X.chr1_149313213	1	149313213	-	H	A	H	B	H	A	H	H	H	A	A	H	H	B	H	B	B	A	H	A	H	H	H	H	H	A	A	B	B	B	H	H	B	H	H	H	B	H	H	B	B	H	H	H	A	H
CA10X.chr1_149314594	1	149314594	H	H	A	H	B	H	A	H	H	H	A	A	H	H	B	H	B	H	A	H	A	H	H	H	H	H	H	H	B	B	B	H	H	-	H	H	H	B	H	H	B	B	H	H	H	A	H
CA10X.chr1_149333516	1	149333516	A	H	A	H	B	H	A	H	H	H	A	A	H	H	B	H	B	H	A	H	A	H	H	H	H	H	A	A	B	B	B	H	H	H	H	H	H	B	H	H	B	B	H	H	H	A	H
CA10X.chr1_149333674	1	149333674	A	H	A	H	B	H	A	H	H	H	A	A	H	H	B	H	B	H	A	H	A	H	H	H	H	H	A	A	B	B	B	H	H	H	H	H	H	B	H	H	B	B	H	H	H	A	H
CA10X.chr1_149340354	1	149340354	H	H	A	H	B	H	A	H	H	H	-	A	H	H	H	H	B	H	A	H	A	H	H	H	H	H	A	A	B	B	B	H	H	B	H	H	H	B	H	H	B	B	H	H	H	A	H
CA10X.chr1_149371738	1	149371738	-	-	A	H	B	H	A	H	H	H	A	A	H	H	-	H	B	H	A	H	A	H	-	H	H	H	A	H	B	B	B	H	-	H	H	H	H	B	H	H	B	B	H	H	H	A	H
CA10X.chr1_149372502	1	149372502	H	H	A	H	B	H	A	H	H	H	A	A	H	H	B	H	B	H	A	H	A	H	H	H	H	H	A	H	B	B	B	H	H	H	H	H	H	B	H	H	B	B	H	H	H	A	H
CA10X.chr1_149372704	1	149372704	H	H	A	H	B	H	A	H	H	H	A	A	H	H	B	H	B	H	A	H	A	H	H	H	H	H	A	H	B	B	-	H	H	H	H	H	H	B	H	H	B	B	H	H	H	A	H
CA10X.chr1_149386805	1	149386805	A	H	A	H	B	H	A	H	H	H	A	A	H	H	B	H	B	H	A	H	A	H	H	H	H	H	A	H	B	B	B	H	H	H	H	H	H	B	H	H	B	B	H	H	H	A	H
CA10X.chr1_149386862	1	149386862	-	H	A	H	B	H	A	H	H	H	A	A	H	H	B	H	B	H	A	H	A	H	-	H	H	H	A	-	B	B	B	H	H	H	H	H	H	B	H	H	B	B	H	H	H	A	H
CA10X.chr1_149394802	1	149394802	A	H	A	H	B	H	A	H	H	H	A	-	H	H	B	H	B	H	A	H	A	-	H	H	H	H	A	A	B	B	-	-	H	B	H	-	H	H	H	H	B	B	H	H	H	A	H
CA10X.chr1_149394804	1	149394804	A	H	A	H	B	H	A	H	H	H	A	-	H	H	B	H	B	H	A	H	A	-	H	H	H	H	A	A	B	B	-	-	H	B	H	-	H	H	H	H	B	B	H	H	H	A	H
CA10X.chr1_149394846	1	149394846	A	H	A	H	B	H	A	H	H	H	A	A	H	H	B	H	B	H	A	H	A	H	H	H	H	H	A	A	B	B	B	H	H	B	H	H	H	H	H	H	B	B	H	H	H	A	H
CA10X.chr1_149394875	1	149394875	A	H	A	H	B	H	A	H	H	H	A	-	H	H	B	H	B	H	A	H	A	-	H	H	H	H	A	A	B	B	B	-	H	B	H	-	H	H	H	H	B	B	H	H	H	A	H
CA10X.chr1_149397899	1	149397899	H	H	-	H	B	H	A	H	H	H	A	A	-	H	B	H	B	B	A	H	A	H	H	H	H	H	H	A	B	B	B	H	-	B	H	-	H	B	H	H	B	B	-	H	H	A	H
CA10X.chr1_149397941	1	149397941	H	H	-	H	B	H	A	H	H	H	-	A	-	H	B	H	B	B	A	H	A	H	H	H	H	H	H	A	B	B	B	H	-	B	H	-	H	B	H	H	B	B	-	H	H	A	H
CA10X.chr1_149434740	1	149434740	A	H	A	H	B	H	A	H	H	H	A	A	-	H	B	H	B	H	A	H	A	H	H	H	H	H	A	A	B	H	B	H	H	H	H	H	H	B	H	-	B	B	H	H	H	A	H
CA10X.chr1_149434749	1	149434749	A	H	A	H	B	H	A	H	H	H	A	A	B	H	B	H	B	H	A	H	A	H	H	H	H	H	A	A	B	H	B	H	H	H	H	H	H	B	H	-	B	B	H	H	H	A	H
CA10X.chr1_149442190	1	149442190	-	H	A	H	B	H	A	H	H	H	-	-	H	H	B	H	B	H	A	H	A	H	H	H	H	H	A	H	B	B	B	H	H	H	H	H	H	B	H	H	B	B	H	H	H	A	-
CA10X.chr1_149442224	1	149442224	-	H	A	H	B	H	A	H	H	H	-	-	H	H	B	H	B	H	A	H	A	H	H	H	H	H	A	H	B	B	B	H	H	H	H	H	H	B	H	H	B	B	H	H	H	A	H
CA10X.chr1_149444197	1	149444197	H	H	A	H	B	H	A	H	H	H	A	A	H	H	B	H	B	H	-	B	A	H	H	H	H	A	A	A	B	B	B	H	B	-	H	H	H	B	H	H	B	B	H	-	H	-	H
CA10X.chr1_149444222	1	149444222	H	H	A	H	B	H	A	H	H	H	A	A	H	H	B	H	B	H	-	B	A	H	H	H	H	A	A	A	B	B	B	H	B	H	H	H	H	B	H	H	B	B	H	H	H	H	H
CA10X.chr1_149444486	1	149444486	H	H	A	H	B	H	A	H	H	H	A	A	H	H	H	H	B	H	A	B	A	H	H	H	H	A	A	A	B	B	B	H	H	H	H	H	H	B	H	H	B	B	H	H	H	-	H
CA10X.chr1_149449423	1	149449423	H	H	A	H	B	H	A	H	H	H	A	A	H	H	B	H	B	H	A	B	A	H	H	H	H	H	A	A	B	H	B	H	H	H	H	H	H	H	H	H	B	B	H	H	H	A	H
CA10X.chr1_149449431	1	149449431	H	H	A	H	B	H	A	H	H	H	A	A	H	H	B	H	B	H	A	B	A	H	H	H	H	H	A	A	B	H	B	H	H	H	H	H	H	H	H	H	B	B	H	H	H	A	H
CA10X.chr1_149449436	1	149449436	H	H	A	H	B	H	A	H	H	H	A	A	H	H	B	H	B	H	A	B	A	H	H	H	H	H	A	A	B	B	B	H	H	-	H	H	H	H	H	H	B	B	H	H	H	A	H
CA10X.chr1_149774841	1	149774841	H	H	A	H	B	H	A	H	H	H	A	A	H	A	B	H	B	H	A	H	A	H	H	H	H	H	H	A	B	B	B	H	H	B	H	H	H	B	H	H	B	B	H	H	H	A	H
CA10X.chr1_150109469	1	150109469	H	H	A	H	B	H	A	H	H	H	A	A	H	A	B	H	B	H	H	H	A	H	H	H	H	H	A	-	H	H	B	H	H	H	H	H	H	B	H	H	B	B	H	H	H	A	H
CA10X.chr1_150109517	1	150109517	H	H	A	H	B	H	A	H	H	H	A	A	H	A	B	H	B	H	H	H	A	H	H	H	H	-	A	-	H	H	B	H	H	H	H	H	H	B	H	H	B	B	H	H	H	A	H
CA10X.chr1_150109705	1	150109705	H	H	A	H	B	H	A	H	H	H	A	A	H	A	-	H	B	H	H	H	A	H	H	H	H	H	A	-	-	H	B	H	H	H	H	H	H	B	H	H	B	B	H	H	H	A	H
CA10X.chr1_150208775	1	150208775	H	H	A	H	B	H	A	H	H	H	A	A	H	A	B	H	B	H	H	H	A	H	H	H	H	H	-	-	B	H	B	H	H	H	H	H	H	B	H	H	B	B	H	H	H	A	-
CA10X.chr1_150312788	1	150312788	A	H	A	H	B	H	A	H	H	H	A	A	H	H	-	H	B	H	H	H	A	H	H	H	H	A	A	H	B	B	B	H	H	-	H	H	H	B	H	H	B	B	H	H	H	A	H
CA10X.chr1_150312830	1	150312830	A	H	A	H	B	H	A	H	H	H	A	A	H	H	-	H	B	H	H	H	A	H	H	H	H	A	A	H	B	B	B	H	H	-	H	H	H	B	H	H	B	B	H	H	H	A	H
CA10X.chr1_150312863	1	150312863	A	H	A	H	B	H	H	H	H	H	A	A	H	H	-	H	B	H	H	H	A	H	H	H	H	A	A	H	B	B	B	H	H	-	H	H	H	B	H	H	B	B	H	H	H	A	H
CA10X.chr1_150312867	1	150312867	A	H	A	H	B	H	H	H	H	H	A	A	H	H	-	H	B	H	H	H	A	H	H	H	H	A	A	H	B	B	B	H	H	-	H	H	H	B	H	H	B	B	H	H	H	A	H
CA10X.chr1_150312873	1	150312873	A	H	A	H	B	H	H	H	H	H	A	A	H	H	-	H	B	H	H	H	A	H	H	H	H	A	A	H	B	B	B	H	H	-	H	H	H	B	H	H	B	B	H	H	H	A	H
CA10X.chr1_150312880	1	150312880	A	H	A	H	B	H	H	H	H	H	A	A	H	H	-	H	B	H	H	H	A	H	H	H	H	A	A	H	B	B	B	H	H	-	H	H	H	B	H	H	B	B	H	H	H	A	H
CA10X.chr1_150312882	1	150312882	A	H	A	H	B	H	H	H	H	H	A	A	H	H	-	H	B	H	H	H	A	H	H	H	H	A	A	H	B	B	B	H	H	-	H	H	H	B	H	H	B	B	H	H	H	A	H
CA10X.chr1_150312894	1	150312894	A	H	A	H	B	H	H	H	H	H	A	A	H	H	-	H	B	H	H	H	A	H	H	H	H	A	A	H	B	B	B	H	H	-	H	H	H	B	H	H	B	B	H	H	H	A	H
CA10X.chr1_150312900	1	150312900	H	H	A	H	B	H	H	H	H	H	A	A	H	H	-	H	B	H	H	H	A	H	H	H	H	A	A	H	B	B	B	H	H	-	H	H	H	B	H	H	B	B	H	H	H	A	H
CA10X.chr1_150312904	1	150312904	A	H	A	H	B	H	H	H	H	H	A	A	H	H	-	H	B	H	H	H	A	H	H	H	H	A	A	H	B	B	B	H	H	-	H	H	H	B	H	H	B	B	H	H	H	A	H
CA10X.chr1_150312905	1	150312905	A	H	A	H	B	H	H	H	H	H	A	A	H	H	-	H	B	H	H	H	A	H	H	H	H	A	A	H	B	B	B	H	H	-	H	H	H	B	H	H	B	B	H	H	H	A	H
CA10X.chr1_150312906	1	150312906	A	H	A	H	B	H	H	H	H	H	A	A	H	H	-	H	B	H	H	H	A	H	H	H	H	A	A	H	B	B	B	H	H	-	H	H	H	B	H	H	B	B	H	H	H	A	H
CA10X.chr1_150527722	1	150527722	-	H	-	H	B	H	A	H	H	H	A	A	H	A	-	H	B	H	H	H	A	H	H	H	H	H	A	A	B	B	B	H	H	H	H	H	H	B	H	H	B	B	H	H	H	H	H
CA10X.chr1_150527774	1	150527774	-	H	-	H	B	H	A	H	H	H	A	A	H	A	-	H	B	H	H	H	A	H	H	H	H	H	A	A	B	B	B	H	H	H	-	H	H	B	H	H	B	B	H	H	H	-	H
CA10X.chr1_150527817	1	150527817	-	H	-	H	B	H	A	H	H	H	A	A	H	A	-	H	B	H	H	-	A	H	H	H	H	H	A	A	B	B	B	H	H	H	-	H	H	B	H	H	B	B	H	H	H	-	H
CA10X.chr1_150527849	1	150527849	-	H	-	H	B	H	A	H	H	-	A	A	H	A	B	H	B	H	H	H	A	H	H	H	H	H	A	A	B	B	B	H	H	H	H	H	H	B	H	H	B	B	H	H	H	A	H
CA10X.chr1_150527868	1	150527868	-	H	-	H	B	H	A	H	H	-	A	A	H	A	B	H	B	H	H	H	A	H	H	H	H	H	A	A	B	B	B	H	H	H	H	H	H	B	H	H	B	B	H	H	H	A	H
CA10X.chr1_150573317	1	150573317	-	H	A	H	B	H	A	H	H	H	A	A	H	A	B	H	B	H	-	H	A	H	H	H	H	A	A	A	B	B	B	H	H	H	H	H	H	B	H	H	B	B	H	H	H	A	H
CA10X.chr1_150573325	1	150573325	-	H	A	H	B	H	A	H	H	H	A	A	H	A	B	H	B	H	-	H	A	H	H	H	H	A	A	A	B	B	B	H	H	H	H	H	H	B	H	H	B	B	H	H	H	A	H
CA10X.chr1_150573340	1	150573340	-	H	A	H	B	H	A	H	H	H	A	A	H	A	B	H	B	H	H	H	A	H	H	H	H	A	A	A	B	B	B	H	H	H	H	H	H	B	H	H	B	B	H	H	H	A	H
CA10X.chr1_150573366	1	150573366	-	H	A	H	B	H	A	H	H	H	A	A	H	A	B	H	B	H	H	H	A	H	H	H	H	A	A	A	B	B	B	H	H	H	H	H	H	B	H	H	B	B	H	H	H	A	H
CA10X.chr1_150573377	1	150573377	-	H	A	H	B	H	A	H	H	H	A	A	H	A	B	H	B	H	H	H	A	H	H	H	H	A	A	A	B	B	B	H	H	H	H	H	H	B	H	H	B	B	H	H	H	A	H
CA10X.chr1_150631342	1	150631342	H	H	A	H	B	H	A	H	H	H	A	A	H	A	-	H	B	H	H	H	A	H	H	H	H	H	H	A	B	B	B	H	H	B	H	H	H	B	H	H	B	B	H	H	H	A	H
CA10X.chr1_150880483	1	150880483	H	H	A	B	B	H	A	H	H	H	A	A	H	A	B	H	B	H	-	H	A	H	H	B	H	-	A	-	-	B	B	H	H	-	H	H	H	B	H	H	B	B	H	H	H	A	H
CA10X.chr1_150880499	1	150880499	H	H	A	B	B	H	A	H	H	H	A	A	H	A	B	H	B	H	-	H	A	H	H	B	H	-	A	-	H	B	B	H	H	H	H	H	H	B	H	H	B	B	H	H	H	A	H
CA10X.chr1_150880517	1	150880517	H	H	A	B	B	H	A	H	H	H	A	A	H	A	B	H	B	H	-	H	A	H	H	B	H	H	A	A	H	B	B	H	H	H	H	H	H	B	H	H	B	B	H	H	H	A	H
CA10X.chr1_150880574	1	150880574	H	H	A	B	B	H	A	H	H	H	A	A	H	A	B	H	B	H	-	H	A	H	H	B	H	-	A	-	H	B	B	H	H	H	H	H	H	B	H	H	B	B	H	H	H	A	H
CA10X.chr1_150880755	1	150880755	H	H	A	-	B	H	A	H	H	H	A	A	H	A	B	H	B	H	H	H	A	H	H	B	H	H	A	-	-	B	B	H	H	H	H	H	H	B	H	H	B	B	H	H	H	A	H
CA10X.chr1_150886797	1	150886797	H	H	A	H	B	H	A	H	H	H	A	A	H	A	B	H	B	H	H	H	A	H	H	B	H	H	A	-	H	-	-	H	H	B	H	H	H	B	H	H	B	B	-	H	-	A	H
CA10X.chr1_150893931	1	150893931	H	H	A	H	B	H	A	-	H	H	A	A	H	A	B	H	B	H	H	H	A	H	H	B	H	A	A	A	B	B	B	H	H	H	H	H	H	B	H	H	B	B	H	H	H	A	H
CA10X.chr1_151243256	1	151243256	A	H	A	H	B	H	A	H	H	H	H	A	H	A	-	H	B	H	H	H	A	H	H	B	H	H	A	H	B	B	-	H	H	B	H	H	H	B	H	H	B	B	H	H	H	A	H
CA10X.chr1_151397162	1	151397162	H	H	A	H	B	H	A	H	H	H	A	A	H	A	B	B	B	H	H	H	A	H	H	B	H	A	A	A	B	B	B	H	H	B	H	H	H	B	H	H	B	B	H	H	H	A	H
CA10X.chr1_151752829	1	151752829	H	H	A	H	B	H	A	H	H	H	A	A	H	A	B	H	B	H	H	H	A	H	H	B	H	A	A	H	B	B	B	H	H	-	H	H	H	B	H	H	B	B	H	H	H	A	H
CA10X.chr1_151785709	1	151785709	H	H	A	H	H	H	A	-	H	B	A	-	H	H	-	H	B	H	H	H	A	H	H	B	H	H	A	H	B	B	B	-	H	B	H	H	H	B	H	H	B	B	H	H	A	A	H
CA10X.chr1_152044610	1	152044610	H	H	A	H	H	H	A	H	H	H	A	A	H	A	B	H	B	H	H	B	A	A	H	B	H	H	A	H	B	B	B	-	H	H	H	H	H	B	H	H	B	B	H	H	H	A	H
CA10X.chr1_152326043	1	152326043	A	H	A	H	B	H	A	H	H	H	A	A	H	A	H	H	B	H	H	H	A	H	H	B	H	H	H	A	B	B	B	H	H	H	H	H	H	B	H	H	B	B	H	H	H	A	H
CA10X.chr1_152327184	1	152327184	H	H	A	H	H	H	A	H	H	H	A	A	H	A	B	B	B	H	H	H	A	H	H	B	H	A	A	H	B	B	B	H	H	H	H	H	H	B	H	H	B	B	H	H	H	A	H
CA10X.chr1_152940250	1	152940250	-	H	A	H	B	H	A	B	H	H	A	A	H	A	H	H	B	H	H	H	A	H	H	B	H	A	A	H	B	B	B	H	H	B	H	A	H	B	H	H	B	B	H	H	H	A	H
CA10X.chr1_152960379	1	152960379	-	H	A	H	B	H	-	H	H	H	H	A	H	A	B	H	B	H	H	B	A	H	H	B	H	H	A	H	-	B	-	H	H	B	H	A	H	B	H	H	B	B	H	H	H	A	H
CA10X.chr1_153768565	1	153768565	H	H	A	H	H	H	A	H	H	H	A	A	H	A	B	H	B	H	H	H	A	H	H	H	H	A	A	-	B	B	B	H	H	-	H	H	H	B	H	H	B	B	B	H	H	A	H
CA10X.chr1_153768605	1	153768605	H	H	A	H	H	H	A	H	H	H	A	A	H	A	B	H	B	H	H	H	A	H	H	H	H	A	A	-	B	B	B	H	H	-	H	H	H	B	H	H	B	B	B	H	H	A	H
CA10X.chr1_154428860	1	154428860	-	H	A	H	B	H	H	H	H	B	A	A	H	A	B	H	B	H	H	H	A	H	H	B	H	H	A	H	B	B	B	H	B	H	H	A	H	B	H	H	B	B	H	H	H	A	H
CA10X.chr1_154428890	1	154428890	-	H	A	H	B	H	H	H	H	-	A	A	H	A	B	H	B	H	H	H	A	H	H	B	H	H	A	H	B	B	B	H	B	H	H	A	H	B	H	H	B	B	H	H	H	A	H
CA10X.chr1_154429011	1	154429011	A	H	A	H	B	H	H	H	H	B	A	A	H	A	B	H	B	H	H	H	A	H	H	B	H	H	A	H	B	B	B	H	B	H	H	A	H	B	H	H	B	B	H	H	H	A	H
CA10X.chr1_154429030	1	154429030	A	H	A	H	B	H	H	H	H	B	A	A	H	A	B	H	B	H	H	H	A	H	H	B	H	H	A	H	B	B	B	H	B	H	H	A	H	B	H	H	B	B	H	H	H	A	H
CA10X.chr1_154429046	1	154429046	-	H	A	H	B	H	H	H	H	B	A	A	H	A	B	H	B	H	H	H	A	H	H	B	H	H	A	H	B	B	B	H	B	H	H	A	H	B	H	H	B	B	H	H	H	A	H
CA10X.chr1_154645805	1	154645805	H	H	A	H	B	H	H	H	H	H	A	A	H	A	B	H	B	H	H	-	A	H	H	B	H	H	H	H	B	B	B	H	H	H	H	A	H	B	H	H	B	B	H	H	H	A	H
CA10X.chr1_154645808	1	154645808	A	H	A	H	B	H	H	H	H	H	A	A	H	A	B	H	B	H	H	-	A	H	H	B	H	H	H	H	B	B	B	H	H	H	H	A	H	B	H	H	B	B	H	H	H	A	H
CA10X.chr1_154645830	1	154645830	A	H	A	H	B	H	H	H	H	H	A	A	H	A	B	H	B	H	H	-	A	H	H	B	H	H	H	H	B	B	B	H	H	H	H	A	H	B	H	H	B	B	H	H	H	A	H
CA10X.chr1_154648311	1	154648311	H	H	-	H	B	H	H	H	H	H	A	A	H	A	B	H	B	B	H	H	A	H	H	B	H	H	A	H	B	B	B	H	H	B	H	A	H	B	H	H	B	B	H	H	H	A	H
CA10X.chr1_154654225	1	154654225	H	H	A	H	B	H	H	B	H	H	H	A	H	A	B	H	B	H	H	B	A	H	H	B	H	H	A	H	B	B	B	H	H	H	H	A	H	H	H	H	B	B	H	H	H	A	H
CA10X.chr1_155000067	1	155000067	-	H	A	H	B	H	H	H	H	H	A	A	H	-	B	H	B	H	H	H	A	H	H	B	A	H	-	H	B	B	B	H	H	B	H	A	H	B	H	H	B	B	H	H	H	-	H
CA10X.chr1_155035695	1	155035695	-	H	A	H	B	H	H	H	H	H	A	A	H	A	-	H	B	H	H	H	A	H	H	B	A	H	H	-	B	B	B	H	H	H	H	A	H	B	-	H	B	B	H	H	H	A	H
CA10X.chr1_155059153	1	155059153	B	H	A	H	B	H	H	H	H	H	A	A	H	A	B	H	B	H	H	H	A	H	H	B	A	H	A	H	B	B	-	H	H	B	H	A	H	B	H	H	B	B	H	H	H	A	H
CA10X.chr1_155180078	1	155180078	-	H	A	H	B	H	H	H	H	H	A	A	H	A	B	H	B	H	H	H	A	H	H	B	A	A	A	H	B	B	B	H	H	H	H	A	H	B	H	H	B	B	H	H	H	A	H
CA10X.chr1_155180111	1	155180111	-	H	A	H	B	H	H	H	H	H	A	A	H	A	B	H	B	H	H	H	A	H	H	B	A	A	A	H	B	B	B	H	H	H	H	A	H	B	H	H	B	B	H	H	H	A	H
CA10X.chr1_155180140	1	155180140	-	H	A	H	B	H	H	H	H	H	A	A	H	A	B	H	B	H	H	H	A	H	H	B	A	A	A	H	B	B	B	H	H	H	H	A	H	B	H	H	B	B	H	H	H	H	H
CA10X.chr1_155180215	1	155180215	A	H	A	H	B	H	-	H	H	H	A	A	H	A	B	H	B	H	H	H	A	H	H	B	A	A	A	H	B	B	B	H	B	-	H	A	H	B	H	H	B	B	H	H	H	-	H
CA10X.chr1_155183027	1	155183027	H	H	A	H	B	H	H	H	H	H	H	A	H	A	B	H	B	H	H	H	A	H	H	B	A	H	-	H	B	B	B	H	B	H	H	A	H	B	H	H	B	B	H	H	H	A	H
CA10X.chr1_155183044	1	155183044	H	H	H	H	B	H	H	H	H	H	H	A	H	A	B	H	B	H	H	H	A	H	H	B	A	H	-	H	B	B	B	H	B	H	H	A	H	B	H	H	B	B	H	H	H	A	H
CA10X.chr1_155183244	1	155183244	H	H	A	H	B	H	H	H	H	H	-	A	H	A	B	H	B	H	H	H	A	H	H	B	A	H	-	H	B	B	B	H	B	H	H	A	H	B	H	H	B	B	H	H	H	A	H
CA10X.chr1_155193049	1	155193049	H	H	H	H	B	H	H	H	H	H	H	A	H	A	B	H	B	H	H	H	A	H	H	B	A	H	A	H	B	B	B	H	B	B	H	A	H	B	H	H	B	B	H	H	H	A	H
CA10X.chr1_155193121	1	155193121	H	H	H	H	B	H	H	H	H	H	H	A	H	A	B	H	B	H	H	H	A	H	H	B	A	H	A	H	B	B	B	H	B	B	H	A	H	B	H	H	B	B	H	H	H	A	H
CA10X.chr1_155193195	1	155193195	H	H	H	H	B	H	H	H	H	B	-	A	H	A	B	H	B	H	H	H	A	H	H	B	A	H	A	H	B	B	B	H	B	B	H	A	H	B	H	H	B	B	H	H	H	A	H
CA10X.chr1_155193218	1	155193218	H	H	H	H	B	H	H	H	H	H	-	A	H	A	B	H	B	H	H	H	A	H	H	B	A	H	A	H	B	B	B	H	B	B	H	A	H	B	H	H	B	B	H	H	H	A	H
CA10X.chr1_155193247	1	155193247	H	H	H	H	B	H	H	H	H	H	-	A	H	A	B	H	B	H	H	H	A	H	H	B	A	H	A	H	B	B	B	H	B	B	H	A	H	B	H	H	B	B	H	H	H	A	H
CA10X.chr1_155193270	1	155193270	H	H	H	H	B	H	H	H	H	H	-	A	H	A	B	H	B	H	H	H	A	H	H	B	A	H	A	H	B	B	B	H	B	B	H	A	H	B	H	H	B	B	H	H	H	A	H
CA10X.chr1_155193292	1	155193292	H	H	H	H	B	H	H	H	H	H	-	A	H	A	B	H	B	H	H	H	A	H	H	B	A	H	A	H	B	B	B	H	B	B	H	A	H	B	H	H	B	B	H	H	H	A	H
CA10X.chr1_155197146	1	155197146	-	H	A	H	B	B	H	-	H	H	A	A	H	A	B	-	B	H	H	H	A	-	H	B	A	A	H	H	B	B	B	H	H	H	H	A	H	B	H	B	B	B	H	H	H	A	H
CA10X.chr1_155197421	1	155197421	-	H	A	H	B	H	H	H	H	H	A	A	H	A	B	H	B	H	H	H	A	H	H	B	A	A	H	H	B	B	-	H	B	H	H	A	H	B	H	H	B	B	H	H	H	A	H
CA10X.chr1_155248684	1	155248684	H	H	A	H	B	H	H	H	H	H	A	A	H	A	B	H	B	H	H	H	A	H	H	B	A	-	H	H	B	B	-	H	B	H	H	A	H	B	H	H	B	B	H	H	H	A	H
CA10X.chr1_155281424	1	155281424	H	H	A	H	B	H	-	-	H	H	A	A	-	A	B	H	B	-	H	B	-	H	-	B	A	-	A	H	B	B	B	H	-	B	H	A	H	B	H	H	B	B	H	H	H	A	H
CA10X.chr1_155281432	1	155281432	H	H	A	H	B	H	-	-	H	H	A	A	-	A	B	H	B	-	H	B	-	H	-	B	A	-	A	H	B	B	B	H	-	B	H	A	H	B	H	H	B	B	H	H	H	A	H
CA10X.chr1_155281531	1	155281531	H	H	A	H	B	H	-	-	H	H	A	A	-	A	B	H	B	-	H	B	-	H	-	B	A	-	A	H	B	B	B	H	-	B	H	A	H	B	H	H	B	B	H	H	H	A	H
CA10X.chr1_155281535	1	155281535	H	H	A	H	B	H	-	-	H	H	A	A	-	A	B	H	B	-	H	B	-	H	-	B	A	-	A	H	B	B	B	H	-	B	H	A	H	B	H	H	B	B	H	H	H	A	H
CA10X.chr1_155283115	1	155283115	H	H	A	H	B	H	H	-	H	H	A	A	H	A	H	H	B	H	H	B	A	-	H	B	A	H	H	H	B	B	B	H	H	H	H	A	H	B	H	H	B	B	H	H	H	A	H
CA10X.chr1_155283187	1	155283187	H	H	A	H	B	H	H	-	H	H	A	A	H	A	B	H	B	H	H	-	A	H	H	B	A	H	H	H	B	B	B	H	H	H	H	A	H	B	H	H	B	B	H	H	H	A	H
CA10X.chr1_155292791	1	155292791	H	H	A	H	B	H	-	H	H	H	A	A	H	-	-	H	B	H	H	-	A	H	H	B	A	H	H	H	B	B	B	H	H	H	H	A	H	B	H	H	B	B	H	H	H	H	H
CA10X.chr1_155412937	1	155412937	H	H	A	H	B	H	H	H	H	H	A	A	H	A	B	H	B	H	H	H	A	H	H	B	A	A	A	H	B	B	B	H	H	B	H	A	H	B	H	H	B	B	H	H	H	A	H
CA10X.chr1_155428646	1	155428646	H	H	A	H	B	H	H	H	H	H	A	-	H	A	B	H	B	H	H	B	A	H	H	B	A	H	A	H	B	H	B	H	H	H	H	A	H	B	H	H	B	B	H	H	H	A	H
CA10X.chr1_155428667	1	155428667	H	H	A	H	B	H	H	H	H	H	A	-	H	A	B	H	B	H	H	B	A	H	H	B	A	H	A	H	B	H	B	H	H	H	H	A	H	B	H	H	B	B	H	H	H	A	H
CA10X.chr1_155439906	1	155439906	H	H	A	B	B	H	H	H	B	B	A	A	H	A	B	H	B	B	B	B	A	H	B	B	A	-	H	B	B	B	B	-	H	B	H	A	B	B	A	H	B	B	H	H	H	H	H
CA10X.chr1_155439918	1	155439918	H	H	A	B	B	H	H	H	B	B	A	A	H	A	B	H	B	B	B	-	A	H	B	B	A	-	H	B	B	B	B	-	H	B	H	A	B	B	A	H	B	B	H	H	H	H	H
CA10X.chr1_155439925	1	155439925	H	H	A	B	B	H	H	H	B	B	A	A	H	A	B	H	B	B	B	H	A	H	B	B	A	-	H	B	B	B	B	-	H	B	H	A	B	B	A	H	B	B	H	H	H	H	H
CA10X.chr1_155444111	1	155444111	-	H	A	H	B	H	H	H	H	H	A	A	H	A	B	H	B	H	H	H	A	H	H	B	A	-	-	H	B	B	B	H	H	H	H	A	H	-	H	H	B	B	H	H	H	A	H
CA10X.chr1_155445977	1	155445977	H	H	A	H	B	H	H	H	H	H	A	A	H	-	B	H	B	H	H	-	A	H	H	B	A	H	A	H	H	B	B	H	H	-	H	A	H	B	H	H	B	B	B	H	H	A	H
CA10X.chr1_155503766	1	155503766	H	H	A	-	B	H	H	H	H	H	A	A	H	A	B	H	B	H	H	-	A	H	H	B	A	A	H	-	-	B	B	H	H	B	H	A	H	B	H	H	B	B	H	H	H	A	H
CA10X.chr1_155503822	1	155503822	H	H	A	-	B	H	H	H	H	H	A	A	H	A	B	H	B	H	H	-	A	H	H	B	A	A	H	-	-	B	B	H	H	B	H	A	H	B	H	H	B	B	H	H	H	A	H
CA10X.chr1_155503823	1	155503823	H	H	A	-	B	H	H	H	H	H	A	A	H	A	B	H	B	H	H	-	A	H	H	B	A	A	H	-	-	B	B	H	H	B	H	A	H	B	H	H	B	B	H	H	H	A	H
CA10X.chr1_155505537	1	155505537	-	H	A	H	B	H	H	H	H	H	A	A	B	A	B	H	B	H	H	H	A	H	H	B	A	H	A	H	B	B	B	H	H	B	H	A	H	B	H	H	B	B	H	H	H	A	H
CA10X.chr1_155505600	1	155505600	A	H	A	H	B	H	H	H	H	H	A	A	B	A	B	H	B	H	H	H	A	H	H	B	A	H	A	H	B	B	B	H	H	B	H	A	H	B	H	H	B	B	H	H	H	A	H
CA10X.chr1_155508526	1	155508526	H	H	A	H	-	H	H	H	H	H	A	-	H	A	B	H	B	H	H	H	A	H	H	B	A	A	A	H	B	B	B	H	H	H	H	A	H	B	H	H	B	B	H	H	H	H	H
CA10X.chr1_155654469	1	155654469	H	H	A	H	B	H	H	H	H	H	A	A	H	A	B	H	B	H	H	H	A	H	H	B	A	A	A	H	H	B	B	H	H	-	H	A	H	B	H	H	B	B	H	H	H	A	H
CA10X.chr1_155678755	1	155678755	H	H	A	H	H	H	H	H	H	H	A	-	H	A	B	H	B	H	H	H	A	H	H	B	A	A	A	H	B	B	B	H	H	B	H	A	H	B	-	H	B	B	H	H	H	A	H
CA10X.chr1_155849236	1	155849236	H	H	A	H	B	H	H	H	H	H	A	A	H	A	B	H	B	H	H	H	A	H	H	B	A	H	H	H	B	B	B	H	H	H	H	A	H	B	H	H	B	B	H	H	H	H	H
CA10X.chr1_156089441	1	156089441	H	H	A	H	B	H	-	-	H	H	-	A	H	H	B	H	B	H	H	B	H	H	H	B	A	A	A	H	B	B	B	H	H	H	H	A	H	B	H	H	B	B	H	B	H	-	H
CA10X.chr1_156091091	1	156091091	H	H	A	H	B	H	H	H	H	H	H	A	H	A	H	H	B	H	H	B	A	H	H	B	A	A	A	H	B	H	B	H	H	B	H	A	H	B	H	H	B	B	H	H	H	H	H
CA10X.chr1_156166656	1	156166656	H	H	A	H	B	H	H	H	H	H	A	A	H	H	B	H	B	H	H	B	A	H	H	B	A	A	-	H	B	B	B	H	H	B	H	A	H	B	H	H	B	B	H	H	H	A	H
CA10X.chr1_156166728	1	156166728	H	H	A	H	B	H	H	H	H	H	A	A	H	H	B	H	B	H	H	B	A	H	H	B	A	A	A	H	B	B	B	H	H	B	H	A	H	B	H	H	B	B	H	H	H	A	H
CA10X.chr1_156200246	1	156200246	H	H	A	H	B	H	H	H	H	H	A	A	H	A	-	H	B	H	H	B	A	H	H	B	A	A	H	H	B	B	B	H	H	H	H	A	H	B	H	H	B	B	H	B	H	A	H
CA10X.chr1_156343781	1	156343781	H	H	A	H	B	H	H	H	H	H	A	A	H	A	B	H	B	H	H	B	A	H	H	B	A	H	H	H	B	B	B	H	B	H	H	A	H	B	H	H	B	B	H	B	-	H	H
CA10X.chr1_156343817	1	156343817	H	H	A	H	B	H	H	H	H	H	A	A	H	A	B	H	B	H	H	B	A	H	H	B	A	H	H	H	B	B	B	H	B	H	H	A	H	B	H	H	B	B	H	B	-	H	H
CA10X.chr1_156343818	1	156343818	H	H	A	H	B	H	H	H	H	H	A	A	H	A	B	H	B	H	H	B	A	H	H	B	A	H	H	H	B	B	B	H	B	H	H	A	H	B	H	H	B	B	H	B	-	H	H
CA10X.chr1_156343847	1	156343847	H	H	A	H	B	H	H	H	H	H	A	A	H	-	B	H	B	H	H	B	A	H	H	B	A	H	H	H	B	B	B	H	B	H	H	A	H	B	H	H	B	B	H	B	-	A	H
CA10X.chr1_156343898	1	156343898	-	H	A	H	B	H	H	H	H	H	A	A	H	A	B	H	B	H	H	B	A	H	H	B	A	H	H	H	B	B	B	H	B	H	H	A	H	B	H	H	B	B	H	B	-	A	H
CA10X.chr1_156343978	1	156343978	-	H	A	H	B	H	H	H	H	H	A	A	H	A	B	H	B	H	H	B	A	H	H	B	A	H	H	H	B	B	B	H	B	H	H	A	H	B	H	H	B	B	H	B	-	A	H
CA10X.chr1_156429932	1	156429932	H	H	A	H	B	H	H	-	H	H	H	A	H	A	B	H	B	H	H	B	A	H	H	B	A	A	A	H	B	B	B	H	H	B	H	A	H	B	H	H	B	B	H	B	H	A	H
CA10X.chr1_156431704	1	156431704	H	H	A	H	B	H	H	H	H	H	A	A	H	A	B	H	B	H	H	B	H	H	H	B	A	H	A	H	B	B	B	H	B	B	H	A	H	B	H	H	B	B	H	B	H	A	H
CA10X.chr1_156442678	1	156442678	H	H	A	H	B	H	B	H	H	H	A	A	H	H	B	H	B	H	H	B	H	H	H	B	A	H	A	H	B	B	B	-	B	H	B	A	H	B	H	H	B	B	H	B	H	H	H
CA10X.chr1_156552761	1	156552761	H	H	H	H	B	H	H	H	H	H	A	A	H	A	B	H	B	H	H	B	A	H	H	B	A	H	A	H	B	B	B	H	B	B	H	A	H	B	H	H	B	B	H	H	H	H	H
CA10X.chr1_156552799	1	156552799	H	H	H	H	B	H	H	H	H	H	A	A	H	A	-	H	B	H	H	B	A	H	H	B	A	H	A	H	B	B	B	H	B	B	H	A	H	B	H	H	B	B	H	H	H	H	H
CA10X.chr1_156552816	1	156552816	H	H	H	H	B	H	H	H	H	H	A	A	H	A	-	H	B	H	H	B	A	H	H	B	A	H	A	H	B	B	B	H	B	B	H	A	H	B	H	H	B	B	H	H	H	H	H
CA10X.chr1_156556277	1	156556277	H	H	A	B	B	H	H	H	H	H	A	-	H	-	B	H	B	B	H	B	A	H	H	B	A	H	-	H	B	B	B	H	B	H	H	A	H	B	H	H	B	B	H	B	H	A	H
CA10X.chr1_156556310	1	156556310	H	H	A	B	B	H	H	H	H	H	A	-	H	-	B	H	B	B	H	B	A	H	H	B	A	H	-	H	B	B	B	H	B	H	H	A	H	B	H	H	B	B	H	B	H	A	H
CA10X.chr1_156556349	1	156556349	H	H	A	B	B	H	H	H	H	H	A	A	H	A	B	H	B	H	H	B	A	H	H	B	A	H	H	H	B	B	B	H	B	H	H	A	H	B	H	H	B	B	H	B	H	A	H
CA10X.chr1_156556441	1	156556441	H	H	A	B	B	H	H	H	H	-	A	-	H	H	B	H	B	H	H	B	A	H	H	B	A	H	-	H	B	B	B	H	B	H	H	A	H	B	H	H	B	B	H	B	H	A	H
CA10X.chr1_156583910	1	156583910	H	H	A	H	B	H	-	H	H	H	-	A	H	H	B	B	B	H	H	B	A	H	H	B	A	A	-	H	B	B	H	H	B	B	H	A	H	B	H	H	B	B	H	B	H	A	H
CA10X.chr1_156583959	1	156583959	H	H	A	H	B	H	-	H	H	H	A	A	H	H	B	B	B	H	H	B	A	H	H	B	A	A	-	H	B	B	H	H	B	B	H	A	H	B	H	H	B	B	H	B	H	A	H
CA10X.chr1_156583963	1	156583963	H	H	A	H	B	H	H	H	H	H	A	A	H	H	B	B	B	H	H	B	A	H	H	B	A	A	-	H	B	B	H	H	B	B	H	A	H	B	H	H	B	B	H	B	H	A	H
CA10X.chr1_156586997	1	156586997	-	-	A	-	B	H	H	H	H	H	A	A	H	A	B	H	B	H	-	B	H	H	H	B	A	H	A	H	B	B	B	H	B	H	H	A	H	H	H	-	B	B	H	H	H	H	H
CA10X.chr1_156587043	1	156587043	-	-	A	-	B	H	H	H	H	H	A	A	H	A	B	H	B	H	-	B	H	H	H	B	A	H	A	H	B	B	B	H	B	H	H	A	H	H	H	-	B	B	H	H	H	H	H
CA10X.chr1_156587048	1	156587048	-	-	A	-	B	H	H	H	H	H	A	A	H	A	B	H	B	H	-	B	H	H	H	B	A	H	A	H	B	B	B	H	B	H	H	A	H	H	H	-	B	B	H	H	H	H	H
CA10X.chr1_156587060	1	156587060	-	-	A	-	B	H	H	H	H	H	A	A	H	A	B	H	B	H	-	B	A	H	H	B	A	H	A	H	B	B	B	H	B	H	H	A	H	H	H	-	B	B	H	H	H	H	H
CA10X.chr1_156596966	1	156596966	H	H	A	H	B	H	H	H	H	H	A	A	H	-	B	H	B	H	H	B	H	H	H	B	A	A	A	B	B	B	B	H	B	H	H	A	H	B	H	H	B	B	H	B	H	H	H
CA10X.chr1_156596987	1	156596987	H	H	A	H	B	H	H	H	H	H	A	A	H	-	B	H	B	H	H	B	H	H	H	B	A	A	A	B	B	B	B	H	B	H	H	A	H	B	H	H	B	B	H	B	H	H	H
CA10X.chr1_156596999	1	156596999	H	H	A	H	B	H	H	H	H	H	A	A	H	-	B	H	B	H	H	B	H	H	H	B	A	A	A	B	B	B	B	H	B	H	H	A	H	B	H	H	B	B	H	B	H	H	H
CA10X.chr1_156597140	1	156597140	H	H	A	H	B	H	H	H	H	H	A	A	H	A	B	H	B	H	H	B	H	H	H	B	A	A	A	B	B	B	B	H	B	H	H	A	H	B	H	H	B	B	H	B	H	H	H
CA10X.chr1_156605420	1	156605420	H	H	A	H	B	H	B	H	H	H	A	A	-	A	B	H	B	H	H	B	A	H	H	B	A	H	A	H	B	B	B	H	B	H	H	-	H	B	H	H	B	B	-	B	H	H	H
CA10X.chr1_156605544	1	156605544	H	H	A	H	B	H	B	H	H	H	A	A	-	A	B	H	B	H	H	B	A	H	H	B	A	H	A	-	B	B	B	H	B	H	H	A	H	B	H	H	B	B	-	B	H	H	H
CA10X.chr1_156605568	1	156605568	H	-	A	H	B	H	B	H	H	H	A	A	-	A	B	H	B	H	H	B	A	H	H	B	A	H	A	H	B	B	B	H	B	H	H	A	H	B	H	H	B	B	-	B	H	H	H
CA10X.chr1_156605588	1	156605588	H	H	A	H	B	H	B	H	H	H	A	A	-	A	B	H	B	H	H	B	A	H	H	B	A	H	A	H	B	B	B	H	B	H	H	A	H	B	H	H	B	B	-	B	H	H	H
CA10X.chr1_156619691	1	156619691	H	H	A	H	B	H	H	H	H	H	A	-	H	A	B	H	B	H	H	H	A	H	H	B	A	H	A	H	B	B	B	H	B	B	H	A	H	B	H	H	B	B	H	H	H	A	H
CA10X.chr1_156620957	1	156620957	H	H	A	H	B	H	H	H	H	-	A	A	H	A	B	B	B	H	H	B	A	B	H	B	A	H	A	H	B	B	B	H	B	H	H	A	H	B	H	H	B	B	H	B	H	A	H
CA10X.chr1_156620958	1	156620958	H	H	A	H	B	H	H	H	H	-	A	A	H	A	B	B	B	H	H	B	A	B	H	B	A	-	A	H	B	B	B	H	B	H	H	A	H	B	H	H	B	B	H	B	H	A	H
CA10X.chr1_156623355	1	156623355	H	H	A	-	B	H	H	H	H	H	H	A	H	A	B	H	B	H	H	B	A	H	H	B	A	H	H	H	B	B	B	H	H	H	H	A	H	B	H	H	B	B	H	B	H	A	H
CA10X.chr1_156623450	1	156623450	H	H	A	H	B	H	H	H	H	H	H	A	H	A	B	H	B	H	H	H	A	H	A	B	A	H	H	H	B	B	B	H	H	H	H	A	H	B	H	-	B	B	H	B	H	A	H
CA10X.chr1_156623467	1	156623467	H	H	A	H	B	H	H	H	H	H	H	A	H	A	B	H	B	H	H	H	A	H	A	B	A	H	H	H	B	B	B	H	H	H	H	A	H	B	H	-	B	B	H	B	H	A	H
CA10X.chr1_156623498	1	156623498	H	H	A	H	B	H	H	H	H	H	H	A	H	A	B	H	B	H	H	-	A	H	-	B	A	H	H	H	B	B	B	H	H	H	H	A	H	B	H	-	B	B	H	B	H	A	H
CA10X.chr1_156623541	1	156623541	H	H	A	H	B	H	H	H	H	H	H	A	H	A	B	H	B	H	H	-	A	H	H	B	A	H	H	H	B	B	B	H	H	H	H	A	H	B	H	-	B	B	H	B	H	-	H
CA10X.chr1_156682949	1	156682949	H	H	A	-	B	H	H	H	H	H	A	A	H	A	B	H	B	H	H	B	A	H	H	B	A	H	A	-	B	B	B	H	B	H	-	A	H	H	H	H	B	B	H	B	H	-	H
CA10X.chr1_156682955	1	156682955	H	H	A	-	B	H	H	H	H	H	A	A	H	A	B	H	B	H	H	B	A	H	H	B	A	H	A	-	B	B	B	H	B	H	-	A	H	H	H	H	B	B	H	B	H	-	H
CA10X.chr1_156683188	1	156683188	H	H	A	-	B	H	H	H	H	H	A	A	H	A	B	H	B	H	H	B	A	H	H	B	A	H	A	-	B	B	B	H	B	H	H	A	H	H	H	H	B	B	H	B	H	-	H
CA10X.chr1_156683202	1	156683202	H	H	A	-	B	H	H	H	H	H	A	A	H	A	B	H	B	H	H	B	A	H	H	B	A	H	A	-	B	B	B	H	B	H	H	A	H	H	H	H	B	B	H	B	H	-	H
CA10X.chr1_156740387	1	156740387	H	H	A	H	B	H	H	H	H	H	A	A	H	H	B	H	B	H	H	H	H	H	H	B	A	H	-	H	B	B	-	B	B	B	H	A	H	B	H	H	B	B	H	B	H	H	H
CA10X.chr1_156740422	1	156740422	H	H	A	H	B	H	H	H	-	H	A	A	H	H	B	H	B	H	H	H	H	H	H	B	A	H	-	H	B	B	-	B	B	B	H	A	H	B	H	H	B	B	H	B	H	H	H
CA10X.chr1_156768248	1	156768248	-	H	A	H	B	H	H	H	H	H	A	A	H	H	B	H	B	H	H	B	H	H	H	B	A	H	A	H	B	B	B	H	B	B	H	A	H	B	H	H	B	B	H	H	B	-	H
CA10X.chr1_156768521	1	156768521	-	H	A	H	B	H	H	H	H	H	A	A	H	H	B	H	B	H	H	B	-	H	H	B	A	H	A	H	B	B	B	H	B	-	H	A	H	-	H	H	B	B	H	H	H	-	H
CA10X.chr1_156768663	1	156768663	H	H	A	H	B	H	H	H	H	H	A	A	H	A	B	H	B	H	H	B	A	H	H	B	A	A	H	H	B	B	B	H	B	H	H	A	H	B	H	H	B	B	H	B	H	A	H
CA10X.chr1_156768694	1	156768694	H	H	A	H	B	H	H	H	H	H	A	A	H	A	B	H	B	H	H	B	A	H	H	B	A	A	H	H	B	B	B	H	B	H	H	A	H	B	H	H	B	B	H	B	H	A	H
CA10X.chr1_156874779	1	156874779	H	H	A	H	B	H	H	H	H	H	A	A	H	A	-	H	B	H	H	B	H	H	H	B	A	H	A	-	B	B	B	H	B	H	H	A	H	B	H	H	B	B	H	B	H	A	H
CA10X.chr1_156874908	1	156874908	H	H	A	H	B	H	H	H	H	H	A	A	H	A	B	H	B	H	H	B	H	H	H	B	A	H	A	B	B	B	B	H	B	H	H	A	H	B	H	H	B	B	H	B	H	A	H
CA10X.chr1_156906799	1	156906799	H	H	A	H	B	H	H	H	H	H	A	A	H	A	B	H	B	H	H	B	H	H	H	B	A	A	-	H	B	B	B	H	B	H	H	A	H	B	H	H	B	B	H	H	H	H	H
CA10X.chr1_156906831	1	156906831	H	H	A	H	B	H	H	H	H	H	A	A	H	A	B	H	B	H	H	B	H	H	H	B	A	A	-	H	B	B	B	H	H	H	H	A	H	B	H	H	B	B	H	H	H	H	H
CA10X.chr1_156914073	1	156914073	H	H	A	H	B	H	H	H	H	H	A	A	H	H	B	H	B	H	H	B	-	H	H	B	A	H	H	H	B	B	B	H	-	H	H	A	H	B	H	H	B	B	H	B	H	A	H
CA10X.chr1_156924798	1	156924798	H	H	A	H	B	H	H	H	H	H	A	-	H	A	B	H	B	H	H	B	A	H	H	B	A	H	A	H	B	B	B	H	H	H	H	A	H	B	H	H	B	B	H	B	H	A	H
CA10X.chr1_156926533	1	156926533	-	H	A	H	-	-	H	H	H	H	A	-	H	A	B	H	B	-	H	B	A	H	H	B	A	H	-	H	B	-	B	H	B	H	H	A	H	B	H	H	B	B	H	B	H	A	H
CA10X.chr1_156926628	1	156926628	H	H	A	H	B	H	H	H	H	H	A	A	H	A	B	H	B	H	H	B	A	H	-	B	A	A	A	H	B	B	B	H	H	-	H	A	H	B	H	H	B	B	H	-	H	H	H
CA10X.chr1_156926685	1	156926685	H	H	A	H	B	H	H	H	H	H	-	A	H	A	B	H	B	H	H	B	A	H	B	B	A	H	A	H	B	B	B	H	H	H	H	A	H	B	H	H	B	B	H	-	H	H	H
CA10X.chr1_156958507	1	156958507	-	H	A	H	B	H	H	H	H	H	H	A	H	A	B	H	B	H	H	B	-	H	H	B	A	H	A	H	B	B	B	H	B	H	H	A	H	B	H	H	B	B	H	B	H	H	H
CA10X.chr1_156958586	1	156958586	-	H	A	H	B	H	H	H	H	H	H	A	H	A	B	H	B	H	H	B	A	H	H	B	A	H	A	H	B	B	B	H	B	H	H	A	H	B	H	H	B	B	H	B	H	H	H
CA10X.chr1_157066754	1	157066754	H	H	A	H	B	H	H	H	H	H	A	A	H	H	B	H	B	H	H	B	A	H	H	B	A	H	H	H	B	B	B	H	H	B	H	A	H	B	H	H	B	B	H	B	H	H	H
CA10X.chr1_157066773	1	157066773	H	H	A	H	B	H	H	H	H	H	A	A	H	H	B	H	B	H	H	B	A	H	H	B	A	H	H	H	B	B	B	H	H	H	H	A	H	B	H	H	B	B	H	B	H	H	H
CA10X.chr1_157066943	1	157066943	A	B	A	H	B	H	H	H	H	H	A	A	H	A	B	H	B	H	H	B	A	H	H	B	A	H	A	H	B	B	B	H	H	H	H	A	H	B	H	H	B	B	H	B	H	A	H
CA10X.chr1_157066978	1	157066978	A	B	A	H	B	H	H	H	H	H	A	A	H	A	B	H	B	H	H	B	A	H	H	B	A	H	A	H	B	B	B	H	H	H	H	A	H	B	H	H	B	B	H	B	H	A	H
CA10X.chr1_157067100	1	157067100	A	H	A	H	B	H	H	H	H	H	A	A	H	A	B	H	B	H	H	B	A	H	H	B	A	H	A	H	B	B	B	H	H	H	H	A	H	B	H	H	B	B	H	B	H	A	H
CA10X.chr1_157099356	1	157099356	H	H	A	H	B	H	H	H	H	H	A	A	H	-	H	H	B	-	H	B	A	H	H	B	A	H	A	-	B	B	B	-	H	H	H	A	H	B	H	H	B	B	H	-	H	A	H
CA10X.chr1_157112866	1	157112866	H	H	A	H	B	H	H	H	H	H	A	A	H	A	B	H	B	H	H	B	A	H	H	B	A	-	A	H	B	-	B	H	H	H	H	A	H	B	H	H	B	B	H	B	H	A	H
CA10X.chr1_157112912	1	157112912	H	H	A	H	B	H	H	H	H	H	A	A	H	A	B	H	B	H	H	B	A	H	H	B	A	-	A	H	B	-	B	H	H	H	H	A	H	B	H	H	B	B	H	B	H	A	H
CA10X.chr1_157133790	1	157133790	-	H	A	H	B	H	H	H	H	H	H	A	H	A	B	H	B	H	H	B	A	H	H	B	A	-	A	H	B	B	B	H	H	H	H	A	H	B	H	H	B	B	H	B	H	A	H
CA10X.chr1_157143308	1	157143308	H	H	A	H	B	H	H	H	H	H	A	A	H	A	-	H	B	H	H	H	A	H	H	B	A	H	A	H	B	B	B	H	H	B	H	A	H	B	H	H	B	B	H	B	H	A	H
CA10X.chr1_157143372	1	157143372	H	H	A	H	B	H	H	H	H	H	A	A	H	A	-	H	B	H	H	-	A	H	H	B	A	H	A	H	B	B	B	H	H	H	H	A	H	B	H	H	B	B	H	B	H	A	H
CA10X.chr1_157148243	1	157148243	H	H	A	H	B	H	B	H	H	H	A	A	H	-	B	H	B	H	H	B	A	H	H	B	A	H	A	H	B	B	B	H	H	B	H	A	-	B	H	H	B	B	H	B	H	H	H
CA10X.chr1_157148517	1	157148517	H	H	A	H	B	H	B	H	H	H	A	A	H	-	B	H	B	H	H	B	A	H	H	B	A	H	A	H	B	B	B	H	H	B	H	A	H	B	H	H	B	B	H	B	H	H	H
CA10X.chr1_157151358	1	157151358	H	H	A	H	B	H	H	H	H	H	A	A	H	H	-	A	B	-	H	B	A	H	B	B	A	A	A	H	B	B	B	H	H	H	H	A	H	B	H	H	B	B	H	B	H	A	H
CA10X.chr1_157151439	1	157151439	H	H	A	H	B	H	H	H	H	H	A	A	H	H	-	A	B	-	H	B	A	H	B	B	A	A	A	H	B	B	B	H	H	H	H	A	H	B	H	H	B	B	H	B	H	A	H
CA10X.chr1_157477985	1	157477985	H	H	A	H	H	H	H	H	H	H	A	A	H	A	-	H	B	H	H	B	H	H	H	B	A	A	A	H	B	B	B	H	B	B	H	A	H	B	H	H	B	B	H	H	H	A	H
CA10X.chr1_158400293	1	158400293	H	H	H	H	B	H	A	A	H	H	A	A	H	A	-	H	B	H	H	B	A	H	H	B	A	A	A	H	B	H	A	H	H	H	A	-	H	H	H	H	B	B	-	B	H	A	H
CA10X.chr1_158421515	1	158421515	-	H	A	H	B	H	-	H	H	H	A	A	H	A	B	H	B	H	H	B	A	H	H	B	A	H	A	H	B	H	H	H	B	H	A	A	-	B	H	H	B	B	H	B	H	A	H
CA10X.chr1_158421744	1	158421744	-	H	A	H	B	H	-	H	H	H	A	A	H	A	B	H	B	-	H	B	A	H	H	B	A	H	A	H	B	H	-	H	B	H	A	A	-	B	H	H	B	B	H	B	H	A	H
CA10X.chr1_158436531	1	158436531	H	H	A	H	B	H	H	H	H	H	A	A	H	A	B	H	B	H	H	B	H	H	H	B	A	H	A	H	B	H	H	H	B	B	A	A	H	B	H	H	B	B	H	B	H	H	H
CA10X.chr1_158463412	1	158463412	-	-	A	H	B	H	H	H	H	H	-	A	H	H	B	H	B	-	H	B	A	H	H	B	A	-	-	H	B	H	H	H	H	H	A	A	H	B	H	H	B	B	H	B	B	A	H
CA10X.chr1_158463458	1	158463458	-	-	A	H	B	H	H	H	H	H	-	A	H	H	B	H	B	-	H	B	A	H	H	B	A	-	-	H	B	H	H	H	H	-	A	A	H	B	H	H	B	B	H	B	B	A	H
CA10X.chr1_158463631	1	158463631	-	H	A	H	B	H	H	H	H	H	-	A	H	H	B	H	B	-	H	B	A	H	H	B	A	-	-	H	B	H	H	H	H	H	A	A	H	B	H	H	B	B	H	B	B	A	H
CA10X.chr1_158463651	1	158463651	-	H	A	H	B	H	H	H	H	H	-	A	H	H	B	H	B	-	H	B	A	H	H	B	A	-	-	H	B	H	H	H	H	H	A	A	H	B	H	H	B	B	H	B	B	A	H
CA10X.chr1_158544122	1	158544122	-	H	A	H	B	H	H	H	H	H	A	A	H	A	-	H	B	H	H	B	A	H	H	B	A	H	H	H	B	H	-	H	B	H	A	A	H	B	H	-	B	B	H	B	H	A	H
CA10X.chr1_158544147	1	158544147	-	H	A	H	B	H	H	H	H	H	A	A	H	A	-	H	B	H	H	B	A	H	H	B	A	H	H	H	B	H	-	H	B	H	A	A	H	B	H	-	B	B	H	B	H	A	H
CA10X.chr1_158544168	1	158544168	-	H	A	H	B	H	H	H	H	H	A	A	H	A	-	H	B	H	H	B	A	H	H	B	A	H	H	H	B	H	-	H	B	H	A	A	H	B	H	-	B	B	B	B	H	A	H
CA10X.chr1_158544175	1	158544175	-	H	A	H	B	H	H	H	H	H	A	A	H	A	-	H	B	H	H	B	A	H	H	B	A	H	H	H	B	H	-	H	B	H	A	A	H	B	H	-	B	B	B	B	H	A	H
CA10X.chr1_158544200	1	158544200	-	H	A	H	B	H	H	H	H	H	A	A	H	A	-	H	B	H	H	B	A	H	H	B	A	H	H	H	B	H	-	H	B	H	A	A	H	B	H	-	B	B	B	B	H	A	H
CA10X.chr1_158618527	1	158618527	-	H	A	H	B	H	H	H	H	H	A	A	H	A	B	H	B	H	H	B	-	-	H	B	A	H	A	H	B	H	H	H	B	H	A	A	H	-	H	H	B	B	H	B	H	A	H
CA10X.chr1_158618699	1	158618699	-	H	A	H	B	H	H	H	H	H	A	A	H	A	B	H	B	H	H	B	A	-	H	B	A	H	-	H	B	H	H	H	B	H	A	A	H	-	H	H	B	B	H	B	H	A	H
CA10X.chr1_158823573	1	158823573	H	H	A	H	B	H	H	H	H	H	A	A	-	H	B	H	B	H	H	B	A	H	H	B	A	A	A	H	B	H	H	H	B	B	A	A	H	B	H	H	B	B	H	B	H	A	H
CA10X.chr1_158982150	1	158982150	H	H	A	H	B	H	H	H	H	H	H	A	H	H	B	H	B	H	H	B	H	H	H	B	A	-	H	H	B	B	H	H	H	B	A	A	H	B	-	H	B	B	H	B	H	A	H
CA10X.chr1_159066092	1	159066092	H	H	A	H	B	H	H	H	H	H	A	A	H	A	-	H	B	H	H	B	A	H	H	B	A	A	A	H	B	B	H	H	H	B	A	A	H	B	H	H	B	B	H	B	H	A	H
CA10X.chr1_159066098	1	159066098	H	H	A	H	B	H	H	H	H	H	A	A	H	A	-	H	B	H	H	B	A	H	H	B	A	A	A	H	B	B	H	H	H	B	A	A	H	B	H	H	B	B	H	B	H	A	H
CA10X.chr1_159077750	1	159077750	H	H	A	H	B	H	H	B	H	H	A	A	H	A	-	H	B	H	H	B	A	H	H	B	A	-	A	H	B	B	H	-	H	H	A	A	H	B	H	H	B	B	H	B	H	A	H
CA10X.chr1_159077753	1	159077753	H	H	A	H	B	H	H	B	H	H	A	A	H	A	-	H	B	H	H	B	A	H	H	B	A	-	A	H	B	B	H	-	H	H	A	A	H	B	H	H	B	B	H	B	H	A	H
CA10X.chr1_159077788	1	159077788	H	H	A	H	B	H	H	B	H	H	A	A	H	A	-	H	B	H	H	B	A	H	H	B	A	-	A	H	B	B	H	-	H	H	A	A	H	B	H	H	B	B	H	B	H	A	H
CA10X.chr1_159153205	1	159153205	A	H	A	H	B	H	H	H	H	H	A	A	H	H	B	H	B	H	H	B	A	H	H	B	A	A	A	H	B	B	H	H	H	H	A	A	H	B	H	H	B	B	H	B	H	A	H
CA10X.chr1_159153267	1	159153267	A	H	A	H	B	H	H	H	H	H	A	A	H	H	B	H	B	H	H	B	A	H	H	B	A	A	A	H	B	B	H	H	H	H	A	A	H	B	H	H	B	B	H	B	H	A	H
CA10X.chr1_159153300	1	159153300	A	H	A	H	B	H	H	H	H	H	A	A	H	H	B	H	B	H	H	B	A	H	H	B	A	A	A	H	B	B	H	H	H	H	A	A	H	B	H	H	B	B	H	B	H	A	H
CA10X.chr1_159519726	1	159519726	H	H	A	H	B	H	H	H	H	-	A	A	H	A	B	B	B	H	H	B	H	H	H	B	A	H	-	H	B	H	H	H	H	H	A	A	H	B	H	H	B	B	H	B	H	A	H
CA10X.chr1_159805744	1	159805744	-	H	A	-	B	H	H	H	H	H	A	A	H	A	B	H	B	H	H	B	A	H	H	B	A	H	A	H	B	H	H	H	H	-	A	A	H	B	H	H	B	B	H	-	H	-	H
CA10X.chr1_160001759	1	160001759	-	H	A	H	B	H	H	H	H	H	A	A	H	H	B	H	B	H	H	B	-	A	H	B	A	H	-	H	B	H	H	H	H	B	A	A	H	B	H	H	B	B	H	B	H	H	H
CA10X.chr1_160221454	1	160221454	H	H	A	B	B	H	H	-	H	B	A	A	H	A	B	H	H	B	H	B	A	H	H	B	A	A	A	H	B	B	H	H	H	-	A	A	H	B	H	H	B	B	H	H	H	A	A
CA10X.chr1_160263774	1	160263774	H	H	A	H	B	H	H	H	H	H	A	A	H	H	B	H	B	H	H	B	A	H	H	B	-	H	A	H	B	H	H	H	B	H	A	A	H	B	H	H	B	B	B	B	H	A	H
CA10X.chr1_160288933	1	160288933	A	H	A	H	B	H	H	H	H	H	A	A	H	H	B	B	B	H	H	B	H	A	H	B	A	A	A	H	B	-	H	H	B	B	A	A	H	B	H	H	B	B	H	B	H	A	H
CA10X.chr1_160288957	1	160288957	A	H	A	H	B	H	H	H	H	H	A	A	H	H	B	B	B	H	H	B	H	A	H	B	A	A	A	H	B	-	H	H	-	B	A	A	H	B	H	H	B	B	H	B	H	A	H
CA10X.chr1_160289185	1	160289185	A	H	A	H	B	H	H	H	H	H	A	A	H	H	B	B	B	H	H	B	H	A	H	B	A	A	A	H	B	-	H	H	-	B	A	A	H	B	H	H	B	B	H	B	H	-	H
CA10X.chr1_160575310	1	160575310	H	H	A	H	B	H	H	H	H	H	A	A	H	A	B	H	B	H	H	B	H	H	H	B	A	-	A	-	B	H	H	H	B	B	A	A	H	B	H	H	B	B	H	B	H	A	H
CA10X.chr1_160794017	1	160794017	H	H	A	H	B	H	H	H	H	H	A	A	H	-	B	H	B	H	H	B	H	H	H	B	A	A	A	H	B	H	H	H	B	H	A	A	H	B	H	H	B	B	H	B	H	A	H
CA10X.chr1_160850858	1	160850858	-	H	A	H	-	H	H	H	H	H	A	A	H	A	B	H	B	H	H	H	A	H	H	B	A	A	A	H	B	H	H	H	B	H	A	A	H	B	H	H	B	B	H	B	H	H	H
CA10X.chr1_161253819	1	161253819	A	H	A	H	B	H	H	H	H	H	A	A	H	-	B	H	B	H	H	B	A	H	B	B	A	H	A	H	B	H	H	H	B	-	A	A	H	B	H	H	B	B	H	H	H	A	H
CA10X.chr1_161625709	1	161625709	H	H	A	H	-	H	H	B	H	H	H	A	H	H	B	H	B	H	H	H	A	H	H	B	A	H	A	H	B	H	H	H	H	H	A	A	H	B	H	H	B	B	A	B	H	A	H
CA10X.chr1_161644847	1	161644847	H	H	A	H	-	H	H	H	H	H	A	A	H	H	-	H	B	H	H	B	-	H	H	B	A	-	A	H	B	H	H	H	H	H	A	A	H	B	H	H	B	B	H	B	H	A	H
CA10X.chr1_162101475	1	162101475	H	H	A	H	B	H	H	-	H	H	-	A	B	A	B	B	B	H	H	B	A	H	H	B	A	H	A	H	B	H	H	A	H	H	A	A	H	B	H	H	B	B	H	-	H	A	H
CA10X.chr1_162617099	1	162617099	H	H	A	H	B	H	H	H	H	H	H	A	H	A	-	H	B	H	H	B	A	H	H	B	A	H	H	H	B	H	A	H	B	B	A	A	H	B	H	H	B	B	H	H	H	A	H
CA10X.chr1_163374740	1	163374740	H	H	A	H	B	H	H	H	H	H	H	A	H	H	B	H	B	H	H	B	A	H	H	B	A	H	A	H	B	H	H	H	B	H	A	A	H	B	H	H	B	B	H	B	H	A	H
CA10X.chr1_163909689	1	163909689	H	H	A	H	H	H	H	H	H	H	H	A	H	H	B	H	B	H	H	B	H	H	H	B	A	H	H	H	B	H	H	H	H	B	A	A	H	-	H	H	B	B	H	H	H	A	H
CA10X.chr1_164053522	1	164053522	-	H	A	H	B	H	A	-	H	H	H	A	B	A	-	H	B	H	H	B	A	B	H	B	A	A	A	H	B	H	H	H	H	H	A	A	H	B	H	H	B	B	H	H	H	A	H
CA10X.chr1_164123225	1	164123225	-	H	A	H	B	H	H	H	H	H	H	A	H	-	B	H	B	H	H	B	A	-	H	B	A	H	A	H	B	H	H	H	B	H	A	A	H	B	H	H	B	B	H	B	H	H	H
CA10X.chr1_164793038	1	164793038	H	H	H	H	B	H	H	H	H	H	H	A	H	H	B	H	B	H	H	B	A	H	H	B	A	H	A	H	B	H	H	H	B	H	A	A	H	-	H	H	B	B	H	H	H	H	H
CA10X.chr1_165026958	1	165026958	-	H	A	H	B	H	H	H	H	H	H	A	H	A	-	H	-	B	H	B	A	H	-	B	A	H	A	H	-	-	H	H	H	-	A	A	H	B	H	H	B	B	H	-	H	A	H
CA10X.chr1_165041802	1	165041802	-	H	-	H	B	H	H	H	H	H	H	A	H	-	B	H	B	H	H	B	A	H	H	B	A	-	H	H	B	H	H	A	-	H	A	A	H	B	H	H	B	B	-	B	H	A	H
CA10X.chr1_165332134	1	165332134	-	H	A	H	B	H	H	H	H	H	H	A	H	H	B	H	B	-	H	B	-	H	H	B	-	H	-	H	B	H	H	H	-	B	A	A	-	B	H	H	B	B	H	B	H	H	H
CA10X.chr1_165427601	1	165427601	B	H	A	H	B	H	H	H	H	H	H	A	H	H	B	H	B	H	H	B	H	H	H	B	A	H	A	H	B	H	H	H	H	H	A	A	H	B	H	H	B	B	H	H	H	H	H
CA10X.chr1_165743311	1	165743311	H	H	A	H	B	H	H	H	H	H	H	A	H	H	B	H	B	H	H	B	A	H	H	B	A	H	A	H	B	H	H	H	B	B	A	A	H	B	H	H	B	B	H	B	H	A	H
CA10X.chr1_165850913	1	165850913	H	H	A	H	B	H	H	H	H	H	H	A	H	H	H	H	B	H	H	B	A	H	H	B	A	H	A	H	B	H	H	H	H	H	A	A	H	B	H	H	B	B	H	B	H	A	H
CA10X.chr1_166169670	1	166169670	B	H	A	H	B	H	H	H	H	H	H	H	H	A	B	H	B	H	H	B	H	H	H	B	A	H	H	H	B	H	-	H	H	H	A	A	H	B	H	H	B	B	H	B	H	A	H
CA10X.chr1_166694775	1	166694775	B	H	A	H	-	H	H	H	H	H	H	A	H	H	B	H	B	H	H	H	A	H	B	B	A	-	A	H	H	H	H	H	H	B	A	A	H	B	H	H	B	B	H	B	H	A	H
CA10X.chr1_167322046	1	167322046	H	H	A	H	B	H	-	H	H	H	H	-	H	H	B	H	B	H	H	H	H	H	H	B	A	H	-	H	B	H	H	H	B	B	A	A	H	B	H	H	B	B	H	B	H	H	H
CA10X.chr1_167620234	1	167620234	B	H	A	B	B	H	H	H	H	H	H	-	H	A	B	H	B	H	H	B	A	H	H	B	A	A	A	H	B	H	H	H	-	-	A	A	H	B	H	H	B	B	H	B	H	A	H
CA10X.chr1_167627956	1	167627956	-	H	A	H	B	H	-	H	H	H	H	A	H	H	B	H	B	H	H	B	A	H	H	B	A	A	H	H	B	H	H	H	B	H	A	A	H	H	H	H	B	B	H	B	H	H	H
CA10X.chr1_168011285	1	168011285	B	H	A	H	B	H	H	H	H	H	H	A	H	A	B	H	B	H	H	B	H	H	H	B	A	A	H	H	B	H	H	H	B	H	A	A	H	B	H	H	B	B	H	B	H	H	H
CA10X.chr1_168068795	1	168068795	H	H	H	H	B	H	H	-	H	H	H	-	H	A	B	H	B	H	H	B	A	H	H	B	A	-	A	H	B	H	H	H	B	-	A	A	H	B	H	H	B	B	H	B	H	A	H
CA10X.chr1_168164824	1	168164824	B	H	A	H	B	H	H	H	H	H	H	-	H	H	B	H	B	H	H	B	H	-	H	B	A	A	H	H	B	H	B	B	B	H	A	A	H	B	H	H	B	B	-	B	H	-	H
CA10X.chr1_168365675	1	168365675	B	H	A	H	H	H	H	H	H	H	H	A	H	A	B	H	B	H	H	B	H	H	-	B	A	H	A	H	B	H	H	A	B	H	A	A	H	B	H	H	B	B	H	-	H	H	H
CA10X.chr1_168936717	1	168936717	B	H	H	H	B	H	-	H	H	H	H	A	H	A	B	H	B	H	H	B	H	H	H	B	A	H	A	H	B	H	A	H	B	B	A	A	H	B	H	H	B	B	H	B	H	A	H
CA10X.chr1_169299863	1	169299863	-	-	A	B	B	-	H	H	H	H	H	A	H	H	B	H	B	H	-	B	-	H	H	B	A	A	A	H	B	H	H	H	H	B	A	A	H	B	H	H	B	B	-	B	H	H	H
CA10X.chr1_169423261	1	169423261	-	H	A	H	B	H	H	H	H	H	H	A	H	H	B	H	B	-	H	B	A	H	H	B	A	H	A	A	B	H	H	H	B	H	-	A	H	B	H	H	B	B	H	B	H	H	H
CA10X.chr1_170332044	1	170332044	H	H	A	H	B	H	H	H	H	H	H	A	H	A	-	H	B	H	H	B	-	H	H	B	A	H	A	H	B	H	H	H	B	H	A	A	H	B	H	H	B	B	H	B	H	A	H
CA10X.chr1_171091725	1	171091725	B	H	A	H	B	H	B	H	H	H	H	A	H	H	B	-	B	H	H	B	A	H	H	B	A	-	A	H	B	H	-	H	B	-	A	A	H	B	H	H	B	B	H	B	H	A	H
CA10X.chr1_171137391	1	171137391	-	H	A	H	-	H	H	H	H	H	H	A	H	H	B	H	B	H	H	B	H	H	H	B	A	H	A	H	H	H	H	H	H	H	A	A	H	B	H	H	B	B	H	B	H	A	H
CA10X.chr1_171170824	1	171170824	-	H	A	H	B	H	H	-	H	H	H	A	H	A	B	H	B	H	H	B	H	H	H	B	A	H	A	H	B	H	H	H	-	H	A	A	H	B	H	H	B	B	H	B	H	A	H
CA10X.chr1_172236778	1	172236778	B	H	A	H	-	B	H	H	H	H	H	A	H	A	B	H	B	H	H	B	H	H	H	B	A	H	A	H	B	H	H	H	H	B	A	A	H	B	H	H	B	B	H	B	H	-	H
CA10X.chr1_173231496	1	173231496	B	H	A	H	B	H	H	H	H	H	H	A	H	H	-	H	B	H	H	B	A	H	H	B	A	H	A	H	B	H	H	H	H	H	A	A	H	B	H	H	B	B	H	B	H	A	H
CA10X.chr1_173998112	1	173998112	-	H	A	H	B	H	H	H	H	H	H	A	H	H	H	H	B	H	H	B	A	H	H	B	A	-	A	H	B	H	H	H	H	H	A	A	H	B	H	H	B	B	H	B	H	A	H
CA10X.chr1_174369479	1	174369479	B	H	A	H	B	H	H	H	H	H	H	A	H	A	B	H	B	H	H	B	A	H	H	B	A	H	-	H	B	B	H	H	H	B	A	A	-	-	H	H	B	B	H	B	H	H	H
CA10X.chr1_174710603	1	174710603	-	H	A	H	B	H	H	H	H	H	H	A	H	H	B	H	B	H	H	B	A	H	H	B	A	H	A	H	B	H	H	H	B	-	A	A	H	B	H	H	B	B	H	B	H	A	H
CA10X.chr1_175104262	1	175104262	H	H	A	H	-	H	H	H	H	H	H	A	H	H	-	H	B	H	H	B	-	H	H	B	A	H	A	H	B	H	H	H	H	H	A	A	H	B	H	H	B	B	H	B	H	A	H
CA10X.chr1_175962969	1	175962969	B	H	A	H	B	H	H	H	H	H	H	A	H	A	B	H	B	H	H	B	H	H	H	B	A	H	A	H	B	H	H	H	H	H	A	A	H	B	H	H	B	B	H	-	H	A	H
CA10X.chr1_176307914	1	176307914	B	H	A	B	B	H	H	H	H	H	H	A	H	H	H	H	B	H	H	B	H	H	H	B	A	H	H	H	B	H	H	H	H	B	A	A	-	B	-	H	B	B	H	H	H	A	H
CA10X.chr1_176307973	1	176307973	-	H	A	-	B	H	H	H	H	H	H	A	H	H	H	H	B	H	H	B	H	H	H	B	A	H	H	H	B	-	H	H	H	B	A	A	-	B	-	H	B	B	H	-	H	A	H
CA10X.chr1_176308044	1	176308044	B	H	A	H	B	H	H	H	H	H	H	A	H	H	H	H	B	H	H	B	H	H	H	B	A	H	H	H	B	H	H	H	H	B	A	A	H	B	-	H	B	B	H	H	H	-	H
CA10X.chr1_176388258	1	176388258	B	H	A	H	B	H	H	H	H	H	H	A	H	H	B	H	-	H	H	B	A	H	H	B	A	H	A	H	B	H	B	H	H	B	A	A	H	B	H	H	B	B	H	H	H	A	H
CA10X.chr1_176388332	1	176388332	B	H	A	H	B	H	H	H	H	H	H	A	H	H	B	H	-	H	H	B	A	H	-	B	A	H	A	-	B	H	B	H	H	B	A	A	H	-	H	H	B	B	H	H	H	A	H
CA10X.chr1_176410392	1	176410392	B	H	A	H	B	B	B	H	H	H	H	-	H	A	B	H	B	H	H	B	A	H	H	B	A	A	A	H	B	H	-	H	H	B	A	A	H	B	H	H	B	B	H	B	H	A	H
CA10X.chr1_176419989	1	176419989	B	H	A	H	B	H	H	H	H	H	H	A	H	A	B	H	B	H	H	B	A	H	H	B	A	A	-	H	B	H	H	H	H	B	A	A	H	B	H	H	B	B	H	B	H	A	H
CA10X.chr1_176445755	1	176445755	-	H	A	H	H	H	H	H	H	H	H	A	H	H	B	H	B	H	H	B	H	-	H	B	A	A	A	H	B	H	-	-	H	H	A	A	H	B	H	H	B	B	H	B	H	A	H
CA10X.chr1_176445816	1	176445816	B	H	A	H	H	H	H	H	H	H	H	A	H	H	B	H	B	H	H	B	H	B	H	B	A	A	A	H	H	H	H	H	H	H	A	A	H	B	H	H	B	B	H	B	H	A	H
CA10X.chr1_176445856	1	176445856	B	H	A	H	H	H	H	H	H	H	H	A	H	H	B	H	B	H	H	B	H	B	H	B	A	-	A	H	H	H	H	H	H	H	A	A	H	B	H	H	B	B	H	B	H	A	H
CA10X.chr1_176447111	1	176447111	H	H	A	H	H	H	H	-	H	H	H	A	H	H	B	H	B	H	H	B	H	H	H	B	A	H	A	H	B	H	H	H	H	B	A	A	H	B	H	H	B	B	H	H	H	A	H
CA10X.chr1_176447159	1	176447159	-	H	A	H	H	H	H	-	H	H	H	A	H	H	B	H	B	H	H	B	H	H	H	B	A	H	A	H	B	H	-	H	H	B	A	A	H	B	H	H	B	B	H	H	H	A	H
CA10X.chr1_176469223	1	176469223	-	H	A	B	B	B	H	H	H	B	H	A	A	H	B	H	-	B	H	B	A	H	H	B	A	-	H	H	B	H	H	H	H	H	A	A	H	B	H	H	B	B	H	B	H	H	-
CA10X.chr1_176470987	1	176470987	B	H	A	H	B	H	H	H	H	H	H	A	H	H	H	H	B	H	H	B	A	H	H	B	A	A	A	H	B	H	H	H	H	H	A	A	H	B	H	H	B	B	H	B	H	A	H
CA10X.chr1_176471115	1	176471115	B	H	A	H	B	H	H	H	H	H	H	A	H	H	H	H	B	H	H	B	A	H	H	B	A	A	A	H	B	H	H	H	H	H	A	A	H	B	H	H	B	B	H	B	H	A	H
CA10X.chr1_176531371	1	176531371	H	H	A	H	B	H	-	H	H	B	H	A	H	A	-	H	B	H	H	B	A	H	A	B	A	-	A	H	H	H	H	H	H	-	A	A	H	B	H	H	B	B	H	H	H	A	H
CA10X.chr1_176539514	1	176539514	H	H	A	H	H	H	H	H	H	H	H	A	H	-	B	H	B	H	H	B	A	H	H	B	A	A	A	H	H	H	-	-	H	H	A	A	H	B	H	H	B	B	H	B	H	A	H
CA10X.chr1_176542946	1	176542946	H	H	A	H	B	H	H	H	H	H	H	A	H	A	B	H	B	H	H	B	-	H	H	B	A	H	A	H	B	H	B	H	H	-	A	A	H	B	H	B	B	B	H	B	H	A	H
CA10X.chr1_176548109	1	176548109	B	H	A	H	B	H	-	H	H	H	H	A	H	H	B	H	B	H	H	B	A	H	H	B	A	H	A	H	H	H	H	H	H	B	A	A	H	B	H	-	B	B	H	B	B	A	H
CA10X.chr1_176757507	1	176757507	-	H	A	H	B	H	H	H	B	B	H	A	H	A	B	-	B	H	H	H	A	H	H	B	A	H	A	H	B	H	H	H	H	B	A	A	H	B	H	H	B	B	H	B	H	A	A
CA10X.chr1_176819243	1	176819243	H	H	-	H	B	H	-	H	H	H	H	A	H	H	H	H	B	H	H	B	-	B	H	B	A	H	A	H	B	H	H	H	H	B	A	A	H	B	H	H	B	B	H	B	H	H	A
CA10X.chr1_176828249	1	176828249	B	H	A	-	B	H	H	H	H	H	-	A	H	A	B	H	B	H	H	-	-	H	H	B	A	H	A	H	B	B	H	H	B	B	A	A	B	B	H	H	B	B	H	B	H	A	A
CA10X.chr1_176883465	1	176883465	H	H	A	H	B	H	H	H	H	H	H	-	H	H	B	H	B	H	H	B	H	H	-	B	A	H	A	-	B	H	B	H	H	B	A	A	H	B	H	H	B	B	H	B	H	A	H
CA10X.chr1_176903021	1	176903021	B	H	A	H	B	H	H	H	H	H	H	A	H	H	B	H	B	H	H	B	H	H	H	B	A	H	H	H	B	H	H	H	H	H	A	A	H	H	H	H	B	B	H	H	H	A	A
CA10X.chr1_176953385	1	176953385	-	H	A	H	B	H	H	H	H	H	H	A	H	H	B	H	H	B	H	B	A	-	H	B	A	A	H	H	B	H	H	H	H	H	A	A	H	B	H	-	B	B	H	H	H	H	H
CA10X.chr1_176983001	1	176983001	B	H	A	H	B	H	B	H	H	H	H	A	H	H	B	H	B	B	H	B	A	H	H	B	A	H	A	H	B	H	H	H	H	H	A	A	H	B	H	H	B	B	H	B	H	A	A
CA10X.chr1_176989794	1	176989794	H	H	A	H	B	H	B	-	H	H	H	-	H	H	-	A	B	B	H	B	H	H	H	B	A	H	A	H	H	H	-	H	H	-	A	A	H	B	H	H	B	B	H	B	H	A	A
CA10X.chr1_176990558	1	176990558	-	-	A	H	H	H	H	H	H	H	H	A	-	H	-	H	B	-	H	B	-	H	H	B	A	H	A	H	H	H	H	H	H	H	A	A	H	B	H	H	B	B	H	-	H	A	A
CA10X.chr1_177101637	1	177101637	-	H	A	H	H	B	H	H	H	-	H	A	H	H	B	H	B	B	H	B	A	H	H	B	A	A	A	H	B	H	H	H	H	H	A	A	H	B	H	H	B	B	H	B	H	A	A
CA10X.chr1_177101674	1	177101674	-	H	A	H	H	B	H	H	H	-	H	A	H	H	B	H	B	B	H	B	A	H	H	B	A	A	A	H	B	H	H	H	H	H	A	A	H	B	H	H	B	B	-	B	H	A	A
CA10X.chr1_177101724	1	177101724	-	H	A	H	H	-	H	H	H	-	H	A	H	H	B	H	B	B	H	B	A	H	H	B	A	A	A	H	B	H	H	H	H	H	A	A	H	B	H	H	B	B	-	B	H	A	A
CA10X.chr1_177103727	1	177103727	H	H	A	H	B	H	-	H	H	H	H	A	H	A	B	H	B	B	H	B	A	H	H	B	A	H	A	H	B	H	H	H	H	B	A	A	H	B	H	H	B	B	H	B	H	A	A
CA10X.chr1_177111944	1	177111944	H	H	A	H	H	H	H	H	H	H	A	A	H	A	B	H	B	B	H	B	A	B	H	B	A	H	A	H	B	H	B	H	H	H	A	A	H	-	H	H	B	B	H	B	H	A	A
CA10X.chr1_177112099	1	177112099	H	H	A	H	H	H	H	H	H	H	A	A	H	A	B	H	B	B	H	B	A	B	H	B	A	H	A	H	B	H	B	H	H	H	A	A	H	-	H	H	B	B	H	B	H	A	A
CA10X.chr1_177143059	1	177143059	H	H	A	H	-	H	H	H	H	H	H	A	H	A	B	H	B	B	H	B	-	H	H	B	A	A	A	H	H	H	H	H	H	B	A	A	H	B	H	H	B	B	H	B	H	A	A
CA10X.chr1_177143086	1	177143086	H	H	A	H	-	H	H	H	H	H	H	A	H	A	B	H	B	B	H	B	H	H	H	B	A	A	A	H	H	H	H	H	H	B	A	A	H	B	H	H	B	B	H	B	H	A	A
CA10X.chr1_177143160	1	177143160	B	H	A	H	B	H	H	H	H	H	H	A	H	H	-	H	B	B	H	B	A	-	H	B	A	H	A	H	B	H	B	H	H	H	A	A	H	B	H	H	B	B	H	B	H	A	A
CA10X.chr1_177150505	1	177150505	H	H	A	H	B	H	H	H	H	H	H	A	H	H	B	H	B	B	H	B	H	H	H	B	A	H	A	H	-	H	H	H	H	H	A	A	H	B	H	H	B	B	H	B	H	A	A
CA10X.chr1_177150513	1	177150513	H	H	A	H	B	H	H	H	H	H	H	A	H	H	B	H	B	B	H	B	H	H	H	B	A	H	A	H	-	H	H	H	H	H	A	A	H	B	H	H	B	B	H	B	H	A	A
CA10X.chr1_177153881	1	177153881	-	H	A	H	B	H	H	H	H	H	H	A	H	H	H	H	B	B	H	B	H	H	H	B	A	H	A	H	B	H	H	H	H	B	A	A	H	B	H	B	B	B	H	B	H	H	A
CA10X.chr1_177222992	1	177222992	H	H	A	-	B	H	H	H	H	H	H	A	H	H	-	H	B	B	H	H	H	H	H	B	A	H	A	H	B	H	H	H	B	B	A	A	H	B	H	H	B	B	H	B	H	A	-
CA10X.chr1_177265558	1	177265558	B	H	A	H	B	H	H	H	H	H	H	A	H	H	B	H	B	B	H	H	A	H	H	B	A	H	-	H	B	H	-	H	B	H	A	A	H	B	H	H	B	B	H	B	H	H	A
CA10X.chr1_177265559	1	177265559	B	H	A	-	B	H	H	H	H	H	H	A	H	H	-	H	B	B	H	-	A	H	H	B	A	H	A	H	B	H	-	H	B	H	A	A	H	B	H	H	B	B	H	B	H	-	A
CA10X.chr1_177366760	1	177366760	H	H	A	H	B	H	H	H	H	H	H	A	H	H	B	H	B	B	H	B	A	H	H	B	A	H	A	H	B	H	H	H	H	H	A	A	H	B	H	H	B	B	H	B	H	A	A
CA10X.chr1_177372365	1	177372365	B	H	A	H	B	H	H	H	B	H	-	A	H	H	B	H	B	B	H	B	A	H	H	B	A	H	A	H	B	H	H	H	-	-	A	A	H	B	H	H	B	B	H	B	H	H	A
CA10X.chr1_177389414	1	177389414	H	H	A	H	B	H	H	-	H	H	H	A	B	A	B	-	B	B	H	B	A	H	H	B	A	H	A	-	H	H	H	H	H	H	A	A	H	B	H	H	B	B	-	H	H	A	A
CA10X.chr1_177389422	1	177389422	B	H	A	H	B	H	H	-	H	H	H	A	B	A	B	-	B	B	H	B	A	H	H	B	A	H	A	-	H	H	H	H	H	H	A	A	H	B	H	H	B	B	-	H	H	A	A
CA10X.chr1_177389497	1	177389497	B	H	A	H	B	H	H	-	H	H	H	A	H	A	B	H	B	B	H	B	A	H	H	B	A	H	A	-	H	H	H	H	B	H	A	A	H	B	H	H	B	B	H	H	H	A	A
CA10X.chr1_177390506	1	177390506	-	B	A	H	B	H	H	H	H	H	H	A	H	H	B	H	B	B	H	B	-	H	H	B	A	H	A	H	-	H	H	H	H	-	A	A	H	B	H	H	B	B	H	-	H	H	-
CA10X.chr1_177540332	1	177540332	B	H	A	H	B	H	H	H	H	H	H	A	H	H	B	H	B	B	H	B	A	H	H	B	A	A	H	H	H	H	H	H	H	B	A	A	H	B	H	H	B	B	H	B	H	A	A
CA10X.chr1_177608879	1	177608879	B	H	A	H	B	H	H	H	H	H	H	-	H	A	B	H	B	B	A	B	H	H	H	B	A	H	H	H	B	H	H	H	H	B	A	A	H	B	A	H	B	B	H	B	H	A	H
CA10X.chr1_177672608	1	177672608	-	H	A	H	B	-	H	H	H	H	-	A	-	A	B	H	B	B	H	B	A	H	H	B	A	H	H	H	B	-	H	H	H	H	A	A	H	B	H	H	B	B	H	B	H	H	A
CA10X.chr1_177677266	1	177677266	B	H	A	H	B	H	H	H	H	H	H	A	H	H	B	H	B	B	H	B	-	H	H	B	A	H	H	H	H	H	H	H	H	H	A	A	H	B	H	H	B	B	H	B	H	A	H
CA10X.chr1_177680852	1	177680852	H	-	A	H	B	H	H	H	H	H	H	A	H	A	B	H	B	B	H	B	A	H	H	B	A	H	H	H	B	H	H	H	H	B	A	A	H	B	H	H	B	B	H	-	H	A	A
CA10X.chr1_177680874	1	177680874	-	H	A	H	B	H	H	H	H	H	H	A	H	A	B	H	B	B	H	B	A	H	H	B	A	H	H	H	B	H	H	H	H	B	A	A	H	B	H	H	B	B	H	-	H	A	A
CA10X.chr1_177680940	1	177680940	-	-	A	H	B	H	H	H	H	H	H	A	H	A	B	H	B	B	H	B	A	H	H	B	A	H	H	H	B	H	H	H	H	B	A	A	H	B	H	H	B	B	H	-	H	A	A
CA10X.chr1_177684457	1	177684457	-	H	A	H	B	H	H	H	H	H	-	A	H	A	B	H	B	B	H	B	A	H	B	B	A	H	H	H	B	H	H	H	H	H	A	A	H	B	H	-	B	B	H	B	H	A	H
CA10X.chr1_177684461	1	177684461	-	H	A	H	B	H	H	H	H	H	-	A	H	A	B	H	B	B	H	B	A	H	B	B	A	H	H	H	B	H	H	H	H	H	A	A	H	B	H	-	B	B	H	B	H	A	H
CA10X.chr1_177684594	1	177684594	-	H	A	H	B	H	H	H	B	H	-	A	H	A	B	H	B	B	H	B	A	H	-	B	A	H	H	H	B	H	H	H	H	H	A	A	H	B	H	H	B	B	H	B	H	A	H
CA10X.chr1_177715223	1	177715223	H	H	A	H	H	H	H	H	H	H	H	-	H	A	B	H	B	B	H	B	H	H	H	B	A	A	H	H	B	H	H	H	H	B	A	A	H	B	H	H	B	B	H	B	H	A	A
CA10X.chr1_177715261	1	177715261	H	H	A	H	H	H	H	H	H	H	H	-	H	A	B	-	B	B	H	B	H	H	H	B	A	A	H	H	B	H	H	H	H	B	A	A	H	B	H	H	B	B	H	B	H	A	A
CA10X.chr1_177740070	1	177740070	B	H	A	H	B	H	H	H	H	H	H	A	H	H	B	-	B	B	H	H	A	H	H	B	A	H	H	H	B	-	H	H	B	B	A	A	H	B	H	H	B	B	H	B	H	-	A
CA10X.chr1_177755308	1	177755308	B	H	A	H	H	H	H	H	H	H	H	A	H	A	B	H	B	B	H	-	A	H	H	B	A	H	H	H	B	H	H	H	H	B	A	A	H	B	H	H	B	B	H	B	H	A	A
CA10X.chr1_177765799	1	177765799	H	H	A	H	B	H	H	H	H	H	H	A	H	H	H	H	B	B	H	B	H	H	H	B	A	H	H	H	H	H	H	H	H	B	A	A	H	B	H	H	B	B	H	B	H	A	H
CA10X.chr1_177767084	1	177767084	-	H	A	H	B	H	H	H	H	H	H	A	H	A	B	H	B	B	H	B	A	H	H	B	A	H	H	H	B	H	H	H	H	B	A	A	H	B	H	H	B	B	H	H	B	A	A
CA10X.chr1_177841834	1	177841834	-	-	A	H	B	H	H	H	H	H	H	A	H	A	B	H	B	B	H	B	A	B	H	B	A	H	H	H	-	H	H	H	H	B	A	A	H	B	H	-	B	B	H	B	H	A	A
CA10X.chr1_177841931	1	177841931	-	-	A	H	B	H	H	H	H	H	H	A	H	A	B	H	B	B	H	B	A	B	H	B	A	H	H	H	-	H	H	H	H	B	A	A	H	B	H	H	B	B	H	B	H	A	A
CA10X.chr1_177841995	1	177841995	-	-	A	H	B	H	H	H	H	H	H	A	H	A	B	H	B	B	H	B	A	B	H	B	A	H	H	H	-	H	H	H	H	B	A	A	H	B	H	-	B	B	H	B	H	A	A
CA10X.chr1_177902665	1	177902665	-	H	A	H	-	H	H	H	H	H	H	A	H	A	B	H	B	B	H	B	A	H	H	B	A	H	H	H	B	H	H	H	H	H	A	A	H	B	H	H	B	B	H	H	H	A	H
CA10X.chr1_177903298	1	177903298	H	H	A	H	B	H	H	H	H	H	H	A	H	A	H	H	B	B	H	B	H	H	H	B	A	H	H	H	B	H	H	H	H	H	A	A	H	B	H	H	B	B	H	B	H	A	H
CA10X.chr1_177978238	1	177978238	B	H	A	H	B	H	H	H	H	H	H	A	H	A	B	B	B	B	H	H	A	H	H	B	A	H	H	B	B	H	H	H	H	B	A	A	H	B	H	H	B	B	H	B	H	A	H
CA10X.chr1_177978269	1	177978269	B	H	A	H	B	H	H	H	H	H	H	-	H	A	B	B	B	B	H	H	A	H	H	B	A	H	H	B	B	H	H	H	H	B	A	A	H	B	H	H	B	B	H	B	H	A	H
CA10X.chr1_178201977	1	178201977	B	H	A	H	H	H	H	H	H	H	H	A	H	H	B	H	B	B	H	B	A	H	H	B	A	H	H	H	-	H	H	H	H	B	A	A	H	B	H	H	B	B	H	B	H	A	H
CA10X.chr1_178385232	1	178385232	-	H	A	H	B	H	H	H	H	H	H	A	H	A	B	H	B	B	-	B	-	H	-	B	A	A	H	H	-	H	B	H	H	-	A	A	H	-	H	H	B	B	H	B	H	A	H
CA10X.chr1_178423905	1	178423905	H	H	A	H	B	H	H	H	H	H	H	A	H	A	B	H	B	B	H	B	A	H	H	B	A	H	H	H	B	H	H	H	B	B	A	A	H	B	H	H	B	B	H	H	H	A	A
CA10X.chr1_178691560	1	178691560	H	H	A	H	B	H	H	H	H	H	H	A	H	H	B	H	B	B	H	B	A	-	H	B	A	A	H	H	-	H	H	-	H	H	A	A	H	B	H	H	B	B	H	H	B	A	A
CA10X.chr1_178764445	1	178764445	H	H	A	H	B	H	H	H	H	H	H	A	H	H	B	H	B	B	H	B	H	H	H	B	A	H	B	H	B	H	H	H	B	B	A	A	H	B	H	H	B	B	H	B	B	A	H
CA10X.chr1_178985086	1	178985086	B	H	A	H	B	H	H	H	H	H	H	A	H	H	B	H	B	B	H	B	H	H	H	B	A	H	H	H	B	H	-	H	B	H	A	A	H	B	H	H	B	B	H	B	B	H	A
CA10X.chr1_179426927	1	179426927	H	H	A	H	B	H	H	H	H	H	H	A	H	H	B	H	B	B	H	B	H	H	H	B	A	A	H	H	B	H	H	H	H	H	A	A	H	B	H	H	B	B	H	B	B	H	A
CA10X.chr1_179451151	1	179451151	H	H	A	H	B	B	H	H	H	H	H	A	H	A	B	H	B	B	H	-	A	H	H	B	A	-	B	H	B	H	H	H	B	-	A	A	H	B	H	H	B	B	H	B	B	H	A
CA10X.chr1_179510448	1	179510448	B	H	A	H	B	H	H	H	H	H	H	A	H	A	-	H	B	B	H	H	A	H	H	B	A	A	H	H	B	H	H	H	B	H	A	A	H	H	H	H	B	B	H	B	B	H	A
CA10X.chr1_179538229	1	179538229	-	H	A	H	B	H	H	H	H	H	H	A	H	H	B	H	B	B	H	B	A	H	H	B	A	H	H	H	B	H	-	A	-	H	A	A	H	B	-	H	B	B	H	B	B	H	H
CA10X.chr1_179538432	1	179538432	H	H	A	H	B	H	H	H	H	H	H	A	H	A	B	H	B	B	H	B	A	H	H	B	A	A	H	H	B	H	B	H	B	-	A	A	H	B	H	H	B	B	H	B	H	H	-
CA10X.chr1_179538531	1	179538531	H	H	A	H	B	H	H	H	H	H	H	A	H	A	B	H	B	B	H	B	A	H	H	B	A	A	H	H	B	H	B	H	B	-	A	A	H	B	H	H	B	B	H	B	H	H	-
CA10X.chr1_179538590	1	179538590	-	H	A	H	B	H	H	H	H	H	H	A	H	A	B	H	B	B	H	B	A	H	H	B	A	A	H	H	B	H	B	H	B	H	A	A	-	B	H	H	B	B	H	B	H	H	A
CA10X.chr1_179539094	1	179539094	-	H	A	H	B	H	H	H	-	H	H	A	B	A	B	H	B	B	H	H	A	H	H	B	A	H	H	-	B	H	H	H	B	B	A	A	H	B	H	H	B	B	H	B	-	H	A
CA10X.chr1_179539308	1	179539308	H	H	-	H	B	H	H	H	H	H	H	A	B	A	B	H	B	B	H	H	A	H	H	B	A	H	H	-	B	H	H	H	B	B	A	A	H	B	H	H	B	B	H	B	H	H	A
CA10X.chr1_179539363	1	179539363	-	H	-	H	B	H	H	H	-	H	H	A	B	A	B	H	B	B	H	H	A	H	H	B	A	H	H	-	B	H	H	H	B	B	A	A	H	B	H	H	B	B	H	B	H	H	A
CA10X.chr1_179540608	1	179540608	B	H	A	H	B	H	H	H	H	H	H	A	H	A	B	H	B	B	H	B	A	H	H	B	A	H	B	H	B	H	A	H	H	B	A	A	-	B	H	H	B	B	H	B	B	H	A
CA10X.chr1_179550947	1	179550947	H	H	H	H	B	H	H	H	H	H	H	A	H	H	B	H	B	B	H	-	-	H	H	B	A	H	H	H	B	-	H	H	B	H	A	A	B	B	H	H	B	B	H	B	B	H	A
CA10X.chr1_179552244	1	179552244	B	H	A	H	B	H	H	H	H	H	H	A	H	H	B	H	B	B	H	B	A	H	H	B	A	-	H	H	B	H	H	H	-	H	A	A	H	B	H	H	B	B	H	B	B	H	H
CA10X.chr1_179686558	1	179686558	B	H	A	H	B	H	H	H	H	H	H	A	H	-	B	H	B	B	H	B	H	H	H	B	A	A	H	H	B	H	H	H	B	B	A	A	H	B	H	H	B	B	H	B	B	H	A
CA10X.chr1_179848531	1	179848531	-	H	A	H	B	H	H	H	B	H	H	A	H	H	B	H	B	B	H	B	H	H	H	B	A	A	B	H	B	H	H	H	B	H	A	A	H	-	H	H	B	B	H	B	B	H	H
CA10X.chr1_180065539	1	180065539	B	H	A	H	B	H	H	H	B	H	H	A	H	H	-	H	B	B	H	B	H	H	-	B	A	A	H	H	B	H	H	H	A	B	A	A	H	B	H	H	B	B	H	B	-	B	A
CA10X.chr1_180070410	1	180070410	B	H	A	H	B	H	H	H	H	H	H	A	H	A	B	H	B	B	H	B	H	-	H	B	-	H	-	H	B	H	H	-	-	H	A	A	-	B	H	H	B	B	H	B	-	H	H
CA10X.chr1_180086869	1	180086869	-	H	A	H	B	H	H	H	H	H	H	A	H	H	B	H	B	B	H	B	A	H	H	B	A	A	H	H	B	H	-	A	B	B	A	A	H	B	H	H	B	B	-	B	H	H	A
CA10X.chr1_180092692	1	180092692	-	H	H	H	B	H	H	H	H	H	H	A	H	H	-	H	B	B	H	B	A	H	H	B	A	H	H	-	B	H	-	H	H	B	A	A	H	-	H	H	B	B	H	B	B	H	A
CA10X.chr1_180092815	1	180092815	B	H	H	H	B	H	H	H	H	H	H	A	H	H	H	H	B	B	H	B	A	H	H	B	A	A	H	H	B	H	-	H	H	H	A	A	H	H	H	H	B	B	H	B	B	H	A
CA10X.chr1_180132658	1	180132658	B	H	H	H	B	H	H	H	H	H	H	A	H	A	B	H	B	B	H	B	A	H	H	B	A	A	H	H	B	H	H	H	H	H	A	A	H	H	H	H	B	B	H	B	B	H	H
CA10X.chr1_180225686	1	180225686	-	H	A	H	B	H	H	H	H	B	H	A	H	A	H	H	B	B	H	B	-	H	H	B	A	H	H	H	-	H	H	H	H	B	A	A	H	B	H	H	B	B	H	B	H	H	A
CA10X.chr1_180235796	1	180235796	B	H	A	H	B	H	H	H	H	H	H	A	H	A	B	H	B	B	H	B	A	H	H	B	A	H	H	H	B	H	H	H	H	B	A	A	H	B	H	H	B	B	H	B	B	H	A
CA10X.chr1_180266993	1	180266993	B	H	A	H	B	-	H	H	H	H	H	A	H	A	B	H	B	B	H	B	A	B	H	B	A	A	H	H	B	H	H	H	H	-	A	A	H	B	H	H	B	B	H	B	B	H	A
CA10X.chr1_180294770	1	180294770	H	H	A	H	B	H	H	H	H	H	H	A	H	A	B	H	B	B	H	H	H	H	H	B	A	H	H	H	-	H	A	H	H	B	A	A	H	B	H	H	B	B	H	B	B	H	A
CA10X.chr1_180468366	1	180468366	B	H	A	H	B	H	H	H	H	H	H	A	H	H	-	H	B	B	H	B	A	H	H	B	A	A	H	H	B	H	H	H	H	H	A	A	H	B	H	H	B	B	H	B	B	H	A
CA10X.chr1_180513581	1	180513581	B	-	H	H	B	H	H	H	H	H	H	A	H	H	B	H	B	B	H	B	A	H	H	B	A	A	H	H	B	H	H	H	H	H	A	A	H	B	H	H	B	B	H	B	B	H	A
CA10X.chr1_181013683	1	181013683	-	H	A	H	B	H	H	H	H	H	H	A	H	H	B	H	B	B	H	B	A	H	-	B	A	A	H	H	H	H	H	H	H	H	A	A	H	B	H	H	B	B	H	B	B	H	A
CA10X.chr1_181043008	1	181043008	B	H	A	H	-	H	H	H	H	H	-	A	H	A	B	H	B	B	H	B	A	H	H	B	A	H	-	H	H	H	H	H	H	H	A	A	H	B	H	H	B	B	H	B	B	H	A
CA10X.chr1_181092949	1	181092949	B	H	A	H	B	H	A	H	H	H	H	A	H	A	-	H	B	B	H	B	A	H	H	B	A	H	H	H	H	H	H	H	H	H	A	A	H	B	H	H	B	B	H	B	B	H	H
CA10X.chr1_181167692	1	181167692	-	H	H	H	B	H	H	H	H	H	H	-	H	H	B	H	B	B	H	B	H	H	H	B	A	-	H	H	H	H	H	H	H	B	A	A	H	B	H	H	B	B	H	B	B	H	A
CA10X.chr1_181167922	1	181167922	B	H	H	H	B	H	H	H	H	H	H	A	H	H	B	H	B	B	H	B	H	H	H	B	A	H	H	H	H	H	H	H	B	B	A	A	H	B	H	H	B	B	H	B	B	H	A
CA10X.chr1_181184432	1	181184432	H	H	A	H	B	H	H	H	H	H	H	A	H	-	B	H	B	B	H	B	A	H	A	B	A	A	B	H	H	H	H	H	H	H	A	A	H	B	H	H	B	B	H	B	B	H	A
CA10X.chr1_181206117	1	181206117	-	H	-	H	B	H	H	H	H	H	H	A	H	H	-	H	B	B	H	B	H	B	H	B	A	A	H	H	H	H	H	H	H	-	A	A	H	B	H	H	B	B	H	B	B	H	A
CA10X.chr1_181217170	1	181217170	-	H	A	H	B	H	H	H	H	H	H	A	H	A	B	H	B	B	H	B	A	H	H	B	A	H	H	H	H	H	B	H	H	H	A	A	H	B	H	H	B	B	H	B	-	H	H
CA10X.chr1_181217204	1	181217204	-	H	A	H	B	H	H	H	H	H	H	A	H	A	B	H	B	B	H	B	A	H	H	B	A	A	H	H	H	H	B	H	H	H	A	A	H	B	H	H	B	B	H	B	-	H	H
CA10X.chr1_181217344	1	181217344	B	H	A	H	B	H	H	H	H	H	H	A	H	A	B	H	B	B	H	B	A	H	H	B	A	H	H	H	H	H	H	H	H	H	A	A	H	B	H	H	B	B	H	B	H	H	-
CA10X.chr1_181255773	1	181255773	H	H	A	H	B	H	H	H	H	H	H	A	H	H	B	H	B	B	H	B	A	H	H	B	A	A	H	H	H	H	H	H	B	B	A	A	H	B	H	H	B	B	H	B	B	H	A
CA10X.chr1_181305889	1	181305889	B	H	A	H	B	H	H	H	H	H	H	A	H	-	B	H	B	B	H	B	A	H	H	B	A	H	H	H	H	H	H	H	H	H	A	A	H	B	H	H	B	B	H	B	H	H	A
CA10X.chr1_181310021	1	181310021	B	H	H	H	B	H	B	B	H	H	H	-	H	A	B	H	B	B	H	B	H	H	H	B	A	H	H	H	H	H	H	H	H	B	A	A	H	-	H	H	B	B	H	B	H	H	H
CA10X.chr1_181609386	1	181609386	-	H	A	H	B	H	H	H	H	H	H	A	H	A	B	H	B	B	H	B	A	H	H	B	A	H	H	H	H	H	H	H	B	H	A	A	H	B	H	H	B	B	H	B	B	H	H
CA10X.chr1_181786081	1	181786081	B	H	H	H	B	H	H	H	H	H	H	A	H	H	B	H	B	B	H	B	A	H	H	B	A	H	H	H	H	H	A	H	H	H	A	A	H	B	H	H	B	B	H	B	-	H	A
CA10X.chr1_182538965	1	182538965	B	H	A	H	B	H	H	H	H	H	H	A	H	H	B	H	B	B	H	H	A	H	H	B	A	A	H	H	H	H	H	H	H	H	A	A	H	B	H	H	B	B	H	B	B	H	A
CA10X.chr1_182570838	1	182570838	B	H	A	H	B	H	H	H	H	H	H	A	H	A	H	-	B	B	H	B	A	H	H	B	A	H	H	H	A	H	H	H	H	H	A	-	H	B	H	H	B	B	H	B	B	H	A
CA10X.chr1_182590848	1	182590848	B	H	A	H	-	H	H	H	H	H	A	A	H	H	B	H	B	B	H	B	H	H	H	B	A	A	H	H	A	H	H	A	H	B	A	A	H	H	H	H	B	B	H	B	H	H	-
CA10X.chr1_183824998	1	183824998	B	H	A	H	B	H	B	H	H	H	H	A	H	A	-	H	B	B	H	B	-	H	H	B	A	A	H	B	H	H	H	H	H	B	A	A	H	B	H	H	B	B	H	B	B	H	A
CA10X.chr1_183906373	1	183906373	B	H	A	H	B	H	H	H	H	H	H	A	H	H	B	H	B	B	H	B	A	H	H	B	A	H	H	H	H	H	H	H	H	H	A	A	H	B	H	H	B	B	H	B	B	H	A
CA10X.chr1_183906434	1	183906434	B	H	A	H	B	H	H	H	H	H	H	A	H	H	B	H	B	B	H	B	A	H	H	B	A	H	H	H	H	H	H	H	H	H	A	A	H	H	H	H	B	B	H	B	B	H	A
CA10X.chr1_183906552	1	183906552	B	H	A	H	B	H	H	H	H	H	H	A	H	H	B	H	B	B	H	B	A	H	H	B	A	H	H	H	H	H	H	H	H	H	A	A	H	B	H	H	B	B	H	B	B	H	A
CA10X.chr1_183919068	1	183919068	B	H	H	H	B	H	H	H	H	H	H	A	H	A	H	H	B	B	H	B	H	H	H	B	A	-	H	H	H	H	H	H	H	H	A	A	H	B	H	H	B	B	H	B	B	H	A
CA10X.chr1_183919245	1	183919245	B	H	H	H	B	H	H	H	H	H	H	A	H	A	H	H	B	B	H	-	H	H	H	B	A	-	H	H	H	H	H	H	H	H	A	A	H	B	H	H	B	B	H	B	B	H	A
CA10X.chr1_183921940	1	183921940	-	H	H	H	B	H	B	H	H	H	H	A	H	H	B	H	B	B	H	H	A	H	H	B	A	A	H	H	H	H	B	H	H	H	A	A	H	B	H	H	B	B	H	B	B	H	A
CA10X.chr1_183921967	1	183921967	-	H	-	H	B	H	B	H	H	H	H	A	H	H	B	H	B	B	H	H	A	H	H	B	A	A	H	H	H	H	B	H	H	H	A	A	H	B	H	H	B	B	H	B	B	H	A
CA10X.chr1_183926639	1	183926639	-	H	H	H	B	H	H	H	H	H	H	A	H	A	B	H	B	B	H	H	H	H	H	B	A	H	B	H	H	H	H	H	H	B	A	A	H	B	H	H	B	B	H	B	B	H	A
CA10X.chr1_183926640	1	183926640	-	H	H	H	B	H	H	H	H	H	H	A	H	A	B	H	B	B	H	-	H	H	H	B	A	H	B	H	H	H	H	H	H	B	A	A	H	B	H	H	B	B	H	B	B	H	A
CA10X.chr1_183926686	1	183926686	-	H	H	H	B	H	H	H	H	H	H	A	H	A	B	H	B	B	H	-	H	H	H	B	A	H	B	H	H	H	H	H	H	B	A	A	H	B	H	H	B	B	H	B	B	H	A
CA10X.chr1_183972612	1	183972612	H	H	A	H	B	H	H	H	H	H	H	A	H	-	B	H	B	B	H	B	A	H	H	B	A	-	H	H	H	H	H	H	H	H	A	A	H	B	H	H	B	B	H	B	B	H	H
CA10X.chr1_183999882	1	183999882	-	H	A	H	B	H	H	H	H	H	H	A	H	H	B	H	B	B	H	B	A	-	H	B	A	A	-	H	H	H	H	H	H	B	A	A	H	B	H	H	B	B	H	B	H	H	H
CA10X.chr1_184005703	1	184005703	B	H	A	H	B	-	H	H	H	H	H	A	H	-	B	H	B	B	H	-	-	H	H	B	A	H	H	H	H	H	H	H	H	B	A	A	H	B	H	H	B	B	H	B	B	H	A
CA10X.chr1_184238899	1	184238899	B	H	A	H	B	H	H	H	H	H	H	A	H	H	B	H	B	B	H	B	A	H	H	B	A	H	B	H	H	H	H	H	H	B	A	A	H	B	H	H	B	B	H	B	B	H	H
CA10X.chr1_184446309	1	184446309	-	H	A	H	B	H	H	H	H	H	H	A	H	H	B	H	B	B	H	B	A	H	H	B	A	H	H	H	H	H	H	H	H	H	A	A	H	B	H	H	B	B	H	B	H	H	A
CA10X.chr1_186616133	1	186616133	B	H	A	H	B	H	B	-	H	H	H	A	H	A	H	H	B	B	H	B	H	H	H	B	A	A	H	H	H	H	H	H	H	B	A	A	H	H	H	H	B	B	H	B	H	H	A
CA10X.chr1_186818331	1	186818331	H	H	A	H	B	H	-	H	H	H	H	A	H	H	B	-	B	B	H	B	A	H	H	B	A	A	B	H	H	H	H	H	H	H	A	A	H	B	H	H	B	B	H	B	B	H	A
CA10X.chr1_188144984	1	188144984	-	-	A	H	B	H	H	-	H	H	H	A	H	H	B	H	B	B	H	B	A	H	-	B	A	H	H	H	H	H	H	H	H	H	A	A	H	B	H	-	B	B	H	B	B	H	A
CA10X.chr1_188228028	1	188228028	-	H	A	H	B	H	H	H	H	H	H	A	H	H	B	H	B	B	H	B	A	-	-	B	A	A	H	H	H	-	H	H	-	-	A	A	H	B	H	H	B	B	H	B	B	H	A
CA10X.chr1_189495205	1	189495205	B	H	A	H	B	H	H	B	H	H	H	A	H	A	-	H	B	B	H	B	A	H	H	B	A	A	H	A	H	H	H	H	H	B	A	A	H	B	H	H	B	B	H	B	B	H	H
CA10X.chr1_190309542	1	190309542	B	H	A	H	B	H	H	H	H	H	H	A	H	-	-	H	B	B	H	-	A	H	H	B	A	H	H	H	H	H	H	H	B	B	A	A	H	B	H	H	B	B	H	B	B	H	A
CA10X.chr1_190314197	1	190314197	B	H	A	H	B	H	H	H	H	H	H	A	H	A	-	H	B	B	H	B	A	H	H	B	A	A	H	H	H	H	H	H	-	B	A	A	H	B	H	H	B	B	H	B	B	H	H
CA10X.chr1_190359759	1	190359759	-	H	A	H	B	H	H	H	H	H	H	A	H	H	B	H	B	-	H	B	A	H	H	B	A	A	B	H	H	H	H	H	H	-	A	A	H	B	H	H	B	B	H	B	H	H	A
CA10X.chr1_190359862	1	190359862	-	H	A	H	B	H	H	H	H	H	H	A	H	H	B	H	B	-	H	B	A	H	H	B	A	H	B	H	H	H	H	H	H	H	A	A	H	B	H	H	B	B	H	B	H	H	A
CA10X.chr1_190362738	1	190362738	-	-	A	H	B	H	H	H	H	H	A	A	H	A	B	H	B	B	H	B	A	H	H	B	A	A	H	H	H	H	H	H	H	H	A	A	H	B	H	H	B	B	H	B	B	H	-
CA10X.chr1_190362758	1	190362758	-	H	A	H	B	H	H	H	H	H	A	A	H	A	B	H	B	B	H	B	A	H	H	B	A	A	H	H	H	H	H	H	H	H	A	A	H	B	H	H	B	B	H	B	B	H	-
CA10X.chr1_190362822	1	190362822	-	H	A	H	B	H	H	H	H	H	A	A	H	A	B	H	B	B	H	B	A	H	H	B	A	A	H	H	H	H	H	H	H	H	A	A	H	B	H	H	B	B	H	B	B	H	-
CA10X.chr1_190376879	1	190376879	B	H	A	H	B	H	H	H	H	H	H	A	H	H	B	H	B	B	H	B	H	H	H	B	A	H	H	H	H	H	-	H	B	H	A	A	H	B	H	H	B	B	H	B	B	H	A
CA10X.chr1_190376899	1	190376899	B	H	A	H	B	H	H	H	H	H	H	A	H	H	B	H	B	B	H	B	H	H	H	B	A	H	H	H	H	H	-	H	B	H	A	A	H	B	H	H	B	B	H	B	B	H	A
CA10X.chr1_190376945	1	190376945	B	H	A	H	B	H	H	H	H	H	H	A	H	H	B	H	B	B	H	B	H	H	H	B	A	H	H	H	H	H	-	H	B	H	A	A	H	B	H	H	B	B	H	B	B	H	A
CA10X.chr1_190376975	1	190376975	-	H	A	H	B	H	H	H	H	H	H	A	H	H	-	H	B	B	H	B	A	H	H	B	A	-	H	H	H	H	-	H	B	H	A	A	H	B	H	H	B	B	H	B	B	H	A
CA10X.chr1_190377020	1	190377020	-	H	A	H	B	H	H	H	H	H	H	A	H	H	-	H	B	B	H	B	-	H	H	B	A	-	H	H	H	H	-	H	B	H	A	A	H	B	H	H	B	B	H	B	B	H	A
CA10X.chr1_190378809	1	190378809	B	H	A	H	B	H	H	H	B	H	H	A	H	A	B	H	B	B	H	B	A	H	H	B	A	A	H	H	H	H	H	H	H	-	A	A	H	B	H	H	B	B	H	B	H	H	A
CA10X.chr1_190392038	1	190392038	H	H	A	B	B	H	H	H	H	H	H	A	H	A	B	H	B	B	H	B	A	H	H	B	A	H	H	B	H	H	B	H	B	B	A	A	H	B	H	-	B	B	H	B	B	H	A
CA10X.chr1_190392077	1	190392077	H	H	A	B	B	H	H	-	H	H	H	A	H	A	B	H	B	B	H	B	A	H	H	B	A	H	H	B	H	H	B	H	B	B	A	A	H	B	H	H	B	B	H	B	B	H	A
CA10X.chr1_190399368	1	190399368	B	H	A	H	B	H	H	H	H	H	H	A	H	H	-	H	B	B	H	B	A	B	H	B	A	-	H	H	H	H	H	B	B	H	A	A	H	B	H	H	B	B	H	B	B	H	H
CA10X.chr1_190414500	1	190414500	B	H	A	H	B	H	H	H	H	H	H	A	H	H	B	H	B	B	H	H	A	H	H	B	A	H	-	H	H	H	A	H	H	B	A	A	H	B	H	H	B	B	H	B	B	H	A
CA10X.chr1_190414594	1	190414594	B	H	A	H	B	H	H	H	H	H	H	A	H	H	B	H	B	B	H	H	A	H	H	B	A	H	-	H	H	H	A	H	H	B	A	A	H	B	H	H	B	B	H	B	B	H	A
CA10X.chr1_190414633	1	190414633	B	H	A	H	B	H	H	H	H	H	H	A	H	H	B	H	B	B	H	B	A	H	H	B	A	H	-	H	H	H	A	H	H	B	A	A	H	B	H	H	B	B	H	B	B	H	A
CA10X.chr1_190414773	1	190414773	B	H	A	H	B	H	H	H	H	H	H	A	H	H	B	H	B	B	H	H	A	H	H	B	A	H	H	H	H	H	H	H	B	H	A	A	H	B	H	H	B	B	H	B	B	H	A
CA10X.chr1_190415250	1	190415250	-	B	A	H	B	H	H	H	H	H	H	A	H	A	B	H	B	B	H	B	H	H	H	B	A	H	H	H	H	H	H	H	H	H	A	A	H	B	H	H	B	B	H	B	B	H	A
CA10X.chr1_190427644	1	190427644	B	H	A	H	B	H	H	H	H	H	H	-	H	H	B	H	B	B	H	B	A	H	H	B	A	H	-	H	H	H	H	H	B	H	A	A	H	B	H	H	B	B	H	B	B	H	A
CA10X.chr1_190440166	1	190440166	B	H	A	H	B	H	H	H	H	H	H	A	H	H	B	H	B	B	H	B	H	H	H	B	A	A	H	H	H	H	A	H	B	H	A	A	H	H	H	-	B	B	H	B	B	H	A
CA10X.chr1_190440220	1	190440220	B	H	A	H	B	H	H	H	H	H	H	A	H	H	B	-	B	B	H	B	H	H	H	B	A	A	H	H	H	H	A	H	B	H	A	A	H	H	H	-	B	B	H	B	B	H	A
CA10X.chr1_190440236	1	190440236	B	H	A	H	B	H	H	H	H	H	H	A	H	H	B	H	B	B	H	B	-	H	H	B	A	A	H	H	H	H	A	H	B	H	A	A	H	H	H	-	B	B	H	B	B	H	A
CA10X.chr1_190440337	1	190440337	B	H	A	H	B	H	H	H	H	H	H	A	H	H	B	-	B	B	H	B	H	H	H	B	A	A	H	H	H	H	A	H	B	H	A	A	H	H	H	-	B	B	H	B	B	H	A
CA10X.chr1_190444928	1	190444928	B	H	A	H	B	H	B	H	H	H	H	A	H	A	B	H	B	B	H	B	A	H	H	B	A	H	H	H	H	H	H	H	B	H	A	A	H	B	A	H	B	B	H	B	B	H	A
CA10X.chr1_190446818	1	190446818	H	H	A	H	B	H	H	H	H	H	H	A	H	-	-	H	B	B	H	B	A	H	H	B	A	H	H	H	H	H	H	H	B	H	A	A	H	B	H	H	B	B	H	B	B	H	-
CA10X.chr1_190451564	1	190451564	B	H	A	H	B	H	H	H	B	H	H	A	H	H	B	-	-	B	H	H	H	H	H	B	A	H	H	H	H	H	H	H	H	B	A	A	H	B	H	H	B	B	H	B	H	H	A
CA10X.chr1_190462011	1	190462011	-	H	A	H	B	H	H	H	H	H	H	A	H	H	B	H	B	B	H	B	A	H	H	B	A	H	H	H	H	H	H	H	H	B	A	A	H	H	H	H	B	B	H	B	B	H	A
CA10X.chr1_190463689	1	190463689	-	-	A	H	B	H	H	H	H	H	H	A	H	H	B	H	B	B	H	-	-	H	H	B	-	H	H	H	H	H	H	H	H	B	A	A	H	B	H	H	B	B	H	B	B	H	A
CA10X.chr1_190473619	1	190473619	B	H	A	H	B	H	H	H	H	H	H	-	H	A	B	H	B	B	H	-	H	H	H	B	A	H	H	H	H	H	H	H	H	B	A	A	H	B	H	H	B	B	H	B	B	H	A
CA10X.chr1_190473638	1	190473638	B	H	A	H	B	H	H	H	H	H	H	-	H	A	B	H	B	B	H	-	H	H	H	B	A	H	H	H	H	H	H	H	H	B	A	A	H	B	H	H	B	B	H	B	B	H	A
CA10X.chr1_190473673	1	190473673	B	H	A	H	B	H	H	H	H	H	H	A	H	A	B	H	B	B	H	B	H	H	H	B	A	H	H	H	H	H	H	H	H	B	A	A	H	B	H	H	B	B	H	B	B	H	A
CA10X.chr1_190473913	1	190473913	B	H	A	H	B	H	H	H	H	H	H	A	H	H	B	H	B	B	H	B	A	H	H	B	A	H	H	H	A	-	H	H	B	B	A	A	H	B	H	H	B	B	H	B	H	H	A
CA10X.chr1_190511506	1	190511506	B	H	A	H	B	H	H	H	H	B	H	A	H	A	B	H	B	B	H	B	A	H	H	B	A	H	H	H	H	B	H	H	H	B	A	A	H	B	H	H	B	B	H	B	B	H	A
CA10X.chr1_190534425	1	190534425	B	H	A	H	B	H	H	H	H	H	H	-	H	H	B	H	B	B	H	B	A	H	H	B	A	A	H	B	H	H	H	H	B	B	A	A	H	B	H	H	B	B	H	B	B	H	A
CA10X.chr1_190562528	1	190562528	B	H	A	H	B	H	H	H	H	H	H	A	H	A	B	H	B	B	H	B	A	H	H	B	A	A	H	B	H	H	H	H	B	H	A	A	H	B	H	H	B	B	H	B	B	H	H
CA10X.chr1_190562561	1	190562561	B	H	A	H	B	H	H	H	H	H	H	A	H	A	B	H	B	B	H	B	A	H	H	B	A	A	H	B	H	H	H	H	-	H	A	A	H	B	H	H	B	B	H	B	B	H	H
CA10X.chr1_190562589	1	190562589	B	H	A	H	B	H	H	H	H	H	H	A	H	A	B	H	B	B	H	B	A	H	H	B	A	A	H	B	H	H	H	H	H	H	A	A	H	B	H	H	B	B	H	B	B	H	H
CA10X.chr1_190590416	1	190590416	B	H	A	H	B	H	H	A	H	H	H	A	H	H	B	H	B	B	H	B	A	H	H	B	A	A	H	-	H	H	H	H	B	H	A	A	H	B	H	H	B	B	H	B	H	H	A
CA10X.chr1_190595469	1	190595469	-	H	A	H	B	H	H	H	H	H	H	A	H	H	B	H	B	B	H	H	-	-	H	B	-	H	H	H	H	H	-	H	B	H	A	A	H	B	H	H	B	B	H	B	B	H	A
CA10X.chr1_190595470	1	190595470	-	H	A	H	B	H	H	H	H	H	H	A	H	H	B	H	B	B	H	H	-	-	H	B	A	H	H	H	H	H	-	H	B	H	A	A	H	B	H	H	B	B	H	B	B	H	A
CA10X.chr1_190595476	1	190595476	-	H	A	H	B	H	H	H	H	H	H	A	H	H	B	H	B	B	H	H	-	-	H	B	-	H	H	H	H	H	H	H	B	H	A	A	H	B	H	H	B	B	H	B	B	H	A
CA10X.chr1_190595533	1	190595533	-	H	A	H	B	H	H	H	H	H	H	A	H	H	B	H	B	B	H	H	-	-	H	B	-	H	H	H	H	H	-	H	B	H	A	A	H	B	H	H	B	B	H	B	B	H	A
CA10X.chr1_190608821	1	190608821	H	H	A	H	B	H	H	H	H	H	H	A	H	H	B	H	B	B	H	B	H	H	H	B	A	A	B	H	H	H	-	B	H	H	A	A	H	H	H	H	B	B	H	B	B	H	A
CA10X.chr1_190615344	1	190615344	B	H	A	H	B	H	H	H	H	H	H	A	H	H	B	H	B	B	H	B	H	H	-	B	A	H	H	H	H	H	H	H	B	H	A	A	H	B	H	H	B	B	H	B	B	H	A
CA10X.chr1_190615475	1	190615475	B	H	A	H	B	H	H	H	H	H	H	A	H	H	B	H	B	B	H	B	-	H	-	B	A	H	H	H	H	H	H	H	B	H	A	A	H	B	H	H	B	B	H	B	B	H	A
CA10X.chr1_190615513	1	190615513	B	H	A	H	B	H	H	H	H	H	H	A	H	H	B	H	B	B	H	B	-	H	-	B	A	H	H	H	H	H	H	H	B	H	A	A	H	B	H	H	B	B	H	B	B	H	A
CA10X.chr1_190652952	1	190652952	-	H	A	H	B	H	H	H	H	H	H	A	H	A	B	H	B	B	H	H	A	-	H	B	A	A	H	A	H	H	-	B	B	H	A	A	H	B	H	H	B	B	H	B	B	A	A
CA10X.chr1_190730620	1	190730620	-	H	A	H	B	H	H	H	H	H	H	A	H	A	B	H	B	B	H	B	A	-	H	B	A	A	-	H	H	-	H	H	-	H	A	A	H	B	H	H	B	B	H	B	H	H	-
CA10X.chr1_190730632	1	190730632	-	H	A	H	B	H	H	H	H	H	H	A	H	A	B	H	B	B	H	B	A	H	H	B	A	A	-	H	H	-	H	H	B	H	A	A	H	B	H	H	B	B	H	B	H	H	-
CA10X.chr1_190738224	1	190738224	B	H	A	H	B	H	H	H	H	H	H	A	H	A	B	H	B	B	H	B	A	H	H	B	A	H	B	H	H	H	H	H	B	H	A	A	H	B	H	H	B	B	H	B	H	H	A
CA10X.chr1_190799576	1	190799576	B	H	A	H	B	H	H	H	H	H	H	A	H	H	B	H	B	B	H	B	A	H	H	B	A	H	H	H	H	H	H	H	H	H	A	A	H	B	H	H	B	B	H	B	B	H	A
CA10X.chr1_190804345	1	190804345	-	H	A	H	B	H	H	H	H	H	H	A	H	A	B	H	B	B	H	B	A	H	H	B	A	H	H	H	H	H	H	H	H	H	A	A	H	B	H	H	B	B	H	B	H	H	A
CA10X.chr1_190804587	1	190804587	-	H	A	H	B	H	H	H	H	H	H	A	H	A	B	H	B	B	H	B	A	H	H	B	A	H	H	H	H	H	H	H	B	H	A	A	H	B	H	H	B	B	H	B	H	H	A
CA10X.chr1_190805297	1	190805297	-	H	A	H	B	H	H	H	H	H	H	A	H	A	B	H	B	B	H	B	A	B	H	B	-	H	H	H	H	H	H	H	B	H	A	A	H	B	H	H	B	B	H	B	B	H	A
CA10X.chr1_190805369	1	190805369	-	H	A	H	B	H	H	H	H	H	H	A	H	A	B	H	B	B	H	B	A	B	H	B	A	H	H	H	H	H	H	H	B	H	A	A	H	B	H	H	B	B	H	B	B	H	A
CA10X.chr1_190805379	1	190805379	-	H	A	H	B	H	H	H	H	H	H	A	H	A	B	H	B	B	H	B	A	-	H	B	A	H	H	H	H	H	H	H	B	H	A	A	H	B	H	H	B	B	H	B	B	H	A
CA10X.chr1_190805380	1	190805380	-	H	A	H	B	H	H	H	H	H	H	A	H	A	B	H	B	B	H	B	A	-	H	B	A	H	H	H	H	H	H	H	B	H	A	A	H	B	H	H	B	B	H	B	B	H	A
CA10X.chr1_190806715	1	190806715	B	H	A	H	B	H	H	H	H	B	H	A	H	A	B	H	B	B	H	B	A	H	H	B	A	H	-	H	H	H	H	H	B	-	A	A	H	H	H	H	B	B	H	B	H	H	A
CA10X.chr1_190807169	1	190807169	B	H	A	H	B	A	H	H	H	H	H	A	H	A	B	H	B	B	H	H	A	H	H	B	A	A	H	H	H	H	H	H	B	B	A	A	H	B	H	H	B	B	H	B	H	H	A
CA10X.chr1_190862469	1	190862469	B	H	A	H	B	H	B	H	B	H	H	A	H	A	B	H	B	B	H	B	A	H	-	B	A	A	B	H	-	H	H	H	B	B	A	A	H	B	H	H	B	B	B	B	B	H	A
CA10X.chr1_190869189	1	190869189	B	H	A	H	B	H	H	H	H	H	H	A	H	A	B	H	B	B	H	-	A	H	H	B	A	H	B	H	H	H	H	H	B	H	A	A	H	B	H	H	B	B	H	B	B	H	-
CA10X.chr1_190877888	1	190877888	B	H	A	H	B	H	H	H	H	H	H	A	H	H	B	H	B	B	H	B	-	H	H	B	A	A	B	H	H	H	H	H	B	H	A	A	H	B	H	H	B	B	H	B	B	H	A
CA10X.chr1_190877903	1	190877903	B	H	A	H	B	H	H	H	H	H	H	A	H	H	B	H	B	B	H	B	-	H	H	B	A	A	B	H	H	H	H	H	B	H	A	A	H	B	H	H	B	B	H	B	B	H	A
CA10X.chr1_190877910	1	190877910	B	H	A	H	B	H	H	H	H	H	H	A	H	H	B	H	B	B	H	B	A	H	H	B	A	A	B	H	H	H	H	H	B	H	A	A	H	B	H	H	B	B	H	B	B	H	A
CA10X.chr1_190878031	1	190878031	B	H	A	H	B	H	H	H	H	H	H	A	H	-	B	H	B	B	H	B	-	H	H	B	A	A	B	H	H	H	H	H	B	H	A	A	H	B	H	H	B	B	H	B	B	H	A
CA10X.chr1_190878156	1	190878156	B	H	A	H	B	H	H	H	H	H	H	A	H	-	B	H	B	B	H	B	-	H	H	B	A	A	B	H	H	H	H	H	B	H	A	A	H	B	H	H	B	B	H	B	B	H	A
CA10X.chr1_190971276	1	190971276	B	H	A	H	B	H	H	H	H	H	H	A	H	A	B	H	B	B	H	B	H	H	H	B	A	H	H	H	H	H	H	H	H	B	A	A	H	B	H	H	B	B	H	B	B	H	A
CA10X.chr1_190971370	1	190971370	B	H	A	H	B	H	H	H	H	H	-	A	H	A	B	H	B	B	H	B	H	H	H	B	A	H	H	-	H	H	H	H	H	B	A	A	H	B	H	H	B	B	H	B	B	-	A
CA10X.chr1_190976556	1	190976556	-	H	A	H	B	H	H	H	H	H	H	A	H	A	B	-	B	B	H	B	A	B	H	B	A	H	H	H	H	H	H	H	B	H	A	A	H	B	H	H	B	B	H	B	B	H	A
CA10X.chr1_190994569	1	190994569	B	H	H	H	B	H	H	H	H	H	H	A	H	A	B	H	B	B	H	B	A	H	H	B	A	H	H	H	H	H	H	H	H	B	A	A	H	B	H	H	B	B	H	B	B	H	A
CA10X.chr1_190996780	1	190996780	B	H	A	H	B	H	H	B	H	H	H	A	H	-	B	H	B	B	H	B	-	H	H	B	A	H	H	B	H	H	H	H	H	B	A	A	H	H	H	H	B	B	H	B	B	H	A
CA10X.chr1_190996933	1	190996933	B	H	A	H	B	H	H	B	H	H	H	A	H	A	B	H	B	B	H	B	-	H	H	B	A	A	H	B	-	H	H	H	H	B	A	A	H	H	H	H	B	B	H	B	B	H	A
CA10X.chr1_190997002	1	190997002	B	H	A	H	B	H	H	B	H	H	H	A	H	-	B	H	B	B	H	B	-	H	H	B	A	A	H	B	H	H	H	H	H	B	A	A	H	B	H	H	B	B	H	B	B	H	A
CA10X.chr1_191002696	1	191002696	B	H	A	H	-	H	H	H	H	H	H	A	H	H	B	H	B	B	H	B	A	H	H	B	A	A	B	H	H	H	H	H	H	B	A	A	H	B	H	H	B	B	H	B	H	H	H
CA10X.chr1_191005012	1	191005012	H	H	A	H	B	H	H	H	H	H	H	A	H	H	B	H	B	B	H	B	A	H	H	B	A	A	H	H	H	H	H	H	B	H	A	A	H	B	H	H	B	B	H	B	H	H	A
CA10X.chr1_191021470	1	191021470	H	H	A	H	B	H	H	B	H	H	H	-	H	H	B	H	B	B	H	B	A	H	H	B	A	A	H	H	H	H	B	H	B	B	A	A	H	B	H	H	B	B	H	B	H	H	H
CA10X.chr1_191021486	1	191021486	H	H	A	H	B	H	H	B	H	H	H	-	H	H	B	H	B	B	H	B	A	H	H	B	A	A	H	H	H	H	B	H	B	B	A	A	H	B	H	H	B	B	H	B	H	H	H
CA10X.chr1_191029271	1	191029271	-	H	A	H	B	H	H	H	H	H	H	A	H	A	B	H	B	B	H	B	A	H	H	B	A	H	B	B	H	H	H	H	B	H	A	A	H	B	H	H	B	B	H	B	B	H	A
CA10X.chr1_191083123	1	191083123	B	H	A	H	B	H	H	H	H	H	H	A	H	A	B	H	B	B	H	B	A	H	H	B	A	H	H	H	H	H	H	H	H	-	A	A	H	B	H	H	B	B	H	B	B	H	A
CA10X.chr1_191083317	1	191083317	B	H	A	H	B	H	H	H	H	H	H	A	H	A	B	H	B	B	H	B	A	H	H	B	A	A	H	H	H	H	H	H	H	B	A	A	H	B	H	H	B	B	H	B	B	H	A
CA10X.chr1_191196069	1	191196069	H	A	A	H	B	H	H	H	H	H	H	A	H	H	B	H	B	B	H	B	A	H	H	B	A	H	H	H	H	H	H	H	B	-	A	A	H	B	H	H	B	B	H	B	-	H	A
CA10X.chr1_191196071	1	191196071	H	H	A	H	B	H	H	H	H	H	H	A	H	H	B	H	B	B	H	B	A	H	H	B	A	H	H	H	H	H	H	H	B	-	A	A	H	B	H	H	B	B	H	B	-	H	A
CA10X.chr1_191210337	1	191210337	-	H	A	H	B	H	H	H	H	H	H	A	H	A	B	H	B	B	H	-	A	H	H	B	A	A	-	H	H	H	H	H	H	B	A	A	H	B	H	H	B	B	H	B	H	H	A
CA10X.chr1_191210489	1	191210489	B	H	A	H	B	H	H	H	H	H	H	A	H	A	B	H	B	B	H	H	A	H	H	B	A	A	H	H	H	H	H	H	H	B	A	A	H	B	H	H	B	B	H	B	H	H	A
CA10X.chr1_191251646	1	191251646	B	H	-	H	B	H	H	H	H	H	H	A	H	A	B	H	B	B	H	H	A	H	H	B	A	A	H	H	H	H	H	H	-	B	A	A	-	B	H	H	B	B	H	B	H	H	A
CA10X.chr1_191253031	1	191253031	B	H	A	H	B	H	H	-	H	H	H	-	H	-	B	H	B	B	H	B	A	H	H	B	A	A	H	H	H	H	H	H	H	B	A	A	H	B	H	B	B	B	H	B	B	H	H
CA10X.chr1_191253033	1	191253033	B	H	A	H	B	H	H	-	H	H	H	-	H	-	B	H	B	B	H	B	A	H	H	B	A	A	H	H	H	H	H	H	H	B	A	A	H	B	H	B	B	B	H	B	B	H	H
CA10X.chr1_191272326	1	191272326	B	H	A	H	B	H	H	H	H	H	H	A	H	H	B	H	B	B	H	B	H	-	H	B	A	A	H	H	H	H	H	H	B	-	A	A	H	B	H	H	B	B	H	-	-	H	-
CA10X.chr1_191272401	1	191272401	B	-	A	H	B	H	H	H	H	H	H	A	H	-	B	H	B	B	H	B	H	H	H	B	A	A	H	H	H	H	H	H	B	-	A	A	H	B	H	H	B	B	H	-	-	H	-
CA10X.chr1_191336977	1	191336977	B	H	A	H	B	H	H	H	H	H	H	A	H	H	B	H	B	B	H	B	A	H	H	B	A	H	H	H	H	H	-	H	H	H	A	A	H	B	H	H	B	B	H	B	B	H	A
CA10X.chr1_191337014	1	191337014	B	H	A	H	B	H	H	H	H	H	H	A	H	H	B	H	B	B	H	B	A	H	H	B	A	H	B	H	H	H	-	H	-	H	A	A	H	B	H	H	B	B	H	B	B	H	A
CA10X.chr1_191427974	1	191427974	-	H	H	B	H	H	H	H	H	H	H	A	H	-	-	-	B	B	H	B	-	H	H	B	A	H	-	H	B	H	H	H	H	H	A	A	H	B	H	H	B	B	B	-	H	A	A
CA10X.chr1_191556452	1	191556452	B	H	A	B	B	H	B	H	H	H	H	A	H	A	B	H	B	B	H	B	A	H	B	B	A	A	H	H	B	H	H	H	H	H	A	A	H	B	B	H	B	B	H	B	H	A	-
CA10X.chr1_191613093	1	191613093	B	H	A	H	B	H	H	H	H	H	H	A	H	-	B	H	B	B	H	B	A	H	H	B	A	H	H	H	B	H	H	H	H	B	A	A	-	B	H	H	B	B	H	B	H	A	A
CA10X.chr1_191613153	1	191613153	B	H	A	H	B	H	H	H	H	H	H	A	H	-	B	H	B	B	H	B	A	H	H	B	A	H	H	H	B	H	H	H	H	-	A	A	-	B	H	H	B	B	H	B	H	A	A
CA10X.chr1_191613235	1	191613235	-	H	A	H	B	H	H	H	H	H	H	A	H	-	B	H	B	B	H	B	A	H	H	B	A	H	H	H	B	H	H	H	H	-	A	A	-	B	H	H	B	B	H	B	H	A	A
CA10X.chr1_191613447	1	191613447	H	H	A	H	H	H	B	H	H	H	H	A	H	A	B	H	B	B	H	B	A	H	H	B	A	H	H	B	H	H	A	H	H	H	A	A	H	H	H	H	B	B	H	B	H	A	A
CA10X.chr1_191613486	1	191613486	H	H	A	H	H	H	H	H	H	H	H	A	H	A	B	H	B	B	H	B	A	H	H	B	A	H	H	-	H	H	A	H	H	H	A	A	H	H	H	H	B	B	H	B	H	A	A
CA10X.chr1_191613511	1	191613511	H	H	A	H	H	H	H	H	H	H	H	A	H	A	-	H	B	B	H	B	A	H	H	B	A	H	H	-	H	H	A	H	H	H	A	A	H	H	H	H	B	B	H	B	H	A	A
CA10X.chr1_191614260	1	191614260	B	H	A	H	B	H	H	H	H	H	H	A	H	H	H	H	B	B	H	B	A	H	H	B	A	H	H	H	H	H	H	H	H	B	A	A	H	B	H	H	B	B	H	B	H	-	A
CA10X.chr1_191614444	1	191614444	-	H	A	H	B	H	H	H	H	H	H	A	H	H	H	H	B	B	H	B	-	H	H	B	A	H	H	H	H	H	H	H	H	B	A	A	H	B	H	H	B	B	H	B	H	-	A
CA10X.chr1_191614506	1	191614506	B	H	A	H	B	H	H	H	H	H	H	A	H	H	H	H	B	B	H	B	-	H	H	B	A	H	H	H	H	H	H	H	H	B	A	A	H	B	H	-	B	B	H	B	H	-	A
CA10X.chr1_191631379	1	191631379	B	H	A	H	B	H	H	H	H	H	H	A	H	A	B	H	B	B	H	B	A	H	H	B	A	H	H	H	B	H	H	H	H	B	A	A	H	B	H	H	B	B	H	B	H	A	A
CA10X.chr1_191631434	1	191631434	B	H	A	H	B	H	H	H	H	H	H	A	H	A	B	H	B	B	H	B	A	H	H	B	A	H	H	H	B	H	H	H	H	B	A	A	H	B	H	H	B	B	H	B	H	A	A
CA10X.chr1_191644411	1	191644411	H	H	A	H	B	H	H	H	H	-	H	A	H	A	-	H	B	B	H	B	-	H	H	B	A	H	H	H	H	H	H	H	H	-	A	A	H	B	H	H	B	B	H	B	H	A	A
CA10X.chr1_191644438	1	191644438	H	H	A	H	B	H	H	H	H	-	H	A	H	A	-	H	B	B	H	B	-	H	H	B	A	H	H	H	H	H	H	H	H	-	A	A	H	B	H	H	B	B	H	B	H	A	A
CA10X.chr1_191644578	1	191644578	H	H	A	H	B	H	H	H	H	-	H	A	H	A	-	H	B	B	H	B	A	H	H	B	A	H	H	B	H	H	H	H	H	-	A	A	H	B	H	H	B	B	H	B	H	A	A
CA10X.chr1_191647886	1	191647886	-	H	-	H	B	-	H	H	H	H	H	A	-	A	B	H	B	B	H	H	-	H	H	B	A	H	-	H	B	H	H	H	H	B	A	A	H	B	H	H	B	B	H	-	H	A	-
CA10X.chr1_191655052	1	191655052	B	H	A	H	B	H	H	H	H	-	H	A	-	H	B	H	B	B	H	B	A	-	-	B	A	A	B	-	B	H	H	H	H	B	A	A	H	B	H	H	B	B	H	B	H	A	-
CA10X.chr1_191655145	1	191655145	B	H	A	H	H	H	H	H	H	H	H	A	H	-	B	H	B	B	H	B	A	H	H	B	A	A	B	B	B	H	H	H	H	B	A	A	H	B	H	H	B	B	H	B	H	A	A
CA10X.chr1_191812961	1	191812961	B	-	A	H	B	H	H	H	-	-	H	A	H	H	B	H	B	B	H	B	-	H	H	B	A	H	B	H	B	H	H	H	H	B	A	A	H	B	H	H	B	B	H	B	H	A	H
CA10X.chr1_191815041	1	191815041	B	H	A	H	B	H	H	H	H	H	H	A	H	H	B	H	B	B	H	B	A	-	H	B	A	A	H	H	B	H	H	H	H	H	A	A	H	B	H	H	B	B	H	B	H	A	A
CA10X.chr1_191841967	1	191841967	H	H	H	H	H	H	H	H	H	H	H	A	H	H	B	B	B	B	H	B	H	H	H	B	A	H	H	H	B	H	H	H	H	B	A	A	H	B	H	H	B	B	H	B	H	A	A
CA10X.chr1_191858425	1	191858425	-	H	A	-	B	H	H	H	H	-	H	A	H	A	B	H	B	B	H	B	A	H	H	B	A	H	H	H	B	H	H	H	H	-	A	A	-	B	H	H	B	B	H	B	H	A	-
CA10X.chr1_191863818	1	191863818	B	H	H	H	B	H	H	H	B	H	H	-	H	H	-	H	B	B	H	H	A	H	H	B	A	H	H	B	H	H	H	H	H	H	A	A	H	H	H	H	B	B	H	-	H	A	A
CA10X.chr1_191926196	1	191926196	B	H	-	H	B	H	H	H	H	H	H	A	H	A	B	H	B	B	H	B	A	H	H	B	A	H	H	H	B	H	H	H	H	H	A	A	H	B	H	H	B	B	H	B	H	A	H
CA10X.chr1_191948827	1	191948827	-	H	A	H	B	H	H	H	H	H	H	A	H	H	-	H	B	B	H	B	H	-	H	B	A	A	B	H	H	H	H	H	H	-	A	A	H	-	H	H	B	B	H	B	H	A	-
CA10X.chr1_191948840	1	191948840	-	H	A	H	B	H	H	H	H	H	H	A	H	H	H	H	B	B	H	B	H	B	H	B	A	A	B	H	H	H	H	H	H	B	A	A	H	-	H	H	B	B	H	B	H	A	-
CA10X.chr1_191948861	1	191948861	-	H	A	H	B	H	H	H	H	H	H	A	H	H	-	H	B	B	H	B	H	H	H	B	A	A	B	H	H	H	H	H	H	-	A	A	H	-	H	H	B	B	H	B	H	A	-
CA10X.chr1_191949027	1	191949027	-	H	A	H	B	H	H	H	H	H	H	A	H	-	-	H	B	B	H	B	H	H	H	B	A	A	-	H	H	H	H	H	H	-	A	A	H	-	H	H	B	B	H	B	H	A	A
CA10X.chr1_191949090	1	191949090	-	H	A	H	B	H	H	H	H	H	H	A	H	-	-	H	B	B	H	B	H	H	H	B	A	A	-	H	H	H	H	H	H	H	A	A	H	-	H	H	B	B	H	-	H	A	A
CA10X.chr1_191949239	1	191949239	B	H	A	H	H	H	H	H	H	H	H	A	H	-	B	H	B	B	H	B	A	H	H	B	A	H	-	H	-	H	H	H	H	-	A	A	-	B	H	H	B	B	H	B	H	A	A
CA10X.chr1_191949518	1	191949518	B	H	A	H	H	H	H	H	H	H	H	A	H	-	B	H	B	B	H	B	A	H	H	B	A	H	-	H	-	H	H	H	H	-	A	A	-	B	H	H	B	B	H	B	H	A	A
CA10X.chr1_191959559	1	191959559	B	H	A	H	B	H	H	H	H	H	H	A	H	H	B	H	B	B	H	B	A	H	H	B	A	H	H	H	H	H	H	H	H	H	A	A	H	B	H	H	B	B	H	B	H	A	A
CA10X.chr1_191964138	1	191964138	-	A	A	H	-	H	H	H	H	H	H	A	H	H	B	H	B	B	H	B	-	H	H	B	A	A	H	H	B	H	H	H	H	B	A	A	H	B	H	B	B	B	H	B	H	H	A
CA10X.chr1_191964233	1	191964233	-	A	A	H	H	H	H	H	H	H	H	A	H	H	B	H	B	B	H	B	H	H	H	B	A	A	H	H	B	H	H	H	-	B	A	A	H	B	H	B	B	B	H	B	H	H	A
CA10X.chr1_191964318	1	191964318	-	A	A	H	H	H	H	H	H	H	H	A	H	H	-	H	B	B	H	B	-	H	H	B	A	A	H	H	H	H	H	H	-	B	A	A	H	B	H	B	B	B	H	B	H	H	A
CA10X.chr1_191964365	1	191964365	-	A	A	H	H	H	H	H	H	H	H	A	H	H	B	H	B	B	H	B	H	H	H	B	A	A	H	H	-	H	H	H	-	B	A	A	H	B	H	B	B	B	H	B	H	H	A
CA10X.chr1_191964432	1	191964432	-	A	A	H	H	H	H	H	H	H	H	A	H	H	B	H	B	B	H	B	H	H	H	B	A	A	H	H	H	H	H	H	-	B	A	A	H	B	H	B	B	B	H	B	H	H	A
CA10X.chr1_192021411	1	192021411	B	H	A	H	B	H	H	H	H	H	H	-	H	H	H	H	B	B	H	B	A	H	H	B	A	A	H	H	B	H	-	H	H	H	A	A	H	B	H	H	B	B	H	H	H	H	A
CA10X.chr1_192025014	1	192025014	-	H	A	H	B	H	B	H	H	H	H	A	H	H	-	H	B	B	H	B	A	H	H	B	A	H	H	-	B	H	H	H	H	B	A	A	H	B	H	H	B	B	H	B	H	A	A
CA10X.chr1_192028917	1	192028917	-	H	A	-	H	H	H	H	H	H	H	A	H	H	B	H	B	B	H	B	A	H	H	B	A	A	-	H	B	H	H	H	H	B	A	A	H	B	H	H	B	B	H	B	H	-	-
CA10X.chr1_192037467	1	192037467	B	H	A	H	B	H	H	H	B	H	H	-	H	H	B	H	B	B	H	B	A	H	H	B	A	H	B	H	H	H	H	H	H	B	A	A	H	B	H	H	B	B	H	H	H	H	A
CA10X.chr1_192051068	1	192051068	B	H	A	H	B	-	H	H	B	H	A	A	H	H	B	B	B	B	H	B	A	H	H	B	A	A	B	H	B	H	H	H	H	B	A	A	H	H	H	H	B	B	H	H	H	A	A
CA10X.chr1_192091621	1	192091621	B	H	A	H	B	H	H	H	H	H	H	A	H	A	B	H	B	B	H	B	A	H	H	B	A	A	H	-	B	H	H	-	H	H	A	A	H	B	H	H	B	B	H	B	H	A	H
CA10X.chr1_192091685	1	192091685	B	H	A	H	B	H	H	H	H	H	H	A	H	A	B	H	B	B	H	B	A	H	H	B	A	A	H	H	B	H	H	H	H	H	A	A	H	B	H	H	B	B	H	B	H	A	H
CA10X.chr1_192131779	1	192131779	B	H	A	H	B	H	H	H	H	H	H	A	H	A	B	H	B	B	H	H	A	H	H	B	A	H	H	H	H	H	H	H	H	B	A	A	H	B	H	H	B	B	H	B	H	A	A
CA10X.chr1_192193217	1	192193217	B	H	A	H	B	H	H	H	H	H	H	A	H	A	B	H	B	B	H	B	A	B	H	B	A	H	H	-	H	H	H	H	H	B	A	A	H	B	H	H	B	B	H	B	H	A	-
CA10X.chr1_192198737	1	192198737	B	H	A	H	H	H	H	H	H	H	H	A	H	A	B	H	B	B	H	B	H	H	H	B	A	A	H	H	B	H	H	H	H	H	A	A	H	H	H	H	B	B	H	B	H	A	A
CA10X.chr1_192198763	1	192198763	B	H	A	H	B	H	H	H	H	H	H	A	H	A	B	H	B	B	H	B	A	H	H	B	A	A	H	H	B	H	H	H	H	H	A	A	H	H	H	H	B	B	H	B	H	A	A
CA10X.chr1_192198811	1	192198811	B	H	A	H	H	H	H	H	H	H	H	A	H	A	B	H	B	B	H	B	A	H	H	B	A	A	H	H	B	H	H	H	H	H	A	A	H	H	H	H	B	B	H	B	H	A	A
CA10X.chr1_192219183	1	192219183	-	H	-	H	-	H	B	H	H	H	H	A	H	A	B	H	B	B	H	-	A	H	H	B	A	H	H	B	B	H	H	H	H	H	A	A	H	B	H	H	B	B	H	B	H	A	H
CA10X.chr1_192219237	1	192219237	H	H	-	H	-	H	B	H	H	H	H	A	H	A	B	H	B	B	H	-	A	H	H	B	A	H	H	B	B	H	H	H	H	H	A	A	H	B	H	H	B	B	H	H	H	A	H
CA10X.chr1_192219246	1	192219246	H	H	-	H	B	H	B	H	H	H	H	A	H	A	B	H	B	B	H	-	A	H	H	B	A	H	H	B	B	H	H	H	H	H	A	A	H	B	H	H	B	B	H	-	H	A	H
CA10X.chr1_192219248	1	192219248	-	H	-	H	B	H	B	H	H	H	H	A	H	A	B	H	B	B	H	-	A	H	H	B	A	H	H	B	B	H	H	H	H	H	A	A	H	B	H	H	B	B	H	-	H	A	H
CA10X.chr1_192219294	1	192219294	H	H	H	H	B	H	B	H	H	H	H	A	H	A	B	H	B	B	H	H	A	H	H	B	A	H	-	B	B	H	H	H	H	H	A	A	H	B	H	H	B	B	H	-	H	A	-
CA10X.chr1_192230996	1	192230996	-	H	A	H	-	H	H	H	H	H	H	A	H	H	B	H	B	B	B	B	A	H	H	B	A	H	H	H	B	H	H	H	H	H	A	A	H	B	H	H	B	B	H	B	H	A	-
CA10X.chr1_192234266	1	192234266	-	H	A	B	B	H	H	B	H	H	H	A	H	H	-	-	B	B	H	-	A	H	H	B	A	H	H	H	B	H	H	H	H	B	A	A	H	B	H	H	B	B	B	B	H	H	H
CA10X.chr1_192234281	1	192234281	-	H	A	B	B	H	H	B	H	H	H	A	H	H	-	-	B	B	H	-	A	H	H	B	A	H	H	H	B	H	H	H	H	B	A	A	H	B	H	H	B	B	B	B	H	H	H
CA10X.chr1_192234477	1	192234477	B	H	A	H	B	H	H	H	H	H	H	A	H	H	-	H	B	B	H	B	A	H	H	B	A	H	H	H	B	B	H	H	H	B	A	A	H	B	H	H	B	B	H	B	H	A	A
CA10X.chr1_192234523	1	192234523	B	H	A	H	B	H	H	H	H	H	H	A	H	H	-	H	B	B	H	B	A	H	H	B	A	H	H	H	B	B	H	H	H	B	A	A	H	B	H	H	B	B	H	B	H	A	A
CA10X.chr1_192282940	1	192282940	H	H	A	H	H	H	H	H	H	H	H	A	H	H	B	H	B	B	H	H	H	H	H	B	A	H	H	H	H	H	H	H	H	B	A	A	H	B	H	H	B	B	H	B	H	A	A
CA10X.chr1_192282986	1	192282986	H	H	A	H	H	H	H	H	H	H	H	A	H	H	B	H	B	B	H	H	H	H	H	B	A	H	H	H	H	H	H	H	H	B	A	A	H	B	H	H	B	B	H	B	H	A	A
CA10X.chr1_192326390	1	192326390	H	H	A	B	B	H	B	H	H	H	H	A	H	A	B	H	B	B	H	B	H	H	H	B	A	A	B	B	B	H	H	H	H	B	A	-	B	B	H	H	B	B	H	B	H	A	A
CA10X.chr1_192336228	1	192336228	B	H	A	H	B	H	-	H	H	H	H	A	H	A	B	H	B	B	H	B	A	H	H	B	A	H	H	H	B	H	-	H	H	H	A	A	H	B	H	H	B	B	H	B	H	A	A
CA10X.chr1_192532745	1	192532745	H	H	A	H	-	H	H	H	H	H	H	A	H	A	B	H	B	B	H	-	A	-	H	B	A	-	B	H	-	H	H	H	H	H	A	A	H	B	H	H	B	B	H	-	H	A	-
CA10X.chr1_193029490	1	193029490	H	H	A	H	B	H	H	H	H	H	H	A	H	A	H	H	B	B	H	H	A	H	H	B	A	H	H	H	B	H	H	H	H	H	A	A	H	B	H	H	B	B	H	B	H	H	H
CA10X.chr1_193107636	1	193107636	B	H	A	H	B	H	B	B	H	H	H	A	H	H	-	H	B	B	H	B	A	H	H	B	A	H	H	H	H	H	H	-	B	H	A	A	H	H	H	H	B	B	H	B	B	H	A
CA10X.chr1_193107639	1	193107639	B	H	A	H	B	H	B	B	H	H	H	A	H	H	-	H	B	B	H	B	A	H	H	B	A	H	H	H	H	H	H	-	B	H	A	A	H	H	H	H	B	B	H	B	B	H	A
CA10X.chr1_193113807	1	193113807	-	H	A	H	B	H	H	H	H	H	H	A	H	A	B	H	B	B	H	B	A	H	H	B	A	H	H	H	H	H	H	H	B	H	A	A	H	B	H	H	B	B	H	B	B	H	A
CA10X.chr1_193113887	1	193113887	-	H	A	H	B	H	H	H	H	H	H	A	H	A	B	H	B	B	H	B	A	H	H	B	A	H	H	H	H	H	H	H	B	H	A	A	H	B	H	H	B	B	H	B	B	H	A
CA10X.chr1_193147301	1	193147301	B	H	A	H	B	H	H	H	H	H	H	A	H	H	B	H	B	B	H	B	A	H	H	B	A	H	H	H	H	H	-	H	B	-	A	A	H	B	H	H	B	B	H	B	B	H	A
CA10X.chr1_193147318	1	193147318	B	H	A	H	B	H	H	H	H	H	H	A	H	H	B	H	B	B	H	B	A	H	H	B	A	H	H	H	H	H	-	H	B	-	A	A	H	B	H	H	B	B	H	B	B	H	A
CA10X.chr1_193164013	1	193164013	B	H	A	H	B	H	H	H	B	H	A	A	H	A	B	H	B	B	H	H	-	H	H	B	A	H	H	B	H	H	H	H	B	H	A	A	H	-	H	H	B	B	H	B	H	H	-
CA10X.chr1_193164020	1	193164020	B	H	A	H	B	H	H	H	B	H	A	A	H	A	B	H	B	B	H	-	-	H	H	B	A	H	H	B	H	H	H	H	B	H	A	A	H	H	H	H	B	B	H	B	H	H	-
CA10X.chr1_193191217	1	193191217	H	H	A	H	B	H	H	H	H	H	H	A	H	H	B	H	B	B	H	B	A	H	H	B	A	H	H	H	H	H	H	H	B	H	A	A	H	B	H	H	B	B	H	B	B	H	A
CA10X.chr1_193191279	1	193191279	H	H	A	H	B	H	H	H	H	H	H	A	H	H	B	H	B	B	H	B	A	H	H	B	A	H	H	H	H	H	H	H	B	H	A	A	H	B	H	H	B	B	H	B	B	H	A
CA10X.chr1_193191414	1	193191414	H	H	A	H	B	H	H	H	H	H	H	A	H	H	B	H	B	B	H	B	A	H	H	B	A	H	H	H	H	H	H	H	B	H	A	A	H	-	H	H	B	B	H	B	B	H	A
CA10X.chr1_193227938	1	193227938	B	H	A	H	B	H	H	H	H	H	H	A	H	A	B	H	B	B	H	-	A	H	H	B	A	H	-	H	H	H	H	H	B	H	A	A	H	B	H	H	B	B	H	B	B	H	A
CA10X.chr1_193281024	1	193281024	B	H	A	H	B	H	H	H	H	H	H	A	H	H	B	H	B	B	H	B	A	H	H	B	A	H	H	B	H	H	H	H	-	B	A	A	H	B	H	H	B	B	H	B	H	H	A
CA10X.chr1_193281950	1	193281950	B	H	A	H	B	H	H	H	H	H	H	A	H	A	B	H	B	B	H	B	H	H	H	B	A	H	H	H	H	-	H	H	B	H	A	A	H	B	H	H	B	B	H	B	B	H	A
CA10X.chr1_193281982	1	193281982	B	H	A	H	B	H	H	H	H	H	H	A	H	A	B	H	B	B	H	B	H	H	H	B	A	H	H	H	H	-	H	H	B	H	A	A	H	B	H	H	B	B	H	B	B	H	A
CA10X.chr1_193282006	1	193282006	B	H	A	H	B	H	H	H	H	H	H	A	H	A	B	H	B	B	H	B	H	H	H	B	A	H	H	H	H	-	H	H	B	H	A	A	H	B	H	H	B	B	H	B	B	H	A
CA10X.chr1_193288456	1	193288456	B	H	A	H	B	H	H	H	H	H	A	A	H	A	B	H	B	B	-	B	H	H	H	B	A	A	H	-	H	H	H	H	H	H	A	A	H	-	H	H	B	B	H	B	H	A	A
CA10X.chr1_193293429	1	193293429	-	H	A	H	B	H	H	H	H	H	H	A	H	A	B	H	B	B	H	B	A	B	H	B	A	H	H	H	H	H	H	H	-	H	A	A	H	B	H	H	B	B	H	B	B	H	A
CA10X.chr1_193293491	1	193293491	-	H	A	H	B	H	H	H	H	H	H	A	H	A	B	H	B	B	H	B	A	B	H	B	A	H	H	H	H	H	H	H	-	H	A	A	H	B	H	H	B	B	H	B	B	H	A
CA10X.chr1_193293689	1	193293689	-	H	A	H	B	H	H	H	H	H	H	A	H	A	B	H	B	B	H	B	A	B	H	B	A	H	H	H	H	H	H	H	-	H	A	A	H	B	H	H	B	B	H	B	H	H	A
CA10X.chr1_193293724	1	193293724	B	H	A	H	B	H	H	H	H	H	H	A	H	A	-	H	B	B	H	B	A	H	H	B	A	H	H	H	H	H	H	H	H	B	A	A	H	B	H	H	B	B	H	B	B	H	A
CA10X.chr1_193293770	1	193293770	B	H	A	H	B	H	H	H	H	H	H	A	H	A	-	H	B	B	H	B	A	H	H	B	A	A	H	H	H	H	H	H	H	B	A	A	H	B	H	H	B	B	H	B	B	H	A
CA10X.chr1_193299119	1	193299119	B	H	A	H	B	H	H	H	H	H	H	A	H	H	B	H	B	B	H	B	A	H	H	B	A	A	H	H	H	H	H	H	B	B	A	A	H	B	H	H	B	B	H	B	B	H	A
CA10X.chr1_193321189	1	193321189	B	H	A	H	B	H	H	H	H	B	H	A	H	H	B	H	B	B	H	B	A	H	H	B	A	H	H	B	H	H	-	H	B	H	A	A	H	B	H	H	B	B	H	B	B	H	A
CA10X.chr1_193321222	1	193321222	B	H	A	H	B	H	H	H	H	B	H	A	H	H	B	H	B	B	H	B	A	H	H	B	A	H	H	B	H	H	-	H	B	H	A	A	H	B	H	H	B	B	H	B	B	H	A
CA10X.chr1_193321409	1	193321409	B	H	A	H	B	H	H	H	H	H	H	A	H	H	B	H	B	B	H	H	H	H	H	B	A	H	H	H	H	H	H	H	B	H	A	A	H	B	H	H	B	B	H	B	B	H	A
CA10X.chr1_193333182	1	193333182	-	H	A	H	B	H	H	H	H	H	H	A	H	A	B	H	B	B	H	B	H	H	H	B	A	A	H	H	H	H	H	H	B	B	A	A	H	-	H	H	B	B	H	B	H	H	A
CA10X.chr1_193346235	1	193346235	H	H	A	H	B	H	H	H	H	H	H	A	H	-	B	H	B	B	H	H	A	H	H	B	A	H	H	H	B	H	H	H	H	B	A	A	-	B	H	H	B	B	B	B	B	H	A
CA10X.chr1_193346360	1	193346360	-	H	A	H	B	B	H	H	H	H	H	A	H	-	B	H	B	B	H	H	A	H	H	B	A	H	H	H	B	H	H	H	H	B	A	A	H	B	H	H	B	B	H	B	B	H	A
CA10X.chr1_193354847	1	193354847	H	H	A	H	B	H	H	H	H	H	H	A	H	A	B	H	B	B	H	B	-	H	H	B	A	A	H	H	H	H	H	H	B	B	A	A	H	B	H	H	B	B	H	B	B	H	A
CA10X.chr1_193354858	1	193354858	H	H	A	H	B	H	H	H	H	H	H	A	H	A	B	H	B	B	H	B	H	H	H	B	A	A	H	H	H	H	H	H	B	B	A	A	H	B	H	H	B	B	H	B	B	H	A
CA10X.chr1_193369346	1	193369346	B	H	A	H	B	H	H	H	H	H	H	A	H	-	B	H	B	B	H	B	H	B	H	B	A	H	H	H	H	H	H	H	-	B	A	A	H	-	H	H	B	B	H	B	B	H	A
CA10X.chr1_193402077	1	193402077	-	H	A	H	B	H	H	H	H	H	H	A	H	A	B	H	B	B	H	B	A	H	H	B	A	A	-	H	H	H	H	H	-	H	A	A	H	B	H	H	B	B	H	B	H	H	A
CA10X.chr1_193402222	1	193402222	-	H	A	H	B	H	H	H	B	-	H	A	H	A	B	H	B	B	H	B	A	H	H	B	A	H	-	H	H	H	H	H	-	H	A	A	H	B	H	H	B	B	H	-	H	H	A
CA10X.chr1_193402244	1	193402244	-	H	A	H	B	H	H	H	B	H	H	A	H	A	B	H	B	B	H	B	A	H	H	B	A	H	-	-	H	H	H	H	-	H	A	A	H	B	H	H	B	B	H	-	H	H	A
CA10X.chr1_193402249	1	193402249	-	H	A	H	B	H	H	H	B	-	H	A	H	A	B	H	B	B	H	B	A	H	H	B	A	H	-	H	H	H	H	H	-	H	A	A	H	B	H	H	B	B	H	-	H	H	A
CA10X.chr1_193433007	1	193433007	-	H	-	H	B	H	H	H	H	H	H	A	-	-	B	H	B	B	H	B	H	H	H	B	A	A	-	H	H	H	H	H	-	H	A	A	H	B	H	H	B	B	H	B	-	H	H
CA10X.chr1_193433084	1	193433084	-	H	-	H	B	H	H	H	H	H	H	A	-	H	B	H	B	B	H	B	H	H	H	B	A	A	-	H	H	H	H	H	-	-	A	A	H	B	H	H	B	B	H	B	-	H	H
CA10X.chr1_193433261	1	193433261	-	H	-	H	B	H	H	H	H	H	H	A	-	H	B	H	B	B	H	B	H	H	H	B	A	A	-	H	H	H	H	H	-	H	A	A	H	B	H	H	B	B	H	B	-	H	H
CA10X.chr1_193438283	1	193438283	H	H	-	-	B	H	H	H	H	H	H	A	B	H	B	H	B	B	-	B	A	H	H	B	A	A	B	H	-	H	H	H	B	H	A	A	H	B	H	H	B	B	H	B	H	H	A
CA10X.chr1_193438376	1	193438376	H	H	-	-	B	H	H	H	H	H	H	A	B	H	B	H	B	B	-	B	A	H	H	B	A	A	B	H	-	H	H	H	B	-	-	A	H	B	H	H	B	B	H	B	H	H	A
CA10X.chr1_193438438	1	193438438	-	H	-	-	B	H	H	H	H	H	H	A	B	H	B	H	B	B	-	B	A	H	H	B	A	A	B	H	H	H	H	H	B	H	A	A	H	B	H	H	B	B	H	B	H	H	A
CA10X.chr1_193440726	1	193440726	H	H	A	H	B	H	H	H	H	H	H	A	H	A	-	-	B	B	H	B	H	H	H	B	A	A	H	H	A	H	H	H	B	H	A	A	H	B	H	H	B	B	H	B	H	-	H
CA10X.chr1_193440774	1	193440774	H	H	A	H	B	H	H	H	H	H	H	A	H	A	-	H	B	B	H	B	H	H	H	B	A	A	H	H	A	H	H	H	B	H	A	A	H	B	H	H	B	B	H	B	H	-	H
CA10X.chr1_193443171	1	193443171	B	H	A	H	B	H	H	H	H	H	H	A	H	H	B	H	B	B	B	B	H	B	H	B	-	H	H	H	H	H	H	H	B	H	A	A	H	B	H	B	B	B	H	B	B	B	-
CA10X.chr1_193443183	1	193443183	B	H	A	H	B	H	H	H	H	H	H	A	H	H	B	H	B	B	B	B	H	B	H	B	-	H	H	H	H	H	H	H	B	H	A	A	H	B	H	B	B	B	H	B	B	B	-
CA10X.chr1_193443914	1	193443914	-	H	A	H	B	H	H	H	H	H	H	A	H	A	B	H	B	B	H	B	A	H	H	B	A	H	H	H	H	H	H	H	B	H	A	A	H	H	H	H	B	B	H	B	B	H	A
CA10X.chr1_193443944	1	193443944	-	H	A	H	B	H	H	H	H	H	H	A	H	A	B	H	B	B	H	B	A	H	H	B	A	H	H	H	H	H	H	H	B	H	A	A	H	H	H	H	B	B	H	B	B	H	A
CA10X.chr1_193443981	1	193443981	-	H	A	H	B	H	H	H	H	H	H	A	H	A	B	H	B	B	H	B	A	H	H	B	A	H	H	H	H	H	H	H	B	H	A	A	H	H	H	H	B	B	H	B	B	H	A
CA10X.chr1_193447512	1	193447512	H	H	A	H	B	H	H	H	H	H	H	A	B	A	B	H	B	B	H	B	H	H	H	B	A	H	H	H	H	H	-	B	B	B	A	A	H	B	H	H	B	B	H	B	B	H	A
CA10X.chr1_193447566	1	193447566	H	H	A	H	B	H	H	H	H	H	H	A	-	A	B	H	B	B	H	B	H	H	H	B	A	H	H	H	H	H	-	B	B	B	A	A	H	B	H	H	B	B	H	B	B	H	A
CA10X.chr1_193449275	1	193449275	B	H	A	H	B	H	H	H	H	H	H	A	H	A	B	H	B	B	H	B	A	H	H	B	A	H	H	H	H	H	H	H	B	B	A	A	H	B	H	H	B	B	H	B	B	H	A
CA10X.chr1_193458107	1	193458107	H	H	A	H	B	H	H	H	H	H	H	A	H	H	B	H	B	B	H	B	H	H	H	B	A	H	H	H	H	H	H	B	B	B	A	A	H	H	H	H	B	B	H	B	B	H	A
CA10X.chr1_193463779	1	193463779	B	H	A	H	B	H	-	H	H	H	H	A	H	A	B	H	B	B	H	B	-	H	H	B	A	-	H	H	H	H	-	H	B	B	A	A	H	B	H	H	B	B	B	B	-	H	A
CA10X.chr1_193463902	1	193463902	B	H	A	H	B	H	B	H	H	H	H	A	H	A	B	H	B	B	H	B	A	H	H	B	A	A	H	H	H	H	H	H	B	H	A	A	H	B	H	H	B	B	H	B	H	H	A
CA10X.chr1_193463932	1	193463932	B	H	A	H	-	H	-	H	H	H	H	A	H	A	B	H	B	B	H	B	A	H	H	B	A	A	H	H	H	H	-	H	B	H	A	A	H	B	H	H	B	B	H	B	H	H	A
CA10X.chr1_193492310	1	193492310	H	H	A	H	B	H	H	H	H	H	H	A	H	H	B	H	B	B	H	B	A	H	H	B	A	H	H	H	H	H	H	H	H	H	A	A	H	B	H	H	B	B	H	B	B	H	A
CA10X.chr1_193502450	1	193502450	B	H	A	H	B	H	-	H	H	H	H	A	H	A	B	H	B	B	H	B	A	H	-	B	A	H	H	H	H	H	H	H	B	H	A	A	H	B	H	H	B	B	B	B	H	H	A
CA10X.chr1_193502472	1	193502472	B	H	A	H	B	-	-	H	H	H	H	A	H	A	B	H	B	B	H	B	A	H	-	B	A	H	H	H	H	H	H	H	B	H	A	A	H	B	H	H	B	B	B	B	H	H	A
CA10X.chr1_193502486	1	193502486	B	H	A	H	B	-	H	H	H	H	H	A	H	A	B	H	B	B	H	B	A	H	-	B	A	H	H	H	H	H	H	H	B	H	A	A	H	B	H	H	B	B	B	-	H	H	A
CA10X.chr1_193502678	1	193502678	-	-	A	H	B	H	B	H	H	H	H	A	H	A	B	H	B	B	H	B	A	H	H	B	A	H	-	H	H	H	H	H	B	H	A	A	H	B	H	H	B	-	B	B	H	H	A
CA10X.chr1_193524837	1	193524837	B	H	A	B	B	H	H	H	H	H	H	A	H	H	B	H	B	B	H	B	A	H	H	B	A	H	H	H	H	H	H	H	B	-	A	A	H	B	H	H	B	B	H	B	H	H	A
CA10X.chr1_193524892	1	193524892	B	H	A	-	B	H	H	H	H	H	H	A	H	H	B	H	B	B	H	B	A	H	H	B	A	H	H	H	H	H	H	H	B	-	A	A	H	B	H	H	B	B	H	B	H	H	A
CA10X.chr1_193524907	1	193524907	B	H	A	-	B	H	H	H	H	H	H	A	H	H	B	H	B	B	H	B	A	H	H	B	A	H	H	H	H	H	H	H	B	-	A	A	H	B	H	H	B	B	H	B	H	H	A
CA10X.chr1_193524953	1	193524953	B	H	A	-	B	H	H	H	H	H	H	A	H	H	B	H	B	B	H	B	A	H	H	B	A	H	H	H	H	H	H	H	-	-	A	A	H	B	H	H	B	B	H	B	H	H	A
CA10X.chr1_193532127	1	193532127	H	H	A	H	B	H	H	H	H	H	H	A	H	A	B	H	B	B	H	B	H	H	H	B	A	H	H	H	H	H	H	H	H	H	A	A	H	B	H	H	B	B	H	B	B	H	A
CA10X.chr1_193532157	1	193532157	H	H	A	H	B	H	H	H	H	H	H	A	H	A	B	H	B	B	H	B	H	H	H	B	A	H	H	H	H	H	H	H	H	H	A	A	H	B	H	H	B	B	H	B	B	H	A
CA10X.chr1_193542725	1	193542725	-	H	A	H	B	H	H	H	H	H	H	A	H	A	B	A	B	B	H	B	A	H	H	B	A	H	H	H	H	H	-	H	H	B	A	A	A	B	H	H	B	B	H	B	H	H	A
CA10X.chr1_193554665	1	193554665	B	H	A	H	B	H	H	H	H	H	H	-	H	H	B	H	B	B	H	B	A	H	H	B	A	H	H	H	H	H	H	H	B	H	A	A	H	B	H	B	B	B	H	B	B	H	A
CA10X.chr1_193678281	1	193678281	H	H	A	-	B	H	H	H	H	H	H	A	H	H	B	H	B	B	H	B	H	H	H	B	A	H	B	H	H	H	H	H	B	B	A	A	H	-	H	H	B	B	H	B	B	H	H
CA10X.chr1_193729218	1	193729218	B	H	A	H	B	H	H	H	H	H	H	-	H	A	B	H	B	B	H	B	A	-	H	B	A	-	-	-	H	H	H	H	H	H	A	A	H	B	H	H	B	B	H	B	B	H	A
CA10X.chr1_193758823	1	193758823	B	H	A	H	B	H	H	H	H	H	H	A	H	H	B	H	B	B	H	B	H	H	H	B	A	A	B	H	H	H	H	H	H	H	A	A	H	B	H	H	B	B	-	B	B	H	A
CA10X.chr1_193762294	1	193762294	H	H	A	H	B	H	-	H	H	H	H	A	H	A	-	A	B	B	H	B	A	H	H	B	A	A	H	H	H	H	A	H	H	H	A	A	H	B	-	H	B	B	A	B	B	H	-
CA10X.chr1_193792868	1	193792868	-	A	A	H	B	H	H	H	H	H	H	A	H	A	B	H	B	B	H	B	A	H	H	B	A	A	H	H	H	H	H	H	H	H	A	A	H	B	H	H	B	B	H	B	H	H	A
CA10X.chr1_193792982	1	193792982	B	A	A	H	B	H	H	H	H	H	H	A	H	A	B	H	B	B	H	B	A	H	H	B	A	A	H	H	H	H	H	H	H	H	A	A	H	B	H	H	B	B	H	B	H	H	A
CA10X.chr1_193800106	1	193800106	-	H	A	H	B	H	H	H	H	H	H	A	-	H	B	H	B	B	H	B	H	H	H	B	A	H	H	H	H	H	H	H	B	B	A	A	H	B	H	-	B	B	H	B	H	H	A
CA10X.chr1_193800221	1	193800221	B	H	A	H	B	H	H	H	H	H	H	A	H	-	B	-	B	B	H	B	H	H	H	B	A	A	H	-	H	H	-	H	B	B	A	A	H	B	H	-	B	B	H	B	H	H	A
CA10X.chr1_193800265	1	193800265	B	H	A	H	B	H	H	H	H	H	H	A	H	H	B	-	B	B	H	B	H	H	H	B	A	H	H	-	H	H	-	H	B	B	A	A	H	B	H	-	B	B	H	B	H	H	A
CA10X.chr1_193802939	1	193802939	B	H	A	H	B	H	H	H	H	H	H	A	H	A	B	H	B	B	H	B	H	H	H	B	A	A	-	H	H	H	H	H	B	H	A	A	H	B	H	H	B	B	B	B	B	H	A
CA10X.chr1_193802976	1	193802976	B	H	A	H	B	H	H	H	H	H	H	A	H	A	B	H	B	B	H	B	H	H	H	B	A	H	B	H	H	H	H	H	B	H	A	A	H	B	H	H	B	B	B	B	B	H	H
CA10X.chr1_193803061	1	193803061	B	H	A	H	B	H	H	B	H	H	H	A	H	A	B	H	B	B	H	B	H	H	H	B	A	A	B	H	H	H	H	H	B	H	A	A	H	B	H	H	B	B	B	B	B	H	H
CA10X.chr1_193807731	1	193807731	H	H	A	H	B	H	-	H	H	H	H	-	H	-	B	H	B	B	H	B	H	H	H	B	A	A	B	H	H	H	H	H	-	H	A	A	H	B	H	H	B	B	B	B	H	H	A
CA10X.chr1_193810536	1	193810536	-	H	A	H	B	H	H	H	H	H	H	A	H	A	B	H	B	B	H	B	A	H	-	B	A	A	H	H	H	H	H	H	H	B	A	A	H	B	H	H	B	B	H	B	B	H	A
CA10X.chr1_193810657	1	193810657	-	H	A	H	B	H	H	H	H	H	H	A	H	A	B	H	-	B	H	B	A	H	H	B	A	-	H	H	H	H	H	H	H	B	A	A	H	B	H	H	B	B	H	B	B	H	A
CA10X.chr1_193886035	1	193886035	B	H	A	H	B	H	H	H	H	H	H	A	H	A	B	H	B	B	H	B	A	H	H	B	A	A	-	H	H	H	H	H	B	H	A	A	H	B	H	H	B	B	H	B	B	H	A
CA10X.chr1_193887223	1	193887223	B	H	A	H	B	H	H	H	H	H	H	A	H	H	B	H	B	B	-	B	-	H	H	B	A	H	H	H	H	H	A	H	-	H	A	A	H	-	H	H	B	B	H	B	B	H	A
CA10X.chr1_193887323	1	193887323	B	H	A	H	B	H	H	H	H	H	H	A	H	H	B	H	B	B	B	B	-	-	H	B	A	H	H	H	H	H	A	H	H	H	A	A	H	H	H	H	B	B	H	B	B	H	A
CA10X.chr1_193887337	1	193887337	B	H	A	H	B	H	H	H	H	H	H	A	H	H	B	H	B	B	B	B	H	-	H	B	A	H	H	H	H	H	A	H	B	H	A	A	H	H	H	H	B	B	H	B	B	H	A
CA10X.chr1_193888347	1	193888347	B	H	H	H	B	H	H	H	H	H	H	A	H	H	B	H	B	B	H	B	A	H	H	B	A	H	H	B	H	H	-	H	-	B	A	A	H	B	-	H	B	B	H	B	B	H	A
CA10X.chr1_193888400	1	193888400	B	H	H	H	B	H	H	H	H	H	H	A	H	H	B	H	B	B	H	B	A	H	H	B	A	H	H	B	H	H	-	H	H	B	A	A	H	B	H	H	B	B	H	B	B	H	A
CA10X.chr1_193896052	1	193896052	B	H	A	H	B	H	H	H	H	H	H	-	H	H	B	H	B	B	H	B	A	H	H	B	A	H	H	H	H	H	B	H	B	B	A	A	H	B	H	H	B	B	H	B	H	H	A
CA10X.chr1_193896058	1	193896058	B	H	A	H	B	H	H	H	H	H	H	-	H	H	B	H	B	B	H	B	A	H	H	B	A	H	H	H	H	H	B	H	B	B	A	A	H	B	H	H	B	B	H	B	H	H	A
CA10X.chr1_193948830	1	193948830	-	H	A	H	B	H	H	H	H	H	H	A	H	H	B	H	B	B	H	B	H	H	H	B	A	H	-	H	H	H	H	H	B	B	A	A	H	B	H	H	B	B	-	B	B	H	A
CA10X.chr1_193955877	1	193955877	B	H	A	H	B	H	H	H	H	H	H	A	H	H	B	H	B	B	H	B	H	H	-	B	A	B	B	H	H	H	H	H	B	-	A	A	H	B	H	H	B	B	-	B	B	H	A
CA10X.chr1_193983521	1	193983521	B	H	A	H	B	H	H	H	H	H	H	A	H	A	B	H	B	B	H	H	H	H	H	B	A	H	H	H	H	H	H	H	B	B	A	A	H	H	H	H	B	B	H	B	B	H	A
CA10X.chr1_193990277	1	193990277	H	H	A	H	B	H	H	H	H	H	H	A	H	A	B	H	B	B	H	B	H	H	H	B	A	H	H	H	H	H	H	H	B	H	A	A	H	B	H	H	B	B	H	B	B	H	A
CA10X.chr1_193990541	1	193990541	B	H	A	H	B	H	H	H	H	H	H	A	H	A	-	H	B	B	H	B	A	H	H	B	A	H	H	B	H	B	H	H	H	B	A	A	H	B	H	H	B	B	H	B	H	B	A
CA10X.chr1_194010811	1	194010811	B	H	A	H	B	H	H	H	H	H	H	A	H	H	B	H	B	B	H	H	A	H	H	B	A	H	B	H	H	H	H	H	B	H	A	A	H	B	H	H	B	B	H	B	B	H	H
CA10X.chr1_194010820	1	194010820	B	H	A	H	B	H	H	H	H	H	H	A	H	H	B	H	B	B	H	H	A	H	H	B	A	H	B	H	H	H	H	H	B	H	A	A	H	B	H	H	B	B	H	B	B	H	H
CA10X.chr1_194010858	1	194010858	B	H	A	H	B	H	H	H	H	H	H	A	H	H	B	H	B	B	H	H	A	H	H	B	A	H	B	H	H	H	H	H	B	H	A	A	H	B	H	H	B	B	H	B	B	H	H
CA10X.chr1_194010875	1	194010875	B	H	A	H	B	H	H	H	H	H	H	A	H	H	B	H	B	B	H	H	A	H	H	B	A	H	B	H	H	H	H	H	B	H	A	A	H	B	H	H	B	B	H	B	B	H	H
CA10X.chr1_194027855	1	194027855	B	H	A	H	B	H	B	B	-	B	H	A	H	A	B	H	B	B	H	B	A	H	B	B	A	H	H	H	H	H	H	H	B	B	A	A	H	B	H	H	B	B	B	B	B	H	A
CA10X.chr1_194047327	1	194047327	H	H	A	H	B	H	H	H	H	H	H	A	H	H	B	H	B	B	H	H	A	H	H	B	A	-	H	H	H	H	H	H	B	H	A	A	H	B	H	H	B	B	H	B	H	H	A
CA10X.chr1_194047370	1	194047370	H	H	A	H	B	H	H	H	H	H	H	A	H	H	B	H	B	B	H	H	A	H	H	B	A	-	H	H	H	H	H	H	B	H	A	A	H	B	H	H	B	B	H	B	H	H	A
CA10X.chr1_194047384	1	194047384	H	H	A	H	B	H	H	H	H	H	H	A	H	H	B	H	B	B	H	H	A	H	H	B	A	-	H	H	H	H	H	H	B	H	A	A	H	B	H	H	B	B	H	B	H	H	A
CA10X.chr1_194047532	1	194047532	H	H	A	H	B	H	H	H	H	H	H	A	H	H	B	H	B	B	H	H	A	H	H	B	A	H	H	H	H	H	H	H	B	H	A	A	H	B	H	H	B	B	H	B	H	H	A
CA10X.chr1_194047536	1	194047536	H	H	A	H	B	H	H	H	H	H	H	A	H	H	B	H	B	B	H	H	A	H	H	B	A	H	H	H	H	H	H	H	B	H	A	A	H	B	H	H	B	B	H	B	H	H	A
CA10X.chr1_194060686	1	194060686	B	H	A	H	B	H	H	H	H	H	-	A	H	H	B	H	B	B	H	B	-	H	H	B	A	H	H	H	H	H	A	-	B	H	A	A	H	B	H	H	B	B	H	B	H	H	H
CA10X.chr1_194106236	1	194106236	B	H	A	B	B	H	B	H	H	H	H	A	H	H	B	H	B	B	H	B	A	H	H	B	A	-	H	-	H	H	-	H	H	H	A	A	H	B	H	H	B	B	H	B	B	-	A
CA10X.chr1_194106361	1	194106361	-	H	A	-	B	H	B	H	H	H	H	A	H	H	B	H	B	B	H	B	A	H	H	B	A	-	H	-	H	H	-	H	H	H	A	A	H	B	H	H	B	B	H	B	B	H	A
CA10X.chr1_194122766	1	194122766	B	H	A	H	B	H	H	H	H	H	H	A	H	A	-	H	B	B	H	B	A	H	H	B	A	H	H	-	H	H	A	H	B	H	A	A	H	B	H	H	B	B	H	B	B	H	A
CA10X.chr1_194122825	1	194122825	B	H	A	H	B	H	H	H	H	H	H	A	H	A	-	H	B	B	H	B	A	H	H	B	A	H	H	-	H	H	A	H	B	H	A	A	H	B	H	H	B	B	H	B	B	H	A
CA10X.chr1_194141505	1	194141505	H	H	A	H	B	H	H	H	H	H	H	A	H	H	B	H	B	B	H	B	-	H	H	B	A	H	H	H	H	H	H	H	H	H	A	A	H	B	H	H	B	B	H	B	B	H	A
CA10X.chr1_194151262	1	194151262	B	B	A	H	B	H	H	H	H	H	H	A	H	H	B	H	B	B	B	B	A	H	H	B	A	H	H	H	H	H	H	H	B	H	A	A	H	B	H	H	B	B	H	B	B	H	A
CA10X.chr1_194159546	1	194159546	-	H	A	H	B	H	H	H	H	H	H	A	H	H	B	H	B	B	H	B	A	H	H	B	A	-	H	H	H	H	H	H	H	-	A	A	H	B	H	H	B	B	H	B	B	H	A
CA10X.chr1_194159550	1	194159550	-	H	A	H	B	H	H	H	H	H	H	A	H	H	B	H	B	B	H	B	A	H	H	B	A	-	H	H	H	H	H	H	H	-	A	A	H	B	H	H	B	B	H	B	B	H	A
CA10X.chr1_194159654	1	194159654	-	-	A	H	B	H	H	H	H	H	H	A	H	H	B	H	B	B	H	B	A	H	H	B	A	-	H	H	H	H	H	H	H	H	A	A	H	B	H	H	B	B	H	B	B	H	A
CA10X.chr1_194206499	1	194206499	-	H	A	H	B	H	H	H	H	H	H	A	H	-	B	H	B	B	H	H	A	H	H	B	A	H	-	H	H	H	H	H	H	-	A	A	H	B	H	H	B	B	H	B	B	H	A
CA10X.chr1_194206523	1	194206523	-	H	A	H	B	H	H	H	H	H	H	A	H	-	B	H	B	B	H	H	A	H	H	B	A	H	-	H	H	H	H	H	H	-	A	A	H	B	H	-	B	B	H	B	B	H	A
CA10X.chr1_194212035	1	194212035	B	H	-	H	B	H	H	H	H	H	H	A	H	H	B	H	B	B	H	B	H	H	H	B	A	H	H	H	H	H	H	B	B	H	A	A	H	B	H	H	B	B	H	B	B	H	H
CA10X.chr1_194216834	1	194216834	-	H	A	H	B	H	H	H	H	H	H	A	H	H	B	H	B	B	H	B	H	H	H	B	A	A	H	H	H	H	H	H	H	-	A	A	H	B	H	H	B	B	H	B	B	H	A
CA10X.chr1_194216835	1	194216835	-	H	A	H	B	H	H	H	H	H	H	A	H	H	B	H	B	B	H	B	-	H	H	B	A	A	H	H	H	H	H	H	H	-	A	A	H	B	H	H	B	B	H	B	B	H	A
CA10X.chr1_194216897	1	194216897	B	H	A	H	B	H	H	H	H	H	H	A	H	H	B	H	B	B	H	B	-	H	H	B	A	A	H	H	H	H	H	H	H	-	A	A	H	B	H	H	B	B	H	B	B	H	A
CA10X.chr1_194216964	1	194216964	B	H	A	H	B	H	H	H	H	H	H	A	H	H	B	H	B	B	H	B	-	H	H	B	A	A	H	H	H	H	H	H	H	-	A	A	H	B	H	H	B	B	H	B	B	H	A
CA10X.chr1_194217004	1	194217004	-	H	A	H	B	H	H	H	H	H	H	A	H	-	B	H	B	B	H	B	-	H	H	B	A	H	H	H	H	H	H	H	-	B	A	A	H	B	-	H	B	B	H	B	H	H	A
CA10X.chr1_194217063	1	194217063	-	H	A	H	B	H	H	H	H	H	H	A	H	H	B	H	B	B	H	B	-	H	H	B	A	H	H	H	H	H	H	H	-	B	A	A	H	B	-	H	B	B	H	B	-	H	A
CA10X.chr1_194217105	1	194217105	-	H	A	H	B	H	H	H	H	H	H	A	H	-	B	H	B	B	H	B	-	H	H	B	A	H	H	H	H	H	H	H	-	B	A	A	H	B	-	H	B	B	H	B	-	H	A
CA10X.chr1_194257841	1	194257841	B	H	A	H	B	H	H	H	-	H	H	A	H	H	B	H	B	B	H	B	A	-	H	B	A	A	H	H	H	H	H	H	-	H	A	A	H	B	H	H	B	B	H	B	B	H	A
CA10X.chr1_194258040	1	194258040	B	H	A	H	B	H	-	H	-	H	H	A	H	H	B	H	B	B	H	B	A	-	H	B	A	A	H	H	H	H	H	H	B	H	A	A	H	B	H	H	B	B	-	B	B	H	A
CA10X.chr1_194263047	1	194263047	-	H	A	H	B	H	H	H	H	H	H	A	H	H	B	H	B	B	H	B	A	H	H	B	A	H	H	H	H	H	H	H	B	-	A	A	H	B	H	H	B	B	H	B	B	H	-
CA10X.chr1_194290476	1	194290476	-	-	-	H	B	H	H	H	H	H	H	A	H	H	B	H	-	B	H	B	A	H	H	B	A	A	-	H	-	H	H	H	B	-	A	A	H	B	H	H	B	B	H	B	B	H	-
CA10X.chr1_194290485	1	194290485	-	B	-	H	B	H	H	H	H	H	H	A	H	H	B	H	-	B	H	B	-	H	H	B	A	A	-	H	-	H	H	H	B	-	A	A	H	B	H	H	B	B	H	B	B	H	-
CA10X.chr1_194290552	1	194290552	-	-	-	H	B	H	H	H	H	H	H	A	H	H	B	H	-	B	H	B	-	H	H	B	A	-	-	H	H	H	H	H	B	-	A	A	H	B	H	H	B	B	H	B	B	H	-
CA10X.chr1_194290634	1	194290634	-	B	A	H	B	H	H	H	H	H	H	A	H	H	B	H	B	B	H	B	-	H	H	B	A	A	-	H	H	H	H	H	B	-	A	A	H	B	H	H	B	B	H	B	B	H	-
CA10X.chr1_194290771	1	194290771	-	B	A	H	B	H	H	H	H	H	H	A	-	H	B	H	-	B	H	B	-	H	H	B	A	A	-	H	H	H	H	H	B	-	A	A	H	B	H	H	B	B	H	B	B	H	-
CA10X.chr1_194405144	1	194405144	B	H	A	H	-	H	H	H	H	H	H	A	H	A	B	H	B	B	H	B	A	H	H	B	A	A	H	H	H	H	H	H	H	-	A	A	H	B	H	H	B	B	H	B	B	H	A
CA10X.chr1_194594591	1	194594591	-	H	A	H	B	H	H	H	H	B	H	A	H	A	B	H	B	B	H	B	H	H	H	B	A	H	H	B	H	H	H	H	B	B	A	A	H	B	H	H	B	B	H	B	B	H	A
CA10X.chr1_194863046	1	194863046	B	H	A	H	B	H	H	H	H	H	H	A	H	H	B	H	B	B	H	H	A	H	H	B	A	A	H	-	H	H	B	H	B	B	A	A	H	B	H	H	B	B	H	B	H	H	A
CA10X.chr1_195196416	1	195196416	B	H	A	H	B	H	H	H	H	H	H	-	H	H	B	H	B	B	H	B	A	H	H	B	A	H	H	H	H	H	H	H	B	-	A	A	H	B	H	H	B	B	H	B	H	H	A
CA10X.chr1_195608858	1	195608858	B	H	A	H	B	H	B	H	H	H	H	A	H	A	B	H	B	B	H	B	H	H	H	B	A	H	B	H	H	-	H	H	B	-	A	A	H	B	H	H	B	B	H	B	B	H	A
CA10X.chr1_195717700	1	195717700	H	H	A	H	H	H	B	H	H	H	H	A	H	H	B	H	B	B	H	B	A	H	H	B	A	H	H	H	-	H	H	H	H	H	A	A	H	H	H	H	B	B	H	B	B	A	A
CA10X.chr1_195821307	1	195821307	-	H	A	H	H	H	H	H	H	H	H	A	H	H	B	H	B	B	H	B	A	H	H	B	A	H	H	H	H	H	H	H	H	H	A	A	H	B	H	H	B	B	H	B	B	H	A
CA10X.chr1_195990405	1	195990405	B	H	A	H	B	H	H	H	H	H	H	A	H	H	B	H	B	B	H	B	A	H	H	B	A	A	B	H	H	H	H	H	B	H	A	A	H	B	H	H	B	B	B	B	B	H	A
CA10X.chr1_198472680	1	198472680	B	H	A	H	B	H	H	H	H	H	H	A	H	A	-	H	B	B	H	B	A	H	H	B	A	H	H	H	H	H	H	H	H	H	A	A	H	B	H	H	B	B	H	B	B	H	H
CA10X.chr1_199225991	1	199225991	H	H	A	H	-	H	H	H	H	H	B	A	H	A	H	H	B	B	H	-	A	H	H	-	A	A	H	H	H	H	H	H	B	H	A	A	H	B	H	H	B	B	A	B	H	H	H
CA10X.chr1_199226053	1	199226053	H	H	A	H	-	H	H	H	H	H	B	A	H	A	H	H	B	B	H	-	A	H	H	-	A	A	H	H	H	H	H	H	B	H	A	A	H	B	H	H	B	B	A	B	H	H	H
CA10X.chr1_199226075	1	199226075	H	H	A	H	H	H	H	H	H	H	B	A	H	A	H	H	B	B	H	-	A	H	H	-	A	A	H	H	H	H	H	H	B	H	A	A	H	B	H	H	B	B	A	B	H	H	H
CA10X.chr1_199226086	1	199226086	H	H	A	H	H	H	H	H	H	H	B	A	H	A	H	H	B	B	H	-	A	H	H	-	A	A	H	H	H	H	H	H	H	H	A	A	H	B	H	H	B	B	A	B	H	H	H
CA10X.chr1_201016437	1	201016437	-	H	A	H	B	H	H	A	H	H	B	A	H	A	H	H	B	B	H	B	H	H	B	H	A	H	H	H	H	H	H	H	H	H	A	H	H	H	H	H	B	H	A	B	H	H	H
CA10X.chr1_201050312	1	201050312	H	H	A	H	H	B	H	A	H	H	B	A	H	A	H	H	B	B	H	B	B	H	B	H	A	H	B	B	H	H	H	H	B	H	A	H	H	B	H	H	B	H	A	B	H	H	H
CA10X.chr1_201641439	1	201641439	B	H	-	H	B	H	A	H	H	H	B	A	H	H	-	H	B	B	B	B	H	H	B	H	A	H	B	B	H	H	H	B	H	H	A	H	H	H	H	H	B	H	A	B	H	H	H
CA10X.chr1_201641445	1	201641445	B	H	H	H	B	H	A	H	H	H	B	A	H	H	-	H	B	B	B	B	H	H	B	H	A	H	B	B	H	H	H	B	H	H	A	H	H	H	H	H	B	H	A	B	H	H	H
CA10X.chr1_205262968	1	205262968	B	H	A	H	B	H	B	H	H	H	B	A	A	A	B	H	B	B	B	B	B	H	A	A	A	A	B	B	A	H	H	H	B	H	A	H	H	B	H	A	H	H	A	B	H	H	H
CA10X.chr1_205285791	1	205285791	H	-	A	H	B	H	B	H	H	H	-	H	H	A	B	H	B	B	B	B	B	-	A	A	A	-	B	B	A	A	-	B	H	H	A	H	H	H	H	A	H	H	A	H	H	H	H
CA10X.chr1_205824677	1	205824677	-	H	A	H	-	B	B	H	H	H	B	-	H	A	B	A	B	B	H	B	B	H	A	A	A	A	B	B	A	A	H	-	H	H	A	H	B	H	H	A	H	H	A	H	A	H	H
CA10X.chr1_206303158	1	206303158	B	H	A	H	B	H	B	H	H	H	B	H	A	A	B	H	B	B	B	B	B	H	A	A	A	A	B	B	A	A	H	B	H	H	A	H	H	H	H	A	H	H	A	B	H	H	H
CA10X.chr1_206303193	1	206303193	B	H	A	H	B	H	B	H	H	H	B	H	A	A	B	H	B	B	B	B	B	H	A	A	A	A	B	B	A	A	H	B	H	H	A	H	H	H	H	A	H	H	A	B	H	H	H
CA10X.chr1_206303375	1	206303375	B	H	A	H	B	H	B	H	H	H	B	H	A	A	B	H	B	B	B	B	B	H	A	A	A	A	B	B	A	A	H	B	H	H	A	H	H	-	H	A	H	H	A	B	H	H	H
CA10X.chr1_206303423	1	206303423	B	H	A	H	B	-	B	H	H	H	B	H	A	A	B	H	B	B	B	B	B	H	A	A	A	A	B	B	A	A	H	B	H	H	A	H	H	-	H	A	H	H	A	B	H	H	H
CA10X.chr1_206304085	1	206304085	B	H	A	H	B	H	B	H	H	H	H	-	A	A	H	H	B	B	B	B	B	H	A	A	A	A	B	B	A	A	H	B	H	H	A	H	H	H	H	A	H	H	A	B	H	H	H
CA10X.chr1_206304133	1	206304133	B	H	A	H	B	H	B	H	H	H	H	-	A	A	B	H	B	B	B	B	B	H	A	A	A	A	B	B	A	A	H	B	H	H	A	H	H	H	H	A	H	H	A	B	H	H	H
CA10X.chr1_206304217	1	206304217	B	H	A	H	B	H	B	H	H	H	H	-	A	A	-	H	B	B	B	B	B	H	A	A	A	A	B	-	A	A	H	B	H	H	A	H	H	H	H	A	H	H	A	B	H	H	H
CA10X.chr1_206304240	1	206304240	B	H	A	H	B	H	B	H	H	H	H	-	A	A	-	H	B	B	B	B	B	H	A	A	A	A	B	-	A	A	H	B	H	H	A	H	H	H	H	A	H	H	A	B	H	H	H
CA10X.chr1_206357045	1	206357045	B	H	A	H	B	H	B	H	H	H	B	H	A	A	H	H	B	B	B	B	B	H	A	A	A	H	B	B	A	-	-	B	H	H	A	H	H	H	H	A	H	H	A	B	H	H	H
CA10X.chr1_206844113	1	206844113	-	-	A	H	B	H	B	H	H	H	B	H	A	A	B	H	B	B	B	B	B	H	A	A	A	A	B	B	-	H	H	B	B	B	A	H	H	B	H	A	H	H	A	B	H	H	H
CA10X.chr1_206880548	1	206880548	H	H	A	H	B	H	B	H	H	H	B	H	A	A	B	-	B	B	B	B	B	H	A	A	A	H	B	B	H	H	-	B	H	H	A	H	H	H	H	A	-	H	A	B	H	H	H
CA10X.chr1_206880583	1	206880583	H	H	A	H	B	H	B	H	H	H	B	H	A	A	B	-	B	B	B	B	B	H	A	A	A	H	B	B	H	H	-	B	H	H	A	H	H	H	H	A	-	H	A	B	H	H	H
CA10X.chr1_206880734	1	206880734	H	H	A	H	B	H	B	H	H	H	B	H	A	A	B	-	B	B	B	B	B	H	A	A	A	H	B	B	H	H	H	B	H	H	A	H	H	H	H	A	-	H	A	B	H	H	H
CA10X.chr1_206910088	1	206910088	B	H	A	H	B	H	B	H	H	H	B	H	H	A	B	H	B	B	B	B	B	H	-	A	A	H	B	B	A	H	H	B	H	H	A	H	H	H	H	A	H	H	A	B	H	H	H
CA10X.chr1_207903343	1	207903343	B	H	A	H	B	H	B	H	H	H	B	-	A	A	B	H	B	B	B	B	B	H	-	A	A	A	B	H	A	A	-	B	H	H	A	A	H	A	H	A	H	H	-	H	H	H	H
CA10X.chr1_208392436	1	208392436	H	H	A	H	B	H	-	-	H	H	B	-	A	A	B	H	B	B	B	B	B	H	A	A	A	H	B	B	H	H	-	B	B	H	A	H	H	B	H	A	H	H	A	H	H	H	H
CA10X.chr1_209104204	1	209104204	-	H	H	H	B	H	B	H	H	H	B	H	A	A	B	H	B	B	B	H	B	H	A	A	A	A	B	B	A	H	H	H	B	B	A	H	H	B	H	A	H	H	A	B	H	H	H
CA10X.chr1_209115786	1	209115786	-	H	A	H	B	H	H	A	H	H	B	H	A	A	B	H	B	B	B	H	B	-	A	A	A	H	B	B	-	H	H	A	B	B	A	H	H	B	H	A	H	H	A	-	H	H	H
CA10X.chr1_209194016	1	209194016	-	H	A	H	B	H	B	H	H	H	B	H	A	A	B	H	B	B	B	-	B	H	A	A	A	A	B	B	A	H	H	H	H	H	A	H	H	H	H	A	H	H	A	B	H	H	H
CA10X.chr1_209194204	1	209194204	-	H	A	H	B	H	B	H	H	H	B	H	A	A	B	H	B	B	B	-	B	H	A	A	A	A	B	B	H	H	H	H	B	H	A	H	H	B	H	A	H	H	A	B	H	H	H
CA10X.chr1_209255102	1	209255102	H	H	A	H	B	H	B	H	H	H	B	H	-	-	B	H	B	B	B	H	B	H	A	A	A	H	B	B	H	H	H	H	H	B	A	H	H	H	H	A	H	H	A	H	H	H	H
CA10X.chr1_209255167	1	209255167	H	H	A	H	B	H	B	H	H	H	B	H	-	-	B	H	B	B	B	H	B	H	A	A	A	H	B	B	H	H	H	H	H	B	A	H	H	H	H	A	H	H	A	H	H	H	H
CA10X.chr1_209255186	1	209255186	H	H	A	H	B	H	B	H	H	H	B	H	H	H	B	H	B	B	B	H	B	H	A	A	A	H	B	B	-	H	H	H	H	B	A	H	H	H	H	A	H	H	A	H	H	H	H
CA10X.chr1_209255290	1	209255290	-	H	A	H	B	H	B	H	H	H	B	H	-	-	B	H	B	B	B	H	B	H	A	A	A	H	B	B	-	H	H	H	B	-	A	H	H	H	H	A	H	H	A	H	H	H	H
CA10X.chr1_209255315	1	209255315	-	H	A	H	B	H	B	H	H	H	B	H	-	-	B	H	B	B	B	H	B	H	A	A	A	H	B	B	-	H	H	H	B	B	A	H	H	H	H	A	H	H	A	H	H	H	H
CA10X.chr1_209294467	1	209294467	B	H	A	H	B	H	B	H	H	H	B	A	A	A	-	H	B	B	B	H	B	H	A	A	A	A	B	B	A	H	H	H	A	B	A	H	H	H	H	A	-	H	A	B	H	H	H
CA10X.chr1_209315687	1	209315687	B	H	A	H	B	H	B	H	H	H	B	B	A	-	B	B	B	B	B	H	B	H	A	A	A	A	B	B	A	H	-	H	H	B	A	H	H	H	H	A	B	H	A	B	H	H	H
CA10X.chr1_209315713	1	209315713	B	H	A	H	B	H	B	H	H	H	B	B	A	-	B	B	B	B	B	H	B	H	A	A	A	A	B	B	A	H	-	H	H	B	A	H	H	H	H	A	B	H	A	B	H	H	H
CA10X.chr1_209315771	1	209315771	B	A	A	H	B	H	B	H	H	H	B	B	A	A	B	B	B	B	B	H	B	H	A	A	A	A	B	B	A	H	-	H	H	B	A	H	H	H	H	A	H	H	A	B	H	H	H
CA10X.chr1_209316009	1	209316009	-	H	A	H	B	H	B	H	H	H	B	H	A	A	B	H	B	B	B	H	B	H	A	A	A	-	B	B	-	H	H	H	H	-	A	H	H	H	H	A	H	H	A	B	H	H	H
CA10X.chr1_209316033	1	209316033	-	H	A	H	B	H	B	H	H	H	B	H	A	A	B	H	B	B	B	H	B	H	A	A	A	H	B	B	-	H	H	H	H	-	A	H	H	H	H	A	H	H	A	B	H	H	H
CA10X.chr1_209316202	1	209316202	-	H	A	H	B	H	B	H	H	H	B	H	A	-	B	H	B	B	B	H	B	H	H	A	A	-	B	B	-	H	H	H	H	H	A	H	H	H	H	A	H	H	A	B	H	H	H
CA10X.chr1_209316259	1	209316259	-	H	A	H	B	H	B	H	H	H	B	H	A	-	B	H	B	B	B	H	B	H	H	A	A	-	B	B	H	H	H	H	B	-	A	H	H	H	H	A	H	H	A	B	H	H	H
CA10X.chr1_209316275	1	209316275	B	H	A	H	B	H	B	H	H	H	B	-	-	A	B	H	B	B	B	H	B	H	A	A	A	A	B	-	A	H	H	H	H	-	A	H	H	A	H	A	H	H	A	-	H	H	H
CA10X.chr1_209316277	1	209316277	B	H	A	H	B	H	B	H	H	H	B	-	-	A	B	H	B	B	B	H	B	H	A	A	A	A	B	-	A	H	H	H	H	B	A	H	H	A	H	A	H	H	A	-	H	H	H
CA10X.chr1_209316294	1	209316294	B	H	A	H	B	H	B	H	H	H	B	-	-	A	B	H	B	B	B	H	B	H	A	A	A	A	B	-	H	H	H	H	B	-	A	H	H	B	H	A	H	H	A	-	H	H	H
CA10X.chr1_209316322	1	209316322	B	H	A	H	B	H	B	H	H	H	B	-	-	A	B	H	B	B	B	H	B	H	A	A	A	A	B	-	A	H	H	H	H	-	A	H	H	A	H	A	H	H	A	-	H	H	H
CA10X.chr1_209318508	1	209318508	H	H	A	H	B	H	B	H	H	H	-	H	A	A	-	H	B	B	B	H	B	H	H	A	A	H	B	B	A	H	H	H	H	H	A	H	H	H	H	A	H	H	A	-	H	H	H
CA10X.chr1_209318531	1	209318531	H	H	A	H	B	H	B	H	H	H	H	H	A	A	-	H	B	B	B	H	B	H	H	A	A	H	B	B	A	H	H	H	H	H	A	H	H	H	H	A	H	H	A	-	H	H	H
CA10X.chr1_209320352	1	209320352	B	H	A	H	B	H	B	H	H	H	B	H	A	A	H	H	B	B	B	H	B	H	A	A	A	A	B	B	A	H	-	H	H	H	A	H	H	H	H	A	H	H	A	B	H	H	H
CA10X.chr1_209321523	1	209321523	B	H	A	H	B	H	B	H	H	H	B	H	A	A	B	H	B	B	B	H	B	-	A	A	A	H	B	B	A	H	H	H	H	B	A	H	H	H	H	A	H	H	A	B	H	B	-
CA10X.chr1_209321546	1	209321546	B	H	A	H	B	H	B	H	H	H	B	H	A	A	B	H	B	B	B	H	B	-	A	A	A	H	B	B	A	H	H	H	H	B	A	H	H	H	H	A	H	H	A	B	H	B	-
CA10X.chr1_209321609	1	209321609	B	H	A	H	B	H	B	H	H	H	B	H	A	A	B	H	B	B	B	H	B	-	A	A	A	H	B	B	A	H	H	H	H	B	A	H	H	H	H	A	H	H	A	B	H	B	-
CA10X.chr1_209333601	1	209333601	B	H	A	H	B	H	B	H	H	H	B	H	A	A	B	H	B	B	H	H	B	H	A	A	A	A	B	-	A	H	H	H	H	H	A	H	H	H	H	A	H	H	A	H	H	H	H
CA10X.chr1_209333614	1	209333614	B	H	A	H	B	H	B	H	H	H	B	H	A	A	B	H	B	B	H	H	B	H	A	A	A	A	B	-	A	H	H	H	H	H	A	H	H	H	H	A	H	H	A	H	H	H	H
CA10X.chr1_209333647	1	209333647	B	H	A	H	B	H	B	H	H	H	B	H	A	A	B	H	B	B	H	H	B	H	A	A	A	A	B	-	A	H	H	H	H	H	A	H	H	H	H	A	H	H	A	H	H	H	H
CA10X.chr1_209333982	1	209333982	H	H	A	H	B	H	B	H	H	H	B	H	A	A	B	H	B	B	B	H	B	H	A	A	A	H	B	H	A	H	H	H	H	B	A	H	H	H	H	A	H	H	A	-	H	H	H
CA10X.chr1_209334104	1	209334104	-	H	A	H	B	H	B	H	H	H	B	H	A	A	B	H	B	B	B	H	B	H	A	A	A	H	B	H	A	H	H	H	H	B	A	H	H	H	H	A	H	H	A	H	H	H	H
CA10X.chr1_209334486	1	209334486	B	H	A	H	B	H	B	H	H	H	B	H	A	H	B	H	B	B	B	H	B	H	-	A	A	-	B	B	H	H	H	H	H	-	A	H	H	H	H	A	H	H	-	B	H	H	H
CA10X.chr1_209334503	1	209334503	B	H	A	H	B	H	B	H	H	H	B	H	A	H	B	H	B	B	B	H	B	H	-	A	A	-	B	B	H	H	H	H	H	-	A	H	H	H	H	A	H	H	-	B	H	H	H
CA10X.chr1_209346476	1	209346476	B	H	A	H	B	H	B	H	H	H	B	-	A	H	B	H	B	B	B	-	B	H	H	A	A	A	B	H	A	H	H	H	H	H	A	H	H	H	H	A	H	H	A	B	H	H	H
CA10X.chr1_209346755	1	209346755	B	H	A	H	B	H	B	H	H	H	B	H	A	A	B	H	B	B	H	H	B	H	A	A	A	H	B	B	A	H	H	H	H	H	A	H	H	H	H	A	H	H	A	H	H	H	H
CA10X.chr1_209346858	1	209346858	B	H	A	H	B	H	B	H	H	H	B	-	A	A	B	H	B	B	H	H	B	H	A	A	A	H	B	B	A	H	H	H	H	H	A	H	H	H	H	A	H	H	A	H	H	H	H
CA10X.chr1_209350425	1	209350425	-	H	A	H	B	H	B	H	H	H	B	H	A	A	H	H	B	B	B	A	B	H	A	A	A	H	B	B	A	H	B	H	B	B	A	H	H	H	H	A	H	-	A	-	H	-	H
CA10X.chr1_209350434	1	209350434	-	H	A	H	B	H	B	H	H	H	B	H	A	A	H	H	B	B	B	A	B	H	A	A	A	H	B	B	A	H	-	H	B	B	A	H	H	H	H	A	H	-	A	-	H	-	H
CA10X.chr1_209350523	1	209350523	-	H	A	H	B	H	B	H	H	H	B	H	A	A	H	H	B	B	B	A	B	H	A	A	A	H	B	B	A	H	-	H	B	B	A	H	H	H	H	A	H	-	A	-	H	-	H
CA10X.chr1_209350552	1	209350552	-	H	A	H	B	H	B	H	H	H	B	H	A	A	H	H	B	B	B	A	B	H	A	A	A	H	B	B	A	H	-	H	B	B	A	H	H	H	H	A	H	-	A	-	H	-	H
CA10X.chr1_209350569	1	209350569	H	H	A	H	B	H	B	H	H	H	B	H	A	A	H	H	B	B	B	A	B	H	A	H	A	H	B	B	A	H	H	H	B	B	A	H	H	H	H	A	H	H	A	-	H	H	H
CA10X.chr1_209400902	1	209400902	-	H	A	H	B	H	B	H	H	H	B	H	A	A	H	H	B	B	B	H	B	H	A	A	A	A	B	B	A	H	H	H	H	H	A	H	H	H	H	A	H	H	A	B	H	H	H
CA10X.chr1_209401134	1	209401134	-	H	A	H	B	H	B	H	H	H	B	H	A	A	H	H	B	B	B	H	B	H	A	A	A	A	B	B	A	H	H	H	H	H	A	H	H	H	H	A	H	H	A	B	H	H	H
CA10X.chr1_209421328	1	209421328	-	H	A	H	B	H	B	H	H	A	B	A	A	A	B	H	B	B	B	H	B	H	A	A	A	A	B	B	A	H	H	H	H	H	A	H	H	H	-	A	H	H	A	H	H	H	H
CA10X.chr1_209421339	1	209421339	-	H	A	H	B	H	B	H	H	A	B	A	A	A	B	H	B	B	B	H	B	H	A	A	A	A	B	B	A	H	H	H	H	H	A	H	H	H	-	A	H	H	A	H	H	H	H
CA10X.chr1_209424193	1	209424193	H	H	A	H	B	H	B	H	H	H	B	H	A	A	B	H	B	B	B	H	B	H	A	A	A	-	B	B	-	H	B	H	H	H	A	H	H	H	H	A	-	H	A	B	H	H	H
CA10X.chr1_209473449	1	209473449	B	H	A	H	B	H	B	-	H	H	B	H	A	A	B	-	-	B	B	H	B	B	A	A	A	H	B	B	-	H	H	H	H	B	A	H	-	H	-	A	H	H	A	B	H	H	H
CA10X.chr1_209473706	1	209473706	B	H	A	H	B	H	B	-	H	H	B	H	A	A	B	-	-	B	B	H	B	B	A	A	A	H	B	B	-	H	H	H	H	B	A	H	-	H	-	A	H	H	A	B	H	H	H
CA10X.chr1_209536172	1	209536172	B	H	A	H	B	H	B	H	H	H	B	H	A	A	B	H	B	B	B	H	B	-	-	A	A	H	B	B	H	H	H	H	B	H	A	H	H	B	H	A	H	H	-	B	H	H	H
CA10X.chr1_209536185	1	209536185	B	H	A	H	B	H	B	H	H	H	B	H	A	A	B	H	B	B	B	H	B	-	-	A	A	H	B	B	A	H	H	H	H	H	A	H	H	H	H	A	H	H	-	B	H	H	H
CA10X.chr1_209545698	1	209545698	H	H	A	H	B	-	B	H	H	H	B	H	-	A	B	H	B	B	B	H	B	H	A	A	A	H	B	B	-	H	H	H	B	H	A	H	H	B	H	A	H	H	A	B	H	H	H
CA10X.chr1_209545842	1	209545842	H	H	-	H	B	H	B	H	H	H	B	H	A	A	B	H	B	B	B	H	B	H	A	A	A	H	B	B	H	H	H	H	B	H	A	H	H	B	H	A	H	H	A	B	H	H	H
CA10X.chr1_209545920	1	209545920	H	H	-	H	B	H	B	H	H	H	B	H	A	A	B	H	B	B	B	H	B	H	A	A	A	H	B	B	-	H	H	H	B	H	A	H	H	B	H	A	H	H	A	-	H	H	H
CA10X.chr1_209545946	1	209545946	H	H	-	H	B	H	B	H	H	H	B	H	A	A	B	H	B	B	B	H	B	H	A	A	A	H	B	B	-	H	H	H	H	H	A	H	H	-	H	A	H	H	A	H	H	H	H
CA10X.chr1_209606764	1	209606764	-	H	A	H	B	H	B	H	H	H	B	H	A	A	B	H	B	B	B	H	-	H	-	A	A	-	-	B	A	H	H	H	B	-	A	H	H	B	H	A	H	H	A	B	H	H	H
CA10X.chr1_209612272	1	209612272	B	H	A	H	B	H	B	-	H	H	B	H	H	A	B	H	B	B	B	H	B	H	A	A	A	H	B	B	A	H	H	H	B	H	A	H	H	H	H	A	H	H	A	H	H	H	H
CA10X.chr1_209642297	1	209642297	H	H	A	H	B	H	B	H	H	H	B	H	A	H	B	H	B	B	B	H	B	H	H	A	A	H	B	B	H	H	H	H	H	H	A	H	H	B	H	A	H	H	A	B	H	H	H
CA10X.chr1_209642389	1	209642389	H	H	A	H	B	H	B	H	H	H	B	H	A	H	B	H	B	B	B	H	B	H	A	A	A	H	B	B	A	H	H	H	H	H	A	H	H	B	H	A	H	H	A	B	H	H	H
CA10X.chr1_209658038	1	209658038	-	H	A	-	B	H	B	H	H	A	B	A	H	A	-	H	B	B	B	H	B	H	-	A	A	A	B	H	A	H	H	H	H	H	A	-	H	H	H	A	H	H	A	-	H	H	H
CA10X.chr1_209658058	1	209658058	-	H	A	-	B	H	B	H	H	A	B	A	H	A	B	H	B	B	B	H	B	H	-	A	A	A	B	H	A	H	H	H	-	H	A	-	H	B	H	A	H	H	A	-	H	H	H
CA10X.chr1_209658108	1	209658108	-	H	A	-	B	H	B	H	H	A	B	A	H	A	-	H	B	B	B	H	B	H	-	A	A	A	B	H	A	H	H	H	H	H	A	-	H	H	H	A	H	H	A	-	H	H	H
CA10X.chr1_209706538	1	209706538	B	H	A	H	B	H	B	H	H	H	H	B	A	H	H	H	B	B	B	H	B	H	A	A	A	H	B	B	A	H	H	H	H	B	A	H	H	H	H	A	H	H	A	B	H	H	H
CA10X.chr1_209706648	1	209706648	H	H	A	H	B	H	B	H	H	H	-	B	A	H	-	H	B	B	B	H	B	H	A	A	A	H	B	B	A	H	H	H	H	B	A	H	H	H	H	A	H	H	A	B	H	H	H
CA10X.chr1_209736827	1	209736827	-	H	A	H	B	H	B	H	H	A	B	A	A	A	-	H	B	B	B	H	B	-	A	A	A	A	B	B	H	H	H	H	-	-	A	-	H	H	A	A	H	H	A	-	H	H	H
CA10X.chr1_209736875	1	209736875	-	H	A	H	B	H	B	H	H	A	B	A	A	A	-	H	B	B	B	H	B	H	A	A	A	A	B	B	H	H	H	H	-	-	A	-	H	H	A	A	H	H	A	-	H	H	H
CA10X.chr1_209736909	1	209736909	-	H	A	H	B	H	B	H	H	A	B	A	A	A	-	H	B	B	B	H	B	H	A	A	A	A	B	B	H	H	H	H	-	-	A	-	H	H	A	A	H	H	A	-	H	H	H
CA10X.chr1_209756175	1	209756175	B	H	H	H	B	H	B	H	H	H	B	H	A	A	B	H	B	B	B	H	B	H	A	A	A	H	B	B	A	H	H	H	B	H	A	H	H	H	H	A	H	H	A	H	H	H	H
CA10X.chr1_209756257	1	209756257	B	H	H	H	B	H	B	H	H	H	B	H	A	A	B	H	B	B	B	H	B	H	A	A	A	H	B	B	A	H	H	H	H	H	A	H	H	H	H	A	H	H	A	B	H	H	H
CA10X.chr1_209756259	1	209756259	B	H	H	H	B	H	B	H	H	H	B	H	A	A	B	H	B	B	B	H	B	H	A	A	A	H	B	B	A	H	H	H	B	H	A	H	H	H	H	A	H	H	A	H	H	H	H
CA10X.chr1_209756288	1	209756288	B	H	H	H	B	H	B	H	-	H	B	H	A	A	B	H	B	B	B	H	B	H	A	A	A	H	B	B	A	H	H	H	H	H	A	H	H	H	H	A	H	H	A	-	H	H	H
CA10X.chr1_209756641	1	209756641	-	-	A	H	B	H	B	H	H	H	B	H	H	H	B	H	B	B	B	H	B	B	A	A	A	A	B	B	A	H	-	H	B	H	A	H	H	H	H	A	H	H	A	B	H	H	H
CA10X.chr1_209805961	1	209805961	-	H	A	H	B	H	B	-	H	H	B	H	A	A	B	H	B	B	B	H	B	H	A	A	A	A	B	B	A	H	-	H	B	B	A	H	H	B	H	A	H	H	A	B	H	H	H
CA10X.chr1_209806081	1	209806081	-	H	A	H	B	H	B	-	H	H	B	H	A	A	B	H	B	B	H	H	B	H	A	A	A	A	B	B	A	H	-	H	H	-	A	H	H	H	H	A	H	H	A	B	H	H	H
CA10X.chr1_209806101	1	209806101	-	H	A	H	B	H	B	-	H	H	B	H	A	A	B	H	B	B	B	H	B	H	A	A	A	A	B	B	-	H	-	H	B	B	A	H	H	B	H	A	H	H	A	B	H	H	H
CA10X.chr1_209806130	1	209806130	-	H	A	H	B	H	B	-	H	H	B	H	A	A	B	H	B	B	B	H	B	H	A	A	A	A	B	B	A	H	-	H	B	B	A	H	H	B	H	A	H	H	A	B	H	H	H
CA10X.chr1_209806132	1	209806132	-	H	A	H	B	H	B	-	H	H	B	H	A	A	B	H	B	B	B	H	B	H	A	A	A	A	B	B	A	H	-	H	B	B	A	H	H	B	H	A	H	H	A	B	H	H	H
CA10X.chr1_209806147	1	209806147	-	H	A	H	B	H	B	-	H	H	B	H	A	A	B	H	B	B	B	H	B	H	A	A	A	A	B	B	-	H	-	H	B	B	A	H	H	B	H	A	H	H	A	B	H	H	H
CA10X.chr1_209806152	1	209806152	-	H	A	H	B	H	B	-	H	H	B	H	A	A	B	H	B	B	B	H	B	H	A	A	A	A	B	B	A	H	-	H	B	B	A	H	H	B	H	A	H	H	A	B	H	H	H
CA10X.chr1_209808147	1	209808147	H	H	A	H	B	H	B	H	H	H	B	-	A	A	B	H	B	B	B	H	B	B	A	A	A	H	B	B	H	H	H	H	B	H	A	H	H	B	H	A	H	H	A	B	H	H	H
CA10X.chr1_209808155	1	209808155	H	H	A	H	B	H	B	H	H	H	B	-	A	A	B	H	B	B	B	H	B	B	A	A	A	H	B	B	H	H	H	H	B	H	A	H	H	B	H	A	H	H	A	B	H	H	H
CA10X.chr1_209808193	1	209808193	H	H	A	H	B	H	B	H	H	H	B	-	A	A	B	H	B	B	B	H	B	B	A	A	A	H	B	B	H	H	H	H	B	H	H	H	H	B	H	A	H	H	A	B	H	H	H
CA10X.chr1_209808200	1	209808200	H	H	A	H	B	H	B	H	H	H	B	-	A	A	B	H	B	B	B	H	B	B	A	A	A	H	B	B	H	H	H	H	B	H	H	H	H	B	H	A	H	H	A	B	H	H	H
CA10X.chr1_209808242	1	209808242	H	H	A	H	B	H	B	H	H	H	B	-	A	A	B	H	B	B	B	H	B	B	A	A	A	H	B	B	H	H	H	H	B	H	A	H	H	B	H	A	H	H	A	B	H	H	H
CA10X.chr1_209808280	1	209808280	H	H	A	H	B	H	B	H	H	H	B	H	A	A	B	H	B	B	B	H	B	B	A	A	A	H	B	B	H	H	H	H	B	H	A	H	H	B	H	A	H	H	A	B	H	H	H
CA10X.chr1_209808378	1	209808378	-	H	A	H	B	H	B	H	H	H	B	-	A	A	B	H	B	B	B	H	B	B	A	A	A	H	B	B	H	H	H	H	B	H	A	H	H	B	H	A	H	H	A	B	H	H	H
CA10X.chr1_209808392	1	209808392	-	H	A	H	B	H	B	H	H	H	B	-	A	A	B	H	B	B	B	H	B	B	A	A	A	H	B	B	H	H	H	H	B	H	A	H	H	B	H	A	H	H	A	B	H	H	H
CA10X.chr1_209811548	1	209811548	H	H	A	H	B	H	B	H	H	-	H	A	A	A	B	H	B	B	B	H	B	H	A	A	A	A	B	B	A	-	H	H	H	H	A	H	H	H	H	A	H	H	A	H	H	H	H
CA10X.chr1_209833933	1	209833933	-	H	-	H	B	H	B	A	H	H	B	H	A	A	B	H	B	B	B	H	B	H	A	A	A	A	B	B	A	H	H	H	-	H	A	H	H	B	H	A	H	H	A	H	H	H	H
CA10X.chr1_209833998	1	209833998	-	H	-	H	B	H	B	A	H	H	B	H	A	A	B	H	B	B	B	H	B	H	A	A	A	-	B	B	A	H	H	H	-	-	A	H	H	B	H	A	H	H	A	B	H	H	H
CA10X.chr1_209834013	1	209834013	-	H	-	H	B	H	B	A	H	H	B	H	A	A	B	H	B	B	B	H	B	H	A	A	A	-	B	B	A	H	-	H	-	-	A	H	H	B	H	A	H	H	A	H	H	H	H
CA10X.chr1_209834086	1	209834086	-	H	H	H	B	H	B	A	H	H	B	H	A	A	B	-	B	B	B	H	B	H	A	A	A	A	B	B	A	H	H	H	B	H	A	H	-	B	H	A	H	H	A	B	H	H	H
CA10X.chr1_209834177	1	209834177	-	H	-	H	B	H	B	A	H	H	B	H	A	A	B	-	B	B	B	H	B	H	A	A	A	A	B	B	A	H	H	H	B	H	A	H	H	B	H	A	H	H	A	B	H	H	H
CA10X.chr1_209837208	1	209837208	-	H	A	H	B	H	B	H	H	H	B	H	A	A	B	H	B	B	B	H	B	H	H	A	A	H	B	B	A	H	H	H	B	H	A	H	H	B	H	A	H	H	A	B	H	H	H
CA10X.chr1_209837212	1	209837212	-	H	A	H	B	H	B	H	H	H	B	H	A	A	B	H	B	B	B	H	B	H	H	A	A	H	B	B	A	H	H	H	B	H	A	H	H	B	H	A	H	H	A	B	H	H	H
CA10X.chr1_209837227	1	209837227	-	H	A	H	B	H	B	H	H	H	B	H	A	A	B	H	B	B	B	H	B	H	H	A	A	H	B	B	A	H	H	H	B	H	A	H	H	B	H	A	H	H	A	B	H	H	H
CA10X.chr1_209837238	1	209837238	-	H	A	H	B	H	B	H	H	H	B	H	A	A	B	H	B	B	B	H	B	H	H	A	A	H	B	B	A	H	H	H	B	H	A	H	H	B	H	A	H	H	A	B	H	H	H
CA10X.chr1_209837244	1	209837244	-	H	A	H	B	H	B	H	H	H	B	H	A	A	B	H	B	B	B	H	B	H	H	A	A	H	B	B	A	H	H	H	-	H	A	H	H	H	H	A	H	H	A	B	H	H	H
CA10X.chr1_209837262	1	209837262	-	H	A	H	B	H	B	H	H	H	B	H	A	A	B	H	B	B	B	H	B	H	H	A	A	H	B	B	A	H	H	H	B	H	A	H	H	B	H	A	H	H	A	B	H	H	H
CA10X.chr1_209837282	1	209837282	-	H	A	H	B	H	B	H	H	H	B	H	A	A	B	H	B	B	B	H	B	H	H	A	A	H	B	B	A	H	H	H	B	H	A	H	H	B	H	A	H	H	A	B	H	H	H
CA10X.chr1_209837283	1	209837283	-	H	A	H	B	H	B	H	H	H	B	H	A	A	B	H	B	B	B	H	B	H	H	A	A	H	B	B	A	H	H	H	-	H	A	H	H	H	H	A	H	H	A	B	H	H	H
CA10X.chr1_209837294	1	209837294	-	H	A	H	B	H	B	H	H	H	B	H	A	A	B	H	B	B	B	H	B	H	H	A	A	H	B	B	A	H	H	H	B	H	A	H	H	B	H	A	H	A	A	B	H	H	H
CA10X.chr1_209837304	1	209837304	-	H	A	H	B	H	B	H	H	H	B	H	A	A	B	H	B	B	B	H	B	H	H	A	A	H	B	B	A	H	H	H	B	H	A	H	H	B	H	A	H	A	A	B	H	H	H
CA10X.chr1_209837306	1	209837306	-	H	A	H	B	H	B	H	H	H	B	H	A	A	B	H	B	B	B	H	B	H	H	A	A	H	B	B	A	H	H	H	B	H	A	H	H	B	H	A	H	A	A	B	H	H	H
CA10X.chr1_209837323	1	209837323	-	H	A	H	B	H	B	H	H	H	B	H	A	A	B	H	B	B	B	H	B	H	H	A	A	H	B	B	A	H	H	H	B	H	A	H	H	B	H	A	H	A	A	B	H	H	H
CA10X.chr1_209847572	1	209847572	H	H	A	H	B	H	B	H	H	H	B	H	A	A	B	H	B	B	B	H	B	H	A	A	A	A	B	B	-	H	H	H	B	H	A	-	H	B	H	A	B	H	A	B	H	H	H
CA10X.chr1_209847580	1	209847580	H	H	A	H	B	H	B	H	H	H	B	H	A	A	B	H	B	B	B	H	B	H	A	A	A	A	B	B	-	H	H	H	B	H	A	H	H	B	H	A	B	H	A	B	H	H	H
CA10X.chr1_209856990	1	209856990	-	H	A	H	B	H	B	H	H	H	-	H	A	-	B	H	B	B	B	H	B	H	A	A	A	H	B	B	A	-	A	H	H	B	A	H	H	-	H	A	H	H	A	B	H	H	H
CA10X.chr1_209857026	1	209857026	-	H	A	H	B	H	B	H	H	H	-	H	A	-	B	H	B	B	B	H	B	H	A	A	A	H	B	B	A	-	A	H	B	B	A	H	H	-	H	A	H	H	A	B	H	H	H
CA10X.chr1_209857066	1	209857066	-	H	A	H	B	H	B	H	H	H	-	H	A	H	B	H	B	B	B	H	B	H	A	A	A	H	B	B	A	-	A	H	H	B	A	H	H	-	H	A	H	H	A	B	H	H	H
CA10X.chr1_209857078	1	209857078	-	H	A	H	B	H	B	H	H	H	-	H	A	H	B	H	B	B	B	H	B	H	A	A	A	H	B	B	A	-	A	H	B	B	A	H	H	-	H	A	H	H	A	B	H	H	H
CA10X.chr1_209858158	1	209858158	H	-	A	H	B	H	B	H	H	H	B	H	H	A	B	H	B	B	B	H	B	H	A	A	A	-	B	B	A	H	H	H	H	H	A	H	H	H	H	A	H	H	A	B	H	H	H
CA10X.chr1_209858246	1	209858246	H	H	A	H	B	-	B	H	H	H	-	-	A	A	B	H	B	B	H	H	B	-	A	A	A	H	B	B	A	-	H	H	H	H	A	H	H	-	H	A	H	-	A	B	H	-	-
CA10X.chr1_209858296	1	209858296	H	H	A	H	B	H	B	H	H	H	B	H	H	H	B	H	B	B	B	H	B	H	A	A	A	H	B	B	H	H	H	H	B	H	A	H	H	B	H	A	H	H	A	B	H	H	H
CA10X.chr1_209858362	1	209858362	H	H	A	H	B	H	B	H	H	H	B	H	H	H	B	H	B	B	B	H	B	H	A	A	A	H	B	B	H	H	H	H	B	H	A	H	H	B	H	A	H	H	A	B	H	H	H
CA10X.chr1_209865513	1	209865513	H	A	A	H	B	H	B	H	H	H	B	-	A	A	B	H	B	B	B	H	B	H	A	A	A	H	B	B	A	H	A	H	B	H	A	H	H	H	H	A	H	H	A	B	H	H	H
CA10X.chr1_209899765	1	209899765	B	H	A	H	B	H	B	H	H	H	B	H	A	A	H	H	B	B	B	A	B	H	A	A	A	A	B	B	A	H	H	H	H	B	A	H	H	H	H	A	H	H	A	H	H	H	H
CA10X.chr1_209920053	1	209920053	B	H	A	H	B	H	B	H	H	H	B	H	A	A	B	H	B	B	B	H	B	H	A	A	A	A	B	B	A	H	H	H	H	B	A	H	H	H	H	A	H	H	A	B	H	B	H
CA10X.chr1_209920077	1	209920077	B	H	A	H	B	H	B	-	H	H	B	H	A	A	B	H	B	B	B	H	B	H	A	A	A	A	B	B	H	H	H	H	-	B	A	H	H	B	H	A	H	H	A	B	H	B	H
CA10X.chr1_209920109	1	209920109	B	H	A	H	B	H	B	H	H	H	B	H	A	A	B	H	B	B	B	H	B	H	A	A	A	A	B	B	A	H	H	H	H	H	A	H	H	B	H	A	H	H	A	B	H	B	H
CA10X.chr1_209924362	1	209924362	B	H	A	H	B	B	B	H	H	H	B	H	A	H	-	H	B	B	B	H	B	H	A	A	A	A	B	B	A	H	H	H	H	-	A	H	H	H	H	A	H	H	A	H	-	H	H
CA10X.chr1_209924364	1	209924364	B	H	A	H	B	B	B	H	H	H	B	H	A	H	-	H	B	B	B	H	B	H	A	A	A	A	B	B	A	H	H	H	H	-	A	H	H	H	H	A	H	H	A	H	H	H	H
CA10X.chr1_209924441	1	209924441	B	H	A	H	B	B	B	H	H	H	B	H	H	H	-	-	B	B	B	H	B	H	A	A	A	A	B	B	A	H	H	H	H	B	A	H	H	B	H	A	H	H	A	-	-	H	H
CA10X.chr1_209924463	1	209924463	B	H	A	H	B	B	B	H	H	H	B	H	H	H	H	-	B	B	B	H	B	H	A	A	A	A	B	B	A	H	H	H	H	B	A	H	H	H	H	A	H	H	A	B	-	H	H
CA10X.chr1_209924482	1	209924482	B	H	A	H	B	B	B	H	H	H	B	H	H	H	-	-	B	B	B	H	B	H	A	A	A	A	B	B	A	H	H	H	H	B	A	H	H	B	H	A	H	H	A	B	-	H	H
CA10X.chr1_209929118	1	209929118	H	H	A	H	B	H	B	H	H	H	B	H	A	A	B	H	B	B	B	H	B	H	A	A	A	A	B	H	-	H	H	H	B	B	A	H	H	-	H	A	H	H	A	B	H	H	H
CA10X.chr1_209929197	1	209929197	H	H	A	H	B	H	B	H	H	H	-	H	A	A	B	H	B	B	B	H	B	H	A	A	A	A	B	H	-	H	H	H	B	B	A	H	H	-	H	A	H	H	A	B	H	H	H
CA10X.chr1_209929228	1	209929228	H	H	A	H	B	H	B	H	H	H	B	H	A	A	B	H	B	B	H	H	B	H	A	A	A	A	B	H	A	H	H	H	H	B	A	H	H	H	H	A	H	H	A	B	H	H	H
CA10X.chr1_209929287	1	209929287	H	H	A	H	B	H	B	H	H	H	B	H	A	A	B	H	B	B	B	H	B	H	A	A	A	A	B	H	A	H	H	H	B	H	A	H	H	H	H	A	H	H	A	B	H	H	H
CA10X.chr1_209933183	1	209933183	-	H	A	H	B	H	B	H	H	H	-	H	A	A	H	H	B	B	B	A	B	H	A	A	A	A	B	B	A	H	H	H	B	H	A	H	H	B	H	A	H	-	A	B	H	H	H
CA10X.chr1_209933202	1	209933202	-	H	A	H	B	H	B	H	H	H	-	H	A	A	H	H	B	B	B	A	B	H	A	A	A	A	B	B	A	H	H	H	B	H	A	H	H	B	H	A	H	-	A	B	H	H	H
CA10X.chr1_209933226	1	209933226	-	H	A	H	B	H	B	H	H	H	-	H	A	A	H	H	B	B	B	A	B	H	A	A	A	A	B	B	A	H	H	H	B	H	A	H	H	B	H	A	H	-	A	B	H	H	H
CA10X.chr1_209933244	1	209933244	-	H	A	H	B	H	B	H	H	H	B	H	A	A	H	H	B	B	B	A	B	H	A	A	A	A	B	B	A	H	H	H	B	H	A	H	H	B	H	A	H	H	A	B	H	H	H
CA10X.chr1_209933256	1	209933256	-	H	A	H	B	H	B	H	H	H	B	H	A	A	H	H	B	B	B	A	B	H	A	A	A	A	B	B	A	H	H	H	H	H	A	H	H	H	H	A	H	-	A	B	H	H	H
CA10X.chr1_209933305	1	209933305	B	H	A	H	B	H	B	H	H	H	B	H	A	A	-	-	B	B	B	H	B	H	A	A	A	H	B	B	A	H	H	H	B	H	A	H	H	B	H	A	H	H	A	B	H	H	H
CA10X.chr1_209933402	1	209933402	B	H	A	H	B	H	B	H	H	H	B	H	A	A	B	-	B	B	B	-	B	H	A	A	A	H	B	B	A	H	H	H	H	H	A	H	H	H	H	A	H	H	A	B	H	H	H
CA10X.chr1_209939642	1	209939642	H	H	A	H	B	H	B	H	H	H	B	A	A	A	B	H	B	B	B	H	B	H	A	A	A	H	B	B	A	H	H	H	B	H	A	H	H	H	H	A	H	H	A	B	H	H	H
CA10X.chr1_209939688	1	209939688	H	H	A	H	B	H	B	H	H	H	B	A	A	A	B	H	B	B	H	H	B	H	A	A	A	H	B	B	A	H	H	H	H	H	A	H	H	-	H	A	H	H	A	B	H	H	H
CA10X.chr1_209939752	1	209939752	H	H	A	H	B	H	B	H	H	H	B	A	A	A	B	H	B	B	H	H	B	H	A	A	A	H	B	B	A	H	H	H	-	H	A	H	H	H	H	A	H	H	A	B	H	H	H
CA10X.chr1_209939757	1	209939757	H	H	A	H	B	H	B	H	H	H	B	A	A	A	B	H	B	B	H	H	B	H	A	A	A	H	B	B	A	H	H	H	-	H	A	H	H	H	H	A	H	H	A	B	H	H	H
CA10X.chr1_209939769	1	209939769	H	H	A	H	B	H	B	H	H	H	B	A	A	A	B	H	B	B	B	H	B	H	A	A	A	H	B	B	A	H	H	H	B	H	A	H	H	H	H	A	H	H	A	B	H	H	H
CA10X.chr1_209939800	1	209939800	B	H	A	H	B	H	B	H	H	H	B	A	A	A	B	H	B	B	B	H	B	H	A	A	A	H	B	B	A	H	H	H	B	H	A	H	H	H	H	A	H	H	A	B	H	H	H
CA10X.chr1_209939820	1	209939820	B	H	A	H	B	H	B	H	H	H	B	A	A	A	B	H	B	B	B	H	B	H	A	A	A	H	B	B	A	H	H	H	B	H	A	H	H	H	H	A	H	H	A	B	H	H	H
CA10X.chr1_209939822	1	209939822	B	H	A	H	B	H	B	H	H	H	B	A	A	A	B	H	B	B	B	H	B	H	A	A	A	H	B	B	A	H	H	H	B	H	A	H	H	H	H	A	H	H	A	B	H	H	H
CA10X.chr1_209951551	1	209951551	B	H	A	H	B	H	B	H	H	H	-	H	A	H	B	H	B	B	B	H	B	H	A	A	A	A	B	B	H	H	H	H	B	H	A	H	H	B	H	A	H	H	A	B	H	H	H
CA10X.chr1_209951555	1	209951555	B	H	A	H	B	H	B	H	H	H	-	H	H	H	-	H	B	B	-	H	B	H	A	A	A	A	B	B	H	H	H	H	-	H	A	H	H	H	H	A	H	H	A	B	H	H	H
CA10X.chr1_209951567	1	209951567	B	H	A	H	B	H	B	H	H	H	H	H	H	-	B	H	B	B	B	H	B	H	A	A	A	A	B	B	H	H	H	H	B	H	A	H	H	B	H	A	H	H	A	B	H	H	H
CA10X.chr1_209951570	1	209951570	B	H	A	H	B	H	B	H	H	H	H	H	H	-	B	H	B	B	B	H	B	H	A	A	A	A	B	B	H	H	H	H	B	H	A	H	H	B	H	A	H	H	A	B	H	H	H
CA10X.chr1_209951584	1	209951584	B	H	A	H	B	H	B	H	H	H	H	H	H	H	B	H	B	B	B	H	B	H	A	A	A	A	B	B	H	H	-	H	B	H	A	H	H	B	H	A	H	H	A	B	H	H	H
CA10X.chr1_209951591	1	209951591	B	H	A	H	B	H	B	H	H	H	-	H	H	H	-	H	B	B	-	H	B	H	A	A	A	A	B	B	H	H	-	H	-	H	A	H	H	H	H	A	H	H	A	B	H	H	H
CA10X.chr1_209951593	1	209951593	B	H	A	H	B	H	B	H	H	H	-	H	H	H	B	H	B	B	B	H	B	H	A	A	A	A	B	B	H	H	-	H	B	H	A	H	H	B	H	A	H	H	A	B	H	H	H
CA10X.chr1_209951604	1	209951604	B	H	A	H	B	H	B	H	H	H	-	H	H	H	-	H	B	B	-	H	B	H	A	A	A	A	B	B	H	H	-	H	-	H	A	H	H	H	H	A	H	H	A	B	H	H	H
CA10X.chr1_209951619	1	209951619	B	H	A	H	B	H	B	H	H	H	H	H	H	H	-	H	B	B	-	H	B	H	A	A	A	A	B	B	H	H	-	H	-	H	A	H	H	H	H	A	H	H	A	B	H	H	H
CA10X.chr1_209951625	1	209951625	-	H	A	H	B	H	B	H	H	H	H	H	H	H	B	H	B	B	B	H	B	H	A	A	A	A	B	B	H	H	-	H	B	H	A	H	H	B	H	A	H	H	A	B	H	H	H
CA10X.chr1_209951650	1	209951650	-	H	A	H	B	H	B	H	H	H	H	H	H	H	B	H	B	B	B	H	B	H	A	A	A	A	B	B	H	H	-	H	B	H	A	H	H	B	H	A	H	H	A	B	H	H	H
CA10X.chr1_209951669	1	209951669	-	H	A	H	B	H	B	H	H	H	-	H	A	H	-	H	B	B	B	H	B	H	A	A	A	A	B	B	H	H	-	H	-	H	A	H	H	H	H	A	H	H	A	B	H	H	H
CA10X.chr1_209951687	1	209951687	-	H	A	H	B	H	B	H	H	H	H	H	A	H	B	H	B	B	B	H	B	H	A	A	A	A	B	B	A	H	-	H	B	H	A	H	H	B	H	A	H	H	A	B	H	H	H
CA10X.chr1_209953726	1	209953726	H	H	A	H	B	H	B	A	H	H	H	H	A	A	-	H	B	B	B	H	B	H	A	A	A	H	B	H	A	H	H	H	-	B	A	H	H	B	H	A	H	H	A	H	H	H	H
CA10X.chr1_209953737	1	209953737	H	H	A	H	B	H	B	A	H	A	H	H	A	A	-	H	B	B	B	H	B	H	A	A	A	H	B	H	A	H	H	H	-	B	A	H	H	B	H	A	H	H	A	H	H	H	H
CA10X.chr1_209953810	1	209953810	H	H	A	H	B	H	B	A	H	H	H	H	A	A	-	H	B	B	B	H	B	H	A	A	A	H	B	H	A	H	H	H	-	B	A	H	H	B	H	A	H	H	A	H	H	H	H
CA10X.chr1_210056380	1	210056380	H	H	A	H	B	H	B	H	H	H	B	A	A	A	B	H	B	B	B	H	B	H	A	A	A	A	-	B	A	H	A	H	B	H	A	H	H	H	H	A	H	H	A	B	H	H	H
CA10X.chr1_210056404	1	210056404	H	H	A	H	B	H	B	H	H	H	B	A	A	A	B	H	B	B	B	H	B	H	A	A	A	A	H	B	A	H	H	H	B	H	A	H	H	H	H	A	H	H	A	B	H	H	H
CA10X.chr1_210056431	1	210056431	H	H	A	H	B	H	B	H	H	H	B	A	A	A	B	H	B	B	B	H	B	H	A	A	A	A	H	B	A	H	H	H	B	H	A	H	H	H	H	A	H	H	A	B	H	H	H
CA10X.chr1_210056440	1	210056440	H	H	A	H	B	H	B	H	H	H	B	A	A	A	B	H	B	B	B	H	B	H	A	A	A	A	H	B	A	H	H	H	B	H	A	H	H	H	H	A	H	H	A	B	H	H	H
CA10X.chr1_210056448	1	210056448	H	H	A	H	B	H	B	H	H	H	B	A	A	A	B	H	B	B	B	H	B	H	A	A	A	A	H	B	A	H	H	H	B	H	A	H	H	H	H	A	H	H	A	B	H	H	H
CA10X.chr1_210056451	1	210056451	H	H	A	H	B	H	B	H	H	H	B	A	A	A	-	H	B	B	B	H	B	H	A	A	A	A	H	B	A	H	A	H	B	H	A	H	H	H	H	A	H	H	A	B	H	H	H
CA10X.chr1_210056459	1	210056459	H	H	A	H	B	H	B	H	H	H	B	A	A	A	-	H	B	B	B	H	B	H	A	A	A	A	H	B	A	H	A	H	B	H	A	H	H	H	H	A	H	H	A	B	H	H	H
CA10X.chr1_210056464	1	210056464	H	H	A	H	B	H	B	H	H	H	B	A	A	A	-	H	B	B	B	H	B	H	A	A	A	A	H	B	A	H	A	H	B	H	A	H	H	H	H	A	H	H	A	B	H	H	H
CA10X.chr1_210056470	1	210056470	H	H	A	H	B	H	B	H	H	H	B	A	A	A	-	H	B	B	B	H	B	H	A	A	A	A	H	B	A	H	A	H	B	H	A	H	H	H	H	A	H	H	A	B	H	H	H
CA10X.chr1_210056497	1	210056497	H	H	A	H	B	H	B	H	H	H	B	A	A	A	-	A	B	B	B	H	B	H	A	A	A	A	H	B	A	H	A	H	B	H	A	H	H	H	H	A	H	A	A	B	H	H	A
CA10X.chr1_210056511	1	210056511	H	H	A	H	B	H	B	H	H	H	B	A	A	A	-	A	B	B	B	H	B	H	A	A	A	A	H	B	A	H	A	H	B	H	A	H	H	H	H	A	H	A	A	B	H	H	A
CA10X.chr1_210059694	1	210059694	H	H	A	H	B	H	B	A	H	H	H	H	A	A	B	H	B	B	B	H	B	H	A	A	A	A	B	H	A	H	H	H	B	B	A	H	H	-	H	A	H	H	A	B	H	H	H
CA10X.chr1_210059700	1	210059700	H	H	A	H	B	H	B	A	H	H	H	H	A	A	B	H	B	B	B	H	B	H	A	A	A	A	B	H	A	H	H	H	B	B	A	H	H	B	H	A	H	H	A	B	H	H	H
CA10X.chr1_210059709	1	210059709	H	H	A	H	B	H	B	A	H	H	H	H	A	A	B	H	B	B	B	H	B	H	A	A	A	A	B	H	A	H	H	H	B	B	A	H	H	B	H	A	H	H	A	B	H	H	H
CA10X.chr1_210059714	1	210059714	H	H	A	H	B	H	B	A	H	H	H	H	A	A	B	H	B	B	B	H	B	H	A	A	A	A	B	H	A	H	H	H	B	B	A	H	H	B	H	A	H	H	A	B	H	H	H
CA10X.chr1_210128226	1	210128226	-	H	A	-	B	H	B	H	H	H	B	H	A	A	-	H	B	B	B	H	B	H	H	A	A	H	B	B	H	H	-	H	B	B	A	H	H	B	H	A	H	H	A	B	H	H	H
CA10X.chr1_210128304	1	210128304	-	H	A	-	B	H	B	H	H	H	B	H	A	A	B	H	B	B	B	H	B	H	H	A	A	H	B	B	H	H	-	H	B	B	A	H	H	B	H	A	H	H	A	B	H	H	H
CA10X.chr1_210128306	1	210128306	-	H	A	-	B	H	B	H	H	H	B	H	A	A	B	H	B	B	B	H	B	H	H	A	A	A	B	B	H	H	-	H	B	B	A	H	H	B	H	A	H	H	A	B	H	H	H
CA10X.chr1_210128315	1	210128315	B	H	A	H	B	H	B	H	H	H	B	H	A	A	B	H	B	B	B	H	B	H	H	A	A	H	B	B	A	H	H	H	H	B	A	H	H	H	H	A	H	H	A	B	H	H	H
CA10X.chr1_210128409	1	210128409	-	H	A	-	B	H	B	H	H	H	B	H	A	A	B	H	B	B	B	H	B	H	H	A	A	H	B	B	H	H	-	H	B	B	A	H	H	B	H	A	H	H	A	B	H	H	H
CA10X.chr1_210128446	1	210128446	-	H	A	-	B	H	B	H	H	H	B	H	A	A	B	H	B	B	B	H	B	H	H	A	A	H	B	B	A	H	-	H	H	B	A	H	H	H	H	A	H	H	A	B	H	H	H
CA10X.chr1_210128449	1	210128449	-	H	A	-	B	H	B	H	H	H	B	H	A	A	B	H	B	B	B	H	B	H	H	A	A	H	B	B	H	H	-	H	B	B	A	H	H	B	H	A	H	H	A	B	H	H	H
CA10X.chr1_210160553	1	210160553	-	-	A	H	B	H	B	H	H	H	B	H	A	A	B	H	B	B	B	H	B	A	A	A	A	-	B	B	A	H	H	H	B	B	A	H	H	-	H	A	H	H	A	B	H	H	H
CA10X.chr1_210160559	1	210160559	-	-	A	H	B	H	B	H	H	H	B	H	A	A	B	H	B	B	B	H	B	A	A	A	A	-	B	B	A	H	H	H	H	B	A	H	H	-	H	A	H	H	A	B	H	H	H
CA10X.chr1_210160576	1	210160576	-	-	A	H	B	H	B	H	H	H	B	H	A	A	B	H	B	B	B	H	B	A	A	A	A	-	B	B	A	H	H	H	B	B	A	H	H	-	H	A	H	H	A	B	H	H	H
CA10X.chr1_210160585	1	210160585	-	-	A	H	B	H	B	H	H	H	B	H	A	A	B	H	B	B	B	H	B	A	A	A	A	-	B	B	A	H	H	H	H	B	A	H	H	-	H	A	H	H	A	B	H	H	H
CA10X.chr1_210160588	1	210160588	-	-	A	H	B	H	B	H	H	H	B	H	A	A	B	H	B	B	B	H	B	A	A	A	A	-	B	B	A	H	H	H	B	B	A	H	H	-	H	A	H	H	A	B	H	H	H
CA10X.chr1_210160620	1	210160620	-	-	A	H	B	H	B	H	H	H	B	H	H	A	B	H	B	B	B	H	B	A	A	A	A	-	B	B	A	H	H	H	B	B	A	H	H	-	H	A	H	H	A	B	H	H	H
CA10X.chr1_210160684	1	210160684	B	H	A	H	B	H	B	H	H	H	B	H	-	A	B	H	B	B	B	H	B	A	A	A	A	H	B	B	H	H	H	H	B	B	A	H	H	-	H	A	H	H	A	B	H	H	H
[truncated: 45,424 more rows]
[truncated: 108 more columns]
