# Supplementary material for: Genetics of destemming in pepper: A step towards mechanical harvesting
Source: Front Genet. 2023 Mar 17;14:1114832. doi: 10.3389/fgene.2023.1114832 (PMC10064014; doi:10.3389/fgene.2023.1114832)
Supplement: Supplementary file 6 [file DataSheet6.xlsx]

## Sheet: GUC14_MapMarkers
Supplemental Data Sheet 6. Molecular markers detected in the GUC14 population. After filtering for missing data, 20,466 SNPs were detected among 107 GUC14 F3 families that were sequenced followed by alignment to the UCD10X v1.0 genome.
Marker id	chr	Pos(bp)	GUC14_10	GUC14_100	GUC14_101	GUC14_102	GUC14_103	GUC14_105	GUC14_106	GUC14_107	GUC14_108	GUC14_109	GUC14_11	GUC14_110	GUC14_111	GUC14_112	GUC14_12	GUC14_13	GUC14_14	GUC14_15	GUC14_16	GUC14_17	GUC14_18	GUC14_19	GUC14_2	GUC14_20	GUC14_21	GUC14_22	GUC14_23	GUC14_24	GUC14_25	GUC14_26	GUC14_27	GUC14_28	GUC14_29	GUC14_3	GUC14_30	GUC14_31	GUC14_32	GUC14_33	GUC14_34	GUC14_35	GUC14_36	GUC14_37	GUC14_38	GUC14_4	GUC14_40	GUC14_41	GUC14_42
CA.10X.chr1_1236216	1	1236216	H	H	H	H	H	B	H	H	H	H	H	H	H	A	B	H	H	H	H	B	H	H	NA	A	A	NA	B	H	H	A	NA	A	NA	H	B	B	H	H	H	H	H	H	H	H	B	H	B
CA.10X.chr1_1236389	1	1236389	H	NA	H	H	H	B	H	H	H	H	H	H	H	A	B	H	H	H	H	B	H	H	NA	A	A	NA	B	H	H	A	A	A	NA	NA	B	B	H	H	H	H	H	H	H	H	B	H	B
CA.10X.chr1_1833590	1	1833590	H	A	H	H	H	B	NA	H	H	H	H	H	H	A	B	H	H	NA	H	B	H	H	H	A	A	A	B	H	B	A	A	A	A	H	H	B	H	H	H	H	B	H	H	NA	B	H	B
CA.10X.chr1_2252831	1	2252831	NA	H	H	H	H	H	H	H	H	H	H	H	H	A	B	H	H	H	H	B	NA	H	H	A	A	A	B	H	H	A	A	A	A	H	H	B	H	H	H	H	NA	H	H	H	B	H	B
CA.10X.chr1_2468165	1	2468165	H	A	A	H	H	B	H	H	H	H	A	H	H	A	B	A	H	H	H	B	H	H	H	A	NA	H	B	NA	B	A	H	H	A	H	H	B	H	H	B	H	H	H	H	H	B	H	B
CA.10X.chr1_2468205	1	2468205	H	A	A	H	H	B	H	H	H	H	A	H	H	A	B	A	H	H	H	B	H	H	H	A	NA	H	B	B	B	A	NA	H	A	H	H	B	H	H	B	H	H	B	H	H	B	H	B
CA.10X.chr1_2637045	1	2637045	H	A	H	H	H	B	H	H	H	H	H	H	H	A	H	H	H	H	H	B	H	H	NA	A	A	H	B	B	B	A	H	A	A	H	H	B	H	NA	H	H	H	H	H	H	B	H	B
CA.10X.chr1_2637077	1	2637077	H	NA	H	H	H	B	H	H	H	H	H	H	H	A	H	H	H	H	H	B	H	A	NA	A	A	H	B	B	B	A	NA	A	A	H	H	B	H	H	H	H	H	NA	H	H	B	H	B
CA.10X.chr1_2911563	1	2911563	A	A	NA	H	H	B	NA	H	H	H	H	NA	H	NA	H	H	H	H	H	B	H	H	H	A	A	H	NA	B	B	A	A	H	A	H	H	B	H	H	H	H	H	H	H	H	B	H	B
CA.10X.chr1_5334037	1	5334037	H	A	A	H	NA	B	H	H	H	H	H	H	H	A	NA	B	H	H	H	B	H	H	H	A	NA	H	B	B	B	A	A	A	A	H	H	B	H	B	H	H	H	H	H	H	B	H	B
CA.10X.chr1_6224369	1	6224369	H	H	A	H	A	B	H	H	H	H	H	H	H	A	H	B	H	H	A	B	H	H	H	A	A	H	NA	B	B	A	A	A	A	NA	H	B	H	H	H	NA	H	H	H	NA	B	H	H
CA.10X.chr1_6362154	1	6362154	H	A	A	H	NA	B	H	H	H	H	H	H	H	A	H	B	H	B	A	H	H	H	NA	A	A	H	B	B	B	A	A	A	A	NA	NA	B	H	H	H	H	NA	H	H	H	B	H	H
CA.10X.chr1_6362170	1	6362170	H	A	A	H	H	B	H	H	H	H	H	H	H	A	NA	B	H	B	A	H	H	H	NA	A	A	H	B	B	B	A	A	A	A	NA	H	B	H	H	H	H	H	H	H	H	B	H	H
CA.10X.chr1_6362172	1	6362172	H	A	A	H	NA	B	H	H	H	H	H	H	H	A	NA	B	H	B	A	H	H	H	NA	A	A	H	B	B	B	A	A	A	A	NA	H	B	H	H	H	H	H	H	H	H	B	H	H
CA.10X.chr1_6811334	1	6811334	H	H	A	NA	A	B	NA	B	H	A	H	H	H	A	NA	B	H	H	A	B	H	H	B	A	A	H	H	B	H	A	A	H	A	A	H	B	H	H	H	H	H	H	H	H	B	H	H
CA.10X.chr1_6811363	1	6811363	H	NA	A	NA	A	B	NA	NA	H	A	H	H	H	A	NA	B	H	H	A	B	H	H	B	A	A	H	H	B	H	A	A	H	A	A	H	B	H	H	H	H	H	H	H	H	B	H	H
CA.10X.chr1_6811416	1	6811416	H	H	A	A	A	B	NA	B	H	A	H	H	H	A	H	B	H	H	A	B	H	H	B	A	A	H	H	B	H	A	A	H	A	A	H	B	H	H	H	H	H	H	H	H	B	H	H
CA.10X.chr1_6811494	1	6811494	H	NA	A	NA	A	B	NA	B	H	A	H	H	H	A	NA	B	H	H	A	B	H	H	B	A	A	H	H	B	H	A	A	H	A	A	H	B	H	H	H	H	H	H	H	H	B	H	H
CA.10X.chr1_7452263	1	7452263	H	A	A	H	A	B	H	H	H	A	H	H	H	A	A	B	NA	B	H	B	H	H	B	A	NA	H	B	B	H	A	A	H	A	A	H	B	H	H	H	H	NA	H	H	H	B	H	H
CA.10X.chr1_8108097	1	8108097	H	H	A	H	H	B	H	H	H	A	H	H	H	A	H	B	H	B	A	B	H	H	H	A	A	H	B	B	H	A	A	H	A	A	H	B	H	NA	H	H	H	H	H	H	B	H	H
CA.10X.chr1_8108116	1	8108116	H	H	A	H	H	B	H	H	H	A	H	H	H	A	H	B	H	B	A	B	H	H	H	A	A	H	B	B	H	A	A	H	A	A	H	B	H	NA	H	H	H	H	H	H	B	H	H
CA.10X.chr1_8685417	1	8685417	H	A	A	H	A	B	NA	H	A	A	H	H	H	A	H	B	H	B	NA	B	B	H	NA	A	A	NA	B	B	H	A	A	H	A	A	H	B	H	H	H	H	H	H	H	NA	H	H	H
CA.10X.chr1_8711314	1	8711314	H	A	A	H	A	B	B	H	H	A	H	H	H	A	H	B	H	B	A	B	H	H	NA	NA	A	B	B	B	H	A	H	H	A	A	H	B	H	H	H	H	A	H	H	NA	NA	H	H
CA.10X.chr1_9349439	1	9349439	H	A	A	H	H	B	NA	H	H	NA	B	H	H	H	H	B	H	B	A	B	B	H	H	A	A	B	B	B	H	A	H	B	A	NA	H	B	H	B	H	H	H	B	H	H	H	NA	H
CA.10X.chr1_9683962	1	9683962	H	H	H	H	A	B	H	H	H	A	A	H	H	A	A	B	B	H	A	B	B	H	NA	A	A	H	B	B	H	A	A	NA	A	A	H	B	H	B	H	H	A	H	H	A	H	H	H
CA.10X.chr1_9725366	1	9725366	H	H	A	NA	NA	B	NA	H	H	A	A	H	H	A	H	B	H	B	A	B	B	H	NA	H	A	NA	B	B	H	A	A	H	A	A	H	B	H	NA	H	H	H	H	H	H	H	H	H
CA.10X.chr1_9727305	1	9727305	NA	H	A	H	A	B	H	H	H	A	H	H	H	H	H	NA	NA	B	A	B	B	H	B	A	A	B	B	B	H	A	A	A	A	A	B	B	H	H	H	H	H	H	B	H	H	H	H
CA.10X.chr1_9727348	1	9727348	NA	H	A	H	A	B	H	H	H	A	H	H	H	H	H	NA	H	B	A	B	B	H	B	A	A	B	B	B	H	A	A	A	A	A	B	B	H	H	H	H	H	H	B	H	H	H	H
CA.10X.chr1_11553333	1	11553333	H	NA	A	NA	A	B	NA	H	H	A	H	H	H	A	H	B	H	NA	A	B	B	H	B	A	H	B	B	B	H	A	A	H	A	A	H	H	B	H	H	H	H	H	H	B	H	H	H
CA.10X.chr1_12131082	1	12131082	H	A	H	H	A	B	NA	H	H	A	H	H	NA	A	H	B	H	B	A	B	B	H	B	A	H	H	B	B	H	A	A	H	A	A	H	H	B	H	H	H	H	H	H	NA	H	H	H
CA.10X.chr1_12131160	1	12131160	H	NA	H	H	A	B	NA	H	H	A	H	H	H	A	H	B	H	B	A	B	B	H	B	A	H	H	B	B	H	A	A	H	A	A	H	H	B	H	H	H	H	H	H	H	H	H	H
CA.10X.chr1_12131189	1	12131189	H	NA	H	H	A	B	NA	H	H	A	H	H	H	A	H	B	H	B	A	B	B	H	B	A	H	H	B	B	H	A	A	H	A	A	H	H	B	H	H	H	H	H	H	H	H	H	H
CA.10X.chr1_12165546	1	12165546	H	A	A	H	A	B	H	H	H	A	H	H	H	A	NA	B	H	H	A	B	B	H	B	A	H	H	B	B	H	A	A	H	A	A	H	H	B	A	H	H	H	H	H	NA	H	H	NA
CA.10X.chr1_12731600	1	12731600	H	A	A	H	A	NA	B	H	H	A	H	H	H	A	H	B	H	H	A	B	B	H	B	A	H	B	B	B	H	A	A	H	A	A	H	H	B	H	H	H	H	H	H	B	H	H	H
CA.10X.chr1_12731601	1	12731601	H	A	A	H	A	H	B	H	H	A	H	H	H	A	H	B	H	H	A	B	B	H	B	A	H	B	B	B	H	A	A	H	A	A	H	H	B	H	H	H	H	H	H	B	H	H	H
CA.10X.chr1_12731774	1	12731774	H	A	A	H	A	NA	B	H	H	A	H	H	H	A	H	B	H	H	A	B	B	H	B	A	H	B	B	B	H	A	A	H	A	A	H	H	B	H	H	H	H	H	H	B	H	H	H
CA.10X.chr1_12731815	1	12731815	H	A	A	H	A	NA	B	H	H	A	H	H	H	A	H	B	H	H	A	B	B	H	B	A	H	B	B	B	H	A	A	H	A	A	H	H	B	H	H	H	H	H	H	B	H	H	H
CA.10X.chr1_14097010	1	14097010	H	H	H	H	A	B	B	NA	H	A	H	H	H	A	H	B	B	B	H	H	B	B	B	A	H	B	H	NA	H	A	A	H	A	A	A	H	B	NA	H	H	NA	H	H	NA	A	H	H
CA.10X.chr1_14270312	1	14270312	H	A	A	NA	A	B	NA	H	H	A	H	H	H	NA	H	B	H	NA	A	B	B	H	B	A	H	B	B	B	H	A	A	H	A	A	A	H	B	H	H	H	H	H	H	B	A	H	H
CA.10X.chr1_14270334	1	14270334	H	A	A	NA	A	B	NA	H	H	A	H	H	H	NA	H	B	H	NA	A	B	B	H	B	A	H	B	B	B	H	A	A	H	A	A	A	H	B	H	H	H	H	H	H	B	A	H	H
CA.10X.chr1_14680028	1	14680028	H	H	NA	H	A	H	NA	H	H	A	H	H	H	A	H	B	H	B	A	H	B	H	B	A	H	H	B	B	H	A	A	H	A	A	A	H	B	H	H	H	H	NA	H	B	A	H	H
CA.10X.chr1_14680289	1	14680289	H	A	NA	H	NA	H	NA	H	H	A	H	H	H	A	H	B	H	B	A	H	B	H	B	NA	H	H	B	B	H	A	A	H	A	A	A	H	B	H	H	H	H	H	H	B	A	H	H
CA.10X.chr1_14682097	1	14682097	H	A	A	H	NA	B	NA	H	A	A	H	B	H	A	H	B	H	B	A	H	B	H	B	NA	H	B	B	B	H	A	A	H	A	A	A	H	B	H	H	H	H	H	H	B	A	H	H
CA.10X.chr1_14682100	1	14682100	H	A	A	H	NA	B	NA	H	A	A	H	B	H	A	H	B	H	B	A	H	B	H	B	NA	H	B	B	B	H	A	A	H	A	A	A	H	B	H	H	H	H	H	H	B	A	H	H
CA.10X.chr1_14682102	1	14682102	H	A	A	H	NA	B	NA	H	A	A	H	B	H	A	H	B	H	B	A	H	B	H	B	NA	H	B	B	B	H	A	A	H	A	A	A	H	B	H	H	H	H	H	H	B	A	H	H
CA.10X.chr1_14682105	1	14682105	NA	A	A	H	NA	B	NA	H	A	A	H	B	H	A	H	B	H	B	A	H	B	H	B	NA	H	B	B	B	H	A	A	H	A	A	A	H	B	H	H	H	H	H	H	B	A	H	H
CA.10X.chr1_14682130	1	14682130	H	A	A	H	NA	B	NA	H	A	A	H	B	NA	A	H	B	H	B	A	H	B	H	B	NA	H	B	B	B	H	A	A	H	A	A	A	H	B	H	H	H	H	H	H	B	A	H	H
CA.10X.chr1_14682273	1	14682273	H	A	A	H	H	B	NA	H	A	A	H	B	A	A	H	B	H	B	A	H	B	H	B	NA	H	B	B	B	H	A	H	H	A	A	A	H	B	H	H	H	H	NA	H	B	A	H	H
CA.10X.chr1_14682304	1	14682304	H	A	A	H	NA	B	NA	H	A	A	H	B	A	A	H	B	H	B	A	H	B	H	B	NA	H	B	B	B	H	A	A	H	A	A	A	H	B	H	H	H	H	H	H	B	A	H	H
CA.10X.chr1_14682376	1	14682376	H	A	A	H	NA	B	NA	H	A	A	H	B	A	A	H	B	H	B	A	H	B	H	B	A	H	B	B	B	H	A	A	H	A	A	A	H	B	H	H	H	H	H	H	B	A	H	H
CA.10X.chr1_14683596	1	14683596	H	NA	A	H	A	NA	NA	H	NA	A	H	H	H	NA	H	B	H	B	A	B	B	H	B	A	H	H	B	B	H	A	A	H	A	A	A	H	B	H	H	H	NA	H	H	B	A	H	H
CA.10X.chr1_14683649	1	14683649	H	NA	A	H	A	NA	NA	H	NA	A	H	H	H	NA	H	B	H	B	A	B	B	H	B	A	H	H	B	B	H	A	A	H	A	A	A	H	B	H	H	H	NA	H	H	B	A	H	H
CA.10X.chr1_14683812	1	14683812	H	A	A	H	A	B	H	H	H	A	H	H	H	A	H	B	H	NA	A	B	B	H	B	A	H	B	H	B	H	A	A	H	A	A	A	H	B	H	B	B	A	H	H	B	A	H	H
CA.10X.chr1_14683839	1	14683839	H	H	A	H	A	B	H	H	H	A	H	H	H	A	H	B	H	NA	A	B	B	H	B	A	H	B	H	B	H	A	A	H	A	A	A	H	B	H	B	B	A	H	H	B	A	H	H
CA.10X.chr1_14733926	1	14733926	H	A	A	H	H	B	B	H	H	A	H	H	H	A	H	B	H	B	A	H	B	H	NA	NA	H	B	B	B	H	A	A	H	A	NA	A	H	B	H	H	H	H	H	NA	B	A	H	H
CA.10X.chr1_14733944	1	14733944	H	A	A	H	H	B	B	H	H	A	H	H	H	A	H	B	H	B	A	H	B	H	NA	NA	H	B	B	B	H	A	A	H	A	NA	A	H	B	H	H	H	H	H	H	B	A	H	H
CA.10X.chr1_14733983	1	14733983	H	A	A	H	H	B	B	H	H	A	H	H	H	A	H	B	H	B	A	H	B	H	NA	NA	H	B	B	B	H	A	A	H	A	NA	A	H	B	H	H	H	H	H	H	B	A	H	H
CA.10X.chr1_14734777	1	14734777	H	H	A	H	H	B	B	H	H	A	H	H	H	H	H	B	H	NA	NA	B	B	H	B	A	NA	H	B	B	H	A	A	H	A	A	A	H	B	H	H	H	H	H	H	B	A	H	H
CA.10X.chr1_14734893	1	14734893	H	H	A	H	H	B	B	H	H	A	H	H	H	H	H	B	H	B	H	B	B	H	B	A	H	H	B	B	H	A	A	H	A	A	A	H	B	H	H	H	H	H	H	B	A	H	H
CA.10X.chr1_14735023	1	14735023	H	H	A	H	H	B	NA	H	H	A	H	H	H	NA	H	B	H	NA	A	B	B	H	B	A	NA	NA	B	B	H	A	A	H	A	A	A	H	B	H	H	H	H	H	H	B	A	H	H
CA.10X.chr1_15914998	1	15914998	B	A	A	H	A	B	H	H	H	A	H	H	H	H	H	H	H	B	A	H	H	H	B	A	H	B	B	B	H	A	A	H	A	H	A	H	B	H	A	H	H	H	H	B	A	H	B
CA.10X.chr1_19174695	1	19174695	B	H	A	H	A	B	NA	H	A	A	B	H	H	A	H	B	H	B	A	H	H	H	B	A	H	H	B	B	H	A	A	H	A	B	A	A	B	H	A	H	H	H	H	NA	A	H	H
CA.10X.chr1_19174706	1	19174706	B	H	A	H	A	B	NA	H	A	A	B	H	H	A	H	B	H	B	A	B	H	H	B	A	H	H	B	B	H	A	A	H	A	B	A	A	B	H	A	H	H	H	H	NA	A	H	H
CA.10X.chr1_20011075	1	20011075	B	NA	A	NA	A	B	NA	H	A	A	B	H	H	A	H	B	B	NA	A	H	H	H	NA	B	H	H	B	B	H	A	A	H	A	A	A	A	B	H	A	H	H	H	H	NA	A	H	H
CA.10X.chr1_20013475	1	20013475	B	A	A	H	A	B	H	H	A	A	B	H	H	A	NA	B	B	B	A	H	H	H	B	H	H	H	B	B	H	A	A	H	A	NA	A	A	B	H	A	A	H	H	H	B	A	H	H
CA.10X.chr1_20823076	1	20823076	H	NA	A	H	A	B	NA	H	NA	A	B	H	H	A	H	B	B	H	A	H	H	H	B	H	NA	B	NA	B	H	A	A	H	A	NA	A	A	B	H	A	H	H	H	H	B	A	H	H
CA.10X.chr1_20823104	1	20823104	H	NA	A	H	A	B	NA	H	A	A	B	H	H	A	H	B	B	H	A	H	H	H	B	H	NA	B	NA	B	H	A	A	H	A	NA	A	A	B	H	A	H	H	H	H	B	A	H	H
CA.10X.chr1_20823142	1	20823142	H	A	A	NA	A	B	NA	H	A	A	B	H	H	A	H	B	B	H	A	H	H	H	B	H	NA	B	NA	B	H	A	A	H	A	B	A	A	B	H	A	H	H	H	H	B	A	H	H
CA.10X.chr1_20823172	1	20823172	H	A	A	NA	A	B	NA	H	A	A	B	H	H	A	H	B	B	H	A	H	H	H	B	H	NA	B	NA	B	H	A	A	H	A	B	A	A	B	H	A	H	H	H	H	B	A	H	H
CA.10X.chr1_20823179	1	20823179	H	A	A	H	A	B	NA	H	A	A	B	H	H	A	H	B	B	H	A	H	H	H	B	NA	H	B	NA	B	H	A	A	H	A	B	A	A	B	H	A	H	H	H	H	B	A	H	H
CA.10X.chr1_20852261	1	20852261	H	A	A	NA	A	B	NA	A	A	A	B	H	H	A	H	B	B	B	NA	H	H	H	B	H	H	B	B	B	H	A	A	H	A	H	A	A	B	H	A	H	H	H	H	B	A	H	H
CA.10X.chr1_20852487	1	20852487	H	A	A	NA	A	B	NA	A	A	A	B	H	H	A	H	B	B	B	A	H	H	H	B	H	H	B	B	B	H	A	A	H	A	NA	A	A	B	H	A	H	H	H	H	B	A	H	H
CA.10X.chr1_21517592	1	21517592	H	H	A	H	NA	B	NA	H	A	A	B	H	H	A	H	B	B	B	A	H	H	H	B	H	H	H	H	B	H	A	A	H	A	NA	A	A	B	H	A	H	H	A	H	B	A	H	H
CA.10X.chr1_21517684	1	21517684	H	H	A	H	NA	B	NA	H	A	A	B	H	H	A	H	B	B	B	A	H	H	H	B	H	H	H	H	B	H	A	A	H	A	H	A	A	B	H	A	H	H	A	H	B	A	H	H
CA.10X.chr1_21696286	1	21696286	H	A	A	H	A	B	NA	H	A	A	B	H	H	A	NA	B	B	B	A	H	H	H	B	H	H	B	B	B	NA	A	A	H	A	H	A	A	B	H	A	H	NA	H	H	B	A	H	H
CA.10X.chr1_23512893	1	23512893	H	NA	A	H	A	B	H	H	H	A	B	H	H	A	A	H	B	NA	H	NA	H	H	B	H	H	B	H	B	H	A	A	H	A	H	A	A	B	H	A	H	H	H	H	B	A	H	H
CA.10X.chr1_23515756	1	23515756	H	H	A	H	A	B	H	H	A	A	B	H	H	A	A	H	B	H	H	A	H	H	NA	H	H	NA	H	B	H	A	A	H	A	NA	A	A	B	H	A	H	H	H	H	H	A	H	H
CA.10X.chr1_24014350	1	24014350	H	H	A	H	A	B	NA	NA	A	A	H	H	H	A	A	H	H	B	H	A	H	H	NA	NA	H	B	H	B	H	A	A	H	A	H	A	A	B	H	A	H	H	H	H	B	A	H	H
CA.10X.chr1_24211732	1	24211732	B	H	H	H	H	B	H	H	A	A	B	NA	H	A	A	B	B	B	H	NA	H	H	B	B	NA	NA	H	H	H	A	A	H	A	NA	A	A	B	H	A	H	H	H	H	B	A	H	H
CA.10X.chr1_24211745	1	24211745	B	H	H	H	H	B	H	H	A	A	B	NA	H	A	A	B	B	B	H	NA	H	H	B	H	NA	NA	H	H	H	A	A	H	A	NA	A	A	B	H	A	H	H	H	H	B	A	H	H
CA.10X.chr1_24215725	1	24215725	NA	H	A	H	A	B	NA	H	H	A	B	H	H	A	A	H	NA	B	H	A	H	H	B	H	H	NA	H	B	H	A	A	H	A	NA	A	A	B	H	A	H	A	H	H	B	A	H	H
CA.10X.chr1_24215731	1	24215731	NA	H	A	H	A	B	NA	H	H	A	B	H	H	A	A	H	NA	B	H	A	H	H	B	H	H	NA	H	B	H	A	A	H	A	NA	A	A	B	H	A	H	A	H	H	B	A	H	H
CA.10X.chr1_24630573	1	24630573	H	H	A	H	A	B	H	H	H	A	B	H	H	A	A	B	B	NA	H	A	H	H	B	H	H	B	H	B	H	A	A	H	A	NA	A	A	B	H	A	H	H	A	H	H	A	H	NA
CA.10X.chr1_24630583	1	24630583	H	NA	A	H	A	B	H	H	H	A	B	H	H	A	A	B	B	H	H	A	H	H	B	H	H	B	H	B	H	A	A	H	A	NA	A	A	B	H	A	H	H	A	H	H	A	H	NA
CA.10X.chr1_24698528	1	24698528	H	A	A	H	A	B	H	H	NA	A	B	H	H	A	A	H	B	B	H	A	H	H	B	H	H	B	H	H	H	A	A	H	A	H	A	A	B	H	A	H	H	H	H	B	A	H	H
CA.10X.chr1_27290582	1	27290582	H	NA	H	NA	A	B	NA	H	A	A	B	H	H	A	A	H	B	H	H	A	H	H	B	H	A	NA	NA	B	H	A	A	H	A	H	A	A	B	H	A	H	H	H	H	B	A	H	H
CA.10X.chr1_27290606	1	27290606	H	NA	H	NA	A	B	NA	H	A	A	B	H	H	A	A	H	B	H	H	A	H	H	B	H	A	NA	H	B	H	A	A	H	A	H	A	A	B	H	A	H	H	H	H	B	A	H	H
CA.10X.chr1_27290700	1	27290700	H	NA	H	NA	A	B	NA	H	A	A	B	H	H	A	A	H	B	H	H	A	H	H	B	H	A	NA	H	B	H	A	A	H	A	H	A	A	B	H	A	H	H	H	H	B	A	H	H
CA.10X.chr1_27290859	1	27290859	H	H	H	NA	A	B	NA	H	A	A	B	H	H	A	A	H	B	H	H	A	H	H	B	H	A	NA	H	B	H	A	A	H	A	H	A	A	B	H	A	H	H	H	H	B	A	H	H
CA.10X.chr1_27290871	1	27290871	H	H	H	NA	A	B	NA	H	A	A	B	H	H	A	A	H	B	H	H	A	H	H	B	H	A	NA	H	B	H	A	A	H	A	H	A	A	B	H	A	H	H	H	H	B	A	H	H
CA.10X.chr1_27376331	1	27376331	B	NA	H	H	A	B	H	H	A	A	B	H	H	A	A	H	H	B	H	A	H	H	B	H	H	B	H	H	H	A	A	H	A	H	A	A	B	H	A	H	NA	H	H	B	A	H	H
CA.10X.chr1_28115857	1	28115857	H	A	A	H	A	B	NA	NA	A	A	B	H	H	A	A	H	B	B	H	A	H	H	B	H	H	B	H	B	H	A	A	H	A	NA	A	A	B	H	A	H	H	H	H	B	A	H	H
CA.10X.chr1_28219152	1	28219152	H	NA	A	H	A	B	H	H	A	A	B	H	H	A	A	NA	B	B	NA	H	H	H	B	H	H	B	H	B	H	A	A	H	A	H	A	A	B	H	A	H	H	H	H	B	A	H	H
CA.10X.chr1_28227654	1	28227654	NA	A	A	B	A	B	H	H	A	A	B	H	H	A	A	B	B	B	H	A	H	H	B	H	H	NA	H	B	H	A	A	H	A	H	A	A	B	H	A	H	H	A	H	NA	A	H	H
CA.10X.chr1_28411139	1	28411139	H	A	A	H	A	B	H	H	A	A	H	H	H	A	A	H	B	B	H	A	H	H	B	H	H	NA	H	H	H	A	H	H	A	H	A	A	B	H	A	H	H	H	H	B	A	H	H
CA.10X.chr1_28418644	1	28418644	H	H	A	H	A	B	H	H	NA	A	B	H	H	A	A	H	B	B	H	H	B	H	NA	H	A	NA	H	NA	H	A	A	H	A	H	A	A	B	NA	A	H	H	H	H	NA	A	H	B
CA.10X.chr1_28431537	1	28431537	NA	H	A	H	A	B	H	H	A	A	B	H	H	H	A	H	B	B	H	A	H	H	B	H	NA	B	H	B	H	A	A	H	A	NA	A	A	B	H	A	H	B	H	H	B	A	H	H
CA.10X.chr1_28436657	1	28436657	H	A	A	H	A	B	H	H	NA	A	B	H	H	A	A	H	H	B	NA	A	H	H	B	A	H	H	H	B	H	A	A	H	A	NA	A	A	B	H	A	A	H	H	H	B	A	H	H
CA.10X.chr1_28609486	1	28609486	H	A	A	H	A	B	H	H	H	A	B	H	H	A	A	H	B	H	H	A	H	H	B	H	H	B	H	B	H	A	A	H	A	H	A	A	B	H	A	NA	H	H	H	B	A	H	H
CA.10X.chr1_28637925	1	28637925	H	H	A	H	A	B	H	H	H	H	B	H	H	A	A	A	B	H	H	H	H	H	B	H	H	H	H	H	H	A	H	H	A	H	A	A	B	H	A	H	H	A	H	B	A	H	H
CA.10X.chr1_28685653	1	28685653	H	H	A	H	A	B	NA	H	A	A	B	H	H	H	A	H	B	B	H	H	H	H	B	H	H	B	H	H	H	A	H	H	A	NA	A	A	B	H	A	H	H	H	H	NA	A	H	NA
CA.10X.chr1_28685914	1	28685914	NA	A	H	NA	A	B	NA	H	H	A	B	H	H	H	A	H	B	B	H	A	H	H	B	H	H	H	H	NA	H	A	H	H	A	B	A	A	B	H	A	H	H	H	H	B	A	H	H
CA.10X.chr1_28685969	1	28685969	H	A	NA	NA	A	B	NA	H	NA	A	B	H	H	H	A	H	B	B	NA	A	H	H	B	H	H	B	H	NA	H	A	H	H	A	B	A	A	B	H	A	H	H	H	NA	B	A	H	H
CA.10X.chr1_28685985	1	28685985	H	A	NA	NA	A	B	NA	H	NA	A	B	H	H	H	A	H	B	B	H	A	H	H	B	H	H	NA	H	H	H	A	H	H	A	B	A	A	B	H	A	H	H	H	H	B	A	H	H
CA.10X.chr1_28686033	1	28686033	H	A	A	NA	A	B	NA	H	H	A	B	H	H	H	A	H	B	B	NA	A	H	H	B	H	H	NA	H	H	H	A	H	H	A	B	A	A	B	H	A	H	H	H	NA	B	A	H	H
CA.10X.chr1_28757088	1	28757088	H	A	A	NA	A	B	NA	H	A	A	B	NA	H	H	A	H	B	H	H	A	H	H	B	H	H	B	H	H	H	A	A	H	A	NA	A	A	B	H	A	H	H	H	H	B	A	H	NA
CA.10X.chr1_28757330	1	28757330	H	H	A	B	A	B	NA	H	A	A	B	NA	H	H	A	H	B	NA	H	A	H	H	B	H	H	B	H	H	H	A	A	H	A	NA	A	A	B	H	A	H	H	A	H	B	A	H	NA
CA.10X.chr1_28779345	1	28779345	H	A	H	H	A	B	H	H	A	A	B	H	H	H	A	NA	B	B	NA	H	NA	H	NA	H	H	NA	H	H	H	A	A	B	A	H	A	A	B	A	A	H	H	H	H	B	A	H	H
CA.10X.chr1_28782343	1	28782343	H	A	A	H	A	B	H	H	A	A	B	H	H	H	A	H	B	B	H	A	H	H	NA	H	H	B	H	H	H	A	A	H	A	NA	A	A	B	H	A	H	H	H	H	B	A	H	A
CA.10X.chr1_28782363	1	28782363	H	A	A	H	A	B	H	H	A	A	B	H	H	H	A	H	B	B	H	A	H	A	NA	H	NA	B	H	H	H	A	A	H	A	NA	A	A	B	H	A	NA	H	H	H	B	A	H	A
CA.10X.chr1_29546897	1	29546897	H	A	A	H	A	B	NA	H	A	A	B	H	H	H	A	H	B	H	H	H	H	H	B	H	H	B	H	H	H	A	A	H	A	H	A	A	B	H	A	H	H	H	H	NA	A	H	H
CA.10X.chr1_29546915	1	29546915	H	A	A	H	A	B	NA	H	A	A	B	H	H	H	A	H	B	H	H	H	H	H	B	H	H	B	H	H	H	A	NA	H	A	H	A	A	B	H	A	H	H	H	H	NA	A	H	H
CA.10X.chr1_29546985	1	29546985	H	A	A	H	A	B	NA	H	A	A	B	H	H	H	A	H	B	NA	H	H	H	H	B	H	H	B	H	H	H	A	NA	H	A	H	A	A	B	H	A	H	H	H	H	NA	A	H	H
CA.10X.chr1_30473527	1	30473527	H	H	A	H	A	B	H	H	A	A	B	B	H	H	A	B	B	B	H	H	H	H	B	H	H	H	H	A	H	A	A	H	A	H	A	A	B	A	A	H	A	H	H	B	A	A	H
CA.10X.chr1_30492378	1	30492378	H	H	A	H	A	B	H	H	A	A	B	H	H	H	A	H	B	B	H	A	H	H	B	H	H	B	H	H	H	A	A	H	A	H	A	A	B	H	A	H	H	H	H	B	A	H	H
CA.10X.chr1_30576642	1	30576642	B	H	H	H	A	B	NA	H	A	A	B	H	H	H	A	H	B	B	H	A	H	H	B	H	H	B	H	H	H	A	H	H	A	A	A	A	B	H	A	H	NA	H	H	B	A	H	H
CA.10X.chr1_30637257	1	30637257	H	H	A	H	A	B	B	H	NA	A	B	H	H	H	A	NA	B	B	H	A	H	A	B	A	A	NA	H	NA	H	A	A	H	A	NA	A	A	B	A	A	H	H	H	H	B	A	H	H
CA.10X.chr1_30637265	1	30637265	H	H	A	H	A	B	B	H	NA	A	B	H	H	H	A	NA	B	B	H	A	H	A	B	A	A	NA	H	NA	H	A	A	H	A	NA	A	A	B	A	A	H	H	H	H	B	A	H	H
CA.10X.chr1_30719371	1	30719371	H	H	A	H	A	B	H	H	A	A	B	H	H	H	A	NA	B	NA	H	A	H	H	B	H	H	B	H	NA	H	A	A	H	A	H	A	A	B	H	A	H	H	H	H	B	A	H	H
CA.10X.chr1_30853858	1	30853858	H	NA	A	H	A	H	NA	H	A	A	B	H	H	H	A	H	B	B	H	A	H	H	NA	H	H	B	H	H	H	A	A	H	A	NA	A	A	B	H	A	H	H	H	H	NA	A	H	H
CA.10X.chr1_30853874	1	30853874	H	H	A	H	A	H	NA	H	A	A	B	H	H	H	A	H	B	B	H	A	H	H	NA	H	H	B	H	H	H	A	A	H	A	NA	A	A	B	H	A	H	H	H	H	NA	A	H	H
CA.10X.chr1_30856338	1	30856338	H	NA	A	B	A	B	NA	H	H	A	B	H	H	H	A	H	B	H	NA	H	H	H	NA	H	H	B	H	NA	H	A	A	H	A	H	A	A	B	H	A	H	H	H	H	B	A	H	H
CA.10X.chr1_30856370	1	30856370	H	NA	A	B	A	B	NA	H	H	A	B	H	H	H	A	H	B	H	NA	H	H	H	NA	H	H	B	H	NA	H	A	A	H	A	H	A	A	B	H	A	H	H	H	H	B	A	H	H
CA.10X.chr1_30856373	1	30856373	H	H	A	B	A	B	NA	H	H	A	B	H	H	H	A	H	B	H	NA	H	H	H	NA	H	H	B	H	NA	H	A	A	H	A	H	A	A	B	H	A	H	H	H	H	B	A	H	H
CA.10X.chr1_30856382	1	30856382	H	NA	A	B	A	B	NA	H	H	A	B	H	H	H	A	H	B	H	NA	H	H	H	NA	H	H	B	H	NA	H	A	A	H	A	H	A	A	B	H	A	H	H	H	H	B	A	H	H
CA.10X.chr1_30856413	1	30856413	H	NA	A	B	A	B	NA	H	H	A	B	H	H	H	A	H	B	H	NA	H	H	H	NA	H	H	B	H	NA	H	A	A	H	A	H	A	A	B	H	A	H	H	H	H	B	A	H	H
CA.10X.chr1_30856512	1	30856512	H	NA	A	B	A	B	NA	H	A	A	B	H	H	H	A	H	B	H	H	H	H	H	NA	H	H	H	H	NA	H	A	A	H	A	H	A	A	B	H	A	H	H	H	H	B	A	H	H
CA.10X.chr1_30861233	1	30861233	H	A	A	H	A	B	H	H	A	A	B	H	H	H	A	H	NA	NA	H	H	H	H	B	H	NA	B	H	A	H	A	H	H	A	H	A	A	B	H	A	H	A	H	H	B	A	H	A
CA.10X.chr1_30861254	1	30861254	H	NA	A	H	A	B	H	H	A	A	B	H	H	H	A	H	NA	B	H	H	H	H	B	H	NA	NA	H	A	H	A	H	H	A	H	A	A	B	H	A	H	A	H	H	B	A	H	A
CA.10X.chr1_30861260	1	30861260	H	A	A	H	A	B	H	H	A	A	B	H	H	H	NA	H	NA	B	H	H	H	H	B	H	NA	NA	H	A	H	A	H	H	A	H	A	A	B	H	A	H	A	H	H	B	A	H	A
CA.10X.chr1_30945534	1	30945534	H	A	A	H	A	B	H	H	A	A	B	H	H	H	A	H	H	B	NA	A	H	H	B	H	H	B	H	H	H	A	A	H	A	H	A	A	B	H	A	H	H	H	H	B	A	H	H
CA.10X.chr1_31385782	1	31385782	H	A	A	H	A	B	NA	H	A	A	B	A	H	NA	A	H	B	B	H	A	H	H	NA	NA	H	B	H	H	H	H	A	H	A	NA	A	A	B	H	A	A	H	H	B	B	A	H	H
CA.10X.chr1_31435316	1	31435316	H	A	A	H	A	B	H	H	A	A	B	H	B	H	A	B	B	B	H	NA	H	H	NA	H	H	B	H	NA	H	H	H	H	A	NA	A	A	B	H	A	A	H	H	B	NA	A	H	H
CA.10X.chr1_31443073	1	31443073	H	H	A	H	A	B	NA	H	H	A	B	H	B	H	A	H	B	B	H	A	H	A	NA	H	H	B	H	NA	H	H	A	H	A	NA	A	NA	B	H	A	H	NA	H	B	NA	A	H	H
CA.10X.chr1_31443074	1	31443074	H	H	A	H	A	B	NA	H	H	A	B	H	B	H	A	H	B	B	H	A	H	A	NA	H	H	B	H	NA	H	H	A	H	A	NA	A	A	B	H	A	H	NA	H	B	NA	A	H	H
CA.10X.chr1_31443150	1	31443150	H	A	A	NA	A	B	NA	H	H	A	B	H	B	NA	A	H	B	B	H	A	H	A	NA	H	H	B	H	H	H	H	A	H	A	NA	A	A	B	H	A	H	NA	H	B	NA	A	H	H
CA.10X.chr1_31443248	1	31443248	H	A	A	H	A	B	H	H	A	A	H	H	B	H	A	H	NA	B	NA	A	H	NA	H	H	H	H	H	H	H	H	A	H	A	H	A	A	B	H	A	H	NA	H	B	NA	A	H	H
CA.10X.chr1_31443277	1	31443277	H	A	A	H	A	B	H	H	A	A	NA	H	B	H	A	H	H	B	NA	A	H	NA	H	H	H	H	H	H	H	H	A	H	A	H	A	A	B	H	A	H	NA	H	B	H	A	H	H
CA.10X.chr1_31443346	1	31443346	H	A	A	H	A	B	H	H	A	A	NA	H	B	H	A	H	B	B	NA	A	H	NA	H	H	H	B	H	H	H	H	NA	H	A	H	A	A	B	H	A	H	NA	H	B	B	A	H	H
CA.10X.chr1_31443403	1	31443403	H	NA	A	H	A	B	H	H	A	A	NA	H	B	H	A	H	B	B	NA	A	H	NA	H	H	H	B	H	H	H	H	NA	H	A	H	A	A	B	H	A	H	NA	H	B	B	A	H	H
CA.10X.chr1_31443434	1	31443434	H	A	A	H	A	B	H	H	A	A	NA	H	B	H	A	H	B	B	NA	A	H	NA	H	H	H	B	H	H	H	H	NA	H	A	H	A	A	B	H	A	H	NA	H	B	B	A	H	H
CA.10X.chr1_31443454	1	31443454	H	A	A	H	A	B	H	H	A	A	NA	H	B	H	A	H	B	B	NA	A	H	NA	H	H	H	B	H	H	H	H	NA	H	A	H	A	A	B	H	A	H	NA	H	B	B	A	H	H
CA.10X.chr1_31446756	1	31446756	H	A	A	H	A	B	H	H	H	A	B	H	B	H	A	H	B	B	H	H	H	H	H	H	A	H	H	NA	H	H	A	H	A	H	A	A	B	A	A	H	H	H	B	H	A	H	H
CA.10X.chr1_31446768	1	31446768	H	A	A	H	A	B	H	H	H	A	B	H	B	H	A	H	B	B	H	A	H	H	H	H	A	H	H	NA	H	H	A	H	A	H	A	A	B	A	A	NA	H	H	B	H	A	H	H
CA.10X.chr1_31500707	1	31500707	H	A	A	H	H	B	H	H	A	A	B	H	B	H	A	H	B	H	H	H	H	A	NA	H	H	H	H	H	H	H	A	H	A	H	A	A	B	H	A	H	NA	H	B	B	A	H	H
CA.10X.chr1_31500735	1	31500735	H	A	A	H	H	B	H	H	A	A	B	H	B	H	A	H	B	H	H	H	H	A	NA	H	H	H	H	H	H	H	A	H	A	H	A	A	B	H	A	H	H	H	B	B	A	H	H
CA.10X.chr1_34848798	1	34848798	H	H	A	H	A	B	B	B	H	A	B	H	B	H	A	H	H	B	H	H	H	H	B	H	H	H	H	H	H	H	H	H	A	B	A	H	B	H	A	H	H	H	B	B	A	H	H
CA.10X.chr1_36040315	1	36040315	H	A	A	H	A	B	NA	B	A	A	B	H	B	H	A	H	B	B	H	H	H	H	H	H	H	B	H	H	H	H	A	H	A	H	A	H	B	H	A	H	H	H	B	B	A	H	H
CA.10X.chr1_36041270	1	36041270	H	A	A	H	A	B	NA	B	H	A	B	H	B	NA	A	H	B	B	H	A	B	H	NA	H	H	B	H	NA	H	H	A	H	A	H	A	H	B	H	A	H	H	H	B	NA	A	H	H
CA.10X.chr1_36111683	1	36111683	H	NA	A	H	A	B	NA	B	H	A	B	H	B	H	A	H	B	B	H	A	H	H	H	H	NA	H	H	H	H	H	NA	H	A	NA	A	H	B	H	A	H	H	H	B	B	A	H	H
CA.10X.chr1_36111745	1	36111745	H	NA	A	H	A	B	NA	B	H	A	B	H	B	H	A	H	B	B	H	A	H	H	H	H	H	H	H	H	H	H	NA	H	A	NA	A	H	B	H	A	H	H	H	B	B	A	H	H
CA.10X.chr1_36111757	1	36111757	H	NA	A	NA	A	B	NA	B	H	A	B	H	B	H	A	H	B	B	H	A	H	H	H	H	H	H	H	H	H	H	NA	H	A	NA	A	H	B	H	A	H	H	H	B	B	A	H	H
CA.10X.chr1_36130699	1	36130699	H	NA	A	H	A	B	NA	B	H	A	B	H	H	H	A	H	B	B	H	A	H	H	NA	H	H	B	A	H	H	H	A	H	A	H	A	H	B	H	A	H	H	H	B	NA	A	H	H
CA.10X.chr1_36152185	1	36152185	H	NA	H	H	A	B	NA	B	H	A	B	H	B	H	A	H	B	B	H	A	H	H	H	H	H	NA	H	H	H	H	A	H	A	H	A	H	B	H	A	H	H	H	B	NA	NA	B	H
CA.10X.chr1_36152186	1	36152186	H	NA	H	H	A	B	NA	B	H	A	B	H	B	H	A	H	B	B	H	A	H	H	H	H	H	NA	H	H	H	H	A	H	A	H	A	H	B	H	A	H	H	H	B	NA	A	B	H
CA.10X.chr1_36152189	1	36152189	H	NA	H	H	A	B	NA	B	H	A	B	H	B	H	A	H	B	B	H	A	H	H	H	H	H	NA	H	H	H	H	A	H	A	H	A	H	B	H	A	H	H	H	B	NA	A	B	H
CA.10X.chr1_36152343	1	36152343	H	NA	H	H	A	B	NA	B	H	A	B	H	B	H	A	H	B	B	H	A	H	H	H	H	H	NA	H	H	H	H	A	H	A	H	A	H	B	H	A	H	H	H	B	NA	NA	B	H
CA.10X.chr1_36406081	1	36406081	H	A	A	H	H	B	H	B	H	A	H	H	B	H	A	H	B	H	H	A	H	H	H	H	H	B	H	H	H	H	H	H	A	B	A	H	B	H	A	H	H	H	B	B	A	H	H
CA.10X.chr1_36910334	1	36910334	H	H	A	H	H	H	H	H	H	A	B	H	B	H	A	H	NA	B	H	A	H	H	A	B	H	B	H	H	A	H	A	NA	A	H	A	H	B	NA	A	H	H	H	B	B	A	H	H
CA.10X.chr1_37340444	1	37340444	H	A	NA	H	A	B	NA	B	NA	A	B	H	B	B	A	H	B	H	H	A	H	A	H	H	H	B	H	H	B	H	A	A	B	B	H	H	B	H	A	H	A	H	H	H	A	A	H
CA.10X.chr1_37340505	1	37340505	H	A	A	H	A	B	NA	B	NA	A	B	H	B	B	A	H	B	NA	H	A	H	A	H	H	H	B	H	H	B	H	A	A	NA	B	H	H	B	H	A	H	A	H	H	H	A	A	H
CA.10X.chr1_37340507	1	37340507	H	A	A	H	A	B	NA	B	NA	A	B	H	B	B	A	H	B	NA	H	A	H	A	NA	H	H	B	H	H	B	H	A	A	H	B	H	H	B	H	A	H	A	H	H	H	A	A	H
CA.10X.chr1_37453483	1	37453483	H	A	A	H	A	B	NA	NA	H	A	NA	H	B	B	A	H	B	B	H	A	H	A	NA	H	H	B	H	NA	B	H	A	H	NA	NA	NA	H	NA	H	A	H	NA	A	H	B	A	A	H
CA.10X.chr1_37629656	1	37629656	H	H	A	H	A	B	H	H	A	A	B	H	H	H	A	H	B	NA	H	NA	H	H	NA	B	H	B	H	H	H	H	A	H	A	B	A	A	B	NA	A	H	H	H	B	B	A	H	H
CA.10X.chr1_37629734	1	37629734	H	H	A	H	A	B	H	H	A	A	B	H	H	H	A	H	B	H	H	H	H	H	NA	B	H	B	H	H	H	H	A	H	A	B	A	A	B	NA	A	H	H	H	B	B	A	H	H
CA.10X.chr1_37643348	1	37643348	H	A	NA	H	A	NA	NA	H	H	A	B	NA	B	H	A	H	B	B	H	H	H	H	H	NA	H	NA	H	NA	H	H	A	H	A	H	A	A	B	H	A	H	H	H	B	NA	A	H	H
CA.10X.chr1_37643453	1	37643453	H	A	NA	H	A	NA	NA	H	H	A	B	NA	B	H	A	H	B	B	H	H	H	H	H	H	H	B	H	A	H	H	A	H	A	H	A	A	B	H	A	H	H	H	B	NA	A	H	H
CA.10X.chr1_37643529	1	37643529	H	A	A	NA	A	NA	NA	H	NA	A	B	NA	B	H	A	H	B	B	H	H	H	H	H	NA	H	NA	H	H	H	H	A	H	A	H	A	A	B	H	A	H	H	H	B	NA	A	H	H
CA.10X.chr1_37643907	1	37643907	H	A	A	H	A	H	NA	H	H	A	B	H	B	H	A	H	B	B	H	A	H	H	H	H	A	H	H	A	H	H	A	B	A	B	A	A	B	H	A	H	A	H	B	B	A	H	H
CA.10X.chr1_37643933	1	37643933	H	A	A	H	A	H	H	H	NA	A	B	H	B	H	A	H	B	B	H	A	H	H	H	H	A	H	H	A	H	H	A	B	A	B	A	A	B	H	A	H	A	H	B	B	A	H	H
CA.10X.chr1_37696953	1	37696953	H	A	A	H	A	B	NA	H	H	A	B	H	B	H	A	H	B	NA	H	A	H	H	NA	H	H	B	H	NA	H	H	A	H	A	H	A	A	B	H	A	H	H	H	B	B	A	H	H
CA.10X.chr1_37696995	1	37696995	H	A	A	H	A	B	NA	H	H	A	B	H	B	H	A	H	B	NA	H	A	H	H	H	H	NA	B	H	NA	H	H	A	H	A	H	A	A	B	H	A	H	H	H	B	B	A	H	H
CA.10X.chr1_37697021	1	37697021	H	A	A	H	A	B	NA	H	H	A	B	H	B	H	A	H	B	H	H	A	H	H	H	H	NA	B	H	NA	H	H	A	H	A	H	A	A	B	H	A	H	H	H	B	B	A	H	H
CA.10X.chr1_37697052	1	37697052	H	A	A	H	A	B	NA	B	H	A	B	H	B	H	A	H	B	NA	H	A	H	H	H	H	NA	H	H	NA	H	H	A	H	A	H	A	A	B	H	A	H	H	H	B	B	A	H	H
CA.10X.chr1_37697069	1	37697069	H	A	A	H	A	B	NA	B	H	A	B	H	B	H	A	H	B	NA	H	A	H	H	H	H	A	B	H	H	H	H	A	H	A	H	A	A	B	H	A	H	H	H	B	B	A	H	H
CA.10X.chr1_37697127	1	37697127	H	A	A	H	A	B	NA	NA	H	A	B	H	NA	H	A	H	B	NA	H	A	H	H	H	H	A	B	H	H	H	H	A	H	A	NA	A	A	B	NA	A	H	H	H	B	B	A	H	H
CA.10X.chr1_37697141	1	37697141	H	A	A	H	A	B	NA	NA	H	A	B	H	NA	H	A	H	B	NA	H	A	H	H	H	H	A	B	H	NA	H	H	A	H	A	NA	A	A	B	H	A	H	H	H	B	B	A	H	H
CA.10X.chr1_37697158	1	37697158	H	A	A	H	A	B	NA	NA	H	A	B	H	B	H	A	H	B	NA	H	A	H	H	H	H	A	B	H	H	H	H	A	H	A	NA	A	A	B	NA	A	H	H	H	B	B	A	H	H
CA.10X.chr1_38156957	1	38156957	H	A	A	H	NA	B	H	B	A	A	H	H	H	H	A	H	H	H	H	A	A	H	H	H	NA	B	H	H	H	H	A	NA	A	A	A	A	B	H	A	NA	H	H	B	B	A	NA	H
CA.10X.chr1_38226398	1	38226398	H	A	A	B	A	NA	H	B	H	A	B	H	B	H	A	H	B	B	H	H	H	H	H	NA	H	B	H	H	H	H	NA	H	A	H	A	H	B	H	A	H	H	H	B	NA	A	H	H
CA.10X.chr1_41512757	1	41512757	H	A	H	H	A	B	B	B	H	A	NA	H	B	H	A	H	B	B	H	H	H	H	H	H	H	B	H	H	H	H	A	H	A	NA	A	H	B	H	A	H	H	H	B	B	A	H	H
CA.10X.chr1_41537191	1	41537191	H	A	A	H	H	B	B	B	H	A	B	H	B	H	A	H	B	B	NA	A	H	H	H	H	H	NA	H	H	H	H	A	H	A	NA	A	H	B	H	A	H	H	H	B	NA	A	H	H
CA.10X.chr1_41537293	1	41537293	H	A	A	H	H	B	B	B	H	A	B	H	B	H	A	H	B	B	NA	A	H	H	H	H	H	B	H	H	H	H	A	H	A	NA	A	H	B	H	A	H	H	H	B	NA	A	H	H
CA.10X.chr1_42118875	1	42118875	H	NA	A	H	NA	B	B	B	A	A	B	H	B	H	A	H	B	B	H	NA	H	A	H	H	NA	B	H	H	H	NA	H	H	A	H	A	H	B	H	A	H	H	H	B	B	A	H	NA
CA.10X.chr1_44140779	1	44140779	NA	A	H	H	A	B	B	H	H	A	B	H	H	B	A	H	B	B	H	A	H	A	NA	H	H	H	H	A	NA	H	H	H	B	NA	NA	H	B	B	A	A	A	H	H	B	A	A	A
CA.10X.chr1_44141042	1	44141042	H	A	A	H	A	B	NA	H	H	A	B	H	B	H	A	H	B	B	H	A	H	A	H	H	H	B	H	NA	B	H	A	H	B	B	H	H	B	H	A	H	A	H	H	B	A	A	H
CA.10X.chr1_44173480	1	44173480	H	A	A	H	A	B	B	B	H	A	NA	NA	B	H	A	H	B	B	H	A	H	A	B	H	H	H	H	H	B	H	A	H	B	B	NA	H	B	H	A	H	H	H	H	B	A	A	H
CA.10X.chr1_44173544	1	44173544	H	A	A	H	A	B	B	B	H	A	H	NA	B	H	A	H	B	B	H	A	H	A	B	H	H	H	H	H	B	H	A	H	B	B	H	H	B	H	A	H	H	H	H	B	A	A	H
CA.10X.chr1_44173552	1	44173552	H	NA	A	H	A	B	B	B	H	A	H	H	B	H	A	H	B	B	H	A	H	A	B	H	H	H	H	H	B	H	A	H	B	B	A	H	B	H	A	H	H	H	H	B	A	A	H
CA.10X.chr1_44173584	1	44173584	H	A	A	H	A	B	B	B	H	A	H	H	B	H	A	H	B	B	H	A	H	A	B	H	H	H	H	H	B	H	A	H	B	B	A	H	B	H	A	H	H	H	H	B	A	A	H
CA.10X.chr1_46095349	1	46095349	H	A	A	H	H	B	NA	H	H	A	H	H	B	B	A	H	B	B	B	A	H	A	NA	H	H	B	H	H	B	H	A	A	B	B	H	H	B	H	A	H	H	H	B	B	A	A	H
CA.10X.chr1_46210443	1	46210443	H	A	A	H	A	B	NA	B	A	A	H	H	B	B	A	H	B	B	H	A	H	A	H	NA	H	H	H	NA	B	H	A	H	B	B	H	H	NA	A	A	H	H	A	B	B	A	A	H
CA.10X.chr1_46210695	1	46210695	H	A	A	H	A	B	NA	B	A	A	H	H	B	B	A	H	B	B	H	A	H	A	H	H	H	H	H	NA	B	H	A	H	B	B	H	H	NA	A	A	H	H	A	B	B	A	A	H
CA.10X.chr1_46308139	1	46308139	H	A	A	H	A	B	B	H	H	A	H	H	B	B	A	H	B	B	NA	A	H	A	NA	NA	H	B	H	H	B	H	A	H	B	B	H	H	B	H	A	H	H	H	B	H	A	NA	H
CA.10X.chr1_46308144	1	46308144	H	A	A	H	A	B	B	H	H	A	H	H	B	B	A	H	B	B	NA	A	H	A	NA	NA	H	B	H	H	B	H	A	H	B	B	H	H	B	H	A	H	H	H	B	H	A	NA	H
CA.10X.chr1_46355432	1	46355432	H	A	A	H	A	B	NA	B	H	A	H	H	B	B	A	H	B	B	H	A	H	A	H	H	H	B	H	NA	B	H	A	A	B	B	H	H	H	H	A	H	NA	A	B	B	A	A	H
CA.10X.chr1_46355447	1	46355447	H	A	A	H	A	B	NA	B	H	A	H	H	B	B	A	H	B	B	H	A	H	A	H	H	H	B	H	NA	B	H	A	A	B	B	H	H	H	H	A	H	NA	A	B	B	A	A	H
CA.10X.chr1_46355557	1	46355557	H	A	A	H	A	B	B	B	H	A	H	H	B	B	A	H	B	B	H	A	H	A	H	H	H	B	H	H	B	H	A	A	B	B	H	H	H	H	A	H	NA	A	B	B	A	A	H
CA.10X.chr1_46828559	1	46828559	H	A	H	H	NA	B	NA	H	H	A	H	H	B	H	A	H	B	B	H	A	H	A	B	H	H	B	H	H	B	H	NA	H	B	B	H	H	B	H	A	H	NA	H	B	NA	A	A	H
CA.10X.chr1_46868119	1	46868119	H	A	A	H	A	B	NA	B	H	A	H	H	B	B	A	H	B	B	H	A	H	A	H	B	H	H	NA	H	NA	H	A	A	B	B	H	H	H	H	A	H	H	H	B	B	A	A	H
CA.10X.chr1_47506028	1	47506028	A	A	A	H	NA	B	B	B	A	A	H	H	B	B	A	H	B	B	H	A	H	A	H	H	H	B	H	H	B	H	A	A	B	NA	H	H	H	H	A	H	H	H	B	NA	A	A	H
CA.10X.chr1_50377277	1	50377277	A	A	A	H	A	H	B	B	H	A	H	NA	H	H	A	H	B	H	H	A	H	A	NA	H	H	B	H	H	B	H	H	A	B	NA	B	H	NA	H	A	H	NA	H	B	NA	A	A	A
CA.10X.chr1_52047856	1	52047856	A	A	A	H	A	H	NA	B	H	A	A	H	B	B	A	B	B	H	NA	H	H	A	NA	H	H	B	H	A	H	H	A	A	B	B	B	H	B	H	A	H	B	A	B	B	A	A	A
CA.10X.chr1_52089374	1	52089374	A	A	A	H	A	H	NA	B	H	A	H	H	B	B	A	NA	B	NA	H	A	H	A	H	NA	A	B	H	H	B	H	A	NA	B	B	B	H	NA	H	A	H	H	H	B	B	A	A	A
CA.10X.chr1_53384071	1	53384071	A	A	H	H	A	H	NA	B	H	A	H	H	B	B	A	H	B	B	H	NA	H	A	NA	A	H	B	H	H	B	H	A	H	B	B	B	H	B	H	A	H	H	H	B	B	A	A	A
CA.10X.chr1_53957119	1	53957119	A	A	A	NA	A	H	NA	B	H	A	H	H	B	B	A	H	B	B	H	A	H	A	NA	NA	H	B	H	H	B	H	A	H	B	B	B	H	H	H	A	H	H	H	B	B	A	A	A
CA.10X.chr1_54115543	1	54115543	A	A	A	H	A	H	NA	B	A	A	H	H	B	B	A	H	B	B	H	A	H	A	H	H	NA	B	NA	A	B	H	NA	A	B	B	B	H	B	H	A	H	H	H	B	NA	A	A	A
CA.10X.chr1_54681430	1	54681430	A	A	A	H	A	H	B	B	H	A	H	H	B	B	NA	H	B	B	H	H	H	A	NA	H	H	B	H	NA	B	H	H	A	B	B	B	H	B	H	A	H	H	H	B	NA	A	A	A
CA.10X.chr1_54713568	1	54713568	A	A	A	H	A	H	H	B	A	A	H	H	B	B	A	H	B	B	H	NA	H	A	H	NA	H	NA	H	H	B	H	H	A	B	NA	B	H	NA	H	A	H	H	H	B	B	A	A	A
CA.10X.chr1_54885096	1	54885096	A	NA	H	B	A	H	NA	B	NA	A	H	H	B	NA	A	H	B	B	H	A	H	A	NA	H	H	B	H	H	H	H	A	A	B	B	B	H	B	H	A	H	H	A	B	B	A	A	A
CA.10X.chr1_54885114	1	54885114	A	NA	H	B	NA	H	NA	B	NA	A	H	H	B	NA	A	H	B	B	H	A	H	A	NA	H	H	B	H	H	H	H	A	A	B	B	B	H	B	H	A	H	H	A	B	B	A	A	A
CA.10X.chr1_54890584	1	54890584	A	A	A	H	A	H	B	NA	H	A	H	H	B	B	A	H	B	B	H	NA	H	A	H	H	H	B	H	H	B	H	A	A	B	B	B	H	B	H	A	H	H	H	B	B	A	A	A
CA.10X.chr1_54890598	1	54890598	A	A	A	H	A	H	B	NA	H	A	H	H	B	B	A	H	B	B	H	NA	H	A	H	H	H	B	H	H	B	H	A	A	B	B	B	H	B	H	A	H	H	H	B	B	A	A	A
CA.10X.chr1_54890623	1	54890623	A	A	A	H	A	H	B	NA	H	A	H	H	B	B	A	H	B	B	H	A	H	A	H	H	H	B	H	H	B	H	A	A	B	B	B	H	B	H	A	H	H	H	B	B	A	A	A
CA.10X.chr1_54894082	1	54894082	A	A	A	H	A	H	NA	H	NA	A	H	H	H	B	A	NA	B	B	H	A	H	A	H	NA	H	B	H	H	B	H	A	H	B	B	B	H	B	H	A	H	H	H	B	NA	A	A	A
CA.10X.chr1_54894145	1	54894145	A	A	A	H	A	H	NA	H	H	A	H	H	NA	B	A	NA	B	B	H	A	H	A	H	NA	H	B	H	H	B	H	A	H	B	B	B	H	B	H	A	H	H	H	B	NA	A	A	A
CA.10X.chr1_54894147	1	54894147	A	A	A	H	A	H	NA	H	A	A	H	H	H	B	A	NA	B	B	H	A	H	A	H	NA	H	B	H	H	B	H	A	H	B	B	B	H	B	H	A	H	H	H	B	NA	A	A	A
CA.10X.chr1_54894179	1	54894179	A	A	A	H	A	H	B	B	H	A	H	H	H	B	A	H	B	B	H	A	H	A	H	NA	NA	B	H	H	B	H	A	H	B	B	B	H	B	H	A	H	H	H	B	NA	A	A	A
CA.10X.chr1_54898361	1	54898361	A	A	H	H	A	H	NA	B	H	A	H	H	H	B	A	H	B	H	H	A	H	A	H	H	H	B	H	H	B	H	A	H	B	B	B	H	B	H	A	H	H	H	B	H	A	A	A
CA.10X.chr1_54898379	1	54898379	A	A	H	H	A	H	NA	B	H	A	H	H	H	B	A	H	B	H	H	A	H	A	H	H	H	B	H	H	B	H	A	H	B	B	B	H	B	H	A	H	H	H	B	H	A	A	A
CA.10X.chr1_54903396	1	54903396	A	A	H	H	A	H	A	H	H	A	H	H	NA	B	A	H	B	B	H	A	H	A	H	H	H	B	H	H	B	H	A	A	B	NA	B	H	B	B	A	H	H	NA	B	B	A	A	A
CA.10X.chr1_54919643	1	54919643	A	A	A	H	NA	B	B	B	H	A	H	H	B	B	A	NA	B	B	H	A	H	A	NA	NA	H	B	H	H	B	H	H	H	B	B	B	H	B	H	A	H	H	H	B	B	A	A	H
CA.10X.chr1_54919665	1	54919665	A	A	A	H	NA	B	B	B	H	A	H	H	B	B	A	NA	B	B	H	A	H	A	H	NA	H	B	H	NA	B	H	H	H	B	B	B	H	B	H	A	H	H	H	B	B	A	A	H
CA.10X.chr1_54919666	1	54919666	A	A	A	H	NA	B	B	B	H	A	H	H	B	B	A	NA	B	B	H	A	H	A	H	NA	H	B	H	NA	B	H	H	H	B	B	B	H	B	H	A	H	H	H	B	B	A	A	H
CA.10X.chr1_54972804	1	54972804	NA	A	H	H	A	H	B	B	A	A	H	B	B	B	A	A	B	B	H	A	B	A	NA	H	H	NA	H	H	B	H	A	A	B	B	B	H	B	H	A	H	B	H	B	B	A	A	A
CA.10X.chr1_55387327	1	55387327	A	A	H	NA	A	H	NA	B	H	A	H	H	B	B	A	H	B	B	NA	H	H	A	B	H	H	B	H	H	B	H	A	H	B	B	B	H	B	H	A	H	H	H	B	B	A	A	A
CA.10X.chr1_55387482	1	55387482	A	A	H	NA	A	H	NA	B	H	A	H	H	B	B	A	H	B	B	NA	H	H	A	B	H	H	B	H	NA	B	H	A	A	B	B	B	H	B	H	A	H	H	H	B	B	A	A	A
CA.10X.chr1_55431230	1	55431230	A	A	A	H	A	H	B	H	H	A	H	H	B	B	A	H	B	B	H	A	H	A	H	H	H	B	H	H	B	H	H	A	B	B	B	H	B	NA	A	H	H	H	B	B	A	A	NA
CA.10X.chr1_55439988	1	55439988	A	A	A	H	A	H	B	NA	H	A	H	H	B	B	A	H	B	B	H	A	H	A	H	H	H	B	H	H	B	H	A	H	B	NA	B	H	B	H	A	H	H	H	B	B	A	A	A
CA.10X.chr1_55439989	1	55439989	A	A	A	H	A	H	B	NA	H	A	H	H	B	B	A	H	B	B	H	A	H	A	H	H	H	B	H	H	B	H	A	H	B	NA	B	H	NA	H	A	H	H	H	B	B	A	A	A
CA.10X.chr1_55491872	1	55491872	A	A	H	H	A	H	B	H	H	A	H	NA	B	B	A	H	B	B	H	A	H	A	NA	H	H	B	H	H	B	H	A	A	B	B	B	H	NA	H	A	H	H	H	B	B	A	A	A
CA.10X.chr1_55491949	1	55491949	A	A	H	H	A	H	B	H	H	A	H	H	B	B	A	H	B	B	H	A	H	A	B	H	H	B	H	H	B	H	A	A	B	B	B	H	H	H	A	H	H	H	B	B	A	A	A
CA.10X.chr1_55491959	1	55491959	A	A	H	H	A	H	B	H	H	A	H	H	B	B	A	H	B	B	H	A	H	A	B	H	H	B	H	H	B	H	A	A	B	B	B	H	H	H	A	H	H	H	B	B	A	A	A
CA.10X.chr1_55492046	1	55492046	A	A	H	H	A	H	B	B	H	A	H	H	B	B	A	H	B	B	H	A	H	A	NA	H	H	B	H	H	B	H	A	A	B	B	B	H	H	H	A	H	H	H	B	B	A	A	A
CA.10X.chr1_55674068	1	55674068	A	A	A	H	A	H	NA	B	H	A	H	H	B	B	A	H	B	B	H	A	H	A	H	H	NA	B	H	H	B	H	A	A	B	NA	B	H	B	H	A	H	NA	H	B	B	A	A	A
CA.10X.chr1_55679772	1	55679772	A	A	A	H	A	H	NA	B	A	A	H	H	H	NA	A	A	B	B	H	NA	H	A	H	H	H	B	H	H	B	H	A	A	B	B	B	H	B	H	H	H	H	H	B	NA	A	A	A
CA.10X.chr1_55808274	1	55808274	A	A	A	H	A	H	NA	NA	H	A	H	H	B	B	A	H	B	NA	H	H	NA	A	H	H	H	B	H	H	B	H	A	A	B	NA	B	H	B	H	A	H	H	H	B	B	A	A	A
CA.10X.chr1_55808285	1	55808285	A	A	A	H	A	H	NA	B	H	A	H	H	B	B	A	H	B	NA	H	H	NA	A	H	H	H	B	H	H	B	H	A	A	B	NA	B	NA	B	H	A	H	H	H	B	B	A	A	A
CA.10X.chr1_55808286	1	55808286	A	A	A	H	A	H	NA	B	H	A	H	H	B	B	A	H	B	NA	H	H	NA	A	H	H	H	B	H	H	B	H	A	A	B	NA	B	H	B	H	A	H	H	H	B	B	A	A	A
CA.10X.chr1_55808342	1	55808342	A	A	A	H	A	H	NA	B	H	A	H	H	B	B	A	H	B	NA	H	H	NA	A	H	H	H	B	H	H	B	H	A	A	B	NA	B	H	B	H	A	H	H	H	B	B	A	A	A
CA.10X.chr1_55808357	1	55808357	A	A	A	H	A	H	NA	B	H	A	H	H	B	B	A	H	B	NA	H	H	NA	A	H	H	H	B	H	H	B	H	A	A	B	NA	B	H	B	H	A	H	H	H	B	B	A	A	A
CA.10X.chr1_55820030	1	55820030	A	A	A	H	A	H	H	B	H	A	H	H	B	B	A	A	B	B	H	A	H	A	NA	H	H	NA	H	A	H	H	A	A	B	B	B	H	B	H	A	H	H	H	B	B	A	A	A
CA.10X.chr1_55820147	1	55820147	A	A	NA	H	A	H	H	B	H	A	H	H	B	B	A	H	B	B	H	A	H	A	H	H	H	NA	H	A	NA	H	A	A	B	NA	B	H	B	H	A	H	H	H	B	B	A	A	A
CA.10X.chr1_55822029	1	55822029	A	A	A	H	A	H	NA	NA	H	A	H	H	B	B	A	H	B	B	H	A	H	A	B	H	H	B	H	H	B	H	A	H	B	B	B	H	B	H	A	H	H	H	B	B	A	A	A
CA.10X.chr1_55837290	1	55837290	A	A	H	H	A	H	B	B	A	A	H	H	B	B	A	NA	B	B	NA	H	H	A	H	NA	H	B	H	H	B	H	H	A	B	B	B	H	NA	H	A	H	H	NA	B	NA	A	A	A
CA.10X.chr1_55837311	1	55837311	A	A	H	H	A	H	B	B	A	A	H	H	B	B	A	H	B	B	NA	NA	H	A	H	NA	H	B	H	H	B	H	H	A	B	B	B	H	H	H	A	H	H	H	B	NA	A	A	A
CA.10X.chr1_55882783	1	55882783	A	A	A	H	A	H	B	B	H	A	H	H	B	B	NA	H	B	B	H	A	H	A	B	H	H	B	H	NA	B	H	A	H	B	NA	B	H	B	H	A	H	H	H	B	NA	A	A	A
CA.10X.chr1_55882786	1	55882786	A	A	A	H	A	H	B	B	H	A	H	H	B	B	A	H	B	B	H	A	H	A	B	H	H	B	H	NA	B	H	A	H	B	NA	B	H	B	H	A	H	H	H	B	NA	A	A	A
CA.10X.chr1_55882798	1	55882798	A	A	A	H	A	H	B	H	H	A	H	H	B	H	A	H	B	B	H	A	H	A	B	H	H	B	H	H	B	H	A	H	B	NA	B	H	B	H	A	H	H	H	B	NA	A	A	A
CA.10X.chr1_55891405	1	55891405	A	A	H	H	NA	H	B	B	A	A	H	H	B	B	A	H	B	B	H	H	H	A	H	A	B	B	H	H	B	H	A	A	B	B	B	H	B	H	A	H	A	NA	B	H	A	A	A
CA.10X.chr1_55891464	1	55891464	A	A	H	H	NA	H	NA	B	A	A	H	H	B	B	A	H	B	B	H	NA	H	A	H	A	B	B	H	H	B	H	A	H	B	B	B	H	B	NA	A	H	A	H	B	NA	A	A	A
CA.10X.chr1_55891509	1	55891509	A	A	H	H	NA	H	NA	B	A	A	H	H	B	B	A	H	B	B	H	H	H	A	H	A	B	B	H	H	B	H	A	H	B	B	B	H	B	H	A	H	A	H	B	NA	A	A	A
CA.10X.chr1_55906762	1	55906762	A	A	A	H	H	H	B	B	H	A	H	H	B	B	A	H	B	H	H	A	H	A	NA	H	A	B	NA	A	B	NA	A	A	B	B	B	H	B	H	A	H	H	H	B	NA	A	A	A
CA.10X.chr1_55906822	1	55906822	A	A	A	H	H	NA	B	B	H	A	H	H	B	B	A	H	B	H	H	A	H	A	NA	H	A	B	NA	A	B	NA	A	A	B	B	B	H	B	H	A	H	H	H	B	NA	A	A	A
CA.10X.chr1_55909814	1	55909814	A	A	A	H	A	H	NA	H	NA	A	H	NA	B	NA	A	H	B	B	H	A	H	A	NA	A	H	B	A	H	H	H	A	A	B	NA	B	H	H	H	A	H	H	H	B	B	A	A	A
CA.10X.chr1_55909819	1	55909819	A	A	A	H	A	H	NA	H	H	A	H	A	B	NA	A	H	B	B	H	A	H	A	NA	A	H	B	NA	H	H	H	A	A	B	NA	B	H	H	H	A	H	H	H	B	B	A	A	A
CA.10X.chr1_55909902	1	55909902	A	A	A	H	A	H	NA	H	H	A	H	H	B	NA	A	H	B	B	H	A	H	A	NA	A	H	B	H	H	H	H	A	A	B	NA	B	H	H	H	A	H	H	H	B	B	A	A	A
CA.10X.chr1_55937104	1	55937104	A	A	H	H	H	H	B	B	H	A	H	H	B	B	A	H	B	B	H	A	H	A	H	H	H	B	H	H	B	H	A	A	B	B	B	H	B	H	A	B	NA	H	B	B	A	A	A
CA.10X.chr1_55937121	1	55937121	A	A	H	H	H	H	B	B	H	A	H	H	B	B	A	H	B	B	H	A	H	A	H	H	H	B	H	H	B	H	A	A	B	B	B	H	B	H	A	B	NA	H	B	B	A	NA	A
CA.10X.chr1_55937129	1	55937129	A	A	H	H	H	H	B	B	H	A	H	H	B	B	A	H	B	B	H	A	H	A	H	H	H	B	H	H	B	H	A	A	B	B	B	H	B	H	A	B	NA	H	B	B	A	A	A
CA.10X.chr1_55958627	1	55958627	A	A	A	H	A	H	H	B	H	A	H	H	B	B	A	H	B	B	H	A	H	A	H	H	H	B	H	H	B	H	A	A	B	B	B	H	B	H	A	H	H	H	B	B	A	A	H
CA.10X.chr1_55958632	1	55958632	A	A	A	H	A	H	H	B	H	A	H	H	B	B	A	H	B	B	H	A	H	A	H	H	H	B	H	H	B	H	A	A	B	B	B	H	B	H	A	H	H	H	B	B	A	A	H
CA.10X.chr1_55958700	1	55958700	A	A	A	H	A	H	B	B	H	A	H	H	B	B	A	H	B	B	H	A	H	A	H	H	H	B	H	H	B	A	A	A	B	B	B	H	B	H	A	H	H	H	B	B	A	A	H
CA.10X.chr1_55958765	1	55958765	A	A	A	H	A	H	B	B	H	A	H	H	B	B	A	H	B	B	H	A	H	A	H	H	H	B	H	H	B	H	A	A	B	B	B	H	B	NA	NA	H	H	H	B	B	A	A	H
CA.10X.chr1_55958766	1	55958766	A	A	A	H	A	H	B	B	H	A	H	H	B	B	A	H	B	B	H	A	H	A	H	H	H	B	H	H	B	A	A	A	B	B	B	H	B	H	A	H	H	H	B	B	A	A	H
CA.10X.chr1_55961744	1	55961744	A	A	A	B	NA	H	NA	B	H	A	H	H	B	B	A	H	B	B	H	A	H	A	B	H	H	B	H	H	B	H	A	A	B	B	B	H	B	H	A	H	H	H	B	B	A	A	A
CA.10X.chr1_55961749	1	55961749	A	A	A	B	NA	H	NA	B	H	A	H	H	B	B	A	H	B	B	H	A	H	A	B	H	H	B	H	H	B	H	A	A	B	B	B	H	B	H	A	H	H	H	B	B	A	A	A
CA.10X.chr1_55961786	1	55961786	A	A	A	B	NA	H	NA	B	H	A	H	H	B	B	A	NA	B	B	H	A	H	A	B	H	H	B	H	H	B	H	A	A	B	B	B	H	B	H	A	H	H	H	B	B	A	A	A
CA.10X.chr1_55961903	1	55961903	A	A	A	B	NA	H	B	B	H	A	H	H	B	B	A	NA	B	B	H	A	H	A	B	H	H	B	H	H	B	H	A	A	B	B	B	H	B	H	A	H	H	H	B	B	A	A	A
CA.10X.chr1_55961952	1	55961952	A	A	A	B	NA	H	B	B	H	A	H	H	B	B	A	NA	B	B	H	A	H	A	B	H	H	B	H	H	B	H	A	A	B	B	B	H	B	H	A	H	H	H	B	B	A	A	A
CA.10X.chr1_55961955	1	55961955	A	A	A	B	NA	H	B	B	H	A	H	H	B	B	A	NA	B	B	H	A	H	A	B	H	H	B	H	H	B	H	A	A	B	B	B	H	B	H	A	H	H	H	B	B	A	A	A
CA.10X.chr1_55962000	1	55962000	A	A	A	B	NA	H	B	B	H	A	H	H	B	B	A	NA	B	B	H	A	H	A	B	H	H	B	H	H	B	H	A	A	B	B	B	H	B	H	A	H	H	H	B	B	A	A	A
CA.10X.chr1_56027853	1	56027853	A	A	A	H	A	H	B	H	H	A	H	H	B	H	A	H	B	B	H	A	H	A	H	H	H	B	H	H	B	H	A	A	B	NA	B	H	NA	H	A	H	H	H	B	B	A	A	A
CA.10X.chr1_56027961	1	56027961	A	A	A	H	A	H	B	B	H	A	H	H	B	B	A	H	B	B	H	A	H	A	H	H	H	B	H	H	B	H	A	A	B	B	B	H	H	H	A	H	H	H	B	B	A	A	A
CA.10X.chr1_56028035	1	56028035	A	A	A	H	A	H	B	B	H	A	H	H	B	B	A	H	B	B	H	A	H	A	H	H	H	B	H	H	B	H	A	A	B	NA	B	H	H	H	A	H	H	H	B	B	A	A	A
CA.10X.chr1_56101391	1	56101391	A	A	A	H	A	H	B	H	H	A	H	H	B	B	A	A	B	B	B	A	H	A	A	H	B	B	H	H	H	H	NA	A	B	B	B	H	B	NA	A	H	H	H	B	H	A	A	NA
CA.10X.chr1_56101408	1	56101408	A	A	A	H	A	H	B	H	H	A	H	H	B	B	A	A	B	B	B	A	H	A	A	H	B	B	H	H	H	H	NA	A	B	B	B	H	B	NA	A	H	H	H	B	H	A	A	H
CA.10X.chr1_56112201	1	56112201	A	A	A	H	A	H	B	B	H	A	H	H	B	B	A	H	B	B	H	NA	H	A	H	H	H	B	H	NA	B	H	A	H	B	NA	B	H	B	A	A	H	H	H	B	H	A	A	A
CA.10X.chr1_56112324	1	56112324	A	A	A	H	A	H	B	B	H	A	H	H	B	B	A	H	B	B	NA	H	H	A	NA	H	H	B	H	NA	B	H	A	NA	B	NA	B	H	B	A	A	H	H	H	B	H	A	A	A
CA.10X.chr1_56153526	1	56153526	A	H	A	H	A	H	B	B	H	A	H	H	B	B	A	H	B	B	H	A	NA	A	H	H	H	B	H	H	B	H	A	A	B	B	B	H	B	H	A	H	NA	H	B	B	A	A	A
CA.10X.chr1_56153643	1	56153643	A	A	A	H	A	H	B	B	H	A	H	H	B	B	A	H	B	B	H	A	NA	A	H	H	NA	B	H	H	B	H	A	A	B	B	B	H	B	H	A	H	NA	H	B	B	A	A	A
CA.10X.chr1_56175353	1	56175353	A	A	H	NA	A	H	NA	B	H	A	H	H	B	NA	A	H	B	B	H	A	H	A	NA	H	H	B	H	NA	B	H	A	A	B	B	B	H	B	H	A	H	H	H	B	B	A	A	A
CA.10X.chr1_56190326	1	56190326	A	A	A	H	A	H	B	H	A	A	H	H	B	B	A	H	B	B	H	A	H	A	NA	H	H	NA	H	H	B	H	A	A	B	B	B	H	H	A	A	H	A	H	B	H	A	A	H
CA.10X.chr1_56226681	1	56226681	A	A	A	H	A	H	B	B	H	A	H	H	B	B	A	H	B	B	H	A	H	A	NA	NA	H	B	H	H	B	H	A	H	B	B	B	H	B	H	A	H	H	H	B	B	A	A	A
CA.10X.chr1_56239952	1	56239952	A	A	A	H	A	H	B	B	H	A	H	H	B	B	A	B	B	H	H	A	H	A	H	H	H	B	H	H	B	H	H	H	B	NA	B	H	B	H	A	NA	H	A	B	B	A	A	A
CA.10X.chr1_56275496	1	56275496	A	A	A	H	A	NA	B	NA	H	A	B	H	B	B	A	H	B	H	H	H	H	A	H	A	H	B	H	H	B	H	A	H	B	NA	B	H	B	H	A	H	H	A	B	NA	A	A	A
CA.10X.chr1_56322397	1	56322397	A	A	A	NA	A	B	B	B	H	A	H	H	B	B	A	H	B	B	H	H	H	A	H	A	H	B	H	H	H	H	A	A	B	B	B	H	B	H	A	H	H	H	B	B	A	A	A
CA.10X.chr1_56333191	1	56333191	A	A	A	H	A	H	B	H	H	A	H	H	B	B	A	NA	B	B	H	A	H	A	H	H	H	B	H	H	B	A	A	A	B	B	B	H	B	H	A	NA	H	H	B	B	A	A	A
CA.10X.chr1_56333196	1	56333196	A	A	A	H	A	H	B	NA	H	A	H	H	B	B	A	NA	B	B	H	A	H	A	H	H	H	B	H	H	B	A	A	A	B	B	B	H	B	H	A	NA	H	H	B	B	A	A	A
CA.10X.chr1_56336031	1	56336031	A	NA	A	H	A	H	B	B	H	A	H	H	B	B	A	H	B	B	H	A	H	A	H	H	H	B	H	H	B	H	A	H	B	B	B	H	H	H	A	H	NA	H	B	B	A	A	A
CA.10X.chr1_56336062	1	56336062	A	NA	A	H	A	H	B	B	H	A	H	H	B	B	A	H	B	B	H	A	H	A	H	H	H	B	H	H	B	H	A	H	B	B	B	H	H	H	A	H	H	H	B	B	A	A	A
CA.10X.chr1_56336121	1	56336121	A	NA	A	H	A	H	B	B	H	A	H	H	B	B	A	H	B	B	H	A	H	A	H	H	H	NA	H	H	B	H	A	H	B	B	B	H	H	H	A	H	H	H	B	B	A	A	A
CA.10X.chr1_56336282	1	56336282	A	A	A	H	A	H	B	B	H	A	H	H	B	B	A	H	B	B	H	A	H	A	H	H	H	B	H	H	B	H	A	H	B	B	B	H	H	H	A	H	H	H	B	B	A	A	A
CA.10X.chr1_56354891	1	56354891	A	A	A	NA	NA	B	NA	B	H	A	H	NA	B	B	A	H	B	B	H	A	H	A	H	H	H	B	H	H	B	H	NA	A	B	B	B	H	B	H	A	B	H	H	B	B	A	A	A
CA.10X.chr1_56355217	1	56355217	A	A	A	H	A	H	B	B	H	A	H	H	B	B	A	H	B	B	H	A	H	A	NA	H	H	B	H	H	B	H	A	A	B	B	B	H	B	H	A	H	NA	H	B	B	A	A	A
CA.10X.chr1_56385896	1	56385896	A	A	A	H	A	H	B	B	H	A	H	H	B	B	A	H	B	B	H	H	H	A	A	H	H	B	H	H	B	H	A	A	B	B	B	H	B	A	A	H	H	H	B	B	A	A	A
CA.10X.chr1_56431587	1	56431587	A	A	NA	NA	A	H	NA	B	NA	A	H	H	B	B	A	H	B	B	H	A	H	A	B	H	H	B	H	NA	B	H	A	H	B	NA	B	H	B	H	A	H	H	H	B	B	A	A	A
CA.10X.chr1_56431624	1	56431624	A	A	H	H	A	H	NA	B	H	A	H	H	B	NA	A	H	B	B	H	A	H	A	B	H	H	B	H	NA	B	H	A	H	H	NA	B	H	B	H	A	H	H	H	B	B	A	A	A
CA.10X.chr1_56449481	1	56449481	A	A	A	H	A	H	B	B	H	A	B	H	B	B	A	NA	B	B	H	A	H	A	H	H	H	B	H	A	NA	H	A	A	B	B	B	H	B	A	A	H	NA	A	B	NA	A	A	A
CA.10X.chr1_56449482	1	56449482	A	A	A	H	A	H	B	B	H	A	B	H	B	B	A	NA	B	B	H	A	H	A	H	H	H	B	H	A	B	H	A	A	B	B	B	H	B	A	A	H	NA	A	B	NA	A	A	A
CA.10X.chr1_56449556	1	56449556	A	A	A	H	A	H	B	B	H	A	B	H	B	B	A	H	NA	B	NA	A	H	A	H	H	H	B	H	A	B	H	A	A	B	B	B	H	B	A	A	H	A	A	B	B	A	A	A
CA.10X.chr1_56473439	1	56473439	A	A	NA	H	A	H	H	H	A	A	H	H	B	B	A	H	NA	H	H	H	H	A	NA	NA	H	B	H	A	B	H	A	A	B	B	B	H	B	H	A	B	H	H	B	B	A	A	A
CA.10X.chr1_56482603	1	56482603	A	A	A	B	NA	H	B	B	H	A	H	H	B	B	NA	H	B	B	H	A	H	A	H	A	H	B	H	H	B	H	A	H	B	B	B	H	B	H	A	H	A	H	B	NA	A	A	A
CA.10X.chr1_56511501	1	56511501	A	A	A	H	A	H	NA	H	H	A	H	H	B	NA	A	H	B	B	H	A	H	A	H	NA	H	B	H	H	B	H	A	A	B	B	B	H	H	H	A	H	H	H	B	B	A	A	A
CA.10X.chr1_56511560	1	56511560	A	A	A	H	A	H	NA	B	H	A	H	H	B	B	A	H	B	B	H	A	H	A	H	NA	H	B	H	NA	B	H	A	A	B	B	B	H	H	H	A	H	H	H	B	B	A	A	A
CA.10X.chr1_56533800	1	56533800	A	A	A	H	A	H	B	B	H	A	H	H	B	B	A	NA	B	B	B	NA	H	A	H	H	H	NA	H	H	B	H	A	H	B	NA	B	H	B	H	A	NA	H	H	B	H	A	A	A
CA.10X.chr1_56538695	1	56538695	A	A	A	B	NA	H	NA	B	H	A	H	H	B	NA	A	A	B	B	NA	A	H	A	NA	NA	A	B	H	H	B	H	A	A	B	B	B	H	B	H	A	H	A	H	B	B	A	A	A
CA.10X.chr1_56553841	1	56553841	A	A	A	H	A	H	B	B	H	A	H	H	B	B	A	NA	B	NA	H	A	H	A	H	NA	H	B	H	H	B	H	A	NA	B	B	B	H	H	A	A	H	NA	H	B	B	A	A	H
CA.10X.chr1_56553872	1	56553872	A	A	A	H	A	H	B	B	H	A	H	H	B	B	A	NA	B	B	H	A	H	A	H	NA	H	B	H	H	B	H	A	A	B	B	B	H	H	A	A	H	NA	H	B	B	A	A	NA
CA.10X.chr1_56553874	1	56553874	A	A	A	H	A	H	B	B	H	A	H	H	B	B	A	NA	B	B	H	A	H	A	H	NA	H	B	H	H	B	H	A	A	B	B	B	H	H	A	A	H	NA	H	B	B	A	A	H
CA.10X.chr1_56589824	1	56589824	A	A	A	H	A	H	B	B	H	A	H	H	B	B	A	B	B	B	H	A	H	A	A	H	H	B	H	H	B	H	H	A	B	B	B	H	B	H	A	H	NA	H	B	B	A	A	H
CA.10X.chr1_56589829	1	56589829	A	A	A	H	A	H	B	B	H	A	H	H	B	B	A	B	B	B	NA	A	H	A	A	H	H	B	H	H	B	H	NA	A	B	B	B	H	B	H	A	H	NA	H	B	B	A	A	H
CA.10X.chr1_56589841	1	56589841	A	A	A	H	A	H	B	B	H	A	H	H	B	B	A	B	B	B	H	A	H	A	A	H	H	B	H	H	B	H	NA	A	B	B	B	H	B	H	A	H	NA	H	B	B	A	A	H
CA.10X.chr1_56599025	1	56599025	A	A	A	H	A	H	NA	B	H	A	H	H	B	B	A	H	B	B	B	A	H	A	NA	NA	H	NA	H	H	B	H	NA	NA	B	B	B	H	B	H	A	H	H	H	B	B	A	A	H
CA.10X.chr1_56599065	1	56599065	A	A	A	H	A	H	NA	B	H	A	H	H	B	B	A	H	B	B	B	A	NA	A	NA	H	H	H	H	H	B	H	H	NA	B	B	B	H	B	H	A	H	H	H	B	B	A	A	H
CA.10X.chr1_56600588	1	56600588	A	A	A	H	A	H	B	B	H	A	H	H	B	B	A	B	B	B	H	A	H	A	NA	A	H	B	H	H	B	H	H	NA	B	B	B	H	B	NA	A	H	H	H	B	B	A	A	NA
CA.10X.chr1_56607864	1	56607864	A	A	A	H	A	H	B	B	H	A	H	H	B	B	A	H	B	H	H	A	H	A	NA	NA	H	B	H	H	H	H	H	A	NA	B	B	H	B	H	A	H	H	H	B	B	A	H	A
CA.10X.chr1_56613349	1	56613349	A	NA	A	H	A	H	NA	B	H	A	NA	A	B	B	A	B	B	B	H	A	H	A	H	H	H	B	H	H	B	H	A	A	B	NA	B	H	B	H	A	H	H	H	B	B	A	A	H
CA.10X.chr1_56616613	1	56616613	A	A	A	H	A	H	NA	NA	H	A	H	H	B	B	A	H	B	H	H	A	H	A	NA	H	H	B	H	H	B	H	A	NA	B	B	B	H	B	H	A	H	H	H	B	B	A	A	A
CA.10X.chr1_56616713	1	56616713	A	A	A	H	A	H	NA	NA	H	A	H	H	B	B	A	H	B	NA	H	A	H	A	NA	H	H	B	H	H	B	H	A	NA	B	B	B	H	B	H	A	H	H	H	B	B	A	A	A
CA.10X.chr1_56616728	1	56616728	A	A	A	H	A	H	NA	H	H	A	H	H	B	B	A	H	B	NA	H	A	H	A	NA	H	H	B	H	H	B	H	A	NA	B	B	B	H	B	H	A	H	H	H	B	B	A	A	A
CA.10X.chr1_56616782	1	56616782	A	A	A	H	A	H	NA	H	H	A	H	H	B	B	A	H	B	H	H	A	H	A	NA	H	H	B	H	H	B	H	A	NA	B	B	B	H	B	H	A	H	H	H	B	B	A	A	A
CA.10X.chr1_56625011	1	56625011	A	A	A	H	A	H	B	B	H	A	H	H	B	B	A	H	B	B	H	A	H	A	H	H	NA	B	H	H	B	H	H	A	B	B	B	H	B	H	A	H	H	H	B	B	A	A	A
CA.10X.chr1_56625040	1	56625040	A	A	A	H	A	H	B	B	H	A	H	H	B	B	A	H	B	B	H	A	H	A	H	H	NA	B	H	H	B	H	H	A	B	B	B	H	B	H	A	H	H	H	B	B	A	A	A
CA.10X.chr1_56625106	1	56625106	A	A	A	H	A	H	B	B	H	A	H	H	B	B	A	H	B	B	H	A	H	A	H	H	NA	B	H	H	B	H	H	A	B	B	B	H	B	H	A	H	H	H	B	B	A	A	A
CA.10X.chr1_56625196	1	56625196	A	A	A	H	A	H	B	B	H	A	H	H	B	B	A	H	B	B	H	A	H	A	H	H	NA	B	H	H	B	H	H	A	B	B	B	H	B	H	A	H	H	H	B	B	A	A	A
CA.10X.chr1_56629802	1	56629802	A	A	A	H	A	H	B	B	H	A	H	H	B	B	A	H	B	B	H	A	B	A	H	H	H	B	H	A	B	H	A	A	NA	NA	B	H	B	H	A	H	H	H	B	B	A	A	A
CA.10X.chr1_56629810	1	56629810	A	A	A	H	A	H	B	B	H	A	H	H	B	B	A	H	B	B	H	A	B	A	H	H	H	B	H	A	B	H	A	A	NA	NA	B	H	B	H	A	H	H	H	B	B	A	A	A
CA.10X.chr1_56629818	1	56629818	A	A	A	H	A	H	B	B	H	A	H	H	B	B	A	H	B	B	H	A	B	A	H	H	H	B	H	A	B	H	A	A	NA	NA	B	H	B	H	A	H	H	H	B	B	A	A	A
CA.10X.chr1_56637050	1	56637050	A	A	H	H	A	H	NA	B	A	A	B	H	B	B	A	H	B	B	H	A	H	A	H	NA	H	B	A	A	B	H	H	A	B	B	B	H	B	H	A	H	H	H	B	B	A	A	A
CA.10X.chr1_57425920	1	57425920	A	A	A	H	A	H	H	B	H	A	H	H	B	B	A	H	B	B	H	H	H	A	H	H	H	B	B	H	B	H	A	A	B	B	B	H	B	H	A	H	H	H	B	B	A	A	NA
CA.10X.chr1_58834428	1	58834428	A	A	A	H	A	H	NA	B	A	A	H	H	NA	NA	A	H	B	B	H	A	B	A	H	H	H	B	H	H	NA	H	A	A	B	B	B	H	B	H	A	H	H	H	B	B	A	A	A
CA.10X.chr1_58939849	1	58939849	A	A	A	H	NA	H	B	B	A	A	H	H	B	B	A	H	B	B	H	A	H	A	H	H	H	B	H	H	B	H	A	A	B	NA	B	H	H	H	A	H	H	H	B	NA	A	A	A
CA.10X.chr1_60407171	1	60407171	A	A	A	H	A	H	B	H	H	A	H	H	B	B	A	NA	B	H	H	A	H	A	NA	H	H	B	H	H	H	A	H	H	B	B	B	H	H	H	A	NA	H	H	B	B	A	A	A
CA.10X.chr1_60770338	1	60770338	A	A	A	H	A	H	NA	B	H	A	H	H	B	B	A	H	B	B	H	H	H	A	B	NA	H	B	H	H	B	H	A	A	B	B	B	H	B	H	A	H	H	H	B	B	A	A	A
CA.10X.chr1_60936584	1	60936584	A	A	H	A	A	H	NA	B	H	A	H	H	B	NA	A	H	B	B	H	A	H	A	H	H	NA	B	H	A	B	H	A	A	B	B	B	H	B	H	A	H	H	H	B	B	A	A	A
CA.10X.chr1_62013930	1	62013930	A	A	A	H	A	H	H	B	H	A	H	H	B	B	A	H	B	B	H	H	H	A	B	H	B	B	H	A	B	H	A	A	B	B	B	H	B	H	A	H	H	H	B	B	A	A	A
CA.10X.chr1_63621060	1	63621060	A	A	H	H	A	H	NA	H	H	A	H	H	B	B	A	H	B	B	H	H	H	A	H	B	H	B	B	A	H	A	A	A	B	B	B	H	B	H	A	H	A	H	B	B	A	A	A
CA.10X.chr1_64648719	1	64648719	A	A	A	H	A	H	B	H	H	A	H	H	B	B	A	H	B	B	H	A	H	A	H	A	H	B	H	A	B	H	A	NA	B	B	B	H	H	H	A	H	H	H	B	H	A	A	A
CA.10X.chr1_64648740	1	64648740	A	A	A	H	A	H	B	NA	H	A	H	H	B	B	A	H	B	B	H	A	H	A	H	NA	H	B	H	NA	B	H	A	NA	B	B	B	H	H	H	A	H	H	H	B	H	A	A	A
CA.10X.chr1_64648744	1	64648744	A	A	A	H	A	H	B	NA	H	A	H	H	B	B	A	H	B	B	H	A	H	A	H	NA	H	B	H	NA	B	H	A	H	B	B	B	H	H	H	A	H	H	H	B	H	A	A	A
CA.10X.chr1_64648813	1	64648813	A	A	A	H	A	H	B	NA	H	A	H	H	B	B	A	H	B	B	H	A	H	A	H	NA	H	B	H	NA	B	H	A	NA	B	B	B	H	H	H	A	H	H	H	B	H	A	A	A
CA.10X.chr1_64862312	1	64862312	A	A	A	H	A	H	NA	B	H	A	H	H	B	B	A	H	B	NA	H	A	H	A	H	NA	H	B	H	NA	B	H	H	A	B	B	B	H	H	H	A	H	H	H	B	NA	A	A	A
CA.10X.chr1_64862357	1	64862357	A	A	A	H	A	H	B	B	H	A	H	H	B	B	A	H	B	NA	H	A	H	A	H	B	H	B	H	H	B	H	NA	A	B	B	B	H	H	H	A	H	H	H	B	NA	A	A	A
CA.10X.chr1_65014708	1	65014708	A	A	A	H	A	H	B	B	H	A	H	B	B	B	A	H	B	B	H	H	H	A	H	H	H	B	H	H	B	H	H	H	B	B	B	H	B	H	A	H	H	H	B	B	A	A	H
CA.10X.chr1_65014842	1	65014842	A	A	A	H	A	H	B	B	H	A	H	B	B	B	A	H	B	B	H	H	H	A	H	H	H	B	H	H	B	H	H	H	B	NA	B	H	NA	H	A	H	H	H	B	B	A	A	H
CA.10X.chr1_65018186	1	65018186	A	A	A	H	A	H	B	B	H	A	H	H	B	B	A	NA	B	B	H	H	H	A	H	H	H	B	H	A	B	H	A	A	B	B	B	H	B	H	A	A	H	H	B	NA	A	A	A
CA.10X.chr1_65018205	1	65018205	A	A	A	H	A	H	B	B	H	A	H	H	B	B	A	NA	B	B	H	H	NA	A	H	H	H	B	H	A	B	H	A	A	B	B	B	H	B	H	A	A	H	H	B	NA	A	A	A
CA.10X.chr1_65053229	1	65053229	A	A	H	H	A	H	NA	NA	A	A	H	H	B	B	A	B	B	B	H	H	H	A	NA	H	H	B	H	H	B	H	A	A	B	B	B	H	B	H	A	H	H	H	B	B	A	A	A
CA.10X.chr1_65096070	1	65096070	A	A	A	H	A	H	B	B	H	A	H	H	B	B	H	B	B	H	H	A	H	A	NA	NA	H	B	H	H	B	H	H	A	B	NA	B	H	H	H	A	H	H	H	B	B	A	A	A
CA.10X.chr1_65102892	1	65102892	A	A	A	H	A	H	NA	B	H	A	H	H	B	B	A	H	B	B	A	A	H	A	NA	H	H	NA	H	H	B	H	A	A	B	B	B	H	H	H	A	H	H	H	B	B	A	A	A
CA.10X.chr1_67740746	1	67740746	A	A	A	H	A	H	B	B	A	A	H	H	B	B	A	H	B	B	H	H	H	A	NA	H	H	B	B	H	H	H	H	A	NA	B	B	H	B	H	A	H	H	H	B	NA	A	A	A
CA.10X.chr1_68034454	1	68034454	A	A	H	H	H	H	NA	H	H	A	H	H	B	H	A	B	B	B	H	NA	H	A	NA	NA	H	B	B	H	B	H	NA	A	B	B	B	H	B	H	A	H	A	H	B	NA	A	A	H
CA.10X.chr1_70056508	1	70056508	A	A	H	H	A	NA	NA	B	H	A	H	H	B	B	A	H	B	H	H	NA	H	A	H	H	H	B	B	H	B	H	A	H	B	B	B	H	B	H	A	H	A	H	B	B	A	A	A
CA.10X.chr1_71383039	1	71383039	A	A	H	H	A	H	B	B	H	A	H	H	B	B	A	NA	B	H	H	A	H	A	H	H	H	B	B	H	B	H	NA	H	B	B	B	H	B	H	A	H	A	H	B	B	A	H	A
CA.10X.chr1_72413983	1	72413983	A	A	H	H	A	H	NA	H	H	A	H	H	B	B	A	NA	B	H	H	A	H	A	H	H	H	B	B	H	B	H	A	A	B	B	B	H	NA	H	A	H	A	H	B	NA	A	H	A
CA.10X.chr1_72510598	1	72510598	A	A	H	H	A	H	NA	B	H	A	NA	H	B	B	A	NA	B	H	H	H	H	A	H	H	H	B	B	H	B	H	A	A	B	B	B	H	B	H	A	H	A	H	B	B	A	H	A
CA.10X.chr1_72857323	1	72857323	A	A	H	H	A	H	NA	H	H	A	H	H	B	H	A	NA	B	H	H	A	H	A	H	NA	NA	B	B	H	B	H	A	A	B	B	B	H	B	H	A	H	A	H	B	B	A	H	A
CA.10X.chr1_74085211	1	74085211	A	A	H	H	A	H	B	H	H	A	H	H	B	B	A	H	B	NA	H	A	H	A	B	H	H	B	B	H	B	H	A	H	B	B	B	H	B	H	A	H	A	H	B	NA	A	H	A
CA.10X.chr1_74096802	1	74096802	A	A	H	H	A	H	B	B	H	A	B	H	B	B	A	NA	B	H	H	A	H	A	H	H	H	B	B	A	B	H	A	A	B	B	B	H	B	H	A	H	A	H	B	B	A	H	A
CA.10X.chr1_74542627	1	74542627	A	A	H	A	H	H	H	B	H	A	H	B	B	B	A	H	B	H	H	H	H	A	NA	H	H	B	B	NA	B	H	A	H	B	B	B	H	B	NA	A	H	A	H	B	B	A	H	A
CA.10X.chr1_83408350	1	83408350	A	A	H	H	A	H	B	B	A	A	A	H	B	B	A	H	B	H	H	A	H	A	A	H	H	B	B	NA	B	H	A	H	B	NA	B	H	B	H	NA	H	H	H	B	NA	A	H	A
CA.10X.chr1_85985034	1	85985034	A	NA	H	NA	A	H	NA	NA	H	A	A	H	B	B	A	NA	B	H	H	A	H	A	NA	A	H	B	B	H	B	H	H	H	B	B	B	H	B	H	A	H	A	H	B	B	A	H	H
CA.10X.chr1_86810130	1	86810130	A	A	H	H	A	H	B	B	H	A	A	H	B	B	A	NA	B	H	H	A	H	A	A	NA	H	B	B	H	B	H	H	NA	B	B	B	H	B	H	A	H	A	H	B	NA	A	H	NA
CA.10X.chr1_89780060	1	89780060	A	A	H	A	A	NA	NA	NA	H	A	A	H	B	H	A	H	B	H	H	A	H	A	A	H	H	B	B	H	B	H	H	NA	B	B	B	H	B	H	A	H	A	H	B	B	A	H	A
CA.10X.chr1_90207331	1	90207331	A	A	H	H	A	H	B	B	H	A	A	H	B	B	A	NA	B	H	H	H	H	A	A	NA	H	B	B	NA	B	H	H	A	B	B	B	H	B	H	A	H	A	H	B	B	A	H	A
CA.10X.chr1_96906864	1	96906864	A	A	H	H	A	H	B	NA	H	A	A	H	B	B	A	H	B	H	H	H	H	A	A	H	H	B	B	H	B	H	H	A	B	B	B	H	B	H	A	H	A	H	B	B	A	H	A
CA.10X.chr1_96941622	1	96941622	A	A	H	H	A	H	NA	B	H	A	A	H	B	B	A	H	B	H	H	H	H	A	A	H	H	B	B	H	B	H	H	H	B	B	B	H	B	H	A	H	A	H	B	B	A	H	A
CA.10X.chr1_97199485	1	97199485	A	A	H	H	A	H	B	H	H	A	A	H	B	B	A	H	B	H	H	A	H	A	NA	H	H	B	B	H	B	H	NA	H	B	B	B	H	B	H	A	H	A	H	B	B	A	H	A
CA.10X.chr1_98320391	1	98320391	NA	A	H	NA	A	H	B	B	B	A	NA	H	B	B	A	H	B	NA	H	H	H	A	A	H	H	B	B	A	B	A	A	A	B	B	B	H	H	H	A	H	A	H	B	B	NA	H	H
CA.10X.chr1_100216706	1	100216706	A	A	H	H	A	H	B	B	A	A	A	H	NA	B	A	A	B	H	H	H	H	A	NA	A	B	B	B	H	H	H	H	NA	B	B	B	H	B	B	A	H	A	H	B	B	A	H	A
CA.10X.chr1_136114710	1	136114710	A	A	H	H	A	A	A	H	A	A	A	H	A	B	A	H	B	H	H	A	H	A	A	A	H	H	NA	NA	H	H	H	A	B	NA	B	H	H	H	A	H	A	A	B	NA	A	H	H
CA.10X.chr1_136377039	1	136377039	A	A	H	NA	A	H	NA	H	A	A	A	H	H	B	A	H	B	NA	H	A	H	A	A	H	H	B	B	H	B	H	H	A	B	B	B	H	B	H	A	H	A	H	B	B	A	H	H
CA.10X.chr1_136377106	1	136377106	A	A	NA	NA	A	H	NA	H	A	A	A	H	H	B	A	H	B	H	H	A	H	A	A	H	H	B	B	H	B	H	H	A	B	B	B	NA	B	H	A	H	A	H	B	B	A	H	H
CA.10X.chr1_136377108	1	136377108	A	A	NA	NA	A	H	B	H	A	A	A	H	H	B	A	H	B	H	H	A	H	A	A	H	H	B	B	H	B	H	H	A	B	B	B	H	B	H	A	H	A	H	B	B	A	H	H
CA.10X.chr1_136377118	1	136377118	A	A	H	NA	A	H	NA	H	A	A	A	H	H	B	A	H	B	NA	H	A	H	A	A	H	H	B	B	H	B	H	H	A	B	B	B	H	B	H	A	H	A	H	B	B	A	H	H
CA.10X.chr1_136377133	1	136377133	A	A	H	NA	A	H	NA	H	A	A	A	H	H	B	A	H	B	H	H	A	H	A	A	H	H	B	B	H	B	H	H	A	B	B	B	H	B	H	A	H	A	H	B	B	A	H	H
CA.10X.chr1_136377158	1	136377158	A	A	H	NA	A	H	NA	H	A	A	A	H	H	B	A	H	B	H	H	A	H	A	A	H	H	B	B	H	B	H	H	A	B	B	B	H	B	H	A	H	A	H	B	B	A	H	H
CA.10X.chr1_136377201	1	136377201	A	A	H	NA	A	H	NA	H	A	A	A	H	H	B	A	H	B	H	H	A	H	A	A	H	H	B	B	H	B	H	H	A	B	B	B	H	B	H	A	H	A	H	B	B	A	H	H
CA.10X.chr1_138202031	1	138202031	A	A	H	H	A	H	NA	H	H	A	A	H	H	NA	A	H	B	H	H	A	H	A	NA	H	H	H	B	H	B	H	H	A	B	B	B	H	B	H	A	H	A	H	B	B	A	H	H
CA.10X.chr1_138202070	1	138202070	A	A	H	H	A	H	B	H	H	A	A	H	H	B	A	H	B	H	H	A	H	A	NA	H	H	NA	B	H	B	H	H	A	B	B	B	H	B	H	A	H	A	H	B	B	A	H	H
CA.10X.chr1_138213833	1	138213833	H	A	H	H	A	H	H	H	H	A	NA	H	H	H	A	NA	B	H	H	A	H	A	A	H	A	B	B	H	B	H	H	H	B	NA	B	H	B	H	A	H	A	H	B	B	A	H	H
CA.10X.chr1_138816216	1	138816216	A	H	H	H	A	H	B	B	H	A	A	H	H	B	A	A	B	NA	H	H	H	A	A	H	H	NA	B	H	B	H	H	A	B	NA	B	H	B	H	A	H	A	H	B	B	A	H	H
CA.10X.chr1_139429633	1	139429633	A	A	H	H	A	H	B	H	H	A	A	H	H	B	A	H	B	H	H	A	H	A	A	H	H	H	B	H	NA	H	H	H	B	B	B	H	B	NA	A	H	A	H	B	B	A	H	H
CA.10X.chr1_140038515	1	140038515	A	A	H	H	A	H	H	H	H	A	A	H	H	B	A	NA	B	A	NA	H	H	A	A	H	NA	B	B	H	B	H	H	H	B	B	B	H	NA	H	A	A	A	H	B	B	A	H	H
CA.10X.chr1_140099702	1	140099702	A	A	H	H	A	H	H	H	H	A	A	H	H	H	A	H	B	H	H	H	H	A	A	H	H	B	B	A	NA	H	H	A	B	B	B	H	B	H	A	H	A	H	B	NA	A	H	H
CA.10X.chr1_140415751	1	140415751	A	A	H	H	A	H	B	H	H	A	A	H	H	B	A	H	B	NA	H	H	H	A	A	NA	H	B	B	NA	B	H	H	H	B	NA	B	H	B	H	A	H	A	H	B	B	A	H	H
CA.10X.chr1_141519483	1	141519483	A	NA	H	H	A	H	B	H	H	A	A	B	H	B	A	H	B	H	H	A	H	A	NA	H	H	B	B	H	H	H	H	H	B	B	B	H	B	H	A	H	A	H	B	NA	A	H	H
CA.10X.chr1_142006443	1	142006443	A	NA	H	H	A	H	B	H	H	A	A	H	H	B	A	H	B	H	H	H	H	A	A	H	H	NA	B	NA	B	H	H	A	B	B	B	H	H	H	A	H	A	H	B	H	A	H	H
CA.10X.chr1_142166332	1	142166332	A	A	H	H	A	H	B	H	H	A	A	H	H	B	A	H	B	H	H	NA	H	A	A	H	H	NA	B	H	B	H	H	H	B	NA	B	H	B	H	A	NA	A	H	B	B	A	H	H
CA.10X.chr1_142940567	1	142940567	A	A	H	H	A	B	B	H	H	A	A	H	H	B	A	H	B	H	H	A	H	A	A	H	H	B	B	H	B	H	H	A	B	B	B	H	B	H	A	H	A	H	B	NA	A	H	H
CA.10X.chr1_143216081	1	143216081	A	A	H	H	A	H	B	H	H	A	A	H	H	B	A	H	B	H	H	A	H	A	A	H	H	B	B	H	B	H	H	H	B	NA	B	H	B	H	A	H	A	H	B	B	A	H	H
CA.10X.chr1_144598244	1	144598244	A	A	H	H	A	H	H	H	A	A	A	H	H	H	A	H	B	H	H	A	H	A	NA	H	H	NA	B	H	B	H	H	H	B	NA	H	H	B	H	A	H	A	H	B	NA	A	H	NA
CA.10X.chr1_144967976	1	144967976	A	A	H	H	A	H	B	H	H	A	A	H	B	B	A	B	H	H	NA	A	H	A	A	H	H	B	B	H	B	B	H	H	B	B	B	H	B	H	A	H	A	H	B	H	A	H	H
CA.10X.chr1_144967983	1	144967983	A	A	H	H	A	H	B	H	H	A	A	H	B	B	A	B	H	H	H	A	H	A	A	H	H	B	B	H	B	B	H	H	B	B	B	H	B	H	A	H	A	H	B	H	A	H	H
CA.10X.chr1_144968054	1	144968054	A	A	H	H	A	H	B	H	H	A	A	H	B	B	A	B	H	NA	NA	A	H	A	A	H	NA	B	B	H	B	B	H	H	B	B	B	H	B	H	A	H	A	H	B	H	A	H	H
CA.10X.chr1_144983122	1	144983122	A	A	H	H	A	H	B	H	H	A	A	H	B	B	A	H	H	NA	H	A	H	A	A	H	B	B	B	H	B	B	H	H	B	B	B	H	B	B	A	H	A	H	B	NA	A	B	H
CA.10X.chr1_144983126	1	144983126	A	A	H	H	A	H	B	H	H	A	A	H	B	B	A	H	H	NA	H	A	H	A	A	H	B	B	B	H	B	B	H	H	B	B	B	H	B	B	A	H	A	H	B	NA	A	B	H
CA.10X.chr1_144983148	1	144983148	A	A	H	H	A	H	B	H	H	A	A	H	B	B	A	H	H	NA	H	A	H	A	A	H	B	B	B	H	B	B	H	H	B	B	B	H	B	B	A	H	A	H	B	H	A	B	H
CA.10X.chr1_145143504	1	145143504	A	A	H	H	A	NA	NA	H	H	A	A	H	B	NA	A	H	H	H	H	NA	H	A	NA	H	H	B	B	B	B	B	H	H	B	B	B	H	B	H	A	H	A	H	B	B	A	H	H
CA.10X.chr1_145330197	1	145330197	A	NA	H	NA	A	H	NA	H	A	A	A	H	B	B	H	H	B	H	H	H	H	A	A	H	H	B	B	H	NA	B	H	H	B	B	B	H	B	H	A	H	A	H	B	B	A	H	H
CA.10X.chr1_145330462	1	145330462	A	A	H	NA	A	H	NA	H	A	A	A	H	B	B	H	H	B	H	H	H	H	A	A	NA	H	B	B	H	NA	B	H	H	B	B	B	H	B	H	A	H	A	H	B	B	A	H	H
CA.10X.chr1_145336275	1	145336275	A	A	H	H	A	H	NA	H	H	A	A	H	B	B	A	NA	B	H	NA	H	H	A	A	H	NA	B	B	H	B	B	H	NA	B	B	B	H	B	H	A	H	A	H	B	B	A	H	H
CA.10X.chr1_145366705	1	145366705	A	A	H	H	A	H	B	H	NA	A	A	H	B	B	H	H	B	A	H	A	H	A	A	H	NA	B	B	H	B	B	H	A	B	B	B	H	H	H	A	H	A	H	B	H	A	H	H
CA.10X.chr1_145366710	1	145366710	A	A	NA	H	A	H	B	H	NA	A	A	H	B	B	H	H	B	A	H	A	H	A	A	H	NA	B	B	H	B	B	H	A	B	B	B	H	H	H	A	H	A	H	B	H	A	H	H
CA.10X.chr1_145366742	1	145366742	A	A	H	H	A	H	B	H	NA	A	A	H	B	B	H	H	B	A	H	A	H	A	A	H	NA	B	B	H	B	B	H	A	B	B	B	H	H	H	A	H	A	H	B	H	A	H	H
CA.10X.chr1_145427405	1	145427405	A	A	H	H	A	H	B	H	H	A	A	H	B	B	A	H	B	A	H	A	H	A	A	H	H	H	B	H	B	B	H	A	B	NA	B	H	B	H	A	H	NA	H	B	B	A	H	H
CA.10X.chr1_145439703	1	145439703	A	A	NA	NA	A	H	NA	H	H	A	A	H	B	B	NA	H	B	H	H	A	H	A	A	NA	H	H	B	H	B	B	H	A	B	B	B	H	H	H	A	H	A	H	B	B	A	H	H
CA.10X.chr1_145503120	1	145503120	A	A	A	NA	A	NA	NA	A	H	A	A	H	B	B	H	H	B	A	H	A	H	A	NA	H	NA	B	B	H	B	B	H	H	B	B	B	H	B	A	A	H	A	H	B	B	A	H	H
CA.10X.chr1_145525193	1	145525193	A	A	H	H	A	H	B	H	NA	A	A	H	B	B	A	H	B	H	H	A	H	A	A	H	H	B	B	H	H	B	H	NA	B	B	B	H	B	H	A	H	A	H	B	NA	A	NA	A
CA.10X.chr1_145526212	1	145526212	A	A	NA	H	A	H	B	H	H	A	A	H	B	B	A	H	B	H	H	A	H	A	A	H	H	B	B	H	H	B	H	H	B	B	B	H	B	H	A	H	A	H	B	NA	A	H	H
CA.10X.chr1_145526222	1	145526222	A	A	H	H	A	H	B	H	H	A	A	H	B	B	A	H	B	H	H	A	H	A	A	H	H	B	B	H	H	B	H	H	B	B	B	H	B	H	A	H	A	H	B	NA	A	H	H
CA.10X.chr1_145859488	1	145859488	A	A	H	H	NA	H	B	H	H	A	A	H	H	B	A	H	B	H	H	A	H	A	NA	A	H	B	B	H	B	B	H	A	B	B	B	NA	B	H	A	H	A	H	B	NA	A	H	H
CA.10X.chr1_145863723	1	145863723	NA	A	H	H	H	H	H	H	H	A	A	H	B	B	A	H	B	A	H	H	H	A	A	H	A	NA	B	NA	B	B	B	H	B	B	B	H	B	NA	A	H	A	H	B	NA	A	H	B
CA.10X.chr1_145910974	1	145910974	A	A	B	H	A	NA	B	H	NA	A	A	H	B	B	A	H	B	H	H	A	NA	A	A	A	H	B	B	H	B	B	H	H	B	B	B	H	B	H	A	H	A	H	B	B	A	H	H
CA.10X.chr1_145911024	1	145911024	A	A	B	H	A	NA	H	H	NA	A	A	H	B	B	A	H	B	H	H	A	H	A	A	A	H	B	B	H	B	B	H	H	B	B	B	H	B	H	A	H	A	H	B	B	A	H	H
CA.10X.chr1_146055822	1	146055822	A	A	H	H	H	B	NA	H	H	A	A	H	B	B	A	H	B	H	H	H	H	A	NA	H	H	B	B	H	B	B	H	H	B	B	B	H	B	H	A	H	A	H	B	B	A	H	H
CA.10X.chr1_146059258	1	146059258	A	A	H	H	H	H	B	H	H	A	A	H	B	B	A	A	B	H	H	A	H	A	A	H	A	B	B	H	H	B	B	H	B	B	B	H	B	H	A	H	A	H	B	B	A	H	NA
CA.10X.chr1_146059275	1	146059275	A	A	H	H	H	H	B	H	H	A	A	H	B	B	A	A	B	H	H	A	H	A	A	H	A	B	B	H	H	B	B	H	B	B	B	H	B	H	A	H	A	H	B	B	A	H	H
CA.10X.chr1_146228364	1	146228364	A	A	H	H	H	H	B	H	H	A	A	H	B	B	A	H	B	NA	H	A	H	A	A	NA	H	B	B	H	B	B	H	H	NA	B	B	H	B	B	A	NA	A	H	B	B	H	H	H
CA.10X.chr1_146273230	1	146273230	A	A	H	H	A	H	B	H	A	A	A	A	H	B	A	H	B	H	H	A	H	A	A	H	H	B	B	H	H	H	H	H	B	NA	B	H	B	H	A	H	A	H	B	NA	A	H	H
CA.10X.chr1_146563006	1	146563006	A	A	NA	H	A	B	NA	NA	NA	A	A	H	NA	NA	H	H	H	H	H	A	H	A	NA	H	H	B	B	H	B	B	H	H	B	B	B	H	B	H	A	H	A	H	B	B	A	H	H
CA.10X.chr1_147767816	1	147767816	A	H	H	H	A	H	B	H	H	A	A	H	B	B	H	H	H	H	H	H	A	A	A	NA	H	B	B	H	B	B	H	H	B	B	B	H	B	H	A	H	A	H	B	NA	A	H	H
CA.10X.chr1_149054100	1	149054100	A	H	H	H	H	H	H	NA	H	A	A	H	B	H	H	H	H	H	H	H	A	A	A	H	H	B	B	A	B	B	H	H	B	B	B	H	B	H	A	H	A	H	B	B	A	H	H
CA.10X.chr1_149651808	1	149651808	A	A	H	H	H	H	B	H	H	A	A	H	B	B	H	H	H	A	H	A	A	A	NA	H	NA	B	B	A	B	B	H	A	B	NA	B	A	B	H	A	H	A	A	B	B	A	H	H
CA.10X.chr1_149667883	1	149667883	A	A	H	H	H	H	NA	H	H	A	A	H	B	B	H	H	H	H	H	A	A	A	A	H	H	B	B	A	B	B	H	NA	B	B	B	A	B	H	A	B	A	H	B	B	A	H	H
CA.10X.chr1_149667899	1	149667899	A	A	H	H	H	H	NA	H	H	A	A	H	B	B	H	H	H	H	H	A	A	A	A	H	H	B	B	A	B	B	H	NA	B	B	B	A	B	H	A	B	A	H	B	B	A	H	H
CA.10X.chr1_149667908	1	149667908	A	A	H	H	NA	H	NA	H	H	A	A	H	B	B	H	H	H	H	H	A	A	A	A	H	H	B	B	A	B	B	H	NA	B	B	B	A	B	NA	A	B	A	H	B	B	A	H	H
CA.10X.chr1_149667917	1	149667917	A	A	H	H	NA	H	NA	H	H	A	A	H	B	B	H	H	H	H	H	A	A	A	NA	H	H	B	B	A	B	B	H	NA	B	B	B	A	B	H	A	B	A	H	B	B	A	H	H
CA.10X.chr1_149670339	1	149670339	A	A	H	H	H	H	B	H	H	A	A	H	B	B	H	H	H	H	H	A	A	A	A	H	NA	B	B	H	B	B	H	NA	B	B	B	A	B	H	A	H	A	H	B	NA	A	H	H
CA.10X.chr1_149902378	1	149902378	A	A	H	H	H	H	NA	H	H	A	A	H	B	B	H	H	NA	A	H	H	A	A	NA	H	H	B	B	A	B	B	H	NA	B	B	B	A	B	H	A	H	A	H	B	B	A	H	H
CA.10X.chr1_149948254	1	149948254	A	A	H	H	H	H	B	H	H	H	A	H	B	B	H	H	H	H	H	H	A	A	A	A	H	B	B	A	B	B	H	A	B	NA	B	A	B	NA	A	H	A	H	B	NA	A	H	H
CA.10X.chr1_149988254	1	149988254	A	H	H	H	H	NA	B	H	H	A	A	H	B	B	B	H	H	H	B	A	A	A	NA	H	H	B	B	NA	B	B	H	A	B	B	B	A	B	H	A	H	A	H	B	NA	A	H	H
CA.10X.chr1_150013453	1	150013453	A	A	H	H	H	H	B	H	H	A	A	H	B	B	H	H	H	H	H	A	A	A	A	B	NA	B	NA	A	NA	B	H	A	B	B	B	A	B	H	A	H	A	H	B	B	A	H	H
CA.10X.chr1_150044400	1	150044400	A	A	H	NA	B	H	NA	NA	H	A	A	H	B	NA	H	H	H	H	H	NA	A	A	NA	H	H	B	B	A	B	B	H	A	B	B	B	A	B	H	A	NA	A	NA	B	B	A	H	H
CA.10X.chr1_150109469	1	150109469	A	A	H	H	H	H	H	H	H	A	A	H	NA	B	H	H	H	H	H	A	A	A	A	H	NA	B	B	NA	B	B	H	NA	B	B	B	A	B	H	A	H	A	H	B	B	A	H	H
CA.10X.chr1_150109517	1	150109517	A	A	H	H	H	H	H	H	H	A	A	H	NA	B	H	H	H	H	H	A	A	A	A	H	NA	B	B	NA	B	B	H	NA	B	B	B	A	B	H	A	H	A	H	B	B	A	H	H
CA.10X.chr1_150109705	1	150109705	A	A	H	H	H	H	H	H	H	A	A	H	NA	B	H	H	H	H	NA	A	A	A	NA	H	NA	B	B	NA	B	B	H	NA	B	B	B	A	B	H	A	H	A	H	B	B	A	H	H
CA.10X.chr1_150208676	1	150208676	A	H	H	H	H	H	NA	H	H	A	A	H	H	B	H	H	H	H	H	H	A	A	NA	H	H	H	B	A	B	B	H	H	B	B	B	A	B	H	A	B	A	H	B	B	A	H	H
CA.10X.chr1_150208684	1	150208684	A	H	H	H	H	H	NA	H	H	A	A	H	NA	B	H	H	H	H	H	H	A	A	NA	H	H	H	B	A	B	B	H	H	B	B	B	A	B	H	A	B	A	H	B	B	A	H	H
CA.10X.chr1_150216013	1	150216013	A	A	H	H	NA	H	NA	NA	H	A	A	H	NA	B	H	H	H	A	H	A	A	A	A	H	NA	B	B	A	B	B	H	A	B	B	B	A	B	H	A	H	A	H	B	B	A	H	H
CA.10X.chr1_150216178	1	150216178	A	A	H	H	B	H	NA	NA	H	A	A	H	NA	B	H	H	H	A	H	A	A	A	A	H	H	B	B	A	B	B	H	A	B	B	B	A	B	H	A	H	A	H	B	B	A	H	H
CA.10X.chr1_150227579	1	150227579	A	A	H	H	H	H	B	H	H	A	A	H	H	B	H	H	H	H	H	NA	A	A	A	H	H	B	B	A	B	B	H	A	B	NA	B	A	B	NA	A	H	A	H	B	NA	A	H	H
CA.10X.chr1_150260134	1	150260134	A	A	H	H	B	H	NA	NA	H	A	A	H	B	B	H	NA	H	H	H	H	A	A	NA	H	H	NA	B	A	B	B	H	A	B	B	B	A	B	H	A	H	A	H	B	B	A	H	H
CA.10X.chr1_150260175	1	150260175	A	A	H	H	B	H	NA	NA	H	A	A	H	B	B	H	NA	H	H	H	NA	A	A	NA	H	H	B	B	A	B	B	H	A	B	B	B	A	B	H	A	H	A	H	B	B	A	H	NA
CA.10X.chr1_150312788	1	150312788	A	A	H	H	H	H	B	H	H	A	A	H	B	B	H	NA	H	H	H	A	A	A	NA	H	H	NA	B	H	B	B	H	H	B	B	B	A	B	H	A	H	A	A	B	NA	A	H	NA
CA.10X.chr1_150312830	1	150312830	A	A	H	H	H	H	B	H	H	A	A	H	B	B	H	NA	H	H	H	A	A	A	NA	H	H	NA	B	H	B	B	H	H	B	B	B	A	B	H	A	H	A	A	B	NA	A	H	NA
CA.10X.chr1_150312863	1	150312863	A	A	H	H	H	H	B	H	H	A	A	H	B	B	H	NA	H	H	H	A	A	A	NA	H	H	NA	B	H	B	B	H	H	B	B	B	A	B	H	A	H	A	A	B	NA	A	H	NA
CA.10X.chr1_150312867	1	150312867	A	A	H	H	H	H	B	H	H	A	A	H	B	B	H	NA	H	H	H	A	A	A	NA	H	H	NA	B	H	B	B	H	A	B	B	B	A	B	H	A	H	A	A	B	NA	A	H	NA
CA.10X.chr1_150312873	1	150312873	A	A	H	H	H	H	B	H	H	A	A	H	B	B	H	NA	H	H	H	A	A	A	NA	H	H	NA	B	H	B	B	H	H	B	B	B	A	B	H	A	H	A	A	B	NA	A	H	NA
CA.10X.chr1_150312880	1	150312880	A	A	H	H	H	H	B	H	H	A	A	H	B	B	H	NA	H	H	H	A	A	A	NA	H	H	NA	B	H	B	B	H	H	B	B	B	A	B	H	A	H	A	A	B	NA	A	H	NA
CA.10X.chr1_150312882	1	150312882	A	A	H	H	H	H	B	H	H	A	A	H	B	B	H	NA	H	H	H	A	A	A	NA	H	H	NA	B	H	B	B	H	H	B	B	B	A	B	H	A	H	A	A	B	NA	A	H	NA
CA.10X.chr1_150312894	1	150312894	A	A	H	H	H	H	B	H	H	A	A	H	B	B	H	NA	H	H	H	A	A	A	NA	H	H	NA	B	H	B	B	H	H	B	B	B	A	B	H	A	H	A	A	B	NA	A	H	NA
CA.10X.chr1_150312899	1	150312899	A	A	H	H	H	H	B	NA	H	A	A	H	B	B	H	NA	H	H	H	A	A	A	NA	H	H	NA	B	H	B	B	H	H	B	B	B	A	B	H	A	H	A	A	B	NA	A	H	NA
CA.10X.chr1_150312900	1	150312900	A	A	H	H	H	H	B	H	H	A	A	H	B	B	H	NA	H	H	H	A	A	A	NA	H	H	NA	B	H	B	B	H	A	B	B	B	A	B	H	A	H	A	A	B	NA	A	H	NA
CA.10X.chr1_150312904	1	150312904	A	A	H	H	H	H	B	H	H	A	A	H	B	B	H	NA	H	H	H	A	A	A	NA	H	H	NA	B	H	B	B	H	H	B	B	B	A	B	H	A	H	A	A	B	NA	A	H	NA
CA.10X.chr1_150312905	1	150312905	A	A	H	H	H	H	B	H	H	A	A	H	B	B	H	NA	H	H	H	A	A	A	NA	H	H	NA	B	H	B	B	H	H	B	B	B	A	B	H	A	H	A	H	B	NA	A	H	NA
CA.10X.chr1_150312906	1	150312906	A	A	H	H	H	H	B	H	H	A	A	H	B	B	H	NA	H	H	H	A	A	A	NA	H	H	NA	B	H	B	B	H	A	B	B	B	A	B	H	A	H	A	A	B	NA	A	H	NA
CA.10X.chr1_150573340	1	150573340	A	A	H	H	H	H	NA	H	H	A	A	H	B	B	H	H	H	H	H	A	A	A	A	H	H	H	B	NA	H	B	NA	A	B	B	B	A	B	H	A	B	A	H	B	NA	A	H	H
CA.10X.chr1_150880755	1	150880755	A	A	H	H	H	H	NA	H	H	A	A	H	B	B	H	H	H	H	H	A	A	A	NA	H	H	H	B	A	B	B	H	H	B	NA	B	A	B	H	A	H	A	H	B	B	A	H	H
CA.10X.chr1_152044610	1	152044610	A	A	H	H	B	H	H	H	H	A	A	H	B	B	H	H	H	H	H	A	A	A	A	H	H	H	B	H	H	B	H	A	B	B	B	A	H	H	A	H	A	H	B	B	A	H	H
CA.10X.chr1_152327184	1	152327184	H	A	H	H	H	H	H	H	H	A	A	H	H	B	H	H	H	H	H	A	A	A	A	H	H	H	B	A	B	B	H	H	B	B	B	A	NA	H	A	H	A	H	B	B	A	H	H
CA.10X.chr1_152825771	1	152825771	B	A	H	H	H	NA	H	H	H	A	A	H	B	B	H	B	H	B	H	A	A	A	NA	H	H	H	B	A	B	B	H	A	B	B	B	A	B	H	A	H	A	H	B	H	A	H	H
CA.10X.chr1_152940250	1	152940250	H	H	H	H	H	H	NA	H	H	A	H	H	B	B	B	H	H	B	H	A	A	A	NA	H	H	NA	B	A	H	B	H	A	B	B	B	A	B	H	A	H	A	H	B	NA	A	H	H
CA.10X.chr1_155197421	1	155197421	H	NA	H	H	H	H	H	H	H	A	H	H	B	B	H	H	H	NA	H	H	A	A	A	NA	H	H	B	H	B	B	H	H	B	NA	B	A	H	H	A	H	A	H	B	B	A	H	B
CA.10X.chr1_155281531	1	155281531	H	H	H	H	H	H	NA	H	H	A	NA	H	B	B	H	B	NA	NA	H	H	A	A	A	H	B	H	B	A	B	B	H	H	B	B	B	A	B	H	A	H	A	H	B	B	A	H	B
CA.10X.chr1_155281535	1	155281535	H	H	H	H	H	H	NA	H	H	A	NA	H	B	B	H	B	B	NA	H	H	A	A	A	H	B	H	B	A	B	B	H	H	B	B	B	A	B	H	A	H	A	H	B	B	A	H	B
CA.10X.chr1_155412937	1	155412937	B	A	H	H	H	H	H	B	H	A	H	H	H	B	B	H	A	B	NA	A	A	A	A	H	H	H	B	NA	B	B	H	A	B	NA	B	A	B	H	A	H	H	H	B	H	NA	H	B
CA.10X.chr1_155428646	1	155428646	NA	A	H	H	H	H	H	H	H	A	NA	H	H	H	H	H	NA	H	H	A	A	A	A	H	NA	H	B	H	B	B	H	A	B	B	B	A	H	A	A	H	A	H	B	H	A	H	B
CA.10X.chr1_155428666	1	155428666	NA	A	H	H	H	H	H	H	H	A	NA	H	H	H	H	H	A	H	H	NA	A	A	A	H	NA	H	B	H	B	B	H	A	B	B	B	A	NA	A	A	H	A	H	B	H	A	H	B
CA.10X.chr1_155428667	1	155428667	NA	A	H	H	H	H	H	H	H	A	NA	H	H	H	H	H	A	H	H	NA	A	A	A	H	NA	H	B	H	B	B	H	A	B	B	B	A	H	A	A	H	A	H	B	H	A	H	B
CA.10X.chr1_155444111	1	155444111	H	A	H	H	B	H	NA	H	H	A	A	H	B	H	H	H	H	H	H	A	A	A	A	H	H	H	B	H	B	B	H	A	B	NA	B	A	B	H	A	H	A	H	B	B	A	H	B
CA.10X.chr1_155508407	1	155508407	H	A	H	H	H	H	H	H	H	A	NA	H	B	B	H	H	H	B	H	A	A	A	NA	H	H	H	B	A	NA	B	H	H	B	NA	B	A	H	H	A	H	A	H	B	H	A	H	B
CA.10X.chr1_155654469	1	155654469	H	A	H	H	H	H	NA	H	H	A	H	H	B	B	H	H	H	B	H	H	A	A	A	H	H	H	B	A	B	B	H	A	B	B	B	A	B	H	A	NA	A	NA	B	B	A	H	B
CA.10X.chr1_156166656	1	156166656	H	A	H	H	H	H	H	H	B	A	H	H	B	H	H	H	H	B	H	A	A	A	NA	H	H	H	B	A	B	B	H	H	B	NA	B	A	B	H	A	H	A	H	B	H	A	H	B
CA.10X.chr1_156166728	1	156166728	H	A	H	H	H	H	H	H	B	A	H	H	B	H	H	H	H	B	H	A	A	A	NA	H	H	H	B	A	B	B	H	H	B	NA	B	A	B	H	A	H	A	H	B	H	A	H	B
CA.10X.chr1_156874870	1	156874870	B	A	H	H	H	H	H	H	B	A	NA	H	B	H	H	NA	H	NA	H	H	A	A	H	H	H	B	B	A	B	B	H	H	B	B	B	A	B	H	A	H	A	A	B	A	A	H	B
CA.10X.chr1_156906799	1	156906799	H	A	H	H	H	H	H	H	H	A	A	H	B	B	NA	H	H	H	H	A	A	A	H	H	H	H	B	A	B	B	H	H	B	B	B	A	B	H	A	H	A	H	B	NA	A	H	B
CA.10X.chr1_156906831	1	156906831	H	A	H	H	H	H	H	H	H	A	A	H	B	B	NA	H	H	H	H	H	A	A	H	H	H	H	B	A	B	B	H	H	B	B	B	A	B	H	A	H	A	H	B	NA	A	H	B
CA.10X.chr1_156906852	1	156906852	H	A	H	H	H	H	H	H	H	A	A	H	B	B	NA	H	H	H	H	A	A	A	H	H	H	H	B	A	B	B	H	NA	B	NA	B	A	B	H	A	H	A	H	B	NA	A	H	B
CA.10X.chr1_156914050	1	156914050	H	A	H	H	H	H	H	H	H	A	NA	H	B	B	H	B	H	B	H	H	A	A	H	H	H	H	B	A	B	B	H	H	B	B	B	A	B	H	A	H	A	H	B	A	A	H	B
CA.10X.chr1_156914130	1	156914130	H	A	H	H	H	H	H	NA	H	A	H	H	B	B	H	B	H	B	H	H	A	A	H	H	H	H	B	A	B	B	H	H	B	B	B	A	B	H	A	H	A	H	B	A	A	H	B
CA.10X.chr1_156914163	1	156914163	H	A	H	H	H	H	H	H	H	A	H	H	B	B	H	B	H	B	H	H	A	A	H	H	H	H	B	A	B	B	H	H	B	B	B	A	B	H	A	H	A	H	B	A	A	H	B
CA.10X.chr1_156926628	1	156926628	H	NA	H	H	NA	H	NA	H	B	A	A	H	B	B	H	H	H	B	H	H	A	A	H	H	H	H	B	A	NA	B	H	NA	B	B	B	A	B	H	A	H	A	H	B	H	A	H	B
CA.10X.chr1_156958586	1	156958586	H	A	NA	NA	H	H	NA	H	H	A	A	NA	B	B	H	H	H	H	H	H	A	A	NA	H	H	H	B	A	B	B	H	H	B	NA	B	A	B	H	A	H	A	H	B	H	A	H	B
CA.10X.chr1_157066754	1	157066754	H	A	H	B	B	H	B	H	B	A	H	H	B	B	NA	H	H	B	H	A	A	A	B	NA	B	B	B	H	B	B	H	NA	B	B	B	A	B	H	A	H	A	H	B	A	A	H	B
CA.10X.chr1_157066773	1	157066773	H	A	H	B	B	H	B	H	B	A	H	H	B	B	H	H	H	B	H	A	A	A	B	NA	B	B	B	H	B	B	H	NA	B	B	B	A	B	H	A	H	A	H	B	A	A	H	B
CA.10X.chr1_157066900	1	157066900	H	A	H	H	H	H	NA	H	B	A	H	H	B	B	H	H	H	H	H	H	A	A	H	H	NA	NA	B	A	B	B	H	B	B	NA	B	A	B	H	A	H	A	A	B	H	A	H	B
CA.10X.chr1_157066978	1	157066978	H	A	H	H	B	H	NA	H	B	A	H	H	B	B	H	H	H	H	H	H	A	A	NA	H	NA	NA	B	A	B	B	H	B	B	NA	B	A	B	H	A	H	A	A	B	H	A	H	B
CA.10X.chr1_157067100	1	157067100	H	A	H	H	H	H	NA	H	B	A	H	H	B	B	H	H	H	NA	H	H	A	A	H	H	NA	NA	B	A	B	B	H	B	B	NA	B	A	B	H	A	H	A	H	B	H	A	H	B
CA.10X.chr1_159066069	1	159066069	H	A	H	H	H	H	H	H	H	A	NA	H	B	B	H	H	H	B	NA	NA	A	A	NA	NA	H	H	B	H	B	B	H	H	B	B	B	A	B	H	A	H	A	A	B	NA	A	B	B
CA.10X.chr1_159066092	1	159066092	H	A	H	H	H	H	H	H	H	A	NA	H	B	B	H	H	H	B	NA	NA	A	A	NA	NA	H	H	B	H	B	B	H	H	B	B	B	A	B	H	A	H	A	A	B	NA	A	B	B
CA.10X.chr1_159066098	1	159066098	H	A	H	H	H	H	H	H	H	A	NA	H	B	B	H	H	H	B	NA	NA	A	A	NA	NA	H	H	B	H	B	B	H	H	B	B	B	A	B	H	A	H	A	A	B	NA	A	B	B
CA.10X.chr1_159077696	1	159077696	H	A	H	H	H	H	H	H	B	A	NA	H	B	H	H	B	H	B	H	A	A	A	NA	A	H	H	B	A	B	B	H	H	B	B	B	A	B	H	A	NA	A	H	B	H	A	H	B
CA.10X.chr1_159077740	1	159077740	H	A	H	H	H	H	H	H	B	A	H	H	B	H	H	B	H	B	H	A	A	A	NA	A	H	H	B	A	B	B	H	H	B	B	B	A	B	H	A	NA	A	H	B	H	A	H	B
CA.10X.chr1_159077750	1	159077750	H	A	H	H	H	H	H	H	B	A	H	H	B	H	H	B	H	B	H	A	A	A	NA	A	H	H	B	A	B	B	H	H	B	B	B	A	B	H	A	NA	A	H	B	H	A	H	B
CA.10X.chr1_159077753	1	159077753	H	A	H	H	H	H	H	H	H	A	H	H	B	H	H	B	H	B	H	A	A	A	NA	A	H	H	B	A	B	B	H	H	B	B	B	A	B	H	A	NA	A	H	B	H	A	H	B
CA.10X.chr1_159077788	1	159077788	H	A	H	H	H	H	H	H	B	A	NA	H	B	H	H	B	H	B	H	A	A	A	NA	A	H	H	B	A	B	B	H	H	B	B	B	A	B	H	A	NA	A	H	B	H	A	H	B
CA.10X.chr1_159077789	1	159077789	H	A	H	H	H	H	H	H	B	A	NA	H	B	H	H	B	H	B	H	A	A	A	NA	A	H	H	B	A	B	B	H	H	B	B	B	A	B	H	A	NA	A	H	B	H	A	H	B
CA.10X.chr1_160001751	1	160001751	H	A	H	H	H	H	NA	H	NA	A	H	H	H	B	H	H	H	B	H	H	A	H	NA	H	H	B	B	H	B	B	H	H	B	B	B	A	B	H	A	H	A	H	B	B	A	H	B
CA.10X.chr1_160383083	1	160383083	H	A	H	H	H	H	A	H	H	A	H	H	H	B	H	NA	H	NA	H	H	A	H	NA	H	H	H	B	A	B	B	H	H	B	B	B	A	B	H	A	H	A	H	B	H	A	H	B
CA.10X.chr1_160383133	1	160383133	H	A	H	H	H	H	A	H	H	A	H	H	H	B	H	NA	H	NA	H	A	A	H	NA	H	H	H	B	A	B	B	H	H	B	B	B	A	B	H	A	H	A	H	B	H	A	H	B
CA.10X.chr1_160383173	1	160383173	H	A	H	H	H	H	A	H	H	A	H	H	H	B	H	NA	H	B	H	NA	A	H	H	H	H	H	B	A	B	B	H	H	B	B	B	A	B	H	A	H	A	H	B	H	A	H	B
CA.10X.chr1_160383234	1	160383234	H	A	H	H	H	H	A	H	NA	A	H	H	H	B	H	NA	H	NA	H	H	A	H	NA	H	H	H	B	A	B	B	H	H	B	B	B	A	B	H	A	H	A	H	B	H	A	H	B
CA.10X.chr1_160383303	1	160383303	H	A	H	H	H	H	A	H	H	A	H	H	H	B	H	NA	H	NA	H	H	A	H	NA	H	H	H	B	A	B	B	H	H	B	B	B	A	B	H	A	H	A	H	B	H	A	H	B
CA.10X.chr1_160392629	1	160392629	H	A	H	H	H	H	H	H	H	A	A	H	H	B	H	H	H	B	H	H	A	H	H	H	H	H	B	NA	B	B	H	H	B	B	B	A	B	H	A	H	A	H	B	H	A	H	B
CA.10X.chr1_160392771	1	160392771	H	A	H	H	H	H	H	H	B	A	A	H	H	B	H	H	H	B	H	H	A	H	H	H	H	H	B	NA	B	B	H	H	B	B	B	A	B	H	A	H	A	H	B	H	A	H	B
CA.10X.chr1_160392835	1	160392835	H	A	H	H	H	H	H	H	H	A	A	H	H	B	H	H	H	B	H	NA	A	H	H	H	H	H	B	NA	B	B	H	H	B	B	B	A	B	H	A	H	A	H	B	H	A	H	B
CA.10X.chr1_160793915	1	160793915	H	A	H	A	H	H	NA	H	B	A	A	H	H	B	H	H	H	NA	B	NA	A	A	H	H	H	H	B	A	B	B	H	H	B	B	B	A	B	B	A	H	A	H	B	H	A	NA	NA
CA.10X.chr1_160794117	1	160794117	H	A	H	A	H	H	NA	H	B	A	A	H	H	B	H	H	H	B	B	A	A	A	H	H	H	H	B	A	B	B	H	H	B	B	B	A	B	B	A	H	A	H	B	H	A	H	B
CA.10X.chr1_160804774	1	160804774	H	A	H	H	H	H	H	H	B	A	A	H	H	B	H	NA	H	B	B	A	A	NA	NA	A	B	H	B	NA	B	B	H	H	B	NA	B	A	B	H	A	H	A	H	B	H	A	H	B
CA.10X.chr1_160810035	1	160810035	H	A	H	H	H	H	NA	H	B	A	H	H	H	B	H	H	H	B	B	H	A	H	B	H	NA	H	B	A	B	B	H	H	B	B	B	A	B	H	A	H	A	H	B	H	A	H	B
CA.10X.chr1_160811186	1	160811186	H	A	H	H	H	H	H	H	NA	A	A	H	H	B	H	H	H	H	B	H	A	H	NA	H	H	H	B	A	B	B	H	NA	B	B	B	A	B	H	A	H	A	H	B	H	A	H	B
CA.10X.chr1_160811193	1	160811193	H	A	H	H	H	H	H	H	H	A	A	H	H	B	H	H	H	H	B	H	A	H	NA	H	H	H	B	NA	B	B	H	NA	B	B	B	A	B	H	A	H	A	H	B	H	A	H	B
CA.10X.chr1_160811300	1	160811300	H	A	H	H	H	H	H	H	H	A	A	H	H	B	H	H	H	H	B	H	A	H	NA	H	H	H	B	NA	B	B	H	H	B	B	B	A	B	H	A	H	A	H	B	H	A	H	B
CA.10X.chr1_160811376	1	160811376	H	A	H	H	H	H	H	H	H	A	A	H	H	B	H	H	H	H	B	H	A	H	NA	H	H	H	B	A	B	B	H	H	B	B	B	A	B	H	A	H	A	H	B	H	A	H	B
CA.10X.chr1_160850741	1	160850741	H	A	H	H	B	H	NA	NA	B	A	H	H	H	B	H	H	H	B	B	H	A	H	H	NA	H	H	B	H	B	B	H	H	B	NA	B	A	B	H	A	A	A	H	B	NA	A	H	B
CA.10X.chr1_160883019	1	160883019	H	A	H	H	H	H	H	H	NA	A	A	H	H	B	H	H	H	H	B	NA	A	H	H	H	H	A	B	H	H	B	H	H	B	B	B	A	B	B	A	H	A	H	B	NA	A	H	B
CA.10X.chr1_160982225	1	160982225	H	A	B	H	H	H	H	H	H	A	A	H	H	B	H	H	A	B	B	H	A	H	B	H	H	H	B	H	B	B	H	H	B	B	B	A	B	H	A	H	A	H	B	NA	A	H	B
CA.10X.chr1_160984597	1	160984597	H	A	H	H	H	H	H	H	NA	A	A	H	H	B	NA	H	H	B	B	A	A	H	H	H	H	H	B	H	B	B	H	H	B	B	B	A	B	H	A	H	A	NA	B	H	A	H	B
CA.10X.chr1_161099902	1	161099902	H	A	H	H	H	H	H	H	H	A	A	H	H	B	H	H	NA	H	B	A	A	H	H	NA	B	A	B	A	B	B	H	H	B	NA	B	A	B	H	A	H	A	A	B	H	A	H	NA
CA.10X.chr1_161112995	1	161112995	H	A	H	A	H	H	NA	A	H	A	NA	A	H	B	B	A	H	H	B	A	A	A	A	H	H	H	B	A	B	B	H	H	B	NA	B	A	B	H	A	H	A	A	B	H	A	H	B
CA.10X.chr1_161113002	1	161113002	NA	A	H	A	H	H	NA	A	H	A	NA	A	H	B	B	A	H	H	B	A	A	A	A	H	H	H	B	A	B	B	H	NA	B	NA	B	A	B	H	A	H	A	A	B	H	A	H	B
CA.10X.chr1_161159119	1	161159119	H	A	H	H	H	H	H	H	NA	A	H	H	H	B	H	H	H	B	B	A	A	H	NA	NA	H	H	B	A	B	B	H	H	B	NA	B	A	B	H	A	H	A	H	B	A	A	H	B
CA.10X.chr1_161159135	1	161159135	H	A	H	H	H	H	H	H	NA	A	H	H	H	B	H	H	H	B	B	A	A	H	NA	NA	H	H	B	A	B	B	H	H	B	NA	B	A	B	H	A	H	A	H	B	A	A	H	B
CA.10X.chr1_161159315	1	161159315	H	A	H	H	H	H	H	H	H	A	H	H	H	B	H	H	H	B	B	A	A	H	NA	NA	H	H	B	A	B	B	H	H	B	NA	B	A	B	H	A	H	A	H	B	A	A	H	B
CA.10X.chr1_161291821	1	161291821	B	A	H	H	H	H	A	H	B	A	H	H	H	B	A	H	H	B	B	A	A	NA	H	NA	H	A	B	A	H	B	H	B	B	B	B	A	B	H	A	H	A	A	B	B	NA	H	B
CA.10X.chr1_161644755	1	161644755	H	A	H	H	H	B	H	H	H	A	H	H	H	B	H	H	H	NA	B	NA	A	H	H	H	H	H	B	H	H	B	H	B	B	B	B	A	B	H	A	H	A	NA	B	H	A	H	B
CA.10X.chr1_161644847	1	161644847	H	A	H	H	H	B	H	H	H	A	H	H	H	B	H	H	H	NA	B	A	A	H	H	H	H	H	B	H	H	B	H	B	B	B	B	A	B	H	A	H	A	H	B	H	A	H	B
CA.10X.chr1_165376864	1	165376864	H	A	H	H	H	B	H	H	H	A	H	H	H	B	H	H	H	B	B	A	A	H	NA	A	H	H	B	A	H	B	H	H	B	B	B	A	B	H	A	NA	A	NA	B	NA	A	H	B
CA.10X.chr1_165850913	1	165850913	H	A	H	H	H	NA	A	A	H	A	H	H	H	NA	H	B	A	B	B	H	A	H	H	NA	H	NA	B	A	B	B	H	H	B	B	B	A	B	H	A	H	A	A	B	H	A	H	B
CA.10X.chr1_166694775	1	166694775	H	A	H	H	H	B	NA	H	H	H	H	H	NA	B	NA	NA	A	H	B	NA	A	H	B	H	H	H	B	A	B	B	H	H	B	B	B	A	B	H	A	NA	A	H	B	NA	A	H	B
CA.10X.chr1_170324224	1	170324224	H	A	H	H	H	B	H	H	H	H	H	H	H	H	H	H	H	B	B	H	A	H	H	H	H	H	B	A	B	B	H	H	B	B	B	A	B	H	A	H	A	H	B	H	A	H	B
CA.10X.chr1_172236778	1	172236778	H	A	H	A	H	B	NA	H	H	H	H	H	H	B	NA	H	H	H	B	A	A	H	NA	H	H	H	B	H	B	B	H	H	B	B	B	A	B	B	A	H	A	H	B	NA	A	H	B
CA.10X.chr1_173998112	1	173998112	H	A	H	A	H	B	H	H	NA	H	H	H	H	B	NA	H	H	NA	B	H	A	H	B	H	H	H	B	A	B	B	H	H	B	B	B	A	B	H	A	H	A	A	B	B	A	H	B
CA.10X.chr1_174227544	1	174227544	H	A	H	A	H	B	H	H	B	H	H	H	H	B	H	H	H	H	B	A	A	H	H	A	H	H	B	H	H	B	H	H	B	B	B	A	B	B	A	H	A	H	B	H	A	H	B
CA.10X.chr1_175237545	1	175237545	H	A	H	A	NA	B	NA	NA	B	H	NA	H	H	NA	H	H	H	H	B	A	A	H	H	H	H	H	B	H	B	B	H	H	B	B	B	A	B	B	A	B	A	H	B	H	A	H	B
CA.10X.chr1_175962969	1	175962969	H	A	H	A	H	B	NA	H	H	H	H	H	H	B	H	H	H	NA	B	A	A	H	H	H	H	H	B	A	B	B	H	H	B	B	B	A	B	B	A	H	A	H	B	H	A	H	B
CA.10X.chr1_176307914	1	176307914	H	A	H	A	H	B	NA	H	H	H	H	H	H	B	H	H	H	B	B	H	A	H	H	H	H	H	B	H	H	B	H	B	B	B	B	A	B	B	A	H	A	H	B	H	A	H	B
CA.10X.chr1_176307973	1	176307973	H	A	H	A	H	B	NA	H	H	H	H	H	H	B	NA	H	H	B	B	H	A	H	H	H	H	H	B	H	H	B	H	H	B	B	B	A	B	NA	A	H	A	H	B	H	A	H	B
CA.10X.chr1_176308044	1	176308044	H	A	H	A	H	B	NA	H	B	H	H	H	H	B	NA	H	H	B	B	H	A	H	H	H	H	H	B	H	H	B	H	NA	B	B	B	A	B	NA	A	H	A	H	B	H	A	H	B
CA.10X.chr1_176342443	1	176342443	H	A	H	A	H	B	H	H	H	H	H	H	H	B	H	B	H	B	B	A	A	H	H	NA	H	H	B	A	B	B	H	H	B	B	B	A	B	B	A	H	A	H	B	H	A	H	B
CA.10X.chr1_176415975	1	176415975	H	A	H	A	H	B	H	H	H	H	H	H	H	B	H	A	H	B	B	H	A	H	H	NA	NA	H	B	A	B	B	H	H	B	B	B	A	B	B	A	H	A	H	B	H	A	H	B
CA.10X.chr1_176419989	1	176419989	H	A	H	A	H	B	A	H	H	H	H	H	H	H	H	H	H	NA	B	A	A	H	H	H	H	NA	B	A	H	B	H	H	B	B	B	A	B	B	A	H	A	H	B	H	A	H	B
CA.10X.chr1_176420122	1	176420122	H	A	H	A	H	B	A	A	H	H	H	H	H	H	H	H	H	B	B	A	A	H	H	H	H	A	B	A	H	B	H	H	B	B	B	A	B	B	A	H	A	H	B	H	A	H	B
CA.10X.chr1_176420135	1	176420135	H	A	H	A	H	B	A	A	H	H	H	H	H	H	H	H	H	B	B	A	A	H	H	H	H	NA	B	A	H	B	H	H	B	B	B	A	B	B	A	H	A	H	B	H	A	H	B
CA.10X.chr1_176447111	1	176447111	B	A	H	A	H	B	H	H	H	B	H	H	H	H	H	H	H	H	B	A	A	H	B	NA	H	H	B	A	B	B	H	H	B	NA	B	A	B	B	A	H	A	H	B	H	A	H	B
CA.10X.chr1_176447112	1	176447112	B	A	H	A	H	B	H	H	H	B	H	H	H	H	H	H	H	H	B	A	A	H	B	NA	H	H	B	NA	B	B	H	H	B	NA	B	A	B	B	A	H	A	H	B	H	A	H	B
CA.10X.chr1_176463857	1	176463857	H	A	H	A	H	H	H	H	H	H	H	H	H	NA	H	B	H	H	B	A	A	H	NA	H	H	H	B	A	B	B	H	H	B	B	B	A	B	B	A	H	NA	NA	B	H	A	H	B
CA.10X.chr1_176470987	1	176470987	H	A	H	A	H	B	H	H	H	H	H	H	H	B	H	NA	H	B	B	H	A	H	B	H	H	NA	B	A	B	B	H	H	B	NA	B	A	B	H	A	H	A	A	B	H	A	H	B
CA.10X.chr1_176542946	1	176542946	H	A	H	A	H	B	NA	H	B	H	H	H	H	B	H	H	H	NA	B	H	A	H	NA	H	H	H	B	A	B	B	H	H	B	B	B	A	B	B	A	NA	A	H	B	H	A	H	B
CA.10X.chr1_176992268	1	176992268	H	A	H	A	H	B	NA	H	NA	H	H	H	A	B	H	H	H	B	B	A	A	H	H	H	H	H	B	A	NA	B	H	H	B	B	B	A	B	B	A	H	A	H	B	NA	A	H	B
CA.10X.chr1_177027813	1	177027813	H	A	H	A	H	B	H	H	B	H	H	H	H	B	H	H	H	H	B	NA	A	H	B	H	H	H	B	A	B	B	H	H	B	B	B	A	B	B	A	H	A	H	B	A	A	H	B
CA.10X.chr1_177031875	1	177031875	NA	A	H	A	H	B	B	H	H	H	H	H	H	B	H	B	H	B	B	A	A	H	H	H	H	H	B	NA	B	B	H	H	NA	B	B	A	B	H	A	H	A	A	B	H	A	H	B
CA.10X.chr1_177103810	1	177103810	H	A	H	A	H	B	H	H	B	H	A	H	H	B	NA	H	H	B	B	A	A	H	B	H	H	H	B	A	H	B	H	B	B	NA	B	A	B	B	A	H	A	H	B	H	A	H	B
CA.10X.chr1_177143059	1	177143059	H	A	H	A	H	B	H	H	H	H	H	H	H	B	H	H	H	B	B	NA	A	H	H	A	A	H	B	NA	B	B	H	H	B	B	B	A	B	NA	A	H	A	H	B	NA	A	H	B
CA.10X.chr1_177143086	1	177143086	H	A	H	A	H	B	H	H	H	H	H	H	H	B	H	H	H	NA	B	A	A	H	H	A	A	H	B	NA	B	B	H	H	B	B	B	A	B	NA	A	H	A	H	B	NA	A	H	B
CA.10X.chr1_177143160	1	177143160	H	A	H	A	H	B	H	H	H	H	H	H	H	B	H	H	H	B	B	A	A	H	NA	H	H	H	B	H	B	B	H	H	B	NA	B	A	B	H	A	H	A	NA	B	H	A	H	B
CA.10X.chr1_177265558	1	177265558	H	A	H	A	H	B	NA	H	B	H	H	H	H	H	H	H	H	B	B	H	A	H	NA	H	H	H	B	A	H	B	H	B	B	B	B	A	B	H	A	NA	A	H	B	H	A	H	B
CA.10X.chr1_177288940	1	177288940	H	A	H	A	H	B	H	H	B	H	H	H	A	NA	H	H	H	B	B	NA	A	H	A	B	H	H	B	NA	B	B	H	H	B	B	B	A	B	H	A	H	A	H	B	H	A	H	B
CA.10X.chr1_177288950	1	177288950	H	A	H	A	B	B	H	H	B	H	H	H	A	NA	H	H	H	B	B	NA	A	H	A	B	H	H	B	NA	B	B	H	H	B	B	B	A	B	B	A	H	A	H	B	H	A	H	B
CA.10X.chr1_177298339	1	177298339	H	A	H	A	H	B	A	H	H	H	H	NA	H	B	H	B	H	NA	B	A	A	B	H	H	H	H	B	H	B	B	H	H	B	B	B	A	B	B	A	H	A	H	B	NA	A	H	B
CA.10X.chr1_177298382	1	177298382	H	A	H	A	H	B	NA	H	H	H	H	H	H	B	H	NA	H	B	B	A	A	B	NA	H	H	H	B	H	B	B	H	H	B	B	B	A	B	B	A	H	A	H	B	NA	A	H	B
CA.10X.chr1_177298742	1	177298742	H	A	H	A	H	B	NA	H	H	H	H	H	H	B	H	H	H	NA	B	A	A	H	H	H	A	H	B	H	NA	B	H	H	B	B	B	A	B	B	A	H	A	H	B	H	A	H	B
CA.10X.chr1_177298775	1	177298775	H	A	H	A	H	B	NA	H	H	H	H	H	H	B	H	H	H	NA	B	A	A	H	H	H	A	H	B	H	NA	B	H	H	B	B	B	A	B	B	A	H	A	H	B	H	A	H	B
CA.10X.chr1_177305153	1	177305153	H	A	H	H	H	H	H	H	NA	H	H	H	H	B	H	B	H	B	B	H	A	NA	A	NA	H	H	B	A	B	B	B	H	B	B	B	A	B	B	A	H	A	H	B	H	A	H	B
CA.10X.chr1_177366760	1	177366760	H	A	H	A	H	H	H	H	H	H	H	H	H	B	H	B	H	NA	B	A	A	H	NA	H	NA	H	B	H	B	B	H	H	B	NA	B	A	B	H	A	H	A	H	B	H	A	H	B
CA.10X.chr1_177390506	1	177390506	H	NA	H	A	H	B	NA	NA	H	H	H	H	H	NA	H	H	H	H	B	NA	A	H	H	H	H	H	B	A	B	B	H	H	B	B	B	A	B	B	A	H	A	H	B	NA	A	H	B
CA.10X.chr1_177540332	1	177540332	H	A	H	A	H	B	H	H	B	H	H	H	H	H	H	B	H	H	B	A	A	H	H	H	H	H	B	A	H	B	H	H	B	B	B	A	B	H	A	H	A	H	B	H	A	H	B
CA.10X.chr1_177540393	1	177540393	NA	A	H	A	H	B	H	H	NA	H	H	H	H	H	H	B	H	H	B	A	A	H	H	H	H	H	B	A	H	B	H	H	B	B	B	A	B	H	A	H	A	H	B	H	A	H	B
CA.10X.chr1_177540481	1	177540481	H	A	H	A	H	B	H	H	B	H	H	H	H	H	H	B	H	H	B	A	A	H	H	H	H	H	B	A	NA	B	H	H	B	B	B	A	B	H	A	H	A	H	B	H	A	H	B
CA.10X.chr1_177677266	1	177677266	H	A	H	A	H	B	H	H	H	H	H	H	H	B	H	H	H	H	B	A	A	H	NA	H	H	NA	B	A	B	B	H	H	B	B	B	A	B	B	A	H	A	H	B	H	A	H	B
CA.10X.chr1_177677372	1	177677372	H	A	H	A	H	B	H	H	H	H	H	H	H	B	H	H	H	H	B	A	A	H	H	H	H	H	B	A	B	B	H	H	B	B	B	A	B	B	A	H	A	H	B	H	A	H	B
CA.10X.chr1_177677374	1	177677374	H	A	H	A	H	B	H	H	NA	H	H	H	H	B	H	H	H	H	B	A	A	H	H	H	H	H	B	A	B	B	H	H	B	B	B	A	B	B	A	H	A	H	B	H	A	H	B
CA.10X.chr1_177677375	1	177677375	H	A	H	A	H	B	H	H	H	H	H	H	H	B	H	H	H	H	B	A	A	H	H	H	H	H	B	A	B	B	H	H	B	B	B	A	B	B	A	H	A	H	B	H	A	H	B
CA.10X.chr1_177677412	1	177677412	H	A	H	A	H	B	H	H	NA	H	H	H	H	B	H	H	H	H	B	A	A	H	NA	H	H	NA	B	A	B	B	H	H	B	B	B	A	B	B	A	H	A	H	B	H	A	H	B
CA.10X.chr1_177680852	1	177680852	H	A	H	A	H	H	NA	H	H	H	H	H	H	H	H	H	H	B	B	H	A	H	H	H	H	H	B	A	B	B	H	H	B	B	B	A	B	B	A	H	A	H	B	NA	A	H	B
CA.10X.chr1_177680862	1	177680862	H	A	H	A	H	H	NA	H	NA	H	H	H	H	H	H	H	H	B	B	H	A	H	H	H	H	H	B	A	B	B	H	H	B	B	B	A	B	B	A	H	A	H	B	NA	A	H	B
CA.10X.chr1_177680874	1	177680874	H	A	H	A	NA	H	NA	H	NA	H	H	H	H	H	H	H	H	B	B	H	A	H	H	H	H	H	B	A	B	B	H	H	B	B	B	A	B	NA	A	H	A	H	B	NA	A	H	B
CA.10X.chr1_177680960	1	177680960	H	A	H	A	H	H	NA	H	NA	H	H	H	H	NA	H	H	H	B	B	H	A	H	H	H	H	H	B	A	B	B	H	H	B	B	B	A	B	B	A	H	A	H	B	NA	A	H	B
CA.10X.chr1_177680975	1	177680975	H	A	H	A	H	H	NA	H	B	H	NA	H	H	NA	H	H	H	B	B	H	A	H	H	H	H	H	B	A	B	B	H	H	B	B	B	A	B	B	A	H	A	H	B	NA	A	H	B
CA.10X.chr1_177680984	1	177680984	H	A	H	A	H	H	NA	H	NA	H	H	H	H	NA	H	H	H	B	B	H	A	H	NA	H	H	H	B	A	B	B	H	H	B	B	B	A	B	B	A	H	A	H	B	NA	A	H	B
CA.10X.chr1_177715223	1	177715223	NA	A	H	A	H	B	H	H	B	H	H	H	H	H	H	H	H	H	B	H	A	H	B	NA	H	B	B	A	H	B	B	B	B	NA	B	A	B	NA	A	B	A	A	B	NA	A	H	B
CA.10X.chr1_177715261	1	177715261	H	A	H	A	H	B	H	H	B	H	H	H	H	H	H	H	H	H	B	H	A	H	B	NA	H	B	B	A	H	B	B	B	B	B	B	A	B	H	A	B	A	A	B	NA	A	H	B
CA.10X.chr1_177755275	1	177755275	H	A	H	A	H	H	H	H	H	H	H	NA	H	B	H	H	H	B	B	H	A	H	NA	H	H	H	B	A	B	B	H	H	B	B	B	A	B	B	A	H	A	H	B	H	A	H	B
CA.10X.chr1_177755308	1	177755308	H	A	H	A	H	H	H	H	H	H	H	H	H	B	H	H	H	B	B	H	A	H	NA	H	H	H	B	A	B	B	H	H	B	B	B	A	B	B	A	H	A	H	B	H	A	H	B
CA.10X.chr1_177765749	1	177765749	H	A	H	A	H	B	A	H	H	H	H	H	H	B	H	B	H	B	B	H	A	NA	H	H	H	H	B	H	B	B	H	B	B	B	B	A	B	NA	A	H	A	H	B	NA	A	H	B
CA.10X.chr1_177765799	1	177765799	H	A	H	A	H	B	A	H	H	H	H	H	H	B	H	NA	H	B	B	H	A	NA	H	H	H	H	B	NA	B	B	H	B	B	B	B	A	B	B	A	H	A	H	B	NA	A	H	B
CA.10X.chr1_177767005	1	177767005	H	A	H	A	H	B	NA	H	H	B	H	H	H	B	H	H	H	H	B	A	A	H	NA	NA	NA	NA	B	A	B	B	H	H	B	NA	B	A	B	B	A	H	A	H	B	NA	A	H	NA
CA.10X.chr1_177767056	1	177767056	H	A	H	A	H	B	A	H	H	B	H	H	H	B	H	H	H	H	B	A	A	H	NA	H	H	H	B	A	B	B	H	H	B	B	B	A	B	B	A	H	A	H	B	H	A	H	B
CA.10X.chr1_177767084	1	177767084	H	A	H	A	H	B	A	H	H	B	H	H	H	B	H	H	H	H	B	A	A	H	NA	H	H	H	B	A	B	B	H	H	B	B	B	A	B	B	A	H	A	H	B	NA	A	H	B
CA.10X.chr1_177816185	1	177816185	H	A	H	A	H	B	H	H	H	H	H	H	H	B	H	H	H	B	B	H	A	H	H	H	H	NA	B	A	B	B	H	H	B	B	B	A	B	H	A	B	A	A	B	H	A	H	B
CA.10X.chr1_177816190	1	177816190	H	A	H	A	H	B	H	H	H	H	H	H	H	B	H	H	H	B	B	H	A	H	H	H	H	NA	B	A	B	B	H	H	B	B	B	A	B	H	A	B	A	A	B	H	A	H	B
CA.10X.chr1_177816203	1	177816203	H	A	H	A	H	B	H	H	NA	H	H	H	H	B	H	H	H	B	B	H	A	H	H	H	H	NA	B	A	B	B	H	H	B	B	B	A	B	H	A	B	A	A	B	H	A	H	B
CA.10X.chr1_177903298	1	177903298	H	A	H	A	H	B	H	H	B	H	H	H	H	B	H	H	H	H	B	H	A	A	H	B	H	H	B	A	B	B	H	A	B	B	B	A	B	H	A	H	A	H	B	H	A	H	B
CA.10X.chr1_177905279	1	177905279	H	A	H	A	H	B	H	H	NA	H	H	H	H	B	H	B	H	B	B	NA	A	H	NA	H	B	H	B	A	B	B	H	H	B	B	B	A	B	B	A	H	A	H	B	H	A	H	B
CA.10X.chr1_177923488	1	177923488	H	A	H	A	H	B	NA	H	NA	H	H	H	H	NA	H	H	H	B	B	H	A	H	NA	H	H	H	B	A	B	B	H	H	B	NA	B	A	B	B	A	H	A	A	B	NA	A	H	B
CA.10X.chr1_177978238	1	177978238	H	A	H	A	H	B	H	H	B	H	H	H	H	B	NA	H	H	H	B	A	A	H	H	H	H	H	B	H	B	B	H	H	B	B	B	A	B	B	A	B	A	H	B	H	A	H	B
CA.10X.chr1_177978269	1	177978269	H	A	H	A	H	B	H	H	B	H	H	H	H	B	NA	H	H	H	B	A	A	H	H	H	H	H	B	H	NA	B	H	H	B	B	B	A	B	B	A	B	A	H	B	H	A	H	B
CA.10X.chr1_178060844	1	178060844	B	A	H	A	H	B	NA	H	NA	H	A	H	H	NA	H	H	H	H	B	A	A	H	NA	H	H	H	B	A	B	B	H	H	B	NA	B	A	B	B	A	B	A	H	B	B	A	H	B
CA.10X.chr1_178201977	1	178201977	NA	A	H	A	H	B	H	H	B	H	H	H	H	NA	H	H	H	H	B	A	A	NA	H	H	H	H	B	A	H	B	H	H	B	B	B	A	B	B	A	H	A	A	B	H	A	H	B
CA.10X.chr1_178691501	1	178691501	H	A	H	A	H	B	NA	B	H	B	H	H	H	B	H	B	H	H	B	A	A	H	H	B	H	H	B	NA	B	B	H	NA	B	B	B	A	B	B	A	H	A	H	B	H	A	H	NA
CA.10X.chr1_181310034	1	181310034	H	A	H	A	H	B	H	H	H	H	H	H	H	B	B	NA	H	H	B	A	A	H	B	A	H	H	B	H	B	B	H	H	B	B	B	A	B	B	A	A	A	H	B	H	A	H	B
CA.10X.chr1_182062798	1	182062798	H	A	H	A	H	B	H	H	H	H	H	H	H	B	H	B	H	H	B	A	A	H	H	A	H	H	B	A	B	B	H	H	B	B	B	A	B	B	A	B	A	H	B	NA	A	H	B
CA.10X.chr1_182122860	1	182122860	H	A	H	A	H	B	H	H	H	H	H	H	H	B	H	H	H	B	B	H	A	H	H	A	H	H	B	A	B	B	H	H	B	B	B	A	B	NA	A	NA	A	H	B	B	A	NA	B
CA.10X.chr1_182216988	1	182216988	H	A	H	A	H	B	NA	H	B	H	H	H	H	B	H	H	H	B	B	H	A	H	H	A	H	NA	B	A	B	B	H	H	B	NA	B	A	B	B	A	H	NA	NA	B	NA	A	H	B
CA.10X.chr1_182239147	1	182239147	H	A	H	NA	H	B	NA	H	B	H	H	H	H	NA	H	H	H	B	B	A	A	H	H	A	H	H	B	H	B	B	H	H	B	B	B	A	B	B	A	H	A	NA	B	H	A	H	B
CA.10X.chr1_182256547	1	182256547	H	A	H	A	H	B	NA	H	H	H	H	H	H	B	H	NA	H	B	B	NA	A	H	H	A	H	H	B	NA	B	B	H	H	B	NA	B	A	B	B	A	H	A	H	B	H	A	H	B
CA.10X.chr1_182759634	1	182759634	A	A	H	A	H	B	H	H	H	H	A	H	H	B	H	H	NA	B	B	A	A	A	NA	H	NA	H	B	A	B	B	H	B	B	B	B	A	B	B	A	H	A	A	B	A	A	H	B
CA.10X.chr1_183195533	1	183195533	H	A	H	A	H	B	H	H	H	H	H	H	H	B	H	H	H	NA	B	H	A	H	H	A	H	H	B	H	H	B	H	H	B	B	B	A	B	B	A	H	A	H	B	NA	A	H	B
CA.10X.chr1_183195559	1	183195559	H	A	H	A	H	B	NA	H	H	NA	H	H	H	B	H	H	H	NA	B	H	A	H	H	A	H	H	B	H	H	B	NA	H	B	B	B	A	B	B	A	H	A	H	B	NA	A	H	B
CA.10X.chr1_183195682	1	183195682	H	A	H	A	H	B	A	H	NA	H	H	H	H	B	H	H	H	NA	B	H	A	H	H	A	H	H	B	H	H	B	H	H	B	B	B	A	B	B	A	H	A	H	B	NA	A	H	B
CA.10X.chr1_183215831	1	183215831	B	A	H	A	B	B	H	H	H	H	A	H	H	H	H	H	H	H	B	H	A	H	H	A	H	H	B	H	B	B	NA	B	B	NA	B	A	B	B	NA	H	A	H	B	A	A	H	B
CA.10X.chr1_183215880	1	183215880	B	A	H	A	B	B	H	H	H	H	A	H	H	NA	H	H	H	H	B	H	A	H	H	A	H	H	B	H	B	B	H	B	B	NA	B	A	B	B	NA	H	A	H	B	A	A	H	B
CA.10X.chr1_183215881	1	183215881	B	A	H	A	B	B	H	H	H	H	A	H	H	NA	H	H	H	H	B	H	A	H	H	A	H	H	B	H	B	B	H	B	B	NA	B	A	B	B	NA	H	A	H	B	A	A	H	B
CA.10X.chr1_183223402	1	183223402	H	A	H	NA	H	NA	NA	H	B	H	H	H	H	NA	H	H	H	B	B	H	A	H	B	H	H	H	B	A	B	B	H	H	B	NA	B	A	B	B	A	H	A	H	B	H	A	H	B
CA.10X.chr1_183283627	1	183283627	H	A	H	A	H	B	H	H	H	H	H	H	H	B	H	H	H	B	B	A	A	H	H	A	H	H	B	NA	B	B	H	H	B	B	B	A	B	B	A	H	A	H	B	H	A	H	B
CA.10X.chr1_183283644	1	183283644	H	A	H	A	H	B	NA	H	H	H	H	H	H	B	H	H	H	B	B	A	A	H	H	A	H	H	B	NA	B	B	H	H	B	B	B	A	B	B	A	H	A	H	B	H	A	H	B
CA.10X.chr1_183331277	1	183331277	H	A	H	H	H	B	H	H	H	H	H	H	H	B	H	H	H	H	B	H	A	H	B	A	H	H	B	H	B	B	H	H	B	NA	B	A	B	B	A	H	A	H	B	H	A	H	B
CA.10X.chr1_184446309	1	184446309	NA	A	H	A	H	B	NA	H	NA	H	H	H	H	B	H	H	H	B	B	A	A	H	NA	A	H	H	B	NA	B	B	H	H	B	B	B	A	B	H	A	H	A	H	B	NA	A	H	B
CA.10X.chr1_184743286	1	184743286	A	A	H	H	H	B	H	H	H	H	H	H	H	H	A	A	H	NA	B	A	A	H	NA	H	H	H	B	A	B	B	H	H	B	B	B	A	B	B	A	H	A	H	B	H	A	H	B
CA.10X.chr1_184792763	1	184792763	H	A	H	H	H	B	NA	H	H	H	H	H	H	B	H	H	H	NA	B	H	A	H	B	A	A	H	B	NA	B	B	H	H	B	B	B	A	B	B	A	H	A	H	B	NA	A	H	B
CA.10X.chr1_184792803	1	184792803	H	A	H	H	H	B	NA	H	H	H	H	H	H	B	H	H	H	NA	B	H	A	H	B	A	A	H	B	NA	B	B	H	H	B	B	B	A	B	B	A	H	A	H	B	NA	A	H	B
CA.10X.chr1_184792891	1	184792891	H	A	H	NA	H	B	NA	H	H	H	H	H	H	B	H	H	H	NA	B	H	A	H	B	A	NA	H	B	A	B	B	H	H	B	B	B	A	B	B	A	H	A	H	B	NA	A	H	B
CA.10X.chr1_184792927	1	184792927	H	A	H	NA	H	B	NA	H	H	H	H	H	H	B	H	H	H	NA	B	H	A	H	B	A	A	H	B	NA	B	B	H	H	B	B	B	A	B	B	A	H	A	H	B	NA	A	H	B
CA.10X.chr1_184803091	1	184803091	H	A	H	A	H	B	NA	H	H	H	H	H	H	NA	H	H	H	B	B	H	A	H	H	A	H	H	B	NA	B	B	H	H	B	B	B	A	B	B	A	B	A	H	B	H	A	H	B
CA.10X.chr1_184803092	1	184803092	H	A	H	A	H	B	NA	H	H	H	H	H	H	H	H	H	H	B	B	A	A	H	H	A	H	H	B	NA	B	B	H	H	B	B	B	A	B	B	A	B	A	H	B	H	A	H	B
CA.10X.chr1_184858060	1	184858060	B	A	H	A	H	B	H	H	H	H	H	H	H	B	H	B	H	B	B	A	A	H	B	A	B	H	B	A	B	B	B	B	B	NA	B	A	B	B	A	H	A	H	B	B	A	NA	B
CA.10X.chr1_184980027	1	184980027	NA	A	H	A	H	B	NA	H	B	B	H	H	NA	H	H	H	H	H	B	H	A	H	H	NA	H	H	B	H	B	B	H	H	B	B	B	A	B	B	A	H	NA	H	B	H	A	H	B
CA.10X.chr1_184980031	1	184980031	NA	A	H	A	H	B	NA	H	B	B	H	H	NA	H	H	H	H	H	B	H	A	H	H	NA	H	H	B	H	B	B	H	H	B	B	B	A	B	B	A	H	NA	H	B	H	A	H	B
CA.10X.chr1_184980038	1	184980038	NA	A	H	A	H	B	NA	H	B	B	H	H	NA	H	H	H	H	H	B	H	A	H	H	NA	H	H	B	H	B	B	H	H	B	B	B	A	B	B	A	H	NA	H	B	H	A	H	B
CA.10X.chr1_184980196	1	184980196	H	A	H	A	H	NA	NA	H	B	B	H	H	NA	H	H	H	H	H	B	H	A	H	H	NA	H	H	B	H	B	B	H	H	B	B	B	A	B	B	A	H	A	H	B	H	A	H	B
CA.10X.chr1_184980224	1	184980224	NA	A	H	A	H	NA	NA	H	B	B	H	H	H	H	H	H	H	H	B	H	A	H	H	NA	H	H	B	H	B	B	H	H	B	B	B	A	B	B	A	H	A	H	B	H	A	NA	B
CA.10X.chr1_184980244	1	184980244	NA	A	H	A	H	NA	NA	H	B	B	H	H	H	H	H	H	H	H	B	H	A	H	H	NA	H	H	B	H	B	B	H	H	B	B	B	A	B	B	A	H	A	H	B	H	A	H	B
CA.10X.chr1_184982589	1	184982589	H	A	H	H	H	B	H	H	H	H	H	H	H	B	H	B	H	H	B	H	A	H	B	A	H	H	B	A	B	B	H	H	B	B	B	A	B	B	A	B	A	H	B	NA	A	H	B
CA.10X.chr1_184982698	1	184982698	H	A	H	A	H	B	H	H	H	H	H	H	H	NA	H	B	H	H	B	H	A	H	B	NA	H	H	B	A	B	B	H	H	B	B	B	A	B	B	A	NA	A	H	B	NA	A	H	B
CA.10X.chr1_184985751	1	184985751	H	H	H	A	H	B	NA	H	B	H	H	H	H	NA	H	H	H	H	B	NA	A	H	NA	A	H	NA	B	NA	B	B	H	H	B	NA	B	A	B	B	A	H	A	H	B	H	A	H	B
CA.10X.chr1_184985756	1	184985756	H	NA	H	A	H	B	NA	H	B	H	H	H	H	NA	H	H	H	H	B	NA	A	H	NA	A	H	NA	B	NA	B	B	H	H	B	B	B	A	B	B	A	H	A	H	B	H	A	H	B
CA.10X.chr1_184985812	1	184985812	H	NA	H	A	H	B	NA	H	B	H	H	H	H	NA	H	H	H	H	B	H	A	H	NA	A	H	NA	B	NA	B	B	H	H	B	B	B	A	B	B	A	H	A	H	B	H	A	H	B
CA.10X.chr1_184985882	1	184985882	H	NA	H	A	H	B	NA	H	B	H	H	H	H	NA	H	H	H	H	B	H	A	H	NA	A	H	NA	B	NA	B	B	H	H	B	B	B	A	B	B	A	H	A	H	B	H	A	H	B
CA.10X.chr1_184985923	1	184985923	H	A	H	A	H	B	NA	H	B	H	H	H	H	H	H	H	H	H	NA	H	A	H	NA	A	H	NA	B	NA	B	B	H	H	B	B	B	A	B	B	A	H	A	H	B	H	A	H	B
CA.10X.chr1_184998688	1	184998688	NA	A	H	A	H	B	H	H	H	H	H	H	H	B	H	H	H	NA	B	H	A	H	H	A	H	H	B	H	B	B	H	H	B	NA	B	A	B	B	A	H	A	A	B	NA	A	H	B
CA.10X.chr1_184998706	1	184998706	NA	A	H	A	H	B	H	H	H	H	H	H	H	B	H	H	H	NA	B	H	A	H	H	A	H	H	B	H	B	B	H	H	B	NA	B	A	B	B	A	H	A	A	B	NA	A	H	B
CA.10X.chr1_184998721	1	184998721	NA	A	H	A	H	B	H	H	H	H	H	H	H	B	H	H	H	NA	B	H	A	H	H	A	H	H	B	H	B	B	H	H	B	NA	B	A	B	B	A	H	A	A	B	NA	A	H	B
CA.10X.chr1_184998854	1	184998854	NA	A	H	A	H	B	H	H	H	H	H	H	H	B	H	H	H	NA	B	H	A	H	H	A	H	H	B	H	B	B	H	H	B	NA	B	A	B	B	A	H	A	A	B	NA	A	H	B
CA.10X.chr1_184999002	1	184999002	H	A	H	A	H	B	H	H	B	H	H	H	H	B	NA	NA	H	B	B	A	A	H	B	A	H	A	B	A	B	B	NA	H	B	B	B	A	B	B	A	H	NA	A	B	A	A	H	B
CA.10X.chr1_184999046	1	184999046	H	A	H	A	H	B	H	H	B	H	H	H	H	B	NA	NA	H	B	B	A	A	H	B	A	H	A	B	A	B	B	NA	H	B	B	B	A	B	B	A	H	NA	H	B	A	A	H	B
CA.10X.chr1_184999048	1	184999048	H	A	H	A	H	B	H	H	B	H	H	H	H	B	NA	NA	H	B	B	A	A	H	B	A	H	A	B	A	B	B	NA	H	B	B	B	A	B	B	A	H	NA	H	B	A	A	H	B
CA.10X.chr1_185016590	1	185016590	H	A	H	A	H	B	A	H	B	H	H	H	H	B	H	H	H	NA	B	H	A	H	H	A	B	H	B	H	B	B	H	H	B	B	B	A	B	H	A	H	A	H	B	H	A	H	H
CA.10X.chr1_185079475	1	185079475	H	A	H	A	H	H	H	H	B	H	H	H	H	B	A	H	H	B	B	A	A	H	H	A	H	H	B	H	B	B	NA	H	B	B	B	A	NA	B	A	H	A	H	B	NA	A	H	B
CA.10X.chr1_185081781	1	185081781	H	A	H	A	H	B	H	H	H	H	H	H	B	H	NA	NA	H	B	B	A	A	H	H	H	H	NA	B	A	B	B	H	B	B	NA	B	A	B	B	A	H	A	H	B	H	A	H	B
CA.10X.chr1_185081798	1	185081798	H	A	H	A	H	B	H	H	NA	H	H	H	B	H	NA	NA	H	B	B	A	A	H	H	H	H	NA	B	A	B	B	H	B	B	NA	B	A	B	B	A	H	A	H	B	H	A	H	B
CA.10X.chr1_185081819	1	185081819	H	A	H	A	H	B	H	H	H	H	H	H	B	H	NA	NA	H	B	B	A	A	H	H	H	H	NA	B	A	B	B	H	B	B	NA	B	A	B	B	A	H	A	H	B	H	A	H	B
CA.10X.chr1_185081829	1	185081829	H	A	H	A	H	B	H	H	H	H	H	H	B	H	H	NA	H	B	B	A	A	H	H	H	H	H	B	A	B	B	H	B	B	NA	B	A	B	B	A	H	A	H	B	H	A	H	B
CA.10X.chr1_185081875	1	185081875	H	A	H	A	H	B	H	H	H	H	H	H	B	H	H	H	H	B	B	A	A	H	H	H	H	H	B	A	B	B	H	B	B	NA	B	A	B	B	A	H	A	H	B	H	A	H	B
CA.10X.chr1_185158679	1	185158679	H	A	H	A	H	B	A	H	H	H	H	H	H	B	NA	A	H	H	B	A	A	H	H	H	A	H	B	H	B	B	H	H	B	B	B	A	H	B	A	H	A	H	B	NA	A	H	B
CA.10X.chr1_185163991	1	185163991	H	A	H	H	H	B	NA	H	H	H	H	H	H	B	H	H	H	B	B	H	A	H	H	A	H	H	B	NA	B	B	H	H	B	B	B	A	B	B	A	NA	A	H	B	NA	A	H	B
CA.10X.chr1_185164008	1	185164008	H	A	H	H	H	B	NA	H	H	H	H	H	H	B	H	H	H	B	B	H	A	H	H	A	H	H	B	NA	B	B	H	H	B	B	B	A	B	B	A	NA	A	H	B	NA	A	H	B
CA.10X.chr1_185164028	1	185164028	H	A	H	NA	H	B	NA	H	H	H	H	H	H	B	H	H	H	B	B	H	A	H	H	A	H	H	B	NA	B	B	H	H	B	B	B	A	B	B	A	NA	A	H	B	NA	A	H	B
CA.10X.chr1_185164059	1	185164059	H	A	H	H	H	B	NA	H	H	H	H	H	H	B	H	H	H	B	B	H	A	H	H	A	H	H	B	NA	B	B	H	H	B	B	B	A	B	B	A	NA	A	H	B	NA	A	H	B
CA.10X.chr1_185164102	1	185164102	H	A	H	H	H	B	NA	H	H	H	H	H	H	B	H	H	H	B	B	H	A	H	H	A	H	H	B	A	B	B	H	H	B	B	B	A	B	B	A	NA	A	H	B	A	A	H	B
CA.10X.chr1_185164154	1	185164154	H	A	H	H	H	B	NA	H	H	H	H	H	H	B	H	H	H	B	B	H	A	H	H	A	H	H	B	NA	B	B	H	H	B	B	B	A	B	B	A	NA	A	H	B	NA	A	H	B
CA.10X.chr1_185170406	1	185170406	B	A	H	A	H	B	H	H	H	H	H	H	H	H	H	H	H	B	NA	H	A	H	H	A	H	H	B	A	B	B	H	H	B	B	B	A	B	B	A	H	NA	H	B	H	A	H	B
CA.10X.chr1_185170640	1	185170640	H	A	H	H	H	B	H	H	H	H	NA	H	H	H	H	B	H	B	B	A	A	H	H	A	H	H	B	A	B	B	H	H	B	B	B	A	B	B	A	H	A	H	B	NA	A	H	B
CA.10X.chr1_185170822	1	185170822	H	A	H	A	H	B	H	H	NA	H	A	H	H	H	H	NA	NA	B	B	A	A	H	B	H	H	H	B	A	B	B	B	B	B	NA	B	A	B	B	A	B	NA	H	B	H	A	H	B
CA.10X.chr1_185184305	1	185184305	H	A	B	A	B	B	H	H	B	H	H	H	H	B	H	H	H	NA	B	A	A	NA	H	A	B	H	B	A	B	B	H	H	B	B	H	A	B	B	A	H	A	H	B	A	A	H	B
CA.10X.chr1_185184551	1	185184551	H	A	H	A	H	B	A	H	H	H	H	H	H	B	H	H	H	H	B	A	A	H	H	A	NA	H	B	A	B	B	H	H	B	B	B	A	B	B	A	H	A	NA	B	H	A	H	H
CA.10X.chr1_185186249	1	185186249	H	A	H	A	H	B	NA	H	H	H	H	H	H	B	H	H	H	B	B	H	A	H	H	A	H	H	B	A	H	B	H	H	B	B	B	A	B	B	A	A	A	NA	B	A	A	H	B
CA.10X.chr1_185249803	1	185249803	H	A	A	A	H	H	H	H	H	H	A	H	H	B	H	H	H	B	B	H	A	H	H	H	B	H	B	A	H	B	H	NA	B	NA	B	A	B	B	NA	H	NA	H	B	H	A	H	B
CA.10X.chr1_185599598	1	185599598	H	A	H	A	H	H	H	H	H	H	H	H	H	B	H	H	H	B	B	H	A	H	NA	A	H	H	B	A	B	B	H	H	B	B	B	A	B	B	A	H	A	H	B	H	A	H	B
CA.10X.chr1_185719739	1	185719739	H	A	H	A	H	B	H	H	H	H	H	H	H	H	H	H	H	H	B	A	A	NA	H	A	H	H	B	A	B	B	H	H	B	B	B	A	B	B	A	H	A	H	B	H	A	H	B
CA.10X.chr1_186044511	1	186044511	A	A	H	A	NA	B	NA	H	H	NA	H	H	NA	H	H	H	H	B	B	A	A	H	H	NA	H	H	B	A	H	B	H	NA	B	NA	B	A	B	B	A	H	A	H	B	H	A	H	B
CA.10X.chr1_186937608	1	186937608	H	A	H	A	H	B	H	H	H	H	H	H	H	B	H	H	H	B	B	H	A	H	NA	A	H	H	B	H	B	B	H	H	B	B	B	A	B	B	A	H	A	H	B	B	A	H	B
CA.10X.chr1_186937609	1	186937609	NA	A	H	A	H	B	H	H	H	H	H	H	H	B	NA	H	H	B	B	H	A	H	NA	A	H	H	B	H	B	B	H	H	B	B	B	A	B	B	A	H	A	H	B	B	A	H	B
CA.10X.chr1_187142067	1	187142067	H	A	H	A	H	H	H	H	H	H	H	NA	H	B	H	H	H	B	B	H	A	H	H	NA	NA	H	B	A	B	B	H	H	B	B	B	A	B	B	A	H	A	H	B	NA	A	H	B
CA.10X.chr1_187142135	1	187142135	NA	A	H	A	H	H	H	H	H	H	H	H	H	B	H	H	H	B	B	H	A	H	H	H	H	H	B	A	B	B	H	H	B	B	B	A	B	B	A	H	A	H	B	H	A	H	B
CA.10X.chr1_187142181	1	187142181	NA	A	H	A	H	H	H	H	H	H	H	H	H	B	H	H	H	B	B	H	A	H	H	NA	NA	H	B	A	B	B	H	H	B	B	B	A	B	B	A	H	A	H	B	NA	A	H	B
CA.10X.chr1_187162323	1	187162323	H	A	H	A	H	B	A	H	B	B	H	H	H	H	H	B	H	H	B	H	A	H	H	H	H	H	B	A	B	B	H	H	B	B	B	A	B	B	A	H	A	H	B	H	A	H	H
CA.10X.chr1_187194867	1	187194867	H	A	H	A	H	B	H	H	H	B	H	H	H	NA	H	H	H	B	B	NA	A	H	H	A	H	H	B	NA	B	B	H	H	B	B	B	A	B	B	A	H	A	A	B	H	A	H	B
CA.10X.chr1_187269395	1	187269395	H	A	H	H	H	NA	H	H	H	H	H	H	H	B	H	H	H	B	B	H	A	H	NA	NA	H	H	B	A	B	B	A	H	B	B	B	A	B	B	A	H	NA	A	B	NA	A	H	B
CA.10X.chr1_187324466	1	187324466	H	A	H	H	H	B	B	H	B	B	NA	H	H	B	H	B	H	B	B	A	NA	H	NA	H	H	H	B	A	B	B	H	B	B	NA	B	A	B	B	A	H	A	H	B	H	A	NA	B
CA.10X.chr1_187324494	1	187324494	H	A	H	H	H	B	B	H	B	B	NA	H	H	B	H	B	H	B	B	A	NA	H	NA	H	H	H	B	A	B	B	H	B	B	NA	B	A	B	B	A	H	A	H	B	H	A	NA	B
CA.10X.chr1_187324518	1	187324518	H	A	H	H	H	B	B	H	B	B	NA	H	H	B	H	B	H	B	B	A	NA	H	NA	H	H	H	B	A	B	B	H	B	B	NA	B	A	B	B	A	H	A	H	B	H	A	NA	B
CA.10X.chr1_187429181	1	187429181	H	A	H	H	H	B	H	B	B	H	H	H	H	B	H	B	H	B	B	NA	A	H	NA	A	NA	H	B	A	B	B	H	H	B	NA	B	A	B	B	A	H	A	H	B	H	A	H	B
CA.10X.chr1_187519577	1	187519577	A	A	H	A	H	B	H	H	H	H	H	H	H	H	H	H	H	H	B	A	A	H	H	A	H	H	B	H	B	B	H	H	B	B	B	A	B	B	A	H	H	H	B	H	A	H	B
CA.10X.chr1_187519626	1	187519626	A	A	H	A	H	NA	H	H	H	H	H	H	H	NA	H	H	H	H	B	A	A	H	H	A	H	H	B	NA	B	B	H	H	B	B	B	A	B	B	A	H	NA	H	B	H	A	H	B
CA.10X.chr1_187530732	1	187530732	H	A	H	A	H	B	H	H	H	H	H	H	H	B	H	H	H	H	B	H	A	H	H	A	H	B	B	A	B	B	H	H	B	B	B	A	B	B	A	H	A	H	B	NA	A	H	B
CA.10X.chr1_187530817	1	187530817	H	A	H	A	H	B	H	H	H	H	H	H	H	B	H	H	H	H	B	H	A	H	H	A	H	NA	B	A	B	B	H	H	B	B	B	A	B	B	A	H	A	H	B	NA	A	H	B
CA.10X.chr1_187531023	1	187531023	H	A	H	A	H	B	H	H	H	H	H	H	H	B	H	H	H	H	B	H	A	NA	NA	NA	H	H	B	A	B	B	H	H	B	NA	B	A	B	B	A	H	A	H	B	H	A	B	B
CA.10X.chr1_187543395	1	187543395	B	A	H	A	H	B	H	H	H	H	H	H	H	H	B	H	B	B	B	H	A	H	A	A	H	H	B	A	B	B	H	H	B	B	B	A	B	B	A	H	A	NA	B	H	A	H	B
CA.10X.chr1_187551778	1	187551778	H	A	H	NA	H	NA	NA	H	H	H	H	H	H	B	H	H	B	NA	B	A	A	H	H	H	H	H	B	A	B	B	H	H	B	NA	B	A	B	B	A	H	A	H	B	B	A	H	B
CA.10X.chr1_187551849	1	187551849	H	A	H	NA	H	NA	NA	H	H	H	H	H	H	B	H	H	B	NA	B	A	A	H	H	H	H	H	B	A	B	B	H	H	B	NA	B	A	B	B	A	H	A	NA	B	B	A	H	B
CA.10X.chr1_187552164	1	187552164	B	A	H	A	H	B	NA	H	B	H	H	H	H	B	H	H	A	B	B	H	A	B	A	NA	H	H	B	A	B	B	H	NA	B	NA	B	A	B	B	A	H	A	H	B	H	A	H	B
CA.10X.chr1_187562224	1	187562224	H	A	H	H	B	NA	NA	H	B	B	H	H	H	B	H	H	H	H	B	A	A	H	NA	A	H	H	B	H	B	B	H	NA	B	NA	B	A	B	B	A	NA	A	H	B	A	A	H	H
CA.10X.chr1_187562274	1	187562274	H	A	H	H	B	B	NA	H	B	B	H	H	H	B	H	H	H	H	B	A	A	H	NA	A	H	H	B	H	B	B	H	NA	B	NA	B	A	B	B	A	NA	A	H	B	A	A	H	H
CA.10X.chr1_187562303	1	187562303	H	A	H	H	B	B	NA	H	B	B	H	H	H	B	H	H	H	H	B	A	A	H	NA	A	H	H	B	H	B	B	H	NA	B	NA	B	A	B	B	A	NA	A	H	B	A	A	H	H
CA.10X.chr1_187562306	1	187562306	H	A	H	H	B	B	NA	H	B	B	H	H	H	B	H	H	H	H	B	A	A	H	NA	A	H	H	B	H	B	B	H	NA	B	NA	B	A	B	B	A	NA	A	H	B	A	A	H	H
CA.10X.chr1_187573703	1	187573703	H	A	H	A	B	NA	A	H	H	H	H	H	H	B	H	H	H	H	B	A	A	H	NA	A	H	H	B	A	B	B	H	H	B	B	B	A	B	B	A	H	A	H	B	H	A	H	B
CA.10X.chr1_187573794	1	187573794	H	A	H	A	B	B	A	H	H	H	H	NA	H	B	NA	H	H	H	B	A	A	H	NA	A	H	H	B	A	B	B	H	H	B	B	B	A	B	B	A	H	A	H	B	H	A	H	B
CA.10X.chr1_187573890	1	187573890	H	A	H	A	B	B	A	H	H	H	H	NA	H	B	H	H	H	H	B	A	A	H	H	A	H	H	B	A	B	B	H	H	B	B	B	A	B	B	A	H	A	H	B	H	A	H	B
CA.10X.chr1_187587551	1	187587551	H	A	H	A	H	B	NA	H	H	H	H	H	H	B	H	H	H	B	B	A	A	NA	B	A	H	H	B	H	NA	B	H	H	B	B	B	A	B	B	A	NA	A	H	B	H	A	H	B
CA.10X.chr1_187587610	1	187587610	H	A	H	A	H	B	H	H	H	H	H	H	H	NA	H	H	H	B	B	A	A	A	B	A	H	H	B	NA	H	B	H	H	B	B	B	A	B	B	A	H	A	H	B	H	A	H	B
CA.10X.chr1_187587667	1	187587667	H	A	H	A	H	NA	NA	H	H	H	H	H	H	H	H	H	H	H	B	A	A	H	NA	A	H	H	B	H	H	B	H	H	B	B	B	A	B	B	A	H	A	H	B	H	A	H	B
CA.10X.chr1_187620716	1	187620716	H	A	H	A	H	B	NA	H	B	B	H	H	H	NA	H	H	H	NA	B	H	A	H	NA	A	H	H	B	NA	B	B	H	NA	B	B	B	A	B	B	A	H	A	H	B	H	A	H	B
CA.10X.chr1_187670043	1	187670043	H	A	H	NA	B	NA	NA	H	B	H	NA	H	H	B	H	H	H	NA	B	A	A	H	NA	NA	H	H	B	H	B	B	H	H	B	B	B	A	B	B	A	H	A	H	B	H	A	H	B
CA.10X.chr1_187670238	1	187670238	H	A	H	NA	B	NA	NA	H	B	H	H	H	H	B	H	H	H	NA	B	A	A	H	NA	NA	H	H	B	A	B	B	H	H	B	NA	B	A	B	B	A	H	A	H	B	H	A	H	B
CA.10X.chr1_187681143	1	187681143	H	NA	H	A	H	B	NA	H	H	H	H	H	H	B	H	H	H	B	B	A	A	H	H	A	H	H	B	A	B	B	H	H	B	B	B	A	B	B	A	H	A	NA	B	H	A	H	B
CA.10X.chr1_187681154	1	187681154	H	NA	H	A	H	B	NA	H	H	H	H	H	H	B	H	H	H	B	B	A	A	H	H	A	H	H	B	A	B	B	H	H	B	B	B	A	B	B	A	H	A	NA	B	H	A	H	B
CA.10X.chr1_187831042	1	187831042	H	A	H	H	H	B	H	H	H	H	H	H	H	B	B	H	H	H	B	A	A	H	H	H	H	H	B	A	B	B	H	H	NA	B	B	A	B	B	A	H	A	H	B	NA	NA	H	H
CA.10X.chr1_187886521	1	187886521	H	A	H	A	H	B	NA	H	B	H	H	H	H	B	H	H	H	B	B	H	A	H	H	H	H	H	B	A	B	B	H	H	B	B	B	A	B	B	A	H	A	A	B	H	A	H	B
CA.10X.chr1_187886526	1	187886526	H	A	H	A	H	B	NA	H	B	H	H	H	H	B	H	H	H	B	B	H	A	H	H	H	H	H	B	A	B	B	H	H	B	B	B	A	B	B	A	H	A	A	B	H	A	H	B
CA.10X.chr1_187886527	1	187886527	H	A	H	A	H	B	NA	H	B	H	H	H	H	B	H	H	H	B	B	H	A	H	H	H	H	H	B	A	B	B	H	H	B	B	B	A	B	B	A	H	A	A	B	H	A	H	B
CA.10X.chr1_187886530	1	187886530	H	A	H	A	H	B	NA	H	B	H	H	H	H	B	H	H	H	B	B	H	A	H	H	H	H	H	B	A	B	B	H	H	B	B	B	A	B	B	A	H	A	A	B	H	A	H	B
CA.10X.chr1_187886532	1	187886532	H	A	H	A	H	B	NA	H	B	H	H	H	H	B	H	H	H	B	B	H	A	H	H	H	H	H	B	A	B	B	H	H	B	B	B	A	B	B	A	H	A	A	B	H	A	H	B
CA.10X.chr1_187886536	1	187886536	H	A	H	A	H	B	NA	H	B	H	H	H	H	B	H	H	H	B	B	H	A	H	H	H	H	H	B	A	B	B	H	H	B	B	B	A	B	B	A	H	A	A	B	H	A	H	B
CA.10X.chr1_187903590	1	187903590	H	A	H	H	H	B	NA	H	NA	H	H	H	H	H	H	H	H	NA	B	H	A	H	NA	A	H	H	B	A	B	B	H	H	B	B	B	A	B	B	A	H	A	H	B	NA	A	H	B
CA.10X.chr1_187903620	1	187903620	H	A	H	H	H	B	NA	H	H	H	H	H	NA	H	H	H	H	NA	B	H	A	H	H	A	H	H	B	A	B	B	H	H	B	B	B	A	B	B	A	H	A	H	B	NA	A	H	B
CA.10X.chr1_187903775	1	187903775	H	A	H	H	H	B	NA	H	NA	H	H	H	NA	H	H	H	H	B	B	H	A	H	NA	A	H	H	B	A	B	B	H	H	B	B	B	A	B	B	A	H	A	H	B	H	A	H	B
CA.10X.chr1_187903816	1	187903816	H	A	H	H	H	B	NA	H	NA	H	H	H	H	H	H	H	H	B	B	H	A	H	NA	A	H	H	B	A	B	B	H	H	B	B	B	A	B	B	A	H	A	H	B	H	A	H	B
CA.10X.chr1_187944235	1	187944235	H	A	H	A	NA	B	H	H	H	H	H	H	H	B	H	H	H	H	B	H	A	H	NA	A	A	H	B	H	B	B	B	H	B	B	B	A	B	H	A	A	A	H	B	NA	A	H	B
CA.10X.chr1_187984686	1	187984686	H	A	H	A	H	B	H	H	H	H	H	H	H	B	NA	H	H	H	B	A	A	H	NA	A	A	H	B	NA	B	B	H	H	B	NA	B	A	B	B	A	NA	A	H	B	H	A	A	B
CA.10X.chr1_187984887	1	187984887	H	A	H	NA	H	B	H	NA	H	H	H	B	B	B	H	H	H	B	B	NA	A	H	NA	A	H	H	B	A	B	B	A	B	B	B	B	A	B	B	A	H	NA	H	B	NA	A	H	B
CA.10X.chr1_188030898	1	188030898	H	A	H	A	H	B	H	H	H	H	NA	H	H	H	NA	H	H	NA	B	A	A	H	H	NA	NA	H	B	A	B	B	H	H	B	NA	B	A	B	B	A	H	A	H	B	NA	A	H	B
CA.10X.chr1_188030938	1	188030938	H	A	H	A	H	B	H	H	H	H	NA	H	H	H	NA	H	H	NA	B	A	A	H	H	NA	NA	H	B	A	B	B	H	H	B	NA	B	A	B	B	A	H	A	H	B	H	A	H	B
CA.10X.chr1_188031099	1	188031099	H	A	H	A	H	B	H	H	H	H	H	H	H	H	NA	H	H	NA	B	A	A	H	H	NA	H	NA	B	H	B	B	H	H	B	B	B	A	B	B	A	H	A	H	B	NA	A	H	B
CA.10X.chr1_188354378	1	188354378	H	A	H	A	H	H	H	H	H	H	H	H	H	B	H	H	H	B	B	A	A	NA	B	A	H	H	B	A	B	B	H	H	B	B	B	A	B	B	NA	H	A	A	B	B	A	H	B
CA.10X.chr1_188354445	1	188354445	H	A	H	A	H	H	H	H	H	H	H	H	H	B	H	H	H	B	B	A	A	H	B	A	H	H	B	A	B	B	H	H	B	B	B	A	B	B	A	H	A	A	B	B	A	H	B
CA.10X.chr1_188404033	1	188404033	H	A	H	A	H	B	NA	H	B	H	H	H	H	B	H	H	H	H	B	A	A	H	H	A	H	H	B	A	B	B	H	H	B	NA	B	A	B	B	A	H	A	NA	B	A	A	H	B
CA.10X.chr1_188413543	1	188413543	H	A	H	A	H	B	H	H	H	H	H	H	H	B	H	H	H	NA	B	H	A	H	H	A	A	H	B	NA	B	B	H	H	B	NA	B	A	B	B	A	H	A	H	B	H	A	H	B
CA.10X.chr1_188467437	1	188467437	H	A	H	A	H	B	NA	NA	H	H	H	H	H	B	H	H	H	NA	B	NA	A	H	NA	NA	H	H	B	A	B	B	H	H	B	B	B	A	B	B	A	H	A	H	B	H	A	H	B
CA.10X.chr1_188467573	1	188467573	H	A	H	A	H	B	NA	NA	H	H	H	H	H	B	H	H	H	NA	B	A	A	H	NA	A	H	H	B	A	B	B	H	H	B	B	B	A	B	B	A	H	A	H	B	H	A	H	B
CA.10X.chr1_188467589	1	188467589	H	A	H	A	H	B	NA	NA	H	H	H	H	H	B	H	H	H	NA	B	H	A	H	NA	A	H	H	B	A	B	B	H	H	B	B	B	A	B	B	A	H	A	H	B	H	A	H	B
CA.10X.chr1_188467656	1	188467656	H	A	H	A	H	B	NA	NA	H	H	H	H	H	B	H	H	H	NA	B	H	A	H	NA	A	H	H	B	A	B	B	H	H	B	B	B	A	B	B	A	H	A	H	B	H	A	H	B
CA.10X.chr1_188473392	1	188473392	H	A	H	H	H	B	NA	H	H	H	H	H	H	B	H	H	H	B	B	A	A	H	H	A	H	H	B	H	B	B	H	H	B	B	B	A	B	B	A	H	A	H	B	H	A	H	B
CA.10X.chr1_188547068	1	188547068	NA	A	H	A	H	B	H	H	B	H	H	H	H	NA	H	H	H	H	NA	NA	A	H	H	A	H	H	B	A	B	B	H	H	B	B	B	A	B	B	A	H	A	H	B	H	A	H	NA
CA.10X.chr1_188596758	1	188596758	H	A	H	A	H	B	H	H	B	H	H	H	H	H	H	H	H	B	B	A	A	NA	B	H	H	H	B	A	B	B	H	H	B	NA	B	A	B	B	A	H	A	H	B	A	A	H	B
CA.10X.chr1_188622536	1	188622536	H	A	H	A	H	B	H	H	H	H	H	H	H	B	H	H	H	B	B	H	A	H	H	H	H	H	B	A	NA	B	H	H	B	NA	B	A	B	B	A	H	A	H	B	H	A	H	B
CA.10X.chr1_188675689	1	188675689	H	A	H	A	H	B	H	H	B	B	H	H	H	B	A	H	H	B	B	A	A	H	B	A	B	H	B	H	H	B	H	B	B	NA	B	A	B	B	A	H	A	H	B	H	A	H	H
CA.10X.chr1_188676872	1	188676872	H	A	H	A	H	NA	NA	NA	B	H	H	H	H	NA	H	H	H	B	B	H	A	H	H	A	H	H	B	NA	B	B	H	H	B	B	B	A	B	B	A	H	A	H	B	H	A	H	B
CA.10X.chr1_188676919	1	188676919	H	A	H	A	H	NA	NA	NA	B	H	H	H	H	NA	H	H	H	B	B	H	A	H	H	A	H	H	B	NA	B	B	H	H	B	B	B	A	B	B	A	H	A	H	B	H	A	H	B
CA.10X.chr1_188677118	1	188677118	B	A	H	A	H	B	A	H	NA	H	H	H	A	H	NA	H	H	H	B	A	A	H	NA	A	H	H	B	A	B	B	H	H	B	NA	B	A	B	B	A	H	A	H	B	H	A	H	B
CA.10X.chr1_188719081	1	188719081	H	A	H	H	H	NA	NA	H	H	H	H	H	H	B	H	H	H	B	B	H	A	H	B	A	H	H	B	H	B	B	H	H	B	B	B	A	B	B	A	H	A	H	B	H	A	H	B
CA.10X.chr1_188730629	1	188730629	H	A	H	A	H	B	H	H	H	B	H	H	H	B	H	NA	H	B	B	H	A	H	H	A	H	H	B	NA	B	B	H	H	B	B	B	A	B	B	A	H	A	H	B	NA	A	H	B
CA.10X.chr1_188763948	1	188763948	H	A	H	A	H	B	H	H	H	H	H	H	H	B	H	H	B	H	B	A	A	H	H	A	H	H	B	A	B	H	H	H	B	B	B	A	B	NA	A	B	A	H	B	H	A	H	B
CA.10X.chr1_188774832	1	188774832	H	A	H	A	H	B	H	H	H	H	H	H	H	B	H	H	H	H	B	H	A	H	NA	A	H	H	B	A	B	NA	H	H	B	B	B	A	B	B	A	B	A	A	B	A	A	H	H
CA.10X.chr1_188812663	1	188812663	H	A	H	A	H	H	NA	H	H	H	H	H	A	H	H	H	H	H	B	A	A	H	NA	A	NA	H	B	H	B	B	H	H	B	B	B	A	B	B	A	H	A	A	B	NA	A	H	H
CA.10X.chr1_188852689	1	188852689	H	A	H	A	H	B	A	H	H	H	H	H	H	B	H	H	H	B	B	H	A	H	NA	A	H	A	B	A	B	B	NA	H	B	B	B	A	B	B	A	H	A	H	B	H	A	H	B
CA.10X.chr1_188852705	1	188852705	H	A	H	A	H	B	A	H	H	H	H	H	H	B	H	H	H	NA	B	H	A	H	H	A	H	A	B	A	B	B	H	H	B	B	B	A	B	B	A	H	A	H	B	H	A	H	B
CA.10X.chr1_188852733	1	188852733	H	A	H	A	H	B	A	H	H	H	H	H	H	B	H	H	H	H	B	H	A	H	H	A	H	A	B	A	B	B	B	H	B	B	B	A	B	B	A	H	A	H	B	H	A	H	B
CA.10X.chr1_188922022	1	188922022	H	A	H	A	H	H	H	H	H	H	H	H	H	B	H	H	H	B	B	A	A	H	H	H	NA	H	B	A	B	B	A	H	B	B	B	A	B	B	A	H	A	A	B	H	A	H	B
CA.10X.chr1_188922069	1	188922069	H	A	H	A	H	H	H	H	H	H	H	H	H	B	H	H	H	B	B	A	A	H	H	H	NA	H	B	A	B	B	A	H	B	B	B	A	B	B	A	H	A	A	B	H	A	H	B
CA.10X.chr1_188922074	1	188922074	H	A	H	A	H	H	H	H	NA	H	H	H	H	B	H	H	H	B	B	A	A	H	H	H	NA	NA	B	A	B	B	A	H	B	B	B	A	B	B	A	H	A	A	B	H	A	H	B
CA.10X.chr1_188931542	1	188931542	H	A	NA	A	H	B	H	H	H	NA	H	H	H	H	NA	B	H	NA	B	A	A	H	NA	A	H	H	B	A	B	B	H	H	B	NA	B	A	B	B	A	H	A	H	B	B	A	H	B
CA.10X.chr1_188992493	1	188992493	NA	A	H	A	H	B	H	H	H	H	H	H	H	B	H	H	H	B	B	H	A	H	H	A	H	H	B	A	H	B	H	H	B	B	B	A	B	B	A	H	A	H	B	NA	A	H	B
CA.10X.chr1_188999402	1	188999402	H	A	H	A	H	B	H	H	H	H	H	H	H	B	H	H	H	B	B	A	A	H	H	A	H	H	B	A	B	B	H	H	B	B	B	A	B	B	A	H	A	H	B	H	A	H	B
CA.10X.chr1_188999427	1	188999427	H	A	H	A	H	B	H	H	H	H	H	H	H	B	H	H	H	B	B	A	A	H	H	A	H	H	B	NA	B	B	H	H	B	B	B	A	B	B	A	H	A	H	B	H	A	H	B
CA.10X.chr1_189029384	1	189029384	B	A	H	A	H	B	H	H	H	NA	H	H	H	B	H	H	H	B	B	H	A	H	B	A	H	NA	B	A	B	B	H	H	B	NA	B	A	B	B	A	H	A	H	B	H	A	H	B
CA.10X.chr1_189029385	1	189029385	B	A	H	A	H	B	H	H	H	H	H	H	H	B	H	H	H	B	B	H	A	H	B	A	H	NA	B	A	B	B	H	H	B	NA	B	A	B	B	A	H	A	H	B	H	A	H	B
CA.10X.chr1_189064407	1	189064407	H	A	H	H	H	B	NA	A	B	H	H	H	H	NA	H	H	H	H	B	H	A	H	B	A	H	H	B	A	B	B	H	B	B	B	B	A	B	B	A	H	A	H	B	NA	A	H	B
CA.10X.chr1_189064653	1	189064653	H	A	H	A	H	B	H	H	B	H	H	H	H	B	H	H	H	B	B	A	A	H	H	A	H	H	B	H	H	B	H	H	B	B	B	A	B	B	A	H	A	H	B	H	A	H	B
CA.10X.chr1_189086267	1	189086267	H	A	H	A	H	B	NA	H	H	H	H	H	H	B	NA	H	H	B	B	H	A	H	NA	A	H	H	B	H	B	B	H	B	B	B	B	A	B	H	A	H	A	A	B	H	A	H	B
CA.10X.chr1_189086361	1	189086361	H	A	H	A	H	B	NA	H	H	H	H	H	H	B	NA	H	H	B	B	H	A	H	NA	A	H	H	B	H	B	B	H	B	B	B	B	A	B	H	A	H	A	A	B	H	A	H	B
CA.10X.chr1_189086501	1	189086501	H	A	H	A	H	B	NA	H	H	H	H	H	H	B	NA	H	H	B	B	H	A	H	NA	A	H	H	B	H	B	B	H	B	B	B	B	A	B	H	A	H	A	A	B	H	A	H	B
CA.10X.chr1_189097822	1	189097822	H	NA	H	A	H	NA	NA	H	H	H	H	H	H	B	NA	H	H	B	B	A	A	H	H	A	H	H	B	A	B	B	H	H	B	B	B	A	B	B	A	H	A	H	B	NA	A	H	B
CA.10X.chr1_189097838	1	189097838	H	A	H	A	H	NA	NA	H	H	H	H	H	H	B	NA	H	H	B	B	A	A	H	H	A	H	H	B	A	B	B	H	H	B	B	B	A	B	B	A	H	A	H	B	NA	A	H	B
CA.10X.chr1_189097900	1	189097900	H	NA	H	A	H	NA	NA	A	H	H	H	H	H	B	NA	H	H	B	B	A	A	H	H	A	H	H	B	A	B	B	H	H	B	B	B	A	B	B	A	H	A	H	B	NA	A	H	B
CA.10X.chr1_189108962	1	189108962	H	A	H	A	H	B	H	H	H	H	H	H	H	H	B	H	H	B	B	A	A	A	B	NA	H	H	B	A	B	B	H	H	B	B	B	A	B	H	A	NA	A	A	B	H	A	H	B
CA.10X.chr1_189108983	1	189108983	H	A	H	A	H	B	H	H	H	H	H	H	H	H	B	H	H	B	B	H	A	A	B	NA	H	H	B	A	B	B	H	H	B	B	B	A	B	B	A	H	A	A	B	H	A	H	B
CA.10X.chr1_189190623	1	189190623	H	A	H	H	H	B	A	H	B	H	NA	H	H	B	H	NA	H	NA	B	H	A	H	A	A	NA	H	B	A	H	B	NA	NA	B	B	B	A	B	B	A	H	A	H	B	NA	A	H	B
CA.10X.chr1_189217359	1	189217359	B	A	H	A	H	B	H	H	H	H	NA	H	H	B	H	H	H	B	B	H	A	H	H	A	H	H	B	A	B	B	H	H	B	B	B	A	B	B	A	H	A	H	B	H	A	H	H
CA.10X.chr1_189254402	1	189254402	H	A	H	A	H	NA	NA	H	H	H	H	H	H	H	H	H	H	B	B	NA	A	H	H	A	H	H	B	A	B	B	H	H	B	B	B	A	B	B	A	H	A	H	B	NA	A	H	B
CA.10X.chr1_189254563	1	189254563	H	A	H	A	H	NA	NA	H	H	H	H	H	H	H	H	H	H	B	B	NA	A	H	H	A	H	H	B	A	B	B	H	H	B	B	B	A	B	B	A	H	A	H	B	NA	A	H	B
CA.10X.chr1_189258171	1	189258171	H	A	H	A	H	H	NA	H	H	NA	H	H	H	B	H	H	H	B	B	H	A	H	H	A	H	NA	B	A	B	B	H	H	B	B	B	A	B	B	A	H	A	H	B	H	A	H	B
CA.10X.chr1_189260096	1	189260096	H	A	H	A	NA	B	NA	H	B	H	H	H	H	B	H	H	H	B	B	A	A	H	H	A	H	H	B	NA	H	B	H	H	B	B	B	A	B	B	A	H	A	H	B	H	A	H	B
CA.10X.chr1_189260156	1	189260156	H	A	H	A	H	B	NA	H	B	H	H	H	H	B	H	H	H	B	B	A	A	H	H	A	H	H	B	NA	H	B	H	H	B	B	B	A	B	B	A	H	A	H	B	H	A	H	B
CA.10X.chr1_189407130	1	189407130	H	A	H	A	H	B	A	H	B	H	H	H	H	NA	H	H	H	NA	B	H	H	H	B	A	H	H	B	H	B	B	H	H	B	B	B	A	B	B	A	H	A	H	B	H	A	H	B
CA.10X.chr1_189413301	1	189413301	H	A	H	A	H	B	NA	H	B	NA	H	H	H	B	H	H	H	B	B	H	A	H	H	A	H	H	B	A	B	B	H	H	B	B	B	A	B	B	A	H	A	H	B	H	A	H	B
CA.10X.chr1_189413512	1	189413512	H	A	H	A	H	B	NA	H	B	H	H	H	H	B	H	H	H	B	B	H	A	H	H	A	H	H	B	A	B	B	H	H	B	B	B	A	B	B	A	H	A	H	B	H	A	H	B
CA.10X.chr1_189413518	1	189413518	H	A	H	A	H	B	NA	H	B	NA	H	H	H	B	H	H	H	B	B	NA	A	H	H	A	H	H	B	A	B	B	H	H	B	B	B	A	B	B	A	H	A	H	B	H	A	H	B
CA.10X.chr1_189413571	1	189413571	H	A	H	A	H	B	NA	H	B	NA	H	H	H	B	H	H	H	B	B	H	A	H	H	A	H	H	B	A	B	B	H	H	B	B	B	A	B	B	A	H	A	H	B	H	A	H	B
CA.10X.chr1_189413581	1	189413581	H	A	H	A	H	B	NA	H	B	H	H	H	H	B	H	H	H	B	B	H	A	H	H	A	H	H	B	A	B	B	H	H	B	B	B	A	B	B	A	H	A	H	B	H	A	H	B
CA.10X.chr1_189462526	1	189462526	H	A	H	A	H	H	H	H	B	H	H	H	H	B	H	H	NA	B	B	A	A	H	H	H	B	H	B	A	H	B	H	H	B	NA	B	A	B	B	A	A	A	H	B	A	A	H	NA
CA.10X.chr1_189471857	1	189471857	H	A	H	A	H	B	H	H	B	H	H	H	H	H	H	H	H	NA	B	H	A	H	B	A	H	H	B	A	B	B	H	H	B	B	B	A	B	B	A	H	A	H	B	H	A	H	B
CA.10X.chr1_189471858	1	189471858	H	A	H	A	H	B	H	H	B	H	H	H	H	H	H	H	H	NA	B	H	A	H	B	A	H	H	B	A	B	B	H	H	B	B	B	A	B	B	A	H	A	H	B	H	A	H	B
CA.10X.chr1_189495205	1	189495205	B	A	H	A	H	B	H	H	B	H	H	H	H	H	NA	H	A	B	B	A	A	H	A	A	H	H	B	NA	B	B	H	H	B	NA	B	A	B	H	A	NA	A	H	B	H	A	H	B
CA.10X.chr1_189495214	1	189495214	B	A	H	A	H	B	H	H	B	H	H	H	H	H	H	H	A	B	B	A	NA	H	A	A	H	H	B	NA	B	B	H	H	B	NA	B	A	B	B	A	NA	A	H	B	H	A	H	B
CA.10X.chr1_189500845	1	189500845	H	A	H	H	H	B	H	H	H	H	H	H	H	B	H	H	H	H	B	A	A	H	NA	A	H	H	B	H	B	B	H	H	B	B	B	A	B	B	A	H	A	H	B	H	A	H	B
CA.10X.chr1_189500854	1	189500854	H	A	H	H	H	B	H	H	H	H	H	H	H	B	H	H	H	H	B	A	A	H	NA	A	NA	H	B	H	B	B	H	H	B	B	B	A	B	B	A	H	A	H	B	H	A	H	B
CA.10X.chr1_189500867	1	189500867	H	A	H	H	H	B	H	H	H	H	H	H	H	B	H	H	H	H	B	A	A	H	NA	A	H	H	B	H	B	B	H	H	B	B	B	A	B	B	A	H	A	H	B	H	A	H	B
CA.10X.chr1_189500878	1	189500878	H	A	H	H	H	B	H	H	H	H	H	H	H	B	H	H	H	H	B	A	A	H	NA	A	H	NA	B	H	B	B	H	H	B	B	B	A	B	B	A	H	A	H	B	H	A	H	B
CA.10X.chr1_189500900	1	189500900	H	A	H	H	H	B	H	H	H	H	H	H	H	B	H	H	H	H	B	A	A	H	NA	A	H	NA	B	H	B	B	H	H	B	B	B	A	B	B	A	NA	A	H	B	H	A	H	B
CA.10X.chr1_189534034	1	189534034	H	A	H	A	H	B	NA	H	B	B	H	H	H	B	H	H	H	B	B	H	A	H	H	NA	NA	H	B	A	B	B	H	H	B	NA	B	A	B	B	A	H	A	A	B	NA	A	H	B
CA.10X.chr1_189534085	1	189534085	H	A	H	A	H	B	NA	H	B	B	H	H	H	B	H	H	H	B	B	H	A	H	H	A	NA	H	B	A	B	B	H	H	B	NA	B	A	B	B	A	H	A	A	B	NA	A	H	B
CA.10X.chr1_189534581	1	189534581	H	A	H	H	H	B	NA	H	NA	NA	H	H	H	B	H	H	H	NA	B	H	A	H	H	A	H	H	B	A	NA	B	H	H	B	NA	B	A	B	B	A	H	A	H	B	NA	A	H	B
CA.10X.chr1_189534708	1	189534708	H	A	H	H	H	B	NA	H	B	NA	H	H	H	B	H	H	H	NA	B	H	A	H	H	A	H	H	B	A	B	B	H	H	B	NA	B	A	B	B	A	H	A	H	B	NA	A	H	B
CA.10X.chr1_189534741	1	189534741	H	A	H	H	H	B	NA	H	B	NA	H	H	H	B	H	H	H	NA	B	H	A	H	H	A	H	H	B	A	B	B	H	H	B	NA	B	A	B	B	A	H	A	H	B	NA	A	H	B
CA.10X.chr1_189535457	1	189535457	H	A	H	NA	H	H	NA	H	H	H	H	H	H	B	H	H	H	B	B	A	A	H	H	A	NA	H	B	A	B	B	H	H	B	B	B	A	B	B	A	NA	A	A	B	NA	A	H	B
CA.10X.chr1_189546619	1	189546619	H	A	H	A	H	B	NA	H	B	H	H	H	H	NA	H	NA	H	B	B	A	A	H	H	NA	H	H	B	A	B	B	H	H	B	NA	B	A	B	B	A	H	A	H	B	H	A	H	B
CA.10X.chr1_189639782	1	189639782	H	A	H	A	H	B	H	H	NA	H	H	H	H	H	H	H	H	B	B	A	A	H	NA	A	H	H	B	NA	B	B	H	H	B	NA	B	A	B	B	A	H	A	H	B	H	A	H	B
CA.10X.chr1_189644373	1	189644373	H	A	H	NA	B	B	NA	H	H	NA	H	H	H	NA	H	H	H	NA	B	A	A	H	NA	A	H	H	B	A	B	B	H	H	B	B	B	A	B	B	A	H	A	H	B	NA	A	H	B
CA.10X.chr1_189644382	1	189644382	H	A	H	NA	B	B	NA	H	H	NA	H	H	H	NA	H	H	H	NA	B	A	A	H	NA	A	H	H	B	A	B	B	H	H	B	B	B	A	B	B	A	H	A	H	B	NA	A	H	B
CA.10X.chr1_189644622	1	189644622	H	A	H	NA	B	B	NA	H	H	H	H	NA	H	NA	H	H	H	NA	B	A	A	H	NA	A	H	H	B	A	B	B	H	H	B	B	B	A	B	B	A	H	A	H	B	A	A	H	B
CA.10X.chr1_189675188	1	189675188	H	A	H	A	H	B	H	H	B	H	H	H	H	NA	H	A	H	H	B	A	A	H	NA	A	H	H	B	A	B	B	H	H	B	B	B	A	B	NA	A	B	A	H	B	NA	A	H	B
CA.10X.chr1_189675245	1	189675245	H	A	H	A	H	B	H	H	B	H	H	H	H	H	H	A	H	H	B	A	A	H	H	A	H	H	B	A	B	B	H	H	B	B	B	A	B	B	A	B	A	H	B	H	A	H	B
CA.10X.chr1_189680066	1	189680066	H	A	H	A	H	H	NA	H	B	H	H	H	H	H	H	H	H	NA	B	A	A	NA	B	H	NA	H	B	NA	B	B	H	NA	B	B	B	A	B	B	A	H	A	H	B	H	A	H	H
CA.10X.chr1_189681753	1	189681753	H	A	H	NA	H	B	NA	H	NA	H	H	H	H	NA	H	H	H	H	B	A	A	H	H	A	H	H	B	A	B	B	H	NA	B	B	B	A	B	B	A	NA	A	H	B	H	A	H	B
CA.10X.chr1_189681756	1	189681756	H	A	A	NA	H	B	NA	H	H	H	H	H	H	NA	H	H	H	H	B	A	A	H	H	A	H	H	B	A	B	B	H	NA	B	B	B	A	B	B	A	NA	A	H	B	H	A	H	B
CA.10X.chr1_189762394	1	189762394	H	A	H	A	H	B	NA	H	B	H	H	NA	H	B	H	H	H	B	B	A	A	H	NA	A	NA	H	B	H	B	B	NA	H	B	B	NA	A	B	B	A	H	A	H	B	NA	A	H	B
CA.10X.chr1_189879188	1	189879188	H	A	H	A	H	B	NA	H	B	NA	H	H	H	B	H	H	H	H	B	A	A	H	B	A	H	H	B	A	B	B	H	H	B	B	B	A	B	B	A	H	A	H	B	H	A	H	B
CA.10X.chr1_189879276	1	189879276	H	A	H	A	H	B	NA	H	B	NA	H	H	H	B	H	H	H	H	B	A	A	H	B	A	H	H	B	A	B	B	H	H	B	B	B	A	B	B	A	H	A	H	B	H	A	H	B
CA.10X.chr1_189879284	1	189879284	H	A	H	A	H	B	NA	H	B	NA	H	H	H	B	H	H	H	H	B	NA	A	H	B	A	H	H	B	A	B	B	H	H	B	B	B	A	B	B	A	NA	A	H	B	NA	A	H	B
CA.10X.chr1_189879375	1	189879375	H	A	H	A	H	B	NA	H	B	B	H	H	H	B	H	H	H	H	B	NA	A	H	B	A	H	H	B	A	B	B	H	H	B	B	B	A	B	B	A	H	A	H	B	H	A	H	B
CA.10X.chr1_189879384	1	189879384	H	A	H	A	H	B	NA	H	B	NA	H	H	H	B	H	H	H	H	B	A	A	H	B	A	H	H	B	A	B	B	H	H	B	B	B	A	B	B	A	H	A	H	B	H	A	H	B
CA.10X.chr1_189888121	1	189888121	H	A	H	A	H	B	H	H	B	H	H	H	H	B	H	H	H	B	NA	A	A	H	H	H	H	H	B	A	B	B	H	H	B	B	B	A	B	B	A	H	A	A	B	NA	A	H	H
CA.10X.chr1_189913725	1	189913725	H	A	H	A	H	B	H	H	B	H	H	H	H	B	H	H	H	B	B	A	A	H	B	A	H	H	B	A	B	B	H	H	B	B	B	A	B	B	A	B	A	H	B	NA	A	H	B
CA.10X.chr1_189979903	1	189979903	H	A	H	A	NA	B	NA	H	B	H	H	H	A	B	H	NA	H	H	B	A	A	H	H	A	H	H	B	A	H	B	H	H	B	B	B	A	B	B	A	B	A	A	B	H	A	H	B
CA.10X.chr1_190046163	1	190046163	H	NA	H	H	H	B	NA	H	H	H	H	H	H	B	H	H	H	B	B	NA	A	H	H	A	H	H	B	NA	B	B	H	H	B	B	B	A	B	B	A	H	A	H	B	H	A	H	B
CA.10X.chr1_190046191	1	190046191	H	H	H	H	H	B	NA	H	H	H	H	H	H	B	H	H	H	B	B	NA	A	H	H	A	H	H	B	NA	B	B	H	H	B	B	B	A	B	B	A	H	A	H	B	H	A	H	B
CA.10X.chr1_190065792	1	190065792	H	A	H	A	H	B	NA	H	B	H	H	H	H	B	H	H	H	NA	B	A	A	H	H	A	H	H	B	A	B	B	H	H	B	NA	B	A	B	B	A	H	A	H	B	H	A	H	B
CA.10X.chr1_190065822	1	190065822	H	A	H	A	H	B	NA	H	H	H	H	H	H	B	H	H	H	NA	B	A	A	H	H	A	H	H	B	A	B	B	H	H	B	NA	B	A	B	B	A	H	A	H	B	H	A	H	B
CA.10X.chr1_190072094	1	190072094	H	A	H	A	H	B	H	H	B	H	H	H	H	B	H	H	H	B	B	A	A	H	B	A	H	H	B	A	B	B	H	H	B	B	B	A	B	B	A	H	A	H	B	A	A	H	B
CA.10X.chr1_190072095	1	190072095	H	A	H	A	H	B	H	H	B	H	H	H	H	B	H	H	H	B	B	A	A	H	B	A	H	H	B	A	B	B	H	H	B	B	B	A	B	B	A	H	A	H	B	A	A	H	B
CA.10X.chr1_190072113	1	190072113	H	A	H	A	H	B	H	H	B	H	H	H	H	B	H	H	H	B	B	A	A	H	B	A	H	H	B	A	B	B	H	H	B	B	B	A	B	B	A	H	A	H	B	A	A	H	B
CA.10X.chr1_190116633	1	190116633	H	A	H	A	H	B	H	H	H	H	H	H	H	B	H	H	B	H	B	H	A	H	H	A	H	H	B	A	B	B	H	H	B	NA	B	A	B	B	A	H	NA	A	B	H	A	H	B
CA.10X.chr1_190140250	1	190140250	NA	A	H	A	H	B	H	H	H	H	A	H	H	NA	A	H	H	H	B	A	A	H	NA	A	B	H	B	A	B	B	H	H	B	NA	B	A	B	NA	A	H	A	H	B	H	A	H	B
CA.10X.chr1_190140303	1	190140303	NA	A	H	A	H	B	H	H	H	H	NA	H	H	H	A	H	H	H	B	A	A	H	NA	A	B	H	B	A	B	B	H	H	B	NA	B	A	B	NA	A	H	A	H	B	H	A	H	B
CA.10X.chr1_190241815	1	190241815	H	NA	H	A	NA	B	NA	H	B	H	H	H	H	B	H	H	H	B	B	A	A	H	NA	A	H	H	B	H	B	B	H	NA	B	B	B	A	B	B	A	H	A	H	B	H	A	H	B
CA.10X.chr1_190242008	1	190242008	H	NA	H	A	NA	B	NA	H	B	H	H	NA	H	B	H	NA	H	B	B	A	A	H	NA	A	H	H	B	H	B	B	H	H	B	B	B	A	B	B	A	H	A	H	B	H	A	H	B
CA.10X.chr1_190242031	1	190242031	H	NA	H	A	NA	B	NA	H	B	H	H	NA	H	B	H	NA	H	B	B	A	A	H	NA	A	H	H	B	H	B	B	H	H	B	B	B	A	B	B	A	H	A	H	B	H	A	H	B
CA.10X.chr1_190608814	1	190608814	H	A	H	A	H	B	H	H	NA	H	H	H	H	B	H	H	H	H	B	A	A	H	B	A	H	H	B	NA	NA	B	H	H	B	B	B	A	B	B	A	H	A	H	B	H	A	A	B
CA.10X.chr1_191556838	1	191556838	H	A	H	A	H	NA	NA	H	H	H	H	H	H	B	H	H	H	B	B	H	A	H	NA	NA	H	H	B	H	B	B	H	H	B	NA	B	A	B	B	A	H	A	A	B	H	A	H	B
CA.10X.chr1_191601000	1	191601000	H	A	H	A	NA	H	NA	H	B	H	H	H	H	H	H	H	H	B	B	A	A	H	H	H	H	H	B	A	NA	B	H	H	B	NA	B	A	B	B	A	H	A	A	B	NA	A	H	B
CA.10X.chr1_191601009	1	191601009	H	A	H	A	NA	H	NA	H	B	H	H	H	H	H	H	H	H	B	B	A	A	H	H	H	H	H	B	A	NA	B	H	H	B	NA	B	A	B	B	A	H	A	A	B	NA	A	H	B
CA.10X.chr1_191601176	1	191601176	H	A	H	A	NA	H	NA	H	B	H	H	H	H	H	H	H	H	B	B	A	A	H	NA	H	H	H	B	A	B	B	H	H	B	B	B	A	B	B	A	H	A	A	B	NA	A	H	B
CA.10X.chr1_191613093	1	191613093	H	A	H	A	B	B	NA	H	H	H	H	H	H	B	H	H	H	B	B	NA	A	H	H	H	H	H	B	A	B	B	H	H	B	B	B	A	B	B	A	H	A	NA	B	A	A	H	B
CA.10X.chr1_191613153	1	191613153	H	A	H	A	B	B	NA	H	H	H	H	H	H	B	H	H	H	B	B	A	A	H	H	H	H	H	B	A	B	B	NA	H	B	B	B	A	B	B	A	H	A	A	B	A	A	H	B
CA.10X.chr1_191613235	1	191613235	H	A	H	A	B	B	NA	H	H	H	H	H	H	B	H	H	H	B	B	A	A	H	H	H	H	H	B	A	B	B	H	H	B	B	B	A	B	B	A	H	A	A	B	A	A	H	B
CA.10X.chr1_191613447	1	191613447	H	A	H	A	H	B	H	H	B	H	H	H	H	B	A	H	H	B	B	H	A	H	NA	H	H	H	B	A	H	B	H	H	B	B	B	A	B	B	A	B	A	H	B	NA	A	H	B
CA.10X.chr1_191613486	1	191613486	H	A	H	A	H	B	H	H	B	H	H	H	H	B	A	H	H	B	B	H	A	H	NA	H	H	H	B	A	H	B	H	H	B	B	B	A	B	B	A	B	A	H	B	NA	A	H	B
CA.10X.chr1_191614260	1	191614260	H	A	H	A	H	B	NA	H	H	NA	H	H	H	H	H	H	H	B	B	A	A	H	H	H	H	H	B	A	B	B	H	H	B	B	B	A	B	B	A	H	A	H	B	H	A	H	B
CA.10X.chr1_191614262	1	191614262	H	A	H	A	H	B	NA	H	H	NA	H	H	H	H	H	H	H	B	B	A	A	H	H	H	H	H	B	A	B	B	H	H	B	B	B	A	B	B	A	H	A	H	B	H	A	H	B
CA.10X.chr1_191614444	1	191614444	H	A	H	A	H	B	NA	H	H	NA	H	H	H	H	H	H	H	B	B	A	A	H	H	H	H	H	B	A	B	B	H	H	B	B	B	A	B	B	A	H	A	H	B	H	A	H	B
CA.10X.chr1_191614506	1	191614506	H	A	H	A	H	B	NA	H	H	NA	H	H	H	H	H	H	H	B	B	A	A	H	H	H	H	H	B	A	B	B	H	H	B	B	B	A	B	B	A	H	A	H	B	H	A	H	B
CA.10X.chr1_191631347	1	191631347	H	A	NA	A	H	B	H	H	H	H	NA	H	H	B	H	H	H	B	B	A	A	H	NA	H	H	H	B	A	B	B	H	H	B	B	B	A	B	H	A	H	A	A	B	H	A	NA	B
CA.10X.chr1_191631379	1	191631379	H	A	H	A	H	B	H	H	H	H	H	H	H	B	H	H	H	B	B	A	A	H	NA	NA	H	H	B	A	B	B	H	H	B	B	B	A	B	H	A	H	A	A	B	H	A	H	B
CA.10X.chr1_191631415	1	191631415	H	A	H	A	H	B	H	H	H	H	NA	H	H	B	H	H	H	B	B	A	A	H	NA	NA	H	H	B	A	B	B	H	H	B	B	B	A	B	H	A	H	A	A	B	H	A	B	B
CA.10X.chr1_191644578	1	191644578	H	A	H	A	H	B	H	H	B	H	NA	H	H	B	H	H	H	B	B	A	A	H	H	A	H	H	B	A	B	B	H	H	B	B	B	A	B	B	A	H	A	A	B	NA	A	H	B
CA.10X.chr1_191812835	1	191812835	H	A	H	A	H	H	NA	H	H	H	H	H	H	B	H	H	H	B	B	A	A	H	H	H	H	H	B	A	B	B	H	H	B	NA	B	A	B	H	A	H	A	NA	B	H	A	H	NA
CA.10X.chr1_191812940	1	191812940	H	A	H	A	H	B	NA	H	H	H	H	H	H	B	H	NA	H	B	B	A	A	H	H	H	H	H	B	A	B	B	H	H	B	B	B	A	B	H	A	H	A	H	B	H	A	H	B
CA.10X.chr1_191812957	1	191812957	H	A	H	A	H	B	NA	H	H	H	H	H	H	B	H	NA	H	B	B	A	A	H	NA	H	H	H	B	A	B	B	H	H	B	B	B	A	B	H	A	H	A	H	B	H	A	H	B
CA.10X.chr1_191812961	1	191812961	H	A	H	A	H	NA	NA	H	H	H	H	H	H	B	H	B	H	B	B	A	A	H	H	H	H	H	B	A	B	B	H	H	B	B	B	A	B	H	A	H	A	H	B	H	A	H	B
CA.10X.chr1_191841967	1	191841967	H	A	H	A	H	B	H	H	B	H	H	H	H	H	H	H	NA	B	B	A	A	H	H	H	H	H	B	A	H	B	H	H	B	NA	B	A	B	NA	A	H	A	H	B	A	A	H	B
CA.10X.chr1_191841983	1	191841983	H	A	H	A	NA	B	H	H	B	B	NA	H	H	H	H	H	NA	B	B	A	A	H	H	H	H	NA	B	A	H	B	H	H	B	NA	B	A	B	NA	A	H	A	H	B	A	A	H	B
CA.10X.chr1_191841997	1	191841997	H	A	H	A	H	B	H	H	H	H	NA	H	H	H	H	NA	B	B	B	A	A	H	H	H	H	H	B	A	H	B	H	H	B	NA	B	A	B	B	A	H	A	H	B	A	A	H	B
CA.10X.chr1_191861700	1	191861700	H	A	H	A	H	B	H	H	H	B	H	H	H	B	H	H	H	B	B	A	A	H	NA	H	B	H	B	A	B	B	H	H	B	B	B	A	B	B	A	H	A	H	B	H	A	H	B
CA.10X.chr1_191902146	1	191902146	A	A	H	A	H	H	H	H	H	H	NA	H	H	B	A	B	A	B	B	H	A	H	NA	NA	NA	H	B	A	B	B	NA	A	B	B	B	A	B	B	A	H	A	H	B	H	A	H	B
CA.10X.chr1_191926128	1	191926128	H	A	H	A	H	B	NA	H	H	H	H	H	H	B	H	H	H	H	B	A	A	H	H	H	H	H	B	A	B	B	H	H	B	B	B	A	B	B	A	H	A	H	B	H	A	H	B
CA.10X.chr1_191926196	1	191926196	H	A	H	A	H	B	NA	H	H	H	H	H	H	B	H	H	H	H	B	A	A	H	H	H	H	H	B	A	B	B	H	H	B	B	B	A	B	B	A	H	A	H	B	H	A	H	B
CA.10X.chr1_191949297	1	191949297	H	A	H	A	H	NA	NA	NA	H	H	NA	H	H	NA	H	H	H	B	B	A	A	H	H	H	B	B	B	A	B	B	H	H	B	B	B	A	B	B	A	H	A	H	B	H	A	H	B
CA.10X.chr1_191959557	1	191959557	H	A	H	A	H	B	H	H	H	H	H	H	H	B	H	H	H	H	B	A	A	H	H	H	H	H	B	A	B	B	H	H	B	B	B	A	B	B	A	H	A	H	B	NA	A	H	B
CA.10X.chr1_191959559	1	191959559	H	A	H	A	H	B	H	H	H	H	H	H	H	B	H	H	H	H	B	A	A	H	H	H	H	H	B	A	B	B	H	H	B	B	B	A	B	B	A	H	A	H	B	NA	A	H	B
CA.10X.chr1_192091663	1	192091663	H	A	H	A	H	B	H	H	H	NA	H	H	H	B	H	H	H	H	B	A	A	H	B	B	H	A	B	NA	B	B	H	H	B	NA	B	A	B	B	A	H	A	H	B	H	A	H	B
CA.10X.chr1_192091685	1	192091685	H	A	H	A	H	B	H	H	H	H	H	H	H	B	H	H	H	H	B	A	A	H	B	B	H	A	B	NA	B	B	H	H	B	NA	B	A	B	B	A	H	A	H	B	H	A	H	B
CA.10X.chr1_192131779	1	192131779	H	A	H	A	B	NA	NA	H	B	H	H	H	H	B	H	H	H	H	B	H	A	H	NA	H	H	H	B	A	B	B	H	H	B	NA	B	A	B	H	A	H	A	H	B	NA	A	H	B
CA.10X.chr1_192198619	1	192198619	H	A	H	A	H	B	B	H	NA	H	H	H	H	B	H	NA	H	B	B	A	A	H	H	H	H	H	B	A	B	B	H	H	B	B	B	A	B	B	A	H	A	H	B	H	A	H	B
CA.10X.chr1_192198721	1	192198721	H	A	H	A	H	B	B	H	H	H	H	H	NA	B	H	NA	H	B	B	A	A	H	H	H	H	H	B	A	B	B	H	H	B	B	B	A	B	B	A	H	A	H	B	H	A	H	B
CA.10X.chr1_192198737	1	192198737	H	A	H	A	H	B	B	H	H	H	H	H	H	B	H	NA	H	B	B	A	A	H	H	H	H	H	B	A	B	B	H	H	B	B	B	A	B	B	A	H	A	H	B	NA	A	H	B
CA.10X.chr1_192219183	1	192219183	H	A	H	A	H	B	NA	H	H	H	H	H	H	H	NA	H	H	NA	B	H	A	A	NA	H	A	H	B	A	B	B	A	NA	B	B	B	A	B	H	A	H	A	H	B	H	A	H	B
CA.10X.chr1_192219185	1	192219185	H	A	H	A	H	B	NA	H	H	H	H	H	H	H	NA	H	H	NA	B	H	A	A	NA	H	A	H	B	A	B	B	A	NA	B	B	B	A	B	H	A	H	A	H	B	H	A	H	B
CA.10X.chr1_192219246	1	192219246	H	A	H	A	H	B	H	H	H	H	H	H	H	H	NA	H	H	NA	B	H	A	A	NA	H	A	H	B	NA	B	B	A	NA	B	B	B	A	B	H	A	H	A	H	B	H	A	H	B
CA.10X.chr1_192219294	1	192219294	H	A	H	A	H	B	NA	H	H	H	H	H	H	H	NA	A	H	NA	B	NA	A	A	NA	H	A	H	B	H	B	B	A	H	B	B	B	A	B	H	A	H	A	H	B	H	A	H	B
CA.10X.chr1_192219407	1	192219407	H	A	H	A	H	B	H	H	H	NA	H	H	H	B	H	H	H	B	B	A	A	H	B	H	H	H	B	A	H	B	H	H	B	B	B	A	B	B	A	H	A	H	B	A	A	H	B
CA.10X.chr1_192282929	1	192282929	H	A	H	A	H	B	H	H	H	H	H	H	H	B	H	H	H	H	B	A	A	H	NA	H	H	H	B	A	H	B	H	NA	B	B	B	A	B	NA	A	B	A	H	B	A	A	H	B
CA.10X.chr1_192282940	1	192282940	H	A	H	A	H	B	H	H	H	H	H	H	H	B	H	H	H	H	B	NA	A	H	NA	H	H	H	B	A	H	B	H	NA	B	B	B	A	B	NA	A	B	A	H	B	A	A	H	B
CA.10X.chr1_192282952	1	192282952	H	A	H	A	H	B	H	H	H	H	H	H	H	B	H	H	H	H	B	NA	A	H	NA	H	H	H	B	A	H	B	H	NA	B	B	B	A	B	NA	A	B	A	H	B	A	A	H	B
CA.10X.chr1_192282986	1	192282986	H	A	H	A	H	B	H	H	H	H	H	H	H	B	H	H	H	H	B	NA	A	H	NA	H	H	H	B	NA	H	B	H	NA	B	B	B	A	B	H	A	B	A	H	B	A	A	H	B
CA.10X.chr1_192326390	1	192326390	H	A	H	A	H	B	H	H	B	H	NA	H	A	B	H	H	H	H	B	A	A	H	NA	NA	H	H	B	H	B	B	H	B	B	NA	B	A	B	B	A	H	A	H	B	A	A	H	B
CA.10X.chr1_192326412	1	192326412	H	A	H	A	H	B	H	NA	B	H	NA	H	A	B	H	H	H	H	B	A	A	H	NA	NA	H	H	B	H	B	B	H	B	B	NA	B	A	B	B	A	H	A	H	B	A	A	H	B
CA.10X.chr1_192336228	1	192336228	H	A	H	A	H	B	NA	H	H	H	H	H	H	B	H	H	H	B	B	A	A	H	NA	H	H	NA	B	A	B	B	H	H	B	B	B	A	B	B	A	H	NA	H	B	H	A	H	B
CA.10X.chr1_192532745	1	192532745	H	A	H	A	H	H	NA	NA	H	H	H	H	H	H	H	H	H	H	B	A	A	H	H	H	H	H	B	NA	B	B	H	H	B	NA	B	A	B	B	A	H	A	H	B	NA	A	H	B
CA.10X.chr1_193029490	1	193029490	H	A	H	A	H	B	NA	H	H	H	H	H	H	B	H	H	H	H	B	A	A	H	NA	H	H	H	B	A	B	B	H	H	B	B	B	A	B	H	A	H	A	H	B	H	A	H	B
CA.10X.chr1_195118494	1	195118494	H	A	H	A	H	B	NA	NA	B	H	H	H	H	B	H	H	H	B	B	A	A	H	H	A	NA	H	B	H	B	B	H	H	B	NA	B	A	B	B	A	H	A	H	B	H	A	H	B
CA.10X.chr1_195155709	1	195155709	H	A	H	A	H	B	H	H	B	H	H	H	H	H	H	H	H	B	B	NA	A	H	H	A	H	NA	B	NA	B	B	H	H	B	B	B	A	B	B	A	NA	A	H	B	H	A	H	B
CA.10X.chr1_195702028	1	195702028	H	A	H	A	H	B	H	H	B	H	H	H	NA	B	H	H	H	B	B	A	A	H	NA	A	B	H	B	NA	B	B	H	NA	B	B	B	A	B	H	A	H	A	H	B	H	A	H	B
CA.10X.chr1_195717700	1	195717700	H	A	H	A	H	B	H	H	H	H	H	H	H	B	H	H	H	B	B	H	A	H	NA	A	H	NA	B	A	B	B	H	B	B	NA	B	A	B	NA	NA	NA	A	H	B	H	A	H	B
CA.10X.chr1_195821307	1	195821307	H	A	H	A	H	B	NA	H	NA	H	H	H	H	H	H	H	H	B	B	A	A	H	H	H	H	H	B	A	B	B	H	H	B	B	B	A	B	B	A	H	A	H	B	H	A	H	B
CA.10X.chr1_196174415	1	196174415	H	A	H	A	H	B	H	H	NA	H	H	H	H	B	H	H	H	B	B	A	A	H	H	A	NA	H	B	A	B	B	H	NA	B	B	B	A	B	B	A	H	A	H	B	H	A	H	H
CA.10X.chr1_196202825	1	196202825	H	A	H	A	H	B	H	H	B	H	H	H	H	B	NA	NA	H	H	B	H	A	H	H	NA	H	H	B	A	B	B	H	H	B	NA	B	A	B	B	A	H	A	H	B	H	A	H	B
CA.10X.chr1_198251499	1	198251499	H	A	H	A	H	B	NA	H	H	B	H	H	H	NA	B	H	H	H	B	H	A	H	B	A	A	H	B	H	B	B	H	A	H	B	B	H	B	B	A	H	A	H	B	H	H	H	B
CA.10X.chr1_198705817	1	198705817	H	A	H	A	H	B	NA	H	H	H	H	H	H	NA	H	H	H	B	B	H	A	H	H	NA	H	H	B	A	H	B	H	A	B	B	B	A	B	B	A	H	A	H	B	B	H	H	B
CA.10X.chr1_201430568	1	201430568	H	A	H	A	H	B	NA	A	H	H	H	H	NA	NA	NA	H	H	H	B	A	A	H	H	H	A	H	B	NA	B	B	A	H	H	NA	B	H	B	H	A	H	A	H	H	H	H	H	B
CA.10X.chr1_201430661	1	201430661	H	A	H	A	H	B	NA	A	H	H	H	H	NA	NA	H	H	H	H	B	A	A	H	H	H	A	H	B	NA	B	B	A	H	H	NA	B	H	B	H	A	H	A	H	H	H	H	A	B
CA.10X.chr1_203186748	1	203186748	H	A	H	NA	A	B	NA	B	H	A	B	H	B	B	A	H	B	B	H	A	H	A	B	H	H	H	H	H	B	H	A	NA	B	NA	H	H	B	H	A	B	NA	H	H	B	A	A	H
CA.10X.chr1_203186828	1	203186828	H	A	H	NA	A	B	NA	B	H	A	B	H	B	B	A	H	B	B	H	A	H	A	B	H	H	B	H	H	B	H	H	NA	B	NA	H	H	B	H	A	B	NA	H	H	B	A	A	H
CA.10X.chr1_203186830	1	203186830	H	A	H	NA	A	B	NA	B	H	A	B	H	B	B	A	H	B	B	H	A	H	A	B	H	H	B	H	H	B	H	H	NA	B	NA	H	H	B	H	A	B	NA	H	H	B	A	A	H
CA.10X.chr1_203328973	1	203328973	H	A	A	H	A	B	B	B	H	A	H	H	B	B	A	H	B	B	H	A	H	A	H	H	NA	B	H	H	H	H	A	H	B	B	H	NA	B	H	A	H	A	H	H	B	A	A	H
CA.10X.chr1_204207936	1	204207936	H	A	H	NA	A	B	NA	B	H	A	B	H	B	B	A	H	B	H	H	H	H	A	NA	NA	H	H	H	H	B	H	A	A	B	B	H	H	H	H	A	H	A	H	H	B	A	A	H
CA.10X.chr1_205494237	1	205494237	H	A	A	A	H	B	NA	H	B	H	B	H	H	H	B	A	A	H	B	H	H	H	B	H	A	H	NA	H	H	B	H	H	H	B	B	H	H	B	A	A	A	H	H	NA	H	A	H
CA.10X.chr1_205942427	1	205942427	H	A	A	A	H	B	NA	H	H	H	B	H	H	H	H	A	A	H	B	H	H	H	H	H	A	H	A	H	H	B	H	H	H	NA	B	H	H	B	A	H	A	H	H	B	H	A	H
CA.10X.chr1_206301600	1	206301600	H	A	A	NA	NA	NA	NA	NA	H	H	B	H	H	H	B	A	A	H	B	H	H	H	NA	H	A	A	NA	H	H	B	H	H	H	B	B	H	H	NA	A	H	A	H	H	B	H	A	H
CA.10X.chr1_206303400	1	206303400	H	A	A	A	B	B	NA	H	H	H	NA	H	H	H	NA	A	A	H	B	H	H	H	NA	H	A	H	A	H	H	B	H	H	H	NA	B	H	H	B	A	H	H	H	H	B	H	A	H
CA.10X.chr1_206303423	1	206303423	H	A	A	A	B	B	NA	H	H	H	H	H	H	H	NA	A	A	H	B	H	H	H	NA	H	A	H	A	H	H	B	H	H	H	NA	B	H	H	B	A	H	H	H	H	B	H	A	H
CA.10X.chr1_207969699	1	207969699	H	A	A	A	H	B	NA	H	H	H	NA	H	H	H	B	A	A	H	B	H	H	H	H	NA	A	H	A	H	H	B	H	H	H	B	B	H	H	B	A	H	A	H	H	B	H	A	H
CA.10X.chr1_207977114	1	207977114	H	A	A	A	NA	B	NA	H	H	H	B	H	H	B	B	A	A	H	B	H	H	H	NA	H	A	H	A	H	H	B	H	H	NA	NA	B	H	B	B	A	H	A	H	H	NA	H	A	H
CA.10X.chr1_210807673	1	210807673	H	A	A	A	H	NA	NA	A	H	B	B	H	H	H	H	A	A	H	B	H	H	H	H	H	A	H	A	H	H	B	A	H	NA	B	B	H	H	B	A	H	A	H	H	NA	H	A	H
CA.10X.chr1_211039756	1	211039756	H	A	A	A	H	B	NA	H	B	B	B	H	H	NA	B	A	A	H	B	H	H	H	H	H	A	H	A	H	H	B	NA	H	H	NA	B	H	H	B	A	H	A	H	H	B	H	A	H
CA.10X.chr1_211457013	1	211457013	H	A	A	A	H	B	H	H	B	H	B	H	H	H	B	A	A	H	B	H	H	H	A	H	A	H	A	H	H	B	H	H	H	B	B	H	H	B	A	H	A	H	H	B	H	A	H
CA.10X.chr1_211457086	1	211457086	H	A	A	A	H	B	H	H	B	H	B	H	H	H	B	A	A	H	B	H	H	H	A	H	A	H	A	H	H	B	H	H	H	B	B	H	H	B	A	H	A	H	H	B	H	A	H
CA.10X.chr1_211580014	1	211580014	A	A	A	A	H	B	NA	H	B	H	B	H	H	H	B	A	A	H	B	NA	H	H	H	H	A	H	A	H	H	B	H	H	H	B	B	H	H	H	A	H	NA	H	H	B	H	A	H
CA.10X.chr1_211726519	1	211726519	H	A	A	A	H	B	H	H	NA	H	B	H	H	H	B	A	A	NA	B	H	H	H	NA	H	A	A	A	NA	H	B	A	H	H	B	B	B	H	B	A	H	A	H	H	H	H	A	NA
CA.10X.chr1_212094837	1	212094837	H	A	A	A	H	B	H	H	H	H	B	H	H	H	NA	A	A	H	B	H	H	H	NA	H	H	H	A	NA	H	B	A	H	H	NA	B	H	H	B	A	NA	A	H	B	B	H	A	H
CA.10X.chr1_212094914	1	212094914	H	A	A	A	H	B	H	H	H	H	B	H	H	H	NA	A	A	H	B	H	H	H	H	H	H	NA	A	H	H	B	A	H	H	B	B	H	H	B	A	H	A	H	B	B	H	A	H
CA.10X.chr1_212095046	1	212095046	H	A	A	A	H	B	H	H	H	H	B	H	H	H	NA	A	A	H	B	H	H	H	NA	H	H	H	A	NA	H	B	A	H	H	NA	B	H	H	B	A	NA	A	H	B	B	H	A	H
CA.10X.chr1_212172070	1	212172070	H	H	A	A	A	B	H	H	H	H	B	H	H	H	B	A	A	B	B	H	H	H	B	H	A	H	A	H	H	B	A	H	H	B	B	H	NA	B	A	H	NA	H	H	B	H	H	A
CA.10X.chr1_212191916	1	212191916	H	H	H	A	H	B	A	H	H	H	B	H	H	H	B	A	A	H	B	H	H	H	H	NA	A	H	A	H	H	B	NA	H	H	B	B	H	H	B	A	H	A	H	H	B	H	A	H
CA.10X.chr1_212747193	1	212747193	H	A	A	A	H	B	A	H	B	H	H	H	H	H	B	A	A	H	B	H	H	H	B	H	NA	H	A	H	NA	B	A	H	H	B	B	H	H	H	A	H	NA	H	H	NA	H	A	H
CA.10X.chr1_216894742	1	216894742	H	A	A	A	H	B	NA	NA	H	B	B	H	H	H	B	A	A	H	H	H	H	H	H	H	H	NA	A	H	H	B	A	H	H	NA	B	NA	H	B	A	H	H	H	H	B	H	A	B
CA.10X.chr1_220417490	1	220417490	H	H	A	A	H	B	H	H	H	B	B	H	H	H	NA	A	H	H	H	H	H	H	H	H	A	A	A	H	H	B	A	H	H	B	B	H	H	B	A	A	H	H	H	B	H	A	H
CA.10X.chr1_221162647	1	221162647	H	H	A	A	H	B	H	H	B	B	NA	H	H	H	H	A	H	H	H	H	H	H	B	H	A	H	NA	H	H	B	A	H	NA	NA	B	H	H	B	A	H	A	H	H	B	H	A	B
CA.10X.chr1_221170010	1	221170010	H	A	A	A	H	B	H	H	H	B	B	H	H	H	B	NA	H	H	H	H	H	H	NA	A	NA	H	A	NA	H	B	A	H	H	B	B	H	H	B	A	H	H	H	H	B	H	A	B
CA.10X.chr1_221636543	1	221636543	H	A	A	A	H	B	H	H	NA	B	B	H	H	H	B	A	H	H	H	H	H	H	NA	NA	A	H	A	B	H	B	A	H	B	B	B	H	B	B	A	H	A	H	H	NA	H	A	B
CA.10X.chr1_222392472	1	222392472	NA	A	A	A	H	B	NA	H	H	B	B	H	H	H	B	A	H	H	H	H	H	H	H	H	A	H	A	H	H	B	H	H	H	B	B	H	H	B	A	H	NA	H	H	NA	H	A	B
CA.10X.chr1_222436922	1	222436922	H	A	A	A	H	B	H	H	B	B	B	H	H	H	H	A	H	H	H	H	H	H	NA	H	A	H	H	NA	H	B	A	H	H	B	B	H	B	B	A	H	A	H	H	NA	H	NA	B
CA.10X.chr1_223082213	1	223082213	H	A	A	A	H	B	A	H	B	B	NA	H	H	H	H	A	H	H	H	H	H	H	NA	A	NA	NA	A	H	H	B	A	H	H	B	B	H	H	B	A	H	A	H	H	H	H	A	NA
CA.10X.chr1_224024141	1	224024141	H	A	A	A	H	B	H	H	H	B	B	H	H	H	B	A	H	H	H	H	H	H	H	H	A	H	H	H	H	B	A	H	H	NA	B	H	H	B	A	NA	NA	H	A	NA	H	H	B
CA.10X.chr1_224577627	1	224577627	B	NA	A	A	H	B	H	H	H	B	H	H	H	H	B	NA	H	H	A	H	B	H	NA	H	A	H	A	B	H	B	A	H	H	B	B	H	H	B	A	H	A	H	H	NA	H	A	B
CA.10X.chr1_225095255	1	225095255	H	A	A	A	H	B	H	H	H	B	B	H	H	H	B	A	H	H	H	H	H	H	NA	H	NA	H	A	H	H	B	H	H	H	B	B	H	H	H	A	A	A	H	H	B	H	A	B
CA.10X.chr1_226104208	1	226104208	H	A	A	A	H	B	H	H	B	B	B	H	A	H	H	A	H	H	H	H	A	H	H	NA	A	NA	A	H	H	B	A	A	H	B	B	H	H	H	A	NA	NA	H	H	H	H	A	B
CA.10X.chr1_226530489	1	226530489	H	A	A	A	H	B	H	H	B	B	H	H	H	H	B	A	H	H	H	H	H	H	H	H	A	H	A	H	H	B	A	H	H	B	B	H	H	B	A	H	A	H	H	B	H	A	B
CA.10X.chr1_236037772	1	236037772	B	A	A	H	H	B	NA	H	B	H	B	A	H	H	B	A	A	H	B	H	A	H	NA	NA	A	H	H	B	H	B	H	H	H	B	B	H	H	B	A	H	A	H	H	B	H	A	H
CA.10X.chr1_236083907	1	236083907	H	A	A	A	H	B	NA	H	H	H	B	H	H	H	B	A	A	H	B	H	A	H	H	H	A	NA	H	NA	H	B	A	NA	NA	NA	B	H	B	B	A	NA	A	H	H	B	NA	A	H
CA.10X.chr1_236083961	1	236083961	H	A	A	A	H	B	NA	H	H	H	B	H	H	H	B	A	A	H	B	H	A	H	H	H	A	H	H	H	H	B	A	NA	B	NA	B	H	H	B	A	H	A	NA	H	B	NA	A	NA
CA.10X.chr1_236084177	1	236084177	H	H	A	A	H	B	NA	H	H	H	B	H	H	H	B	A	A	B	B	H	H	H	H	NA	A	A	A	H	H	B	A	H	H	B	B	H	H	B	A	H	H	H	H	B	H	A	H
CA.10X.chr1_236124403	1	236124403	H	A	A	A	H	B	H	H	B	H	NA	H	H	H	B	A	A	H	B	H	H	H	H	H	A	H	A	H	H	B	A	H	H	B	B	H	H	NA	A	H	A	H	H	B	H	A	H
CA.10X.chr1_236124447	1	236124447	H	A	A	A	H	B	H	H	B	H	NA	H	H	H	B	A	A	H	B	H	H	H	H	H	A	H	A	H	H	B	A	H	H	B	B	H	H	NA	A	H	A	H	H	B	H	A	H
CA.10X.chr1_236147952	1	236147952	B	NA	A	A	H	NA	A	H	H	H	B	NA	H	NA	B	A	A	H	B	H	H	H	NA	H	A	H	A	H	H	B	A	H	H	B	B	H	H	B	A	H	H	H	H	NA	H	A	H
CA.10X.chr1_236183879	1	236183879	H	A	A	A	H	B	H	H	B	H	B	H	H	H	H	A	A	H	B	H	H	H	NA	NA	A	H	NA	H	H	B	H	H	A	B	B	H	H	B	A	H	A	H	B	B	H	A	H
CA.10X.chr1_236219490	1	236219490	H	NA	A	A	H	B	NA	H	B	H	B	H	H	H	B	A	A	H	B	H	H	H	NA	H	A	H	A	H	H	B	A	H	H	B	B	H	H	B	A	H	NA	H	H	NA	H	A	H
CA.10X.chr1_236219491	1	236219491	H	NA	A	A	H	B	NA	H	B	H	B	H	H	H	B	A	A	H	B	H	H	H	NA	H	A	H	A	H	H	B	A	H	H	B	B	H	H	B	A	H	NA	H	H	NA	H	A	H
CA.10X.chr1_236219533	1	236219533	H	NA	A	A	H	B	NA	H	B	H	B	H	H	H	B	A	A	H	B	H	H	H	NA	H	A	H	A	H	H	B	A	H	H	B	B	H	H	B	A	H	NA	H	H	NA	H	A	H
CA.10X.chr1_236219731	1	236219731	H	NA	A	A	H	B	NA	H	B	H	B	H	H	H	B	A	A	H	B	H	H	H	NA	H	A	H	A	H	H	B	A	H	H	B	B	H	H	B	A	H	NA	H	H	B	H	A	H
CA.10X.chr1_236333780	1	236333780	H	A	A	A	H	B	H	H	B	H	B	H	H	H	B	A	A	H	B	H	H	H	H	NA	H	H	A	H	H	B	H	H	H	B	B	H	H	H	A	H	NA	H	H	B	H	A	H
CA.10X.chr1_236333805	1	236333805	H	A	A	A	H	B	H	H	B	H	B	H	H	H	B	A	A	H	B	H	H	H	H	NA	H	H	A	H	H	B	H	H	H	B	B	H	H	H	A	H	NA	H	H	B	H	A	H
CA.10X.chr1_236365505	1	236365505	H	A	H	A	H	B	NA	NA	H	NA	B	H	H	NA	B	A	A	H	B	H	H	H	H	H	A	H	A	H	H	B	A	H	A	B	B	H	H	B	A	H	H	H	H	B	H	A	H
CA.10X.chr1_236420401	1	236420401	H	A	A	A	H	NA	H	H	NA	H	NA	H	H	H	H	A	A	H	B	H	H	H	H	NA	A	H	A	H	H	B	H	H	H	B	B	H	B	B	A	H	A	H	H	B	H	A	H
CA.10X.chr1_236420426	1	236420426	H	A	A	A	H	NA	H	H	NA	H	NA	H	H	H	H	A	A	H	B	H	H	H	H	NA	A	H	A	H	H	B	H	H	H	B	B	H	B	B	A	H	A	H	H	B	H	A	H
CA.10X.chr1_236420450	1	236420450	H	A	A	A	H	NA	H	H	NA	H	NA	H	H	H	H	A	A	H	B	H	H	H	H	NA	A	H	A	H	H	B	H	H	H	B	B	H	B	B	A	H	A	H	H	B	H	A	H
CA.10X.chr1_236420475	1	236420475	H	A	A	A	H	NA	H	H	NA	H	NA	H	H	H	H	A	A	H	B	H	H	H	H	NA	A	H	A	H	H	B	H	H	H	B	B	H	B	B	A	H	A	H	H	B	H	A	H
CA.10X.chr1_236426716	1	236426716	H	A	A	A	NA	B	NA	NA	B	H	B	H	NA	NA	B	A	A	H	B	H	H	H	H	B	NA	H	A	H	H	B	A	H	H	NA	B	H	H	H	A	H	A	H	H	B	H	A	H
CA.10X.chr1_236426731	1	236426731	H	A	A	A	H	B	NA	NA	B	H	B	H	NA	NA	B	A	A	H	B	H	H	H	H	B	H	H	A	H	H	B	A	H	H	NA	B	H	H	H	A	H	A	H	H	B	H	A	H
CA.10X.chr1_236426780	1	236426780	H	A	A	A	NA	B	NA	NA	B	H	B	H	NA	NA	B	A	A	H	B	H	H	H	H	B	H	H	A	H	H	B	A	H	H	NA	B	H	H	H	A	H	A	H	H	B	H	A	H
CA.10X.chr1_236438654	1	236438654	H	A	A	A	H	B	NA	H	B	H	B	H	H	H	B	A	A	H	B	H	H	H	NA	H	A	H	NA	H	H	B	A	H	H	B	B	H	H	B	A	H	A	H	H	B	H	A	H
CA.10X.chr1_236438700	1	236438700	H	A	A	A	H	B	NA	H	B	H	B	H	H	H	B	A	A	H	B	H	H	H	NA	H	A	H	NA	NA	H	B	A	H	H	B	B	H	H	B	A	H	A	H	H	B	H	A	H
CA.10X.chr1_236438770	1	236438770	H	A	A	A	NA	B	NA	H	B	H	B	H	H	H	B	A	A	H	B	H	H	H	NA	H	A	H	NA	H	H	B	A	H	H	B	B	H	H	B	A	H	A	H	H	B	H	A	H
CA.10X.chr1_236445159	1	236445159	H	A	A	A	H	B	H	H	B	H	B	H	H	H	B	A	A	H	B	H	H	H	A	H	A	NA	A	H	H	B	NA	H	H	B	B	H	H	H	A	H	A	H	H	B	H	A	H
CA.10X.chr1_236445260	1	236445260	H	A	A	A	H	B	H	H	B	H	B	H	H	H	B	A	A	H	B	H	H	H	A	H	A	NA	A	H	H	B	H	H	H	B	B	H	H	H	A	H	A	H	NA	B	H	A	H
CA.10X.chr1_237120455	1	237120455	H	NA	A	A	H	B	NA	H	H	B	NA	H	H	H	B	A	A	H	B	H	H	H	H	H	A	H	A	H	H	B	A	H	H	NA	B	H	H	B	A	H	A	H	H	B	H	A	H
CA.10X.chr1_237369953	1	237369953	H	H	A	A	H	B	NA	H	H	B	B	H	H	H	B	A	A	H	B	H	H	H	H	H	A	H	A	H	H	B	A	H	H	NA	B	H	H	B	A	H	A	H	H	NA	H	A	H
CA.10X.chr1_238436076	1	238436076	H	A	A	A	H	H	NA	H	NA	B	B	H	H	NA	B	A	A	H	B	H	H	H	H	NA	A	H	A	H	H	B	A	H	H	B	B	H	H	H	A	H	A	H	H	NA	H	A	H
CA.10X.chr1_241978632	1	241978632	H	H	H	H	H	B	H	H	B	H	B	H	H	H	B	A	A	H	B	H	H	NA	H	NA	A	NA	A	B	B	B	H	H	H	B	B	H	H	H	A	H	A	H	H	B	H	H	H
CA.10X.chr1_243294666	1	243294666	H	A	A	H	H	B	H	H	B	H	B	H	H	H	B	A	A	H	B	H	A	H	NA	H	A	A	H	A	B	B	B	H	H	B	B	H	H	B	A	H	A	H	H	B	H	A	H
CA.10X.chr1_244197143	1	244197143	B	H	A	H	H	B	H	H	B	H	B	H	H	H	B	A	A	H	B	H	H	H	NA	H	A	H	A	H	B	B	H	H	A	B	B	H	H	B	A	NA	A	H	H	A	H	A	A
CA.10X.chr1_244197161	1	244197161	B	H	A	H	H	B	H	H	H	H	B	H	H	H	B	A	A	H	B	H	H	H	NA	H	NA	H	A	H	B	B	H	H	NA	B	B	H	H	B	A	NA	A	H	H	A	H	A	A
CA.10X.chr1_244362779	1	244362779	B	H	A	H	H	B	H	H	B	H	H	H	H	H	B	A	A	H	B	H	H	H	H	H	A	A	NA	H	B	B	B	H	H	B	B	H	H	B	A	H	A	H	H	NA	H	A	H
CA.10X.chr1_245733474	1	245733474	H	H	H	H	H	B	H	H	B	H	B	H	H	H	NA	A	A	H	B	H	NA	H	NA	H	NA	H	A	B	B	B	B	H	H	B	B	H	H	B	A	NA	A	H	H	NA	H	A	H
CA.10X.chr1_245733476	1	245733476	H	H	H	H	H	B	H	H	B	H	B	H	H	H	NA	A	A	H	B	H	NA	H	NA	H	NA	H	A	B	B	B	B	H	H	B	B	H	NA	B	A	NA	A	H	H	NA	H	A	H
CA.10X.chr1_245742994	1	245742994	H	NA	NA	H	H	B	NA	H	H	H	NA	H	H	H	B	A	A	NA	B	H	NA	H	H	H	A	H	A	H	B	B	H	H	H	B	B	H	H	B	A	H	A	H	H	B	H	A	H
CA.10X.chr1_245743011	1	245743011	H	NA	NA	H	H	B	NA	H	H	H	B	H	H	H	B	A	A	NA	B	H	NA	H	H	A	A	H	A	H	B	B	H	H	H	B	B	H	H	B	A	H	A	H	H	B	H	A	H
CA.10X.chr1_245749364	1	245749364	H	H	A	H	H	B	H	H	H	H	B	H	H	H	B	A	NA	H	B	H	H	H	B	H	A	NA	H	H	B	B	B	H	H	NA	B	H	B	B	A	H	A	H	H	B	H	A	H
CA.10X.chr1_245749423	1	245749423	H	H	A	H	H	B	H	H	H	H	B	H	H	H	B	A	NA	H	B	H	H	H	B	H	A	H	H	H	B	B	B	H	H	NA	B	H	NA	B	A	H	A	H	H	B	H	A	H
CA.10X.chr1_246376941	1	246376941	H	H	A	H	H	B	H	H	H	H	B	H	H	H	H	A	A	H	B	H	H	H	B	H	A	B	A	H	B	B	H	A	H	NA	B	H	H	B	A	H	A	H	H	B	H	A	H
CA.10X.chr1_246376945	1	246376945	H	H	A	H	H	B	H	H	B	H	B	H	H	H	H	A	A	H	B	H	H	H	B	H	A	B	A	H	B	B	H	A	H	NA	B	H	H	B	A	H	A	H	H	B	H	A	H
CA.10X.chr1_246641509	1	246641509	H	H	A	H	H	B	H	H	B	H	B	H	H	H	B	A	A	H	B	H	H	H	NA	H	NA	B	H	H	B	B	B	H	H	B	B	H	B	B	A	H	A	H	H	B	H	A	H
CA.10X.chr1_246690261	1	246690261	H	H	NA	H	H	B	NA	H	B	H	B	H	H	NA	NA	A	A	B	B	H	H	H	H	H	NA	B	H	H	B	B	B	H	H	NA	B	H	H	B	A	H	A	H	H	B	H	A	H
CA.10X.chr1_246690396	1	246690396	H	H	NA	H	H	B	NA	H	B	H	B	H	H	H	B	A	A	B	B	H	H	H	H	H	NA	B	H	H	B	B	B	H	H	NA	B	H	H	B	A	H	A	H	H	B	H	A	H
CA.10X.chr1_246707710	1	246707710	H	H	NA	H	NA	B	H	H	H	H	H	H	H	H	H	A	A	H	B	H	H	H	H	H	A	H	A	H	B	B	B	A	H	B	B	H	H	H	A	A	A	H	NA	B	H	A	B
CA.10X.chr1_247563102	1	247563102	H	H	H	NA	H	B	H	H	H	NA	B	H	H	H	H	A	A	H	B	H	H	H	NA	H	A	NA	A	H	B	B	B	A	H	B	B	H	H	B	A	NA	H	H	H	NA	H	A	H
CA.10X.chr1_247797942	1	247797942	H	H	A	H	H	B	H	H	B	H	B	H	H	H	B	A	A	H	B	H	H	H	H	H	A	H	A	B	B	B	NA	A	NA	B	B	H	H	B	A	H	A	H	H	NA	H	A	H
CA.10X.chr1_247828248	1	247828248	H	H	A	H	H	B	NA	H	H	H	H	H	H	H	H	A	A	H	B	H	H	H	NA	NA	A	B	A	H	B	B	B	H	H	B	B	H	H	B	A	H	H	H	H	B	H	A	H
CA.10X.chr1_249312267	1	249312267	H	H	H	H	H	B	NA	H	B	NA	H	H	H	H	B	A	A	H	B	NA	H	H	H	NA	H	B	A	H	B	B	B	A	H	B	B	H	H	B	A	H	A	NA	H	B	H	A	H
CA.10X.chr1_249326476	1	249326476	H	H	A	H	B	H	H	H	H	H	H	H	H	H	NA	A	A	H	B	H	H	H	A	H	A	B	A	NA	B	B	B	H	H	B	B	H	H	NA	A	H	A	H	H	B	H	A	H
CA.10X.chr1_249329115	1	249329115	H	H	NA	H	H	B	NA	H	H	A	H	H	H	H	B	A	A	NA	B	H	H	H	NA	H	A	B	A	H	B	B	B	H	H	NA	B	H	H	B	A	H	A	H	H	NA	H	A	H
CA.10X.chr1_249329169	1	249329169	H	H	H	H	H	B	NA	H	H	A	H	H	H	H	B	A	A	NA	B	H	H	H	H	H	A	B	A	H	B	B	H	H	H	B	B	H	NA	B	A	H	A	H	H	NA	H	A	H
CA.10X.chr1_249336021	1	249336021	NA	H	A	H	H	B	H	H	H	H	H	H	H	H	B	A	A	H	B	H	H	H	NA	H	A	H	H	H	B	B	NA	A	H	B	B	H	B	NA	A	H	H	H	H	NA	H	A	H
CA.10X.chr1_249336031	1	249336031	H	H	A	H	H	B	H	H	H	H	H	H	H	H	B	A	A	H	B	H	H	H	NA	H	A	NA	H	H	B	B	NA	A	H	B	B	H	B	NA	A	H	H	H	H	NA	H	A	H
CA.10X.chr1_249336035	1	249336035	H	H	A	H	H	B	H	H	H	H	H	H	H	H	B	A	A	H	B	H	H	H	H	H	A	H	H	H	B	B	NA	A	H	B	B	H	B	NA	A	H	H	H	H	NA	H	A	H
CA.10X.chr1_249357384	1	249357384	H	H	A	H	H	B	H	H	H	H	H	H	H	H	B	A	A	B	B	H	H	H	H	H	NA	B	A	H	B	B	H	NA	H	NA	B	H	H	B	A	H	A	H	H	B	H	A	H
CA.10X.chr1_249650310	1	249650310	H	H	A	A	H	B	H	H	H	H	H	H	H	H	B	A	A	H	B	H	H	H	H	NA	A	H	A	H	B	B	B	NA	H	B	B	H	H	B	A	H	A	H	H	B	H	H	H
CA.10X.chr1_250981292	1	250981292	H	H	H	H	H	B	H	H	H	H	H	H	H	H	H	A	A	H	B	H	H	H	B	A	A	B	A	NA	B	B	B	H	H	B	B	H	H	B	A	H	A	H	H	NA	H	A	H
CA.10X.chr1_251012350	1	251012350	H	H	A	H	H	B	H	H	H	H	H	H	H	H	B	A	A	H	B	NA	H	H	NA	H	H	NA	A	NA	B	B	H	A	H	B	B	H	H	B	A	H	A	H	H	B	H	A	H
CA.10X.chr1_251012360	1	251012360	H	H	A	H	H	B	H	H	H	H	H	H	H	H	B	A	A	H	B	H	H	H	NA	H	NA	NA	A	NA	B	B	B	A	H	B	B	H	H	B	A	H	A	H	H	B	H	A	H
CA.10X.chr1_251012377	1	251012377	H	H	A	H	H	B	H	H	H	H	H	H	H	H	B	A	A	H	B	NA	H	H	A	H	A	NA	A	H	B	B	B	A	H	B	B	H	H	B	A	H	A	H	H	B	H	A	H
CA.10X.chr1_251883150	1	251883150	H	H	H	H	H	B	B	H	B	H	H	B	A	H	H	A	A	H	B	H	H	H	NA	H	A	B	A	A	B	B	NA	A	H	B	B	H	H	H	A	H	A	H	H	NA	A	A	A
CA.10X.chr1_251883989	1	251883989	H	H	A	H	H	B	B	H	H	H	H	H	A	H	B	A	A	NA	B	H	H	H	H	H	H	B	H	A	B	B	H	A	H	B	B	H	H	B	A	H	A	H	H	B	A	A	A
CA.10X.chr1_251884110	1	251884110	H	H	A	H	H	B	B	H	H	H	H	H	NA	H	B	A	A	NA	B	H	H	H	H	H	NA	B	H	A	B	B	H	A	H	B	B	H	H	B	A	H	A	H	H	B	A	A	NA
CA.10X.chr1_251884111	1	251884111	H	H	A	H	H	B	B	H	NA	H	H	H	NA	H	B	A	A	NA	B	H	H	H	H	H	NA	B	H	A	B	B	H	A	H	B	B	H	H	B	A	H	A	H	H	B	A	A	NA
CA.10X.chr1_251934309	1	251934309	H	H	A	H	H	B	B	H	H	H	H	H	H	H	NA	A	A	H	B	H	A	H	H	H	A	B	A	A	B	B	H	A	H	B	B	H	H	B	A	H	H	H	H	NA	A	A	A
CA.10X.chr1_251934367	1	251934367	H	H	A	H	H	B	B	H	H	H	H	H	H	H	NA	A	A	H	B	H	A	H	H	H	A	B	A	A	B	B	H	A	H	B	B	H	H	B	A	H	H	H	H	NA	A	A	A
CA.10X.chr1_251934396	1	251934396	H	H	A	H	H	B	B	H	H	H	H	H	H	H	H	A	A	H	B	H	A	H	H	H	A	B	A	A	B	B	H	A	H	B	B	H	H	B	A	H	H	H	H	NA	A	A	A
CA.10X.chr1_251950838	1	251950838	H	H	A	H	A	B	B	H	H	H	H	H	H	H	NA	A	A	H	B	H	A	H	H	H	A	NA	A	A	B	B	NA	A	A	B	B	H	H	B	A	H	A	H	H	B	A	A	A
CA.10X.chr1_251950855	1	251950855	H	H	A	H	A	B	B	H	H	H	H	H	H	H	NA	A	A	H	B	H	A	H	H	H	A	NA	A	A	B	B	NA	A	H	B	B	H	H	B	A	H	A	H	H	B	A	A	A
CA.10X.chr1_252163805	1	252163805	H	NA	A	A	A	B	NA	H	B	H	H	H	H	H	NA	A	A	H	B	H	H	H	H	H	A	B	A	A	B	B	H	H	H	B	B	H	H	B	A	H	A	H	H	B	A	A	A
CA.10X.chr1_252163847	1	252163847	H	NA	A	A	A	B	NA	H	B	H	H	H	H	H	H	A	A	H	B	H	H	H	H	H	A	B	A	A	B	B	H	H	NA	B	B	H	H	B	A	H	A	H	H	B	A	A	A
CA.10X.chr1_252163875	1	252163875	H	A	A	A	A	B	NA	H	B	H	H	H	H	H	H	A	A	H	B	H	H	H	H	H	A	B	A	A	B	B	H	A	NA	B	B	H	H	B	A	H	A	H	H	B	A	A	A
CA.10X.chr1_252748959	1	252748959	H	H	A	H	A	B	B	H	H	H	A	B	H	H	B	A	A	H	NA	H	H	H	NA	H	A	B	A	A	B	B	A	A	NA	NA	B	NA	H	H	A	H	A	H	A	NA	A	A	A
CA.10X.chr1_252762682	1	252762682	H	H	A	H	H	B	B	H	B	H	H	B	H	H	B	A	A	H	B	H	H	H	B	H	A	H	A	A	B	B	H	A	H	NA	B	H	H	B	A	H	H	H	A	NA	A	A	A
CA.10X.chr1_253055726	1	253055726	A	H	A	H	H	B	NA	H	B	H	NA	B	H	NA	B	A	A	H	NA	H	H	A	B	B	H	B	H	A	B	B	H	A	H	B	B	H	H	H	A	H	A	H	NA	NA	A	A	A
CA.10X.chr1_253377391	1	253377391	H	H	A	H	NA	B	B	H	H	H	H	B	H	H	B	A	A	H	B	H	H	H	A	H	A	H	NA	A	B	B	H	NA	H	B	B	H	H	NA	A	H	A	H	H	H	A	A	A
CA.10X.chr1_253377431	1	253377431	H	H	A	H	H	B	B	H	H	H	H	B	H	H	B	A	A	H	B	H	H	H	A	H	A	H	NA	A	B	B	H	NA	H	B	B	H	H	H	A	H	A	H	H	H	A	A	A
CA.10X.chr1_253378463	1	253378463	H	H	NA	H	H	B	B	H	H	H	H	B	H	H	NA	A	A	H	B	H	H	H	A	H	NA	B	A	A	B	B	H	A	H	B	B	H	H	B	A	H	A	H	H	NA	A	A	A
CA.10X.chr1_253378496	1	253378496	H	H	NA	H	H	B	B	H	H	H	H	B	H	H	NA	A	A	H	B	H	H	H	A	B	NA	B	A	A	B	B	H	A	H	B	B	H	H	B	A	H	A	H	H	NA	A	A	A
CA.10X.chr1_253378549	1	253378549	H	H	NA	H	H	B	B	H	H	H	H	B	H	H	NA	A	A	H	B	H	H	B	A	NA	NA	B	A	A	B	B	H	A	H	B	B	H	H	B	A	H	A	H	NA	NA	A	A	A
CA.10X.chr1_253444054	1	253444054	H	H	A	H	A	B	NA	H	B	H	H	B	H	H	B	A	A	H	B	H	H	H	NA	NA	A	B	A	NA	B	B	H	H	H	B	B	H	H	B	A	H	H	H	H	H	A	A	A
CA.10X.chr1_254283564	1	254283564	H	A	A	A	A	B	B	H	B	B	H	B	H	H	B	A	A	NA	B	H	H	H	H	NA	NA	NA	A	A	B	B	H	A	H	B	B	H	H	H	A	H	A	H	H	H	A	A	A
CA.10X.chr1_254318288	1	254318288	H	H	A	NA	A	B	NA	H	NA	B	H	B	NA	H	B	A	A	H	B	H	H	H	H	H	A	B	A	A	B	B	H	H	H	B	B	H	B	H	A	H	A	H	H	H	A	A	A
CA.10X.chr1_254620518	1	254620518	H	H	H	H	H	B	B	H	B	B	H	B	H	H	B	NA	A	H	B	NA	H	H	NA	H	NA	B	A	A	B	B	H	H	H	B	B	H	B	B	A	H	NA	H	H	H	A	A	A
CA.10X.chr1_255174386	1	255174386	H	H	H	NA	H	B	NA	H	H	B	H	B	H	H	B	A	A	H	B	H	H	H	H	H	A	B	A	A	B	B	H	H	H	B	B	H	H	B	A	H	A	H	H	H	A	A	A
CA.10X.chr1_255515796	1	255515796	H	H	H	NA	A	B	NA	H	H	B	H	B	H	H	B	A	A	H	B	H	H	H	H	H	A	NA	A	A	B	B	H	NA	H	B	B	H	H	B	A	H	A	H	H	B	A	A	A
CA.10X.chr1_255515797	1	255515797	H	H	H	NA	A	B	NA	H	H	B	H	B	H	H	B	A	A	H	B	H	H	H	H	H	A	NA	A	A	B	B	H	H	H	B	B	H	H	B	A	H	A	H	H	B	A	A	A
CA.10X.chr2_15720	2	15720	B	H	H	A	H	A	NA	H	H	B	H	H	B	H	B	H	H	H	H	NA	A	A	B	A	H	H	A	A	A	A	H	H	A	H	B	H	A	A	H	B	H	H	A	NA	B	B	H
CA.10X.chr2_15730	2	15730	B	H	H	A	H	A	NA	H	NA	B	H	H	B	H	B	H	H	H	H	NA	A	A	B	A	H	H	A	A	A	A	H	H	A	H	B	H	A	A	H	B	H	H	A	NA	B	B	H
CA.10X.chr2_15768	2	15768	B	H	H	A	H	A	NA	H	H	B	H	H	B	H	B	H	H	H	H	NA	A	A	B	A	H	H	A	A	A	A	H	H	A	H	B	H	A	A	H	B	NA	H	A	H	B	B	H
CA.10X.chr2_15773	2	15773	B	H	H	A	H	A	NA	H	H	B	H	H	NA	H	B	H	H	H	H	NA	A	A	B	A	H	H	A	A	A	A	H	H	A	H	B	H	A	A	H	B	H	H	A	NA	B	B	H
CA.10X.chr2_15829	2	15829	B	H	H	A	H	A	NA	H	H	B	H	H	NA	H	B	H	H	H	H	NA	A	A	B	A	H	H	A	A	A	A	H	H	A	H	B	H	A	A	H	B	H	H	A	H	B	B	H
CA.10X.chr2_22217	2	22217	B	H	H	A	H	A	B	B	B	B	B	H	H	H	B	H	NA	A	H	A	A	A	B	A	H	B	A	NA	A	H	H	B	A	NA	B	H	A	A	H	B	H	H	A	A	B	B	H
CA.10X.chr2_22389	2	22389	B	H	H	A	H	A	B	NA	B	B	H	H	B	H	B	H	H	A	H	H	A	A	B	NA	H	A	A	A	A	H	NA	H	A	H	B	H	A	A	H	B	H	H	A	H	B	B	H
CA.10X.chr2_22422	2	22422	B	H	H	A	H	A	B	B	B	B	H	H	B	H	B	H	H	A	H	H	A	A	B	NA	H	A	A	A	A	H	NA	H	A	H	B	H	A	A	H	B	H	H	A	H	B	B	H
CA.10X.chr2_22480	2	22480	B	H	H	A	NA	A	B	B	B	B	H	H	B	H	B	H	H	A	H	H	A	A	B	NA	H	A	A	A	A	H	A	H	A	H	B	H	A	A	H	B	H	H	A	H	B	B	H
CA.10X.chr2_22509	2	22509	B	H	H	A	H	A	B	B	B	B	H	H	B	H	B	H	H	A	H	H	A	A	B	H	H	A	A	A	A	H	NA	H	A	H	B	H	A	A	H	B	H	H	A	H	B	B	H
CA.10X.chr2_22545	2	22545	B	H	H	A	H	A	B	B	B	B	H	H	B	H	B	H	H	A	H	H	A	A	B	H	H	A	A	A	A	H	NA	H	A	H	B	H	A	A	H	B	H	H	A	H	B	B	H
CA.10X.chr2_24887	2	24887	NA	H	H	A	H	A	B	H	B	B	H	H	B	H	B	H	H	A	B	H	A	A	NA	A	H	H	A	A	A	H	A	B	A	NA	B	H	A	A	H	B	H	H	A	NA	B	B	NA
CA.10X.chr2_24971	2	24971	NA	H	H	A	H	A	B	NA	B	B	H	H	B	H	B	H	H	A	B	H	A	A	NA	A	H	H	A	A	A	H	A	B	A	NA	B	H	A	A	H	B	H	H	A	NA	B	B	NA
CA.10X.chr2_24991	2	24991	NA	H	H	A	H	A	B	H	B	B	H	H	B	H	B	H	H	A	B	H	A	A	NA	A	H	H	A	A	A	H	A	B	A	NA	B	H	A	A	H	B	H	H	A	NA	B	B	NA
CA.10X.chr2_24993	2	24993	NA	H	H	A	H	A	B	H	B	B	H	H	B	H	B	H	H	A	B	H	A	A	NA	A	H	H	A	A	A	H	A	B	A	NA	B	H	A	A	H	B	H	H	A	NA	B	B	NA
CA.10X.chr2_25056	2	25056	NA	H	H	A	H	A	B	H	B	B	H	H	B	H	B	H	H	A	H	H	A	A	NA	A	H	H	A	A	A	H	A	B	A	NA	B	H	A	A	H	B	H	H	A	NA	B	B	NA
CA.10X.chr2_25124	2	25124	NA	H	H	A	H	A	B	H	B	B	H	H	B	H	B	H	H	A	H	H	A	A	NA	A	H	H	A	A	A	H	A	B	A	NA	B	H	A	A	H	B	H	H	A	NA	B	B	NA
CA.10X.chr2_25125	2	25125	NA	H	H	A	H	A	B	H	B	B	H	H	B	H	B	H	H	A	H	H	A	A	NA	A	H	H	A	A	A	H	A	B	A	NA	B	H	A	A	H	B	H	H	A	NA	B	B	NA
CA.10X.chr2_25146	2	25146	NA	H	H	A	H	A	B	H	B	B	H	H	B	H	B	H	H	A	H	H	A	A	NA	A	H	H	A	A	A	H	A	B	A	NA	B	H	A	A	H	B	H	H	A	NA	B	B	NA
CA.10X.chr2_109657	2	109657	H	H	NA	A	H	A	B	H	B	B	H	H	B	H	B	A	H	H	H	H	A	A	B	A	A	A	A	A	A	H	NA	H	A	H	B	NA	A	A	H	B	H	H	A	A	NA	B	H
CA.10X.chr2_157332	2	157332	B	H	NA	NA	H	A	NA	B	B	B	B	H	B	NA	B	B	H	A	H	H	A	A	B	A	H	H	A	A	A	H	A	B	A	H	B	H	A	A	H	B	H	H	A	H	B	B	A
CA.10X.chr2_170000	2	170000	B	H	H	A	H	A	B	B	B	B	H	H	H	H	B	H	H	A	H	H	A	A	B	A	H	H	A	A	A	H	A	H	A	H	B	H	A	A	H	B	H	H	A	H	B	B	H
CA.10X.chr2_170071	2	170071	B	H	H	A	H	A	B	B	B	B	NA	H	NA	H	B	H	H	A	H	H	A	A	B	A	H	H	A	A	A	H	A	H	A	H	B	H	A	A	H	B	H	H	A	NA	B	B	H
CA.10X.chr2_170124	2	170124	B	H	H	A	H	A	B	B	B	B	H	H	NA	H	B	H	H	A	H	H	A	A	B	A	H	H	A	A	A	H	A	H	A	H	B	H	A	A	H	B	H	H	A	NA	B	B	H
CA.10X.chr2_186364	2	186364	B	H	H	A	H	A	B	H	B	B	H	H	B	H	B	H	H	H	H	H	A	A	H	A	H	H	A	A	A	H	A	H	NA	B	B	B	H	A	H	B	H	H	A	NA	B	B	H
CA.10X.chr2_186513	2	186513	B	H	H	A	H	A	NA	B	B	B	H	H	B	H	B	H	H	A	H	H	A	A	B	H	H	H	A	A	A	B	A	H	A	NA	B	H	A	A	H	B	H	H	A	H	B	B	H
CA.10X.chr2_186572	2	186572	B	H	H	A	H	A	NA	B	B	B	H	H	B	H	B	H	H	A	H	H	A	A	B	H	H	H	A	A	A	B	NA	H	A	NA	B	H	A	A	H	B	H	H	A	H	B	B	H
CA.10X.chr2_217950	2	217950	B	H	H	NA	NA	A	NA	H	B	B	H	H	B	H	B	H	H	A	H	H	A	A	B	A	H	H	A	A	A	H	A	H	A	NA	B	H	H	A	H	B	H	H	A	NA	B	B	H
CA.10X.chr2_218407	2	218407	B	H	H	A	H	A	B	B	B	B	H	H	B	H	B	H	H	A	H	H	A	A	B	A	NA	H	A	A	A	H	H	H	A	H	B	H	A	A	H	B	H	H	A	A	B	B	H
CA.10X.chr2_228165	2	228165	B	H	H	A	H	A	NA	B	B	B	H	H	B	H	B	H	H	H	H	H	A	A	B	A	H	H	A	A	A	H	A	H	A	H	B	H	A	A	H	B	H	H	A	H	B	B	H
CA.10X.chr2_228183	2	228183	B	H	H	A	H	A	NA	B	B	B	H	H	B	H	B	H	H	H	H	H	A	A	B	A	H	H	A	A	A	H	A	H	A	H	B	H	A	A	H	B	H	H	A	H	B	B	H
CA.10X.chr2_228201	2	228201	B	H	H	A	H	A	NA	B	B	B	H	H	B	H	B	H	H	H	H	H	A	A	B	A	H	H	A	A	A	H	A	H	A	H	B	H	A	A	H	B	H	H	A	H	B	B	H
CA.10X.chr2_267965	2	267965	B	H	H	A	H	A	B	B	B	B	H	H	B	H	B	H	H	A	H	H	A	A	B	A	H	A	A	A	A	H	A	NA	NA	NA	B	H	A	A	H	B	H	H	A	H	B	B	H
CA.10X.chr2_268024	2	268024	B	H	H	A	H	A	B	B	B	B	H	H	B	H	B	NA	H	A	H	H	A	A	B	A	H	A	A	A	A	H	A	H	H	B	B	H	A	A	H	B	H	H	A	H	B	B	H
CA.10X.chr2_268094	2	268094	B	H	H	A	H	A	B	B	B	B	NA	H	B	H	B	NA	H	A	H	H	A	A	B	A	H	A	A	A	A	H	A	H	NA	NA	B	H	A	A	H	B	H	H	A	H	B	B	H
CA.10X.chr2_277869	2	277869	H	H	H	A	H	A	NA	B	B	B	H	H	B	H	NA	NA	H	A	H	H	A	A	NA	A	H	H	A	A	A	H	A	H	A	NA	B	NA	A	A	H	B	H	H	A	NA	B	B	A
CA.10X.chr2_278084	2	278084	H	H	H	A	H	A	NA	B	B	B	H	H	B	H	NA	B	H	A	H	H	A	A	NA	A	H	H	A	A	A	H	A	H	A	H	B	B	A	A	H	NA	H	H	A	NA	B	B	NA
CA.10X.chr2_307571	2	307571	B	H	H	A	H	A	B	B	B	B	A	H	B	H	B	H	H	NA	H	A	A	A	B	A	A	H	A	NA	A	H	A	H	A	A	B	B	A	A	H	B	H	H	A	H	B	B	H
CA.10X.chr2_312350	2	312350	B	H	B	A	H	A	H	B	B	B	H	H	B	H	B	NA	H	A	H	A	A	A	NA	A	B	H	A	A	A	H	A	B	A	H	B	H	H	NA	H	B	H	H	A	H	B	B	H
CA.10X.chr2_366435	2	366435	B	H	H	A	H	A	NA	B	B	B	H	H	H	H	B	H	H	A	H	H	A	A	B	A	H	H	A	A	A	H	A	H	A	H	B	H	A	A	H	B	B	H	A	H	B	B	H
CA.10X.chr2_366469	2	366469	B	H	H	A	H	A	NA	B	B	B	H	H	NA	H	B	H	H	A	H	H	A	A	B	A	H	H	A	A	A	H	A	H	A	NA	B	H	A	A	H	NA	H	H	A	NA	B	B	H
CA.10X.chr2_366491	2	366491	B	H	H	A	H	A	NA	B	B	B	H	H	NA	H	B	H	H	A	H	H	A	A	B	A	H	H	A	A	A	H	A	H	A	NA	B	H	A	A	H	H	H	H	A	H	B	B	H
CA.10X.chr2_366742	2	366742	B	H	H	A	H	A	B	B	B	B	H	H	B	H	B	H	H	NA	H	H	A	A	NA	A	H	H	A	A	A	H	A	H	A	NA	B	B	A	A	H	B	H	H	A	NA	B	B	H
CA.10X.chr2_366750	2	366750	B	H	H	A	H	A	B	B	B	B	H	H	B	H	B	H	H	NA	H	H	A	A	NA	A	H	H	A	A	A	H	A	H	A	NA	B	B	A	A	H	B	H	H	A	NA	B	B	H
CA.10X.chr2_366760	2	366760	B	H	H	A	H	A	B	B	B	B	H	H	B	H	B	H	H	NA	H	H	A	A	NA	A	H	H	A	A	A	H	A	H	A	NA	B	B	A	A	H	B	H	H	A	NA	B	B	H
CA.10X.chr2_366799	2	366799	B	H	H	A	H	A	B	B	B	B	H	H	B	H	B	H	H	NA	H	H	A	A	NA	A	H	H	A	A	A	H	A	H	A	NA	B	B	A	A	H	B	H	H	A	NA	B	B	H
CA.10X.chr2_379292	2	379292	B	H	H	A	H	A	B	H	B	B	H	H	B	H	B	H	H	H	H	H	A	A	NA	A	H	H	A	A	A	H	H	H	NA	H	B	H	A	A	H	B	H	H	A	H	B	B	NA
CA.10X.chr2_379342	2	379342	B	H	H	A	H	A	B	H	B	B	H	H	B	H	B	H	H	H	H	H	A	A	NA	A	H	H	A	A	A	H	NA	H	NA	NA	B	H	A	A	H	B	H	H	A	H	B	B	A
CA.10X.chr2_407952	2	407952	B	H	H	A	B	A	B	B	B	B	H	H	B	H	B	B	H	A	H	NA	A	A	B	A	H	A	A	A	A	A	H	H	A	H	B	H	A	A	H	B	H	H	A	A	B	B	H
CA.10X.chr2_407967	2	407967	B	H	H	A	H	A	B	B	B	B	H	H	B	H	B	B	H	A	H	NA	A	A	B	A	H	A	A	A	A	A	H	H	A	H	B	H	A	A	H	B	H	H	A	A	B	B	H
CA.10X.chr2_407974	2	407974	B	H	H	A	NA	A	B	B	B	B	H	H	B	H	B	B	H	A	H	NA	A	A	B	A	H	A	A	A	A	A	H	H	A	H	B	H	A	A	H	B	H	H	A	A	B	B	H
CA.10X.chr2_415750	2	415750	B	H	H	A	H	A	NA	B	B	B	NA	H	B	H	B	H	H	A	H	H	A	A	B	A	H	H	A	A	A	H	A	H	A	B	B	H	A	A	H	NA	H	H	A	H	B	B	H
CA.10X.chr2_463556	2	463556	B	H	NA	NA	H	A	B	H	NA	B	NA	H	H	H	B	H	H	NA	H	H	A	A	B	A	H	H	A	A	A	H	A	H	A	NA	B	H	A	A	H	B	H	H	A	H	B	B	H
CA.10X.chr2_463720	2	463720	B	H	H	NA	H	A	B	H	B	B	H	H	H	H	B	H	H	NA	H	H	A	A	B	A	H	H	A	A	A	H	A	H	A	NA	B	H	A	A	H	B	H	H	A	H	B	B	H
CA.10X.chr2_525020	2	525020	B	H	H	A	H	A	B	H	B	B	H	H	H	H	B	B	H	A	H	A	A	A	B	A	A	H	A	A	A	H	A	H	A	H	B	H	A	A	H	B	H	H	A	H	B	B	H
CA.10X.chr2_526747	2	526747	B	B	H	A	H	NA	B	NA	B	B	H	H	B	NA	B	H	H	A	H	H	A	A	B	NA	H	A	A	A	A	H	H	H	A	H	B	H	A	A	H	B	H	H	A	NA	NA	B	H
CA.10X.chr2_546303	2	546303	NA	H	H	A	H	A	B	H	B	B	B	H	B	H	B	H	H	A	H	H	A	A	B	A	H	A	A	A	A	H	A	H	A	NA	B	H	A	A	H	B	H	H	A	A	B	B	H
CA.10X.chr2_546309	2	546309	NA	H	H	A	H	A	B	H	B	B	B	H	B	H	B	H	H	A	H	H	A	A	B	A	H	A	A	A	A	H	A	H	A	NA	B	H	A	A	H	B	H	H	A	A	B	B	H
CA.10X.chr2_565054	2	565054	B	H	H	A	B	A	NA	B	NA	B	H	H	B	H	B	H	H	H	H	H	A	A	NA	A	H	H	A	A	A	H	A	H	A	NA	B	H	A	A	H	B	H	H	A	H	B	B	H
CA.10X.chr2_565187	2	565187	B	H	H	A	B	A	B	B	B	B	H	H	B	H	B	H	H	NA	NA	H	A	A	B	A	H	H	A	A	A	H	A	H	A	NA	B	H	A	A	H	B	H	H	A	H	B	B	H
CA.10X.chr2_565242	2	565242	NA	H	H	A	NA	A	NA	B	B	B	H	H	B	H	B	H	H	H	H	H	A	A	B	A	H	H	A	A	A	H	A	H	A	NA	B	H	A	A	H	B	H	H	A	H	B	B	H
CA.10X.chr2_569032	2	569032	B	H	H	A	H	A	NA	B	B	B	H	H	H	H	B	H	H	H	H	H	A	A	B	A	H	NA	A	A	A	H	A	H	A	H	B	H	A	A	H	H	H	H	A	H	B	B	H
CA.10X.chr2_869506	2	869506	B	H	H	A	H	A	NA	B	B	B	H	H	B	H	B	H	H	A	H	H	A	A	B	A	B	H	A	A	A	H	A	H	A	NA	B	H	A	A	A	B	A	H	A	NA	B	B	H
CA.10X.chr2_869522	2	869522	B	H	H	A	H	A	NA	B	B	B	H	H	B	H	B	H	H	A	H	H	A	A	B	A	B	H	A	A	A	H	A	H	A	NA	B	H	A	A	A	B	A	H	A	NA	B	B	H
CA.10X.chr2_902752	2	902752	B	H	H	A	H	A	NA	B	H	B	H	H	B	H	B	H	H	A	H	H	A	A	B	A	H	H	A	NA	A	H	A	H	A	A	B	H	A	A	H	B	H	H	A	A	B	B	H
CA.10X.chr2_927561	2	927561	B	H	B	A	NA	A	B	B	H	B	H	H	B	H	B	H	H	A	H	H	A	A	B	A	H	H	A	NA	A	H	NA	H	A	B	B	H	A	A	NA	B	H	H	A	H	B	B	H
CA.10X.chr2_927598	2	927598	B	H	B	A	H	A	B	B	H	B	NA	H	B	H	B	H	H	A	H	H	A	A	B	A	H	NA	A	NA	A	H	NA	H	A	B	B	H	A	A	H	B	H	H	A	H	B	B	H
CA.10X.chr2_928596	2	928596	B	H	H	A	H	A	B	H	B	B	H	H	B	H	B	H	H	A	H	H	A	A	B	A	H	H	A	A	A	H	A	B	A	H	B	B	H	NA	H	B	H	H	A	H	B	B	A
CA.10X.chr2_952634	2	952634	B	H	H	A	H	A	NA	B	B	B	H	H	H	H	B	NA	H	A	H	H	A	A	B	A	H	A	A	A	A	H	A	H	A	NA	B	H	A	A	H	B	H	H	A	NA	B	B	H
CA.10X.chr2_952658	2	952658	B	H	H	A	H	A	NA	B	B	B	H	H	H	H	B	NA	H	A	H	H	A	A	B	A	H	A	A	A	A	H	A	H	A	NA	B	H	A	A	H	B	H	H	A	NA	B	B	H
CA.10X.chr2_957449	2	957449	B	NA	H	A	B	A	H	NA	H	B	H	H	B	H	B	H	H	A	H	H	A	A	B	A	H	NA	A	A	A	H	A	H	A	B	B	H	A	A	H	B	H	H	A	A	B	B	H
CA.10X.chr2_957486	2	957486	B	NA	H	A	B	A	H	B	H	B	H	H	B	H	B	H	H	A	H	H	A	A	B	A	H	NA	A	A	A	H	A	H	A	B	B	H	A	A	H	B	H	H	A	A	B	B	H
CA.10X.chr2_1046394	2	1046394	B	H	H	A	H	A	B	H	B	B	H	H	B	H	B	A	H	H	A	H	A	A	B	A	H	H	A	A	A	A	A	A	H	NA	B	H	A	A	NA	H	H	H	A	A	B	B	B
CA.10X.chr2_1046407	2	1046407	B	H	H	A	H	A	B	H	B	B	H	H	B	H	B	A	H	H	A	H	A	A	B	A	H	H	A	A	A	NA	A	A	H	NA	B	H	A	A	H	H	H	H	A	A	B	B	B
CA.10X.chr2_1062171	2	1062171	B	H	H	A	H	A	NA	B	B	B	H	H	B	H	B	H	H	A	NA	H	A	A	B	A	H	H	A	A	A	H	A	H	A	H	B	H	A	A	H	B	H	H	A	NA	B	B	H
CA.10X.chr2_1062176	2	1062176	B	H	H	A	H	A	NA	B	B	B	H	H	B	H	B	H	H	A	H	H	A	A	B	A	H	A	A	A	A	H	A	H	A	H	B	H	A	A	H	B	H	H	A	NA	B	B	H
CA.10X.chr2_1062180	2	1062180	B	H	H	A	H	A	NA	B	B	B	H	H	B	H	B	H	H	A	H	H	A	A	B	A	H	H	A	A	A	H	A	H	A	H	B	H	A	A	H	B	H	H	A	NA	B	B	H
CA.10X.chr2_1062225	2	1062225	B	H	H	A	H	A	NA	B	B	B	H	H	B	H	B	H	H	A	H	H	A	A	B	A	H	NA	A	A	A	H	A	H	A	H	B	H	A	A	H	B	H	H	A	H	B	B	H
CA.10X.chr2_1062380	2	1062380	B	H	H	A	H	A	B	B	B	B	H	H	B	H	NA	H	H	A	H	H	A	A	B	A	H	H	A	A	A	H	H	H	NA	NA	B	H	A	A	H	B	H	H	A	NA	B	B	A
CA.10X.chr2_1062523	2	1062523	B	H	H	A	H	A	NA	B	B	B	H	H	B	H	B	H	H	A	H	H	A	A	B	A	H	H	A	A	A	H	H	H	H	NA	B	H	A	A	H	B	H	H	A	NA	B	B	A
CA.10X.chr2_1062561	2	1062561	B	H	H	A	H	A	NA	B	B	B	H	H	B	H	B	H	H	A	H	H	A	A	B	A	H	H	A	A	A	H	H	H	H	NA	B	H	A	A	H	B	H	H	A	NA	B	B	A
CA.10X.chr2_1079303	2	1079303	B	H	H	A	H	A	B	H	B	B	H	H	B	H	B	NA	H	H	H	H	A	A	NA	A	NA	NA	A	A	A	H	A	NA	A	NA	B	H	A	A	H	H	NA	H	A	H	B	B	H
CA.10X.chr2_1079408	2	1079408	B	H	H	A	H	A	B	H	B	B	H	H	B	H	B	H	H	NA	H	A	A	A	H	A	H	NA	A	A	A	H	A	H	A	H	B	H	A	A	H	H	NA	H	A	H	B	B	H
CA.10X.chr2_1079414	2	1079414	B	H	H	A	H	A	B	H	B	B	H	H	B	H	B	H	H	NA	NA	H	A	A	H	A	NA	NA	A	A	A	H	A	H	A	H	B	H	A	A	H	H	NA	H	A	H	B	B	H
CA.10X.chr2_1079437	2	1079437	B	H	H	A	H	A	B	H	B	B	H	H	B	H	B	H	H	NA	H	A	A	A	B	A	NA	NA	A	A	A	H	A	H	A	NA	B	H	A	A	H	H	NA	H	A	H	B	B	H
CA.10X.chr2_1079495	2	1079495	B	H	H	A	H	A	B	H	B	B	H	H	NA	H	B	H	H	H	H	A	A	A	NA	A	H	NA	A	A	A	H	A	NA	A	H	B	H	A	A	H	H	NA	H	A	H	B	B	H
CA.10X.chr2_1139533	2	1139533	H	H	H	A	H	A	B	B	B	B	H	H	B	H	B	H	H	NA	H	A	A	A	B	NA	H	NA	A	NA	A	H	A	H	A	H	B	H	A	A	H	B	H	H	A	NA	B	B	H
CA.10X.chr2_1145956	2	1145956	H	H	H	A	B	A	B	H	B	B	H	H	B	H	B	H	H	NA	H	H	A	A	B	A	H	NA	A	A	A	H	A	H	A	H	B	H	H	A	H	B	A	H	A	H	B	B	H
CA.10X.chr2_1148126	2	1148126	B	H	H	A	H	A	B	B	H	B	H	H	H	H	B	H	H	H	H	H	A	A	B	A	H	H	A	A	A	H	A	H	A	H	B	H	A	A	A	NA	H	H	A	H	B	B	H
CA.10X.chr2_1148160	2	1148160	B	H	H	A	H	A	B	B	H	B	H	H	H	H	B	H	H	H	H	H	A	A	B	A	H	H	A	A	A	H	A	H	A	H	B	H	A	A	A	NA	H	H	A	H	B	B	H
CA.10X.chr2_1181034	2	1181034	B	H	H	A	H	A	NA	B	B	B	H	H	B	A	B	H	H	A	H	H	A	A	B	A	H	H	A	A	A	H	A	H	A	H	B	H	A	A	H	B	H	H	A	NA	B	B	H
CA.10X.chr2_1181049	2	1181049	B	H	H	A	H	A	NA	B	B	B	A	H	B	A	B	H	H	A	H	H	A	A	B	A	H	H	A	A	A	H	A	H	A	H	B	H	A	A	H	B	H	H	A	H	B	B	H
CA.10X.chr2_1185314	2	1185314	B	H	H	A	B	A	B	B	B	B	H	H	B	H	B	H	NA	A	H	H	A	A	B	A	NA	H	A	A	A	H	A	H	NA	NA	B	H	A	A	H	B	H	H	A	A	B	B	H
CA.10X.chr2_1307072	2	1307072	B	H	H	A	H	A	NA	B	B	B	H	H	H	H	B	H	H	NA	H	H	A	A	B	A	H	H	A	A	A	H	NA	H	H	B	B	H	A	A	H	B	H	H	A	H	B	B	H
CA.10X.chr2_1316770	2	1316770	B	NA	H	A	H	A	NA	B	B	B	H	H	B	H	B	H	H	A	NA	H	A	A	B	A	H	H	A	A	A	H	A	H	A	H	B	NA	A	A	H	B	H	A	A	NA	B	B	H
CA.10X.chr2_1316772	2	1316772	B	NA	H	A	H	A	NA	B	B	B	H	H	B	H	B	H	H	A	NA	H	A	A	B	NA	H	H	A	A	A	H	A	H	A	NA	B	NA	A	A	H	B	H	H	A	NA	B	B	H
CA.10X.chr2_1361889	2	1361889	B	B	H	A	H	A	B	B	B	B	H	H	B	H	B	H	H	A	H	H	A	A	B	NA	B	H	A	A	A	H	A	H	A	NA	B	H	NA	A	H	B	A	H	A	NA	B	B	H
CA.10X.chr2_1391986	2	1391986	B	H	H	A	H	A	B	B	B	B	H	H	H	H	B	H	H	NA	H	NA	A	A	B	A	B	H	A	A	A	H	A	H	A	A	B	H	A	A	H	B	H	H	A	H	B	B	H
CA.10X.chr2_1433307	2	1433307	B	H	H	A	H	A	H	B	B	B	A	H	B	H	B	H	H	A	H	H	A	A	B	A	H	NA	A	A	A	H	A	H	H	NA	B	H	A	A	H	B	H	H	A	H	B	B	H
CA.10X.chr2_1451666	2	1451666	B	NA	H	A	H	A	NA	B	B	B	H	H	B	H	B	H	H	A	B	H	A	A	B	A	H	H	A	A	A	H	A	H	A	NA	B	H	A	A	H	NA	H	H	A	H	B	B	H
CA.10X.chr2_1474460	2	1474460	B	H	H	A	H	A	B	B	H	B	H	H	B	H	B	H	H	A	H	H	A	A	NA	A	H	H	A	A	A	H	A	NA	A	NA	B	B	A	A	H	B	H	H	A	H	B	B	H
CA.10X.chr2_1480692	2	1480692	B	B	H	A	H	A	NA	B	B	B	H	H	B	H	B	H	H	A	H	H	A	A	NA	A	H	H	A	A	A	H	H	H	A	NA	B	H	A	A	H	B	H	H	A	NA	B	B	H
CA.10X.chr2_1510816	2	1510816	B	H	H	A	H	A	B	B	B	B	H	H	B	H	B	B	H	A	H	H	A	A	B	A	H	NA	A	A	A	H	A	H	NA	NA	B	H	A	A	H	B	NA	H	A	NA	B	B	H
CA.10X.chr2_1550278	2	1550278	B	H	H	A	H	A	B	NA	B	B	H	H	H	H	B	H	H	A	H	H	A	A	B	A	NA	NA	A	A	A	NA	A	H	A	NA	B	H	A	A	H	B	H	H	A	NA	B	B	H
CA.10X.chr2_1550379	2	1550379	B	H	H	A	H	A	B	NA	B	B	H	H	H	H	B	H	H	A	H	H	A	A	B	A	NA	NA	A	A	A	H	A	H	A	NA	B	H	A	A	H	B	H	H	A	NA	B	B	H
CA.10X.chr2_1623042	2	1623042	B	B	H	A	H	A	B	H	NA	B	H	H	H	H	B	NA	H	A	H	NA	A	A	B	A	H	B	A	A	A	H	H	H	A	H	B	H	A	A	H	B	A	H	A	H	NA	B	H
CA.10X.chr2_1623070	2	1623070	H	B	H	A	H	A	B	H	H	B	H	H	H	H	B	A	H	A	H	A	A	A	B	A	H	B	A	A	A	H	H	H	A	H	B	H	A	A	H	B	A	H	A	NA	NA	B	H
CA.10X.chr2_1640236	2	1640236	B	B	B	A	H	A	B	B	B	B	H	H	B	H	B	H	H	NA	H	H	A	A	B	NA	H	H	A	A	A	H	A	H	A	B	B	H	A	A	H	B	H	H	A	H	B	B	H
CA.10X.chr2_1692436	2	1692436	B	H	H	A	H	A	NA	H	B	B	H	H	NA	H	B	H	H	A	H	H	A	A	B	A	H	H	A	A	A	H	H	H	A	NA	B	H	A	A	H	B	H	H	A	A	B	B	H
CA.10X.chr2_1692453	2	1692453	B	H	H	A	H	A	NA	H	B	B	H	H	NA	H	B	H	H	A	H	H	A	A	B	A	H	H	A	A	A	H	NA	H	A	NA	B	H	A	A	H	B	H	H	A	A	B	B	H
CA.10X.chr2_1756225	2	1756225	B	H	H	A	H	A	B	H	B	B	H	H	B	H	NA	B	H	A	H	H	A	A	B	A	H	H	A	A	A	H	A	H	A	NA	B	B	A	A	H	B	A	H	A	A	B	H	H
CA.10X.chr2_1756272	2	1756272	B	H	H	A	H	A	B	H	B	B	H	H	B	H	NA	B	H	A	H	H	A	A	B	A	H	H	A	A	A	H	A	H	A	NA	B	B	A	A	H	B	A	H	A	A	B	H	H
CA.10X.chr2_1756278	2	1756278	B	H	H	A	H	A	B	H	B	B	H	H	B	H	NA	B	H	A	H	H	A	A	B	NA	H	H	A	A	A	H	A	H	A	NA	B	B	A	A	H	B	A	H	A	A	B	H	H
CA.10X.chr2_1756283	2	1756283	B	H	H	A	H	A	B	H	B	B	H	H	B	H	NA	B	H	A	H	H	A	A	B	A	H	H	A	A	A	H	A	H	A	NA	B	B	A	A	H	B	A	H	A	A	B	NA	H
CA.10X.chr2_1790578	2	1790578	B	H	H	A	H	A	NA	H	B	B	H	H	B	H	B	H	H	A	H	H	A	A	B	A	NA	NA	A	A	A	H	A	H	A	H	B	H	H	A	H	NA	H	H	A	H	B	B	H
CA.10X.chr2_1790611	2	1790611	B	H	H	A	H	A	NA	H	B	B	H	H	B	H	B	H	H	A	H	H	A	A	B	A	H	NA	A	A	A	H	A	H	A	H	B	H	H	A	H	NA	H	H	A	H	B	B	NA
CA.10X.chr2_1790613	2	1790613	B	H	H	A	H	A	NA	H	B	B	H	H	B	H	B	H	H	A	H	H	A	A	B	A	H	NA	A	A	A	H	A	H	A	H	B	H	H	A	H	NA	H	H	A	H	B	B	NA
CA.10X.chr2_1790661	2	1790661	B	H	H	A	H	A	NA	H	B	B	H	H	B	H	B	H	H	A	H	H	A	A	B	A	H	NA	A	A	A	H	A	H	A	H	B	H	H	A	H	NA	H	H	A	H	B	B	NA
CA.10X.chr2_2226475	2	2226475	B	H	H	A	H	A	B	B	B	B	H	H	B	H	B	A	H	A	H	H	A	A	NA	A	H	H	A	A	A	NA	A	H	A	NA	B	B	A	A	B	B	B	H	A	H	H	B	H
CA.10X.chr2_2232104	2	2232104	B	H	H	A	H	A	B	B	B	B	H	H	B	H	B	B	H	NA	H	H	A	A	NA	A	A	H	A	NA	A	H	A	B	A	NA	B	B	A	A	H	B	H	H	A	NA	H	B	A
CA.10X.chr2_2232112	2	2232112	B	H	H	A	H	A	B	B	B	B	H	H	B	H	B	B	H	NA	H	H	A	A	NA	A	A	H	A	NA	A	H	A	B	A	NA	B	B	A	A	H	B	H	H	A	NA	H	B	A
CA.10X.chr2_2264009	2	2264009	B	H	NA	A	H	A	NA	B	B	B	H	H	B	H	B	H	H	A	H	H	A	A	B	A	H	H	A	A	A	H	A	H	A	H	B	H	A	A	H	B	H	H	A	H	B	B	H
CA.10X.chr2_2264031	2	2264031	B	H	NA	A	H	A	NA	B	B	B	H	H	B	H	B	H	H	NA	H	H	A	A	B	A	H	H	A	A	A	H	A	H	A	H	B	H	A	A	H	B	H	H	A	H	B	B	H
CA.10X.chr2_2264188	2	2264188	B	H	NA	A	H	A	NA	NA	B	B	H	H	B	H	B	H	H	A	H	H	A	A	B	A	H	H	A	A	A	H	A	H	A	H	B	H	H	A	H	B	H	H	A	H	B	B	H
CA.10X.chr2_2267420	2	2267420	B	H	H	A	H	A	B	B	NA	B	H	H	H	H	B	H	H	A	A	H	A	A	B	A	H	NA	A	A	A	H	A	H	A	H	B	H	A	A	H	B	NA	H	A	A	B	B	H
CA.10X.chr2_2345365	2	2345365	NA	H	H	A	B	A	B	B	B	B	NA	H	B	H	H	H	H	A	H	H	A	A	NA	A	NA	H	A	A	A	H	A	H	A	NA	B	H	A	A	H	H	A	H	A	H	B	B	H
CA.10X.chr2_2505096	2	2505096	B	H	H	A	NA	A	B	B	B	B	H	H	B	H	B	NA	H	A	H	H	A	A	B	NA	H	H	A	A	A	H	H	H	A	NA	B	H	A	A	H	B	H	H	A	NA	B	B	H
CA.10X.chr2_2714663	2	2714663	B	H	H	A	H	A	B	B	B	B	H	H	B	H	B	H	H	H	H	H	A	A	B	A	B	H	A	A	A	H	A	H	H	H	B	H	A	A	H	B	H	H	A	H	B	B	H
CA.10X.chr2_2734530	2	2734530	B	H	H	A	H	A	NA	NA	B	B	H	H	B	H	B	NA	H	NA	H	H	A	A	B	A	H	NA	A	A	A	H	A	H	A	NA	B	H	A	A	H	B	H	H	A	NA	B	B	H
CA.10X.chr2_2755684	2	2755684	B	H	H	A	H	A	B	B	H	B	H	H	B	H	B	H	H	A	B	NA	A	A	B	NA	H	NA	A	A	A	H	A	H	H	NA	B	H	A	A	H	NA	H	H	A	H	B	B	H
CA.10X.chr2_2755839	2	2755839	B	H	H	A	H	A	NA	H	B	B	H	H	B	H	B	H	H	A	H	H	A	A	B	A	H	A	A	A	A	A	A	H	A	H	B	H	A	A	H	H	H	H	A	H	B	B	H
CA.10X.chr2_2763219	2	2763219	B	H	H	A	H	A	NA	B	B	B	H	H	B	H	B	B	H	A	H	H	A	A	B	A	H	H	A	A	A	H	A	NA	H	H	B	H	H	A	H	B	A	H	A	NA	B	B	H
CA.10X.chr2_2763240	2	2763240	B	H	H	A	H	A	NA	B	B	B	H	H	B	H	B	B	H	A	H	H	A	A	B	A	H	H	A	A	A	H	A	NA	H	H	B	H	H	A	H	B	A	H	A	NA	B	B	H
CA.10X.chr2_2763282	2	2763282	B	H	H	A	H	A	NA	B	B	B	H	H	B	H	B	B	H	A	H	H	A	A	B	A	H	H	A	A	A	H	A	NA	H	H	B	H	H	A	H	B	A	H	A	NA	B	B	H
CA.10X.chr2_2763330	2	2763330	B	H	H	A	H	A	NA	B	B	B	H	H	B	H	B	B	H	A	H	H	A	A	B	A	H	H	A	A	A	H	A	NA	H	H	B	H	H	A	H	B	A	H	A	NA	B	B	H
CA.10X.chr2_2763503	2	2763503	B	H	H	A	H	A	NA	B	B	B	H	H	B	H	B	B	H	A	H	H	A	A	B	A	H	H	A	A	A	H	A	NA	H	H	B	H	H	A	NA	B	A	H	A	NA	B	B	H
CA.10X.chr2_2772942	2	2772942	B	H	H	A	H	A	NA	NA	NA	B	H	H	B	H	NA	H	H	H	H	H	A	A	B	A	H	H	A	A	A	H	A	NA	A	H	B	NA	A	A	H	B	H	H	A	B	B	B	H
CA.10X.chr2_2772945	2	2772945	B	H	H	A	H	A	NA	NA	NA	B	H	H	B	H	NA	H	H	H	H	H	A	A	B	A	H	H	A	A	A	H	A	NA	A	H	B	NA	A	A	H	B	H	H	A	B	B	B	H
CA.10X.chr2_2788524	2	2788524	B	H	H	A	H	A	B	B	H	B	H	H	NA	H	B	H	H	NA	H	A	A	A	NA	A	H	H	A	A	A	H	A	H	H	B	B	H	A	A	H	B	H	H	A	A	B	B	H
CA.10X.chr2_2788525	2	2788525	NA	H	H	A	H	A	B	B	H	B	H	H	NA	H	B	H	H	NA	H	A	A	A	NA	A	H	H	A	A	A	H	A	H	H	B	B	H	A	A	H	B	H	H	A	A	B	B	H
CA.10X.chr2_2788539	2	2788539	NA	H	H	A	H	A	B	B	H	B	H	H	NA	H	B	H	H	NA	H	A	A	A	NA	A	H	H	A	A	A	H	A	H	H	B	B	H	A	A	H	B	H	H	A	A	B	B	H
CA.10X.chr2_2788562	2	2788562	B	H	H	A	H	A	B	B	H	B	H	H	NA	H	B	H	H	H	H	A	A	A	NA	A	H	H	A	A	A	H	A	H	H	B	B	H	A	A	H	B	H	H	A	A	B	B	H
CA.10X.chr2_2802033	2	2802033	B	B	H	A	H	A	NA	H	B	B	H	H	B	H	B	B	H	A	H	H	A	A	B	A	H	H	A	A	A	H	A	H	A	NA	B	H	H	A	H	B	NA	H	A	H	B	B	H
CA.10X.chr2_2802049	2	2802049	B	B	H	A	H	A	NA	H	B	B	H	H	B	H	B	B	H	A	H	H	A	A	B	A	H	H	A	A	A	H	A	H	A	NA	B	H	H	A	H	B	NA	H	A	H	B	B	H
CA.10X.chr2_2802084	2	2802084	B	B	H	A	H	A	NA	H	B	B	H	H	B	H	B	B	H	A	H	H	A	A	B	A	H	NA	A	A	A	H	A	H	A	H	B	H	NA	A	H	B	NA	H	A	H	B	B	H
CA.10X.chr2_2816946	2	2816946	H	H	H	A	H	A	B	B	H	B	H	H	B	H	B	H	H	NA	H	H	A	A	NA	A	H	H	A	A	A	H	A	H	A	B	B	NA	A	A	H	B	H	H	A	NA	B	B	H
CA.10X.chr2_2817002	2	2817002	B	H	H	A	H	A	B	B	H	B	H	H	B	H	B	H	H	NA	H	H	A	A	NA	A	H	H	A	A	A	H	A	H	A	B	B	B	A	A	H	B	H	H	A	NA	B	B	H
CA.10X.chr2_2826234	2	2826234	B	H	H	A	H	A	B	B	B	B	H	H	B	H	B	H	H	H	H	H	A	A	B	A	H	H	A	A	A	H	H	H	NA	H	B	H	H	A	H	B	A	H	A	NA	B	B	H
CA.10X.chr2_2826256	2	2826256	B	H	H	A	H	A	B	B	B	B	H	H	B	H	B	H	H	H	H	H	A	A	B	A	H	H	A	A	A	H	H	H	H	H	B	H	H	A	H	B	A	H	A	H	B	B	H
CA.10X.chr2_2839061	2	2839061	B	H	H	A	H	A	B	B	B	B	H	H	B	H	B	H	H	A	H	H	A	A	B	A	H	H	A	A	A	H	H	H	A	H	B	H	A	A	H	B	H	H	A	A	B	B	H
CA.10X.chr2_2839307	2	2839307	B	NA	H	A	H	A	B	B	B	B	H	H	B	H	B	B	H	H	H	H	A	A	B	A	H	H	A	A	A	H	A	B	A	H	B	H	A	A	H	B	H	H	A	A	B	B	H
CA.10X.chr2_2841543	2	2841543	B	H	H	A	H	A	B	B	NA	B	H	H	B	H	B	H	H	H	H	H	A	A	B	A	H	H	A	A	A	H	H	H	A	H	B	H	A	A	H	B	H	H	A	H	B	B	H
CA.10X.chr2_2841583	2	2841583	B	H	H	A	H	A	B	B	B	B	H	H	B	H	B	H	H	H	H	H	A	A	B	A	H	H	A	A	A	H	H	H	A	H	B	H	A	A	H	B	H	H	A	H	B	B	H
CA.10X.chr2_2844049	2	2844049	H	B	H	A	H	A	B	B	H	B	H	H	B	H	B	H	H	NA	H	NA	A	A	B	A	H	A	A	A	A	H	A	H	H	B	B	H	A	A	H	H	A	H	A	H	B	B	H
CA.10X.chr2_2846431	2	2846431	H	H	H	A	H	A	B	H	B	B	H	H	H	H	B	H	H	A	H	H	A	NA	NA	A	H	A	A	A	A	H	NA	B	H	H	B	B	A	A	H	H	H	H	A	A	H	B	H
CA.10X.chr2_2853736	2	2853736	B	H	H	A	H	A	B	B	B	B	H	H	B	H	B	H	H	A	H	H	A	A	B	A	A	H	A	A	A	H	NA	H	H	H	B	B	A	A	H	B	H	H	A	H	B	B	H
CA.10X.chr2_2853757	2	2853757	B	H	H	A	H	A	B	B	B	B	H	NA	B	H	B	H	H	A	H	H	A	A	B	A	A	H	A	A	A	H	NA	H	H	H	B	B	A	A	H	B	H	H	A	H	B	B	H
CA.10X.chr2_2853760	2	2853760	B	H	H	A	H	A	B	B	B	B	H	H	B	H	B	H	H	A	H	H	A	A	B	A	A	H	A	A	A	H	A	H	H	H	B	B	A	A	H	B	H	H	A	H	B	B	H
CA.10X.chr2_2853878	2	2853878	B	H	H	A	H	A	B	B	B	B	H	H	B	H	B	H	H	A	H	H	A	A	B	A	A	H	A	A	A	H	H	H	H	H	B	B	A	A	H	B	H	H	A	H	B	B	H
CA.10X.chr2_2853881	2	2853881	B	H	H	A	H	A	B	B	B	B	H	H	B	H	B	H	H	A	H	H	A	A	B	A	A	H	A	A	A	H	NA	H	H	H	B	B	A	A	H	B	H	H	A	H	B	B	H
CA.10X.chr2_2853897	2	2853897	B	H	H	A	H	A	B	B	B	B	H	H	B	H	B	H	H	A	H	H	A	A	B	A	A	H	A	A	A	H	NA	H	H	NA	B	B	A	A	H	B	H	H	A	H	B	B	H
CA.10X.chr2_2860622	2	2860622	B	H	H	A	H	A	B	B	B	B	H	H	B	H	B	H	A	A	H	H	A	A	B	A	H	B	A	NA	A	A	H	H	H	NA	NA	H	A	A	NA	B	A	H	A	H	B	B	H
CA.10X.chr2_2913631	2	2913631	B	H	H	A	B	A	B	B	B	B	H	H	B	H	B	H	H	H	A	H	A	A	B	A	H	H	A	A	A	H	A	H	A	A	B	H	A	A	H	H	H	H	A	NA	B	B	NA
CA.10X.chr2_2913675	2	2913675	B	H	H	A	B	A	B	B	B	B	H	H	B	H	B	H	H	H	H	H	A	A	B	A	H	H	A	A	A	H	A	H	A	NA	B	H	A	A	H	H	NA	H	A	NA	B	B	NA
CA.10X.chr2_2953445	2	2953445	B	H	H	A	H	A	NA	H	H	B	NA	H	H	A	NA	H	H	A	H	A	A	A	NA	A	H	H	A	A	A	A	A	H	A	H	B	H	A	A	H	B	NA	H	A	H	B	B	H
CA.10X.chr2_2988831	2	2988831	B	H	H	A	H	A	B	B	B	B	H	H	B	H	B	NA	H	H	H	H	A	A	B	A	A	H	A	A	A	H	A	H	NA	H	B	H	H	A	H	B	NA	H	A	H	B	B	H
CA.10X.chr2_2994247	2	2994247	B	H	H	A	B	A	B	B	B	B	H	H	B	H	B	H	H	A	NA	A	A	A	B	A	H	A	A	A	A	H	H	B	A	H	B	H	A	A	H	B	NA	H	A	A	B	B	H
CA.10X.chr2_2996233	2	2996233	B	H	H	A	H	A	NA	B	H	B	H	H	B	NA	B	H	H	H	H	NA	A	A	B	A	H	H	A	A	A	H	A	H	A	H	B	H	A	A	A	H	H	H	A	NA	B	B	H
CA.10X.chr2_2996265	2	2996265	B	H	H	A	H	A	NA	B	NA	B	H	H	B	NA	B	H	H	H	H	H	A	A	B	A	H	H	A	A	A	H	A	H	A	H	B	H	A	A	A	H	H	H	A	NA	B	B	H
CA.10X.chr2_2996310	2	2996310	B	H	H	A	H	A	NA	B	H	B	H	H	B	H	B	H	H	H	H	H	A	A	B	A	H	H	A	A	A	H	A	H	A	H	B	H	A	A	A	H	H	H	A	A	B	B	H
CA.10X.chr2_3034550	2	3034550	B	H	H	A	H	A	B	B	B	B	H	H	B	H	B	B	H	H	H	H	A	A	B	A	H	H	A	A	A	H	A	H	H	H	B	H	A	A	H	H	B	H	A	A	B	B	H
CA.10X.chr2_3034558	2	3034558	B	H	H	A	H	A	B	B	B	B	H	H	B	H	B	B	H	H	H	H	A	A	B	A	H	H	A	A	A	H	A	H	H	H	B	H	A	A	H	H	B	H	A	A	B	B	H
CA.10X.chr2_3037872	2	3037872	B	H	H	A	H	A	B	B	B	B	H	H	B	H	NA	H	H	A	H	H	A	A	B	A	H	H	A	A	A	B	A	H	A	B	B	H	A	A	H	NA	H	H	A	H	B	B	H
CA.10X.chr2_3051035	2	3051035	B	H	H	NA	H	A	B	B	NA	B	H	H	B	H	B	B	H	A	H	H	A	A	NA	A	H	A	A	NA	A	NA	H	H	A	H	B	H	A	A	H	B	H	H	A	H	B	B	NA
CA.10X.chr2_3051062	2	3051062	B	H	H	A	H	A	B	B	H	B	H	H	B	H	B	B	H	A	H	H	A	A	NA	A	H	A	A	NA	A	NA	H	H	A	H	B	H	A	A	H	B	H	H	A	H	B	B	H
CA.10X.chr2_3121896	2	3121896	B	H	B	A	H	A	B	B	B	B	H	H	B	H	B	H	H	H	H	H	A	A	B	A	H	NA	A	A	A	H	A	H	A	H	B	H	A	A	H	NA	H	H	A	H	B	B	H
CA.10X.chr2_3121972	2	3121972	B	H	B	A	H	A	B	B	B	B	H	H	B	H	B	H	H	NA	H	H	A	A	B	A	H	B	A	A	A	H	A	H	A	H	B	H	A	A	H	H	H	H	A	H	B	B	H
CA.10X.chr2_3202353	2	3202353	B	H	H	A	H	A	B	B	B	B	H	H	B	H	B	B	H	NA	H	H	A	A	B	A	H	H	A	A	A	H	A	H	A	NA	B	H	A	A	H	B	H	H	A	H	B	B	H
CA.10X.chr2_3225832	2	3225832	B	H	H	A	H	A	B	H	H	B	H	H	B	H	B	H	H	A	H	H	A	A	NA	A	H	H	A	A	A	H	A	H	A	H	B	H	H	A	NA	B	H	H	A	H	B	B	H
CA.10X.chr2_3315285	2	3315285	H	H	H	A	H	A	B	H	B	B	H	H	B	H	B	H	H	A	H	H	A	A	NA	A	H	H	A	A	A	H	A	H	A	B	B	H	A	A	H	B	H	H	A	H	B	B	H
CA.10X.chr2_3315344	2	3315344	B	H	H	A	H	A	B	H	B	B	H	H	B	H	B	H	H	A	H	H	A	A	B	A	H	H	A	A	A	H	A	H	A	B	B	H	A	A	H	B	H	H	A	H	B	B	H
CA.10X.chr2_3315399	2	3315399	B	H	H	A	H	A	B	H	B	B	H	H	B	H	B	H	H	A	H	H	A	A	NA	A	H	H	A	A	A	H	A	H	A	B	B	H	A	A	H	B	H	H	A	H	B	B	H
CA.10X.chr2_3323995	2	3323995	B	H	H	A	H	A	B	B	H	B	H	H	B	H	B	NA	H	NA	H	H	A	A	B	A	NA	H	A	A	A	H	A	H	A	B	B	H	H	A	H	B	H	H	H	H	B	B	H
CA.10X.chr2_3324010	2	3324010	B	H	H	A	H	A	B	B	H	B	H	H	B	H	B	H	H	H	H	H	A	A	B	A	A	H	A	A	A	H	A	H	A	B	B	H	H	A	H	B	H	H	H	H	B	B	H
CA.10X.chr2_3334663	2	3334663	B	B	H	NA	NA	A	NA	B	B	B	H	H	B	NA	B	H	H	A	H	H	A	A	B	A	H	H	A	A	A	H	A	H	A	H	B	H	A	A	H	H	NA	H	A	NA	B	B	H
CA.10X.chr2_3396333	2	3396333	B	H	H	A	H	A	NA	B	NA	B	H	H	B	H	B	NA	H	A	H	A	A	A	NA	NA	H	H	A	A	A	H	A	H	A	NA	B	H	H	A	H	B	H	H	A	A	B	B	H
CA.10X.chr2_3404209	2	3404209	B	A	NA	A	H	NA	NA	NA	B	B	H	NA	H	H	B	H	H	A	H	H	A	A	B	A	H	H	A	A	A	H	A	H	H	H	B	H	A	A	H	B	H	H	A	H	B	B	H
CA.10X.chr2_3420567	2	3420567	B	H	H	A	H	A	NA	B	B	B	H	H	NA	H	NA	H	H	A	NA	H	A	A	NA	A	H	H	A	A	A	H	A	H	A	H	B	H	A	A	H	B	H	H	A	H	B	B	H
CA.10X.chr2_3420612	2	3420612	B	H	H	A	NA	A	B	B	B	B	H	H	H	H	B	H	H	A	H	H	A	A	B	A	H	H	A	A	A	H	A	H	A	H	B	H	A	A	H	B	H	H	A	H	B	B	H
CA.10X.chr2_3451417	2	3451417	B	H	B	A	H	A	B	H	B	B	H	H	B	H	B	H	H	A	H	H	A	A	B	A	H	H	A	A	A	H	A	H	A	H	B	H	NA	A	H	B	H	H	A	H	B	B	H
CA.10X.chr2_3451450	2	3451450	B	H	B	A	H	A	B	H	B	B	H	H	B	H	B	H	H	A	H	H	A	A	B	A	H	H	A	A	A	H	NA	H	A	H	B	H	A	A	H	B	H	H	A	H	B	B	H
CA.10X.chr2_3451467	2	3451467	B	H	B	A	H	A	B	H	B	B	H	H	B	H	B	H	H	A	H	H	A	A	B	A	H	H	A	A	A	H	NA	H	A	H	B	H	A	A	H	B	H	H	A	H	B	B	H
CA.10X.chr2_3451541	2	3451541	B	H	B	A	H	A	B	H	B	B	H	H	B	H	B	H	H	A	H	H	A	A	B	A	H	H	A	A	A	H	A	H	A	H	B	H	NA	A	H	B	H	H	A	H	B	B	H
CA.10X.chr2_3459837	2	3459837	B	H	H	A	H	A	B	B	B	B	H	H	B	H	B	H	H	A	H	H	A	A	B	A	H	H	A	A	A	H	A	H	A	H	B	H	A	A	H	B	H	H	A	H	B	B	H
CA.10X.chr2_3459904	2	3459904	B	H	H	A	H	A	B	B	B	B	H	H	NA	H	B	H	H	A	H	H	A	A	B	A	H	H	A	A	A	H	A	H	A	H	B	H	A	A	H	B	H	H	A	H	B	B	H
CA.10X.chr2_3459934	2	3459934	B	H	H	A	H	A	B	H	B	B	H	H	H	H	B	H	H	A	H	H	A	A	B	A	H	H	A	A	A	H	A	H	A	H	B	H	A	A	H	B	H	H	A	H	B	B	H
CA.10X.chr2_3459958	2	3459958	B	H	H	A	H	A	B	H	B	B	H	H	NA	H	B	H	H	A	H	H	A	A	B	A	H	H	A	A	A	H	A	H	A	H	B	H	A	A	H	B	H	H	A	H	B	B	H
CA.10X.chr2_3460151	2	3460151	H	H	H	A	H	A	B	H	B	B	H	H	B	H	B	H	H	A	H	H	A	A	B	A	H	H	A	A	A	H	A	H	A	A	B	H	H	A	H	B	H	H	A	A	B	B	H
CA.10X.chr2_3460158	2	3460158	H	H	H	A	H	A	B	H	B	B	H	H	B	H	B	H	H	A	H	H	A	A	B	A	H	H	A	A	A	H	A	H	A	A	B	H	H	A	H	B	H	H	A	A	B	B	H
CA.10X.chr2_3467712	2	3467712	B	H	H	A	H	A	NA	H	B	B	H	H	H	H	B	B	A	A	H	H	A	A	B	A	H	NA	A	A	A	H	H	H	H	H	B	H	A	A	H	B	H	H	A	A	B	B	H
CA.10X.chr2_3468528	2	3468528	B	NA	B	A	H	A	NA	H	B	B	H	H	B	H	B	H	A	A	H	H	A	A	B	A	H	H	A	A	A	H	A	H	A	H	B	H	A	A	H	B	H	H	A	NA	B	B	H
CA.10X.chr2_3468626	2	3468626	B	H	H	A	H	A	B	H	B	B	H	H	B	H	B	H	A	A	H	H	A	A	B	A	H	H	A	A	A	H	A	H	A	H	B	H	A	A	H	B	H	H	A	H	B	B	H
CA.10X.chr2_3468662	2	3468662	B	H	H	A	H	A	NA	H	B	B	H	NA	B	H	B	H	A	A	H	H	A	A	B	A	H	H	A	A	A	H	A	H	A	H	B	H	A	A	H	B	H	H	A	H	B	B	H
CA.10X.chr2_3468733	2	3468733	B	H	H	A	H	A	NA	H	B	B	H	H	B	H	B	H	A	A	H	H	A	A	B	A	H	H	A	A	A	H	A	H	A	H	B	H	A	A	H	B	H	H	A	H	B	B	H
CA.10X.chr2_3519731	2	3519731	B	H	H	A	H	A	B	B	B	B	H	H	B	H	B	H	H	A	H	H	A	A	B	A	H	H	A	A	A	H	A	H	A	NA	B	H	A	A	H	B	H	H	A	H	B	B	H
CA.10X.chr2_3519785	2	3519785	B	H	H	A	H	A	B	B	B	B	H	H	B	H	B	H	H	A	H	H	A	A	B	A	H	H	A	A	A	H	A	H	A	NA	B	H	A	A	H	B	H	H	A	H	B	B	H
CA.10X.chr2_3519907	2	3519907	B	H	H	A	H	A	NA	B	B	B	H	H	B	H	B	H	H	A	H	H	A	A	B	A	H	H	A	A	A	H	A	H	A	H	B	H	A	A	H	NA	H	H	A	H	B	B	H
CA.10X.chr2_3519928	2	3519928	B	H	H	A	H	A	B	B	B	B	H	H	B	H	B	H	H	A	H	H	A	A	B	A	H	H	A	A	A	H	A	H	A	H	B	H	A	A	H	NA	H	H	A	H	B	B	H
CA.10X.chr2_3557678	2	3557678	B	H	H	A	H	A	B	B	H	B	B	H	B	H	B	H	H	A	H	H	A	A	B	NA	H	A	A	A	A	H	A	H	A	B	B	H	H	A	H	B	H	H	A	A	B	B	H
CA.10X.chr2_3573897	2	3573897	H	H	H	A	H	A	NA	B	B	B	H	H	H	H	B	H	H	A	H	H	A	A	B	A	H	H	A	A	A	H	A	H	A	NA	B	H	NA	A	H	B	A	H	A	H	B	B	H
CA.10X.chr2_3581663	2	3581663	B	H	H	NA	H	A	NA	B	B	B	H	H	B	H	B	H	H	H	H	H	A	A	B	A	H	H	A	A	A	H	A	H	H	H	B	B	A	A	H	H	A	H	A	A	B	B	H
CA.10X.chr2_3581733	2	3581733	B	H	H	NA	H	NA	NA	B	B	B	H	H	B	H	B	H	H	H	H	H	A	A	B	NA	H	H	A	A	A	H	A	H	H	H	B	B	A	A	H	H	A	H	A	A	B	B	H
CA.10X.chr2_3591295	2	3591295	B	H	H	A	H	A	B	NA	B	B	H	H	H	H	B	NA	H	NA	H	H	A	A	B	A	H	H	A	A	A	H	A	H	A	NA	B	H	H	A	H	H	H	H	A	NA	B	B	H
CA.10X.chr2_3602443	2	3602443	B	H	H	A	H	A	B	B	B	B	H	H	B	H	B	H	H	A	H	H	A	A	B	A	H	H	A	A	A	H	A	B	A	H	B	H	NA	A	H	B	H	H	A	A	B	B	H
CA.10X.chr2_3602449	2	3602449	B	NA	H	A	H	A	B	B	B	B	H	H	B	H	B	H	H	A	H	H	A	A	B	A	H	H	A	A	A	H	A	NA	A	H	B	H	NA	A	NA	B	H	H	A	A	B	B	H
CA.10X.chr2_3608562	2	3608562	B	H	H	A	H	A	B	B	B	B	NA	H	B	H	B	NA	H	A	H	H	A	A	NA	A	H	NA	A	A	A	H	A	H	H	NA	B	H	A	NA	H	B	H	H	A	A	B	B	NA
CA.10X.chr2_3626366	2	3626366	B	H	H	A	H	A	NA	B	B	B	H	H	NA	H	B	H	H	NA	H	H	A	A	B	A	H	A	A	A	A	H	A	H	A	NA	B	H	A	A	H	B	H	H	A	NA	B	B	H
CA.10X.chr2_3626388	2	3626388	B	H	H	A	H	A	NA	B	B	B	H	H	NA	H	B	H	H	NA	H	H	A	A	B	A	H	A	A	A	A	H	A	H	A	NA	B	H	A	A	H	B	H	H	A	NA	B	B	H
CA.10X.chr2_3691587	2	3691587	B	H	H	A	H	A	B	B	B	B	H	H	B	H	B	H	H	A	H	H	A	A	NA	A	NA	A	A	A	A	H	H	H	A	B	B	H	A	A	H	B	H	H	A	NA	B	B	H
CA.10X.chr2_3710420	2	3710420	B	NA	H	A	H	A	NA	B	B	B	H	H	B	H	B	B	H	H	H	H	A	A	B	NA	H	H	A	A	A	B	H	H	A	H	B	B	A	A	H	B	NA	H	A	H	B	B	H
CA.10X.chr2_3710501	2	3710501	B	NA	H	A	H	A	NA	B	B	B	H	H	B	H	B	B	H	H	H	H	A	A	B	NA	H	H	A	A	A	B	H	H	A	H	B	B	A	A	H	B	H	H	A	H	B	B	H
CA.10X.chr2_3710537	2	3710537	B	NA	H	A	H	A	NA	B	B	B	H	H	B	H	B	B	H	H	H	H	A	A	B	NA	H	H	A	A	A	NA	H	H	A	H	B	B	A	A	H	B	H	H	A	H	B	B	H
CA.10X.chr2_3730464	2	3730464	H	H	H	A	NA	A	B	H	B	B	NA	H	H	H	B	H	H	H	H	H	A	A	B	A	H	NA	A	A	A	H	H	H	A	A	B	H	A	A	H	B	H	H	A	A	B	B	A
CA.10X.chr2_3913896	2	3913896	B	NA	H	A	H	A	NA	B	B	B	H	H	H	H	B	H	H	A	H	H	A	A	B	A	NA	A	A	A	A	A	A	H	A	NA	B	H	A	A	H	B	H	H	A	H	B	B	H
CA.10X.chr2_3913941	2	3913941	B	NA	H	A	H	A	NA	B	B	B	H	H	H	H	B	H	H	A	H	H	A	A	B	A	H	A	A	A	A	A	A	H	A	B	B	H	A	A	H	B	H	H	A	H	B	B	H
CA.10X.chr2_3941002	2	3941002	B	H	H	A	H	A	NA	B	B	B	H	H	B	H	B	H	H	A	NA	H	A	H	B	A	NA	H	A	A	A	H	NA	H	A	NA	B	H	A	A	H	B	H	H	A	NA	B	B	NA
CA.10X.chr2_3941010	2	3941010	B	H	H	A	H	A	NA	B	B	B	H	H	B	H	B	H	H	A	H	H	A	H	B	A	NA	H	A	A	A	H	NA	H	A	NA	B	H	A	A	H	B	NA	H	A	H	B	B	H
CA.10X.chr2_3941036	2	3941036	B	H	H	A	H	A	NA	B	B	B	H	H	B	H	B	H	H	A	H	H	A	H	B	A	NA	H	A	A	A	H	NA	H	A	NA	B	H	A	A	H	B	H	H	A	H	B	B	H
CA.10X.chr2_3941049	2	3941049	B	H	H	A	H	A	NA	B	B	B	H	H	B	H	B	H	H	A	H	H	A	H	B	A	NA	H	A	A	A	H	NA	H	A	H	B	H	A	A	H	B	NA	H	A	NA	B	B	H
CA.10X.chr2_3945833	2	3945833	H	H	H	A	H	A	B	B	H	B	NA	H	B	H	B	H	H	A	H	H	A	A	B	A	A	H	A	A	A	H	A	NA	A	NA	B	H	A	A	H	B	H	H	A	NA	B	B	H
CA.10X.chr2_3945888	2	3945888	H	H	H	A	H	A	B	B	H	B	H	H	B	H	B	H	H	A	H	H	A	A	B	A	A	H	A	A	A	H	A	H	A	NA	B	H	A	A	H	B	H	H	A	H	B	B	H
CA.10X.chr2_3951211	2	3951211	B	H	B	A	NA	A	NA	B	B	B	H	H	B	H	NA	H	H	A	H	H	A	A	B	A	H	H	A	A	A	H	A	H	A	NA	B	H	H	A	H	B	H	H	A	NA	B	B	H
CA.10X.chr2_3966854	2	3966854	B	NA	H	A	H	A	NA	H	B	B	H	H	B	H	B	B	H	H	H	H	A	A	B	A	H	H	A	A	A	H	A	H	A	NA	B	H	H	A	H	B	H	H	A	H	B	B	H
CA.10X.chr2_3966907	2	3966907	B	NA	H	A	H	A	NA	H	B	B	H	H	B	H	B	B	H	H	H	H	A	A	B	A	H	H	A	A	A	H	A	H	A	NA	B	H	H	A	H	B	H	H	A	H	B	B	H
CA.10X.chr2_4024210	2	4024210	B	H	H	A	H	A	B	H	B	B	H	H	H	H	B	H	H	A	H	H	A	A	B	A	H	A	A	A	A	H	H	H	A	NA	B	H	H	A	H	B	H	H	A	H	B	B	H
CA.10X.chr2_4026040	2	4026040	B	H	H	A	H	NA	NA	B	B	B	H	H	B	H	B	H	H	H	H	H	A	A	B	A	H	H	A	A	A	H	A	H	A	H	B	H	A	A	H	B	H	H	A	NA	B	B	H
CA.10X.chr2_4063487	2	4063487	B	H	H	A	H	A	NA	H	B	B	H	H	H	H	B	H	H	A	B	H	A	A	B	A	H	H	A	A	A	H	A	B	A	NA	B	H	H	A	H	B	H	H	A	A	B	B	H
CA.10X.chr2_4071239	2	4071239	B	H	H	A	H	A	NA	B	B	NA	H	H	B	H	B	H	H	A	H	H	A	A	B	NA	H	H	A	A	A	H	A	H	A	NA	B	H	A	A	NA	B	NA	H	A	A	B	B	H
CA.10X.chr2_4071308	2	4071308	B	H	H	A	H	A	NA	B	B	NA	H	H	B	H	B	H	H	A	H	H	A	A	B	NA	H	H	A	A	A	H	A	H	A	NA	B	H	A	A	H	B	NA	H	A	A	B	B	H
CA.10X.chr2_4071315	2	4071315	B	H	H	A	H	A	NA	B	B	NA	H	H	B	H	B	H	H	A	H	H	A	A	B	NA	H	H	A	A	A	H	A	H	A	NA	B	H	A	A	H	B	NA	H	A	A	B	B	H
CA.10X.chr2_4071335	2	4071335	B	H	H	A	H	A	NA	B	B	NA	H	H	B	H	B	H	H	A	H	H	A	A	B	NA	H	H	A	A	A	H	A	H	A	NA	B	H	A	A	H	B	NA	H	A	A	B	B	NA
CA.10X.chr2_4071368	2	4071368	B	H	H	A	H	A	NA	B	B	NA	H	H	B	H	B	H	H	A	H	H	A	A	B	NA	H	H	A	A	A	H	A	H	A	NA	B	H	A	A	H	B	NA	H	A	A	B	B	H
CA.10X.chr2_4071461	2	4071461	B	H	H	A	H	A	NA	B	B	NA	H	H	B	H	B	H	H	A	H	H	A	A	B	NA	H	H	A	A	A	H	A	H	A	NA	B	H	A	A	H	B	NA	H	A	A	B	B	H
CA.10X.chr2_4127405	2	4127405	B	H	H	A	H	A	NA	B	B	B	H	H	B	H	B	H	H	A	H	H	A	A	B	A	H	H	A	A	A	H	A	H	H	NA	B	H	A	A	H	B	H	H	A	H	B	B	H
CA.10X.chr2_4127411	2	4127411	B	H	H	A	H	A	NA	B	B	B	H	H	H	H	B	H	H	A	H	H	A	A	B	A	H	H	A	A	A	H	A	H	H	NA	B	H	A	A	H	B	H	H	A	H	B	B	H
CA.10X.chr2_4127552	2	4127552	B	H	H	A	H	A	NA	B	B	B	H	H	NA	H	B	H	H	A	H	H	A	A	B	A	H	H	A	A	A	H	A	H	H	NA	B	H	A	A	H	B	H	H	A	H	B	B	H
CA.10X.chr2_4128003	2	4128003	B	H	H	A	B	A	NA	B	B	B	H	H	B	B	B	H	H	H	H	H	A	A	B	A	H	H	A	A	A	H	A	B	NA	NA	B	H	NA	A	H	B	A	H	A	H	B	B	H
CA.10X.chr2_4128026	2	4128026	B	H	H	A	B	A	NA	B	B	B	H	H	B	B	B	H	H	H	H	H	A	A	B	A	H	H	A	A	A	H	A	B	NA	NA	B	H	H	A	H	B	A	H	A	H	B	B	H
CA.10X.chr2_4128035	2	4128035	B	H	H	A	B	A	NA	B	B	B	H	H	B	B	B	H	H	H	H	H	A	A	B	A	H	H	A	A	A	H	A	B	NA	NA	B	NA	H	A	H	B	A	H	A	H	B	B	H
CA.10X.chr2_4188585	2	4188585	B	H	H	A	H	A	B	B	B	B	H	H	H	H	B	B	H	A	H	H	A	A	B	A	H	H	A	A	A	H	A	H	A	H	B	H	H	A	H	B	H	H	A	H	B	B	B
CA.10X.chr2_4190772	2	4190772	B	NA	H	A	H	A	B	NA	B	B	H	H	B	H	B	H	H	A	H	H	A	A	B	A	H	A	A	A	A	H	A	H	A	NA	B	H	A	A	H	B	H	H	A	NA	B	B	H
CA.10X.chr2_4190850	2	4190850	B	NA	H	A	H	A	B	NA	B	B	H	H	B	H	B	H	H	A	H	H	A	A	B	A	H	A	A	A	A	H	A	H	A	NA	B	H	A	A	H	B	H	H	A	NA	B	B	H
CA.10X.chr2_4190868	2	4190868	B	B	H	A	H	A	B	NA	B	B	H	H	B	H	B	H	H	A	H	H	A	A	B	A	H	A	A	A	A	H	A	H	A	H	B	H	A	A	H	B	H	H	A	A	B	B	H
CA.10X.chr2_4190947	2	4190947	B	B	H	A	H	A	NA	B	B	B	H	H	B	H	B	H	H	A	H	H	A	A	B	A	H	A	A	A	A	H	A	H	A	H	B	H	A	A	H	B	H	H	A	NA	B	B	H
CA.10X.chr2_4190974	2	4190974	B	NA	H	A	H	A	NA	B	B	B	H	H	B	H	B	H	H	A	H	H	A	A	B	A	H	A	A	A	A	H	A	H	A	H	B	H	A	A	H	B	H	H	A	NA	B	B	H
CA.10X.chr2_4237568	2	4237568	H	H	H	A	H	A	B	B	B	B	H	H	H	H	B	H	H	A	H	H	A	A	B	NA	H	NA	A	A	A	H	A	H	H	H	B	H	NA	A	H	B	H	H	A	NA	B	B	H
CA.10X.chr2_4241704	2	4241704	H	H	B	A	H	A	B	B	H	B	H	H	NA	H	B	H	H	A	H	H	A	A	B	A	A	H	A	A	A	H	A	H	H	H	B	H	A	NA	H	B	NA	H	A	H	B	B	H
CA.10X.chr2_4241909	2	4241909	B	H	H	A	H	A	B	H	B	B	H	H	B	H	B	H	H	A	H	H	A	A	NA	A	H	H	A	A	A	H	A	H	H	A	B	H	A	A	H	B	A	H	A	H	B	B	H
CA.10X.chr2_4262245	2	4262245	B	H	H	A	H	A	NA	B	B	B	H	H	B	H	B	NA	H	A	H	H	A	A	NA	NA	H	H	A	A	A	H	A	H	A	NA	B	H	A	A	H	B	H	H	A	H	B	B	H
CA.10X.chr2_4262483	2	4262483	B	H	H	A	H	A	NA	B	B	B	H	H	B	H	B	NA	H	A	H	H	A	A	NA	NA	H	H	A	A	A	H	A	H	A	NA	B	H	A	A	H	B	H	H	A	H	B	B	H
CA.10X.chr2_4283516	2	4283516	B	H	H	A	H	A	B	B	H	B	H	H	B	H	B	H	H	A	H	H	A	A	B	A	B	H	A	A	A	H	A	H	A	NA	B	H	A	A	H	B	H	H	A	H	B	B	H
CA.10X.chr2_4298616	2	4298616	B	H	H	A	H	A	NA	B	B	B	H	H	H	NA	B	H	H	H	H	H	A	A	B	A	H	H	A	A	A	H	A	H	A	H	B	H	NA	A	H	H	H	H	A	A	B	B	H
CA.10X.chr2_4298685	2	4298685	B	H	H	A	H	A	NA	B	B	B	H	H	H	NA	B	H	NA	H	H	H	A	A	B	A	H	H	A	A	A	H	A	H	A	B	B	H	NA	A	H	H	H	H	A	A	B	B	H
CA.10X.chr2_4373014	2	4373014	B	H	H	A	H	A	B	H	B	B	H	H	B	H	B	H	H	A	H	A	A	A	B	A	H	H	A	A	A	A	A	H	A	NA	B	H	A	A	H	H	H	H	A	H	B	B	H
CA.10X.chr2_4373065	2	4373065	B	H	H	A	H	A	B	H	B	B	H	H	B	H	B	H	H	A	H	A	A	A	B	A	H	H	A	A	A	A	A	H	A	H	B	H	A	A	H	H	H	H	A	H	B	B	H
CA.10X.chr2_4392177	2	4392177	B	H	H	A	H	A	B	B	B	B	H	H	H	H	B	NA	H	A	H	H	A	A	NA	A	H	H	A	A	A	H	A	H	A	NA	B	H	A	A	H	B	H	H	A	NA	B	B	H
CA.10X.chr2_4470824	2	4470824	B	H	H	A	H	A	B	H	B	B	H	H	B	H	B	H	H	A	H	H	A	A	NA	A	H	H	A	A	A	H	H	H	H	A	B	H	A	A	H	B	H	H	A	NA	B	B	H
CA.10X.chr2_4470868	2	4470868	B	H	H	A	H	A	B	H	B	B	H	H	B	H	B	H	H	A	H	H	A	A	B	A	H	H	A	A	A	H	H	H	H	A	B	H	A	A	H	B	H	H	A	NA	B	B	H
CA.10X.chr2_4541280	2	4541280	B	H	H	A	H	A	B	B	B	B	H	H	NA	H	B	H	H	H	B	H	A	A	B	A	H	H	A	A	A	H	A	H	A	NA	B	H	NA	A	H	B	H	H	A	H	B	B	A
CA.10X.chr2_4559525	2	4559525	B	B	H	A	NA	A	NA	B	B	H	H	H	B	H	B	H	H	A	H	H	A	A	B	A	H	H	A	A	A	H	A	H	A	NA	B	H	A	A	H	B	H	H	A	NA	B	B	H
CA.10X.chr2_4577958	2	4577958	B	H	H	A	H	A	B	B	B	B	H	H	B	H	B	H	H	NA	H	H	A	A	B	A	H	NA	A	A	A	H	A	NA	A	H	B	B	A	H	NA	B	NA	H	A	H	B	B	H
CA.10X.chr2_4577967	2	4577967	B	H	H	A	H	A	B	B	B	B	H	H	B	H	B	H	H	H	NA	H	A	A	B	A	H	NA	A	A	A	H	A	NA	A	H	B	B	A	A	NA	B	NA	H	A	H	B	B	H
CA.10X.chr2_4578019	2	4578019	B	H	H	A	H	A	B	B	B	B	H	H	B	H	B	H	H	H	H	H	A	A	B	A	H	H	A	A	A	H	A	H	A	H	B	B	A	A	NA	B	H	H	A	H	B	B	H
CA.10X.chr2_4585347	2	4585347	H	H	H	A	H	A	NA	B	B	B	H	H	B	H	B	H	H	H	H	H	A	A	NA	A	H	NA	A	A	A	H	A	H	A	NA	B	H	A	A	A	H	NA	H	A	H	B	B	H
CA.10X.chr2_4664775	2	4664775	B	H	H	A	H	A	B	B	B	B	H	H	B	H	B	H	NA	A	H	H	A	A	B	A	H	H	A	A	A	H	NA	H	A	NA	B	B	A	A	H	B	H	H	A	H	B	B	NA
CA.10X.chr2_4674689	2	4674689	B	H	H	A	H	A	B	H	B	B	H	H	B	H	B	H	H	A	H	H	A	A	B	A	H	H	A	A	A	H	H	H	A	H	B	H	A	A	H	B	H	H	A	H	B	B	H
CA.10X.chr2_4735547	2	4735547	B	H	H	A	H	A	NA	B	H	B	H	H	B	H	B	H	H	A	H	H	A	A	NA	A	H	NA	A	A	A	H	A	H	A	H	B	H	NA	A	H	H	H	H	A	NA	B	B	H
CA.10X.chr2_4735684	2	4735684	B	H	H	A	H	A	B	B	H	B	H	H	B	H	B	H	H	A	H	H	A	A	NA	A	H	A	A	A	A	H	A	H	A	H	B	H	NA	A	H	H	H	H	A	NA	B	B	H
CA.10X.chr2_4745705	2	4745705	B	H	H	A	H	A	NA	NA	B	B	H	H	B	H	B	H	H	NA	H	H	A	A	B	A	NA	H	A	A	A	H	H	H	A	H	B	H	A	A	H	B	A	H	A	H	B	B	H
CA.10X.chr2_4745943	2	4745943	B	H	H	A	H	A	NA	NA	B	B	H	H	B	H	B	H	H	H	H	NA	A	A	B	A	H	H	A	A	A	H	H	H	NA	H	B	H	A	A	H	B	A	H	A	H	B	B	H
CA.10X.chr2_5114199	2	5114199	H	H	H	A	H	A	B	B	B	B	NA	H	B	H	B	H	H	A	H	A	A	A	NA	A	H	NA	A	A	A	H	A	H	A	A	B	B	H	NA	H	B	H	H	A	H	B	B	B
CA.10X.chr2_5240935	2	5240935	H	H	H	A	H	A	B	B	B	B	H	H	B	H	B	H	H	A	H	H	A	A	B	A	H	H	A	A	A	H	A	H	A	NA	B	H	A	A	H	B	NA	H	A	H	B	B	H
CA.10X.chr2_5244335	2	5244335	B	H	H	A	H	A	B	B	B	B	H	H	B	H	B	H	H	A	H	H	A	A	B	A	H	H	A	NA	A	H	A	H	A	A	B	H	H	A	H	H	A	H	A	NA	B	B	H
CA.10X.chr2_5244336	2	5244336	B	NA	H	A	H	A	B	H	B	B	H	H	B	H	B	H	H	A	H	H	A	A	NA	A	H	H	A	NA	A	H	A	H	A	A	B	H	H	A	H	H	A	H	A	NA	B	B	H
CA.10X.chr2_5659074	2	5659074	B	H	NA	A	H	A	NA	B	NA	B	H	H	B	H	B	B	H	A	H	H	A	A	B	A	H	H	A	A	A	H	A	H	H	H	B	H	A	A	H	B	H	H	A	H	B	B	H
CA.10X.chr2_5767941	2	5767941	B	B	H	A	NA	A	NA	B	B	B	H	H	B	H	B	H	H	A	H	H	A	A	B	A	H	H	A	A	A	H	A	H	NA	B	B	H	A	A	H	NA	NA	H	A	NA	B	B	H
CA.10X.chr2_5767986	2	5767986	B	B	H	A	NA	A	NA	B	B	B	H	H	B	H	B	H	H	A	H	H	A	A	B	A	H	H	A	A	A	H	A	H	NA	B	B	H	A	A	H	B	H	H	A	NA	B	B	H
CA.10X.chr2_6018378	2	6018378	NA	H	H	A	H	A	NA	B	B	B	H	H	B	H	B	H	H	A	H	H	A	A	NA	A	H	H	A	A	A	H	A	H	A	H	B	H	A	A	H	B	H	H	A	NA	B	B	H
CA.10X.chr2_6839082	2	6839082	B	H	H	A	B	A	NA	H	B	B	H	H	B	H	B	H	H	A	H	H	A	A	B	A	H	H	A	A	A	H	A	B	A	H	B	H	H	H	H	NA	H	H	A	H	B	B	H
CA.10X.chr2_6890767	2	6890767	B	H	H	NA	H	A	NA	B	B	B	H	H	B	H	B	H	H	A	H	H	A	A	B	A	NA	H	A	A	A	H	H	H	A	NA	B	H	A	A	H	B	H	H	A	H	B	B	H
CA.10X.chr2_6890852	2	6890852	B	H	H	A	H	A	NA	B	B	B	H	H	B	H	B	H	H	A	H	H	A	A	B	A	H	H	A	A	A	H	H	H	A	H	B	H	A	A	H	B	H	H	A	H	B	B	H
CA.10X.chr2_6890938	2	6890938	B	H	H	NA	H	A	NA	B	B	B	H	H	B	H	B	H	H	A	H	H	A	A	B	A	NA	H	A	A	A	H	H	H	A	NA	B	H	A	A	H	B	H	H	A	H	B	B	H
CA.10X.chr2_6892286	2	6892286	B	H	H	A	H	A	B	H	B	B	NA	H	B	A	B	H	H	A	H	H	A	A	B	A	H	H	A	A	A	H	H	H	A	A	B	H	NA	A	H	NA	H	H	A	H	B	B	H
CA.10X.chr2_6894057	2	6894057	B	H	H	A	H	A	B	B	B	B	H	H	B	H	B	H	H	A	H	H	A	A	B	A	H	H	A	A	A	H	NA	H	A	H	B	H	A	A	H	B	NA	H	A	NA	B	B	H
CA.10X.chr2_6894108	2	6894108	B	H	H	A	H	A	B	B	B	B	H	H	B	H	B	H	NA	A	H	H	A	A	B	A	H	H	A	A	A	H	H	H	A	H	B	H	NA	A	H	B	H	H	A	NA	B	B	H
CA.10X.chr2_6894119	2	6894119	B	H	H	A	H	A	B	B	B	B	H	H	B	H	B	H	H	A	H	H	A	A	B	A	H	H	A	A	A	H	H	H	A	H	B	H	A	A	H	B	H	H	A	NA	B	B	H
CA.10X.chr2_6936920	2	6936920	B	H	H	A	H	A	B	H	H	B	H	H	B	H	B	H	B	A	H	H	A	A	B	A	H	H	A	NA	A	A	A	B	A	NA	B	H	H	A	H	H	NA	H	A	H	B	B	H
CA.10X.chr2_6981106	2	6981106	B	H	H	A	H	A	B	B	B	B	H	H	B	H	B	H	H	A	H	H	A	A	B	A	H	H	A	A	A	H	NA	H	A	H	B	H	A	A	H	B	H	H	A	NA	B	B	H
CA.10X.chr2_6981174	2	6981174	B	H	H	A	H	A	B	B	B	B	H	H	B	H	B	H	H	A	H	H	A	A	B	A	H	H	A	A	A	H	NA	H	A	H	B	H	A	A	H	B	H	H	A	NA	B	B	H
CA.10X.chr2_6981283	2	6981283	B	H	H	A	H	A	B	B	B	B	H	H	B	H	B	H	H	A	H	H	A	A	B	A	H	H	A	A	A	H	NA	H	A	H	B	H	A	A	H	B	H	H	A	NA	B	B	H
CA.10X.chr2_7098735	2	7098735	B	B	H	H	NA	A	NA	NA	B	B	H	H	B	NA	B	H	H	A	B	H	A	A	B	A	H	H	A	A	A	H	A	H	A	H	B	H	A	A	H	B	A	H	A	H	B	B	H
CA.10X.chr2_7162965	2	7162965	B	H	H	A	H	A	B	B	B	B	NA	H	B	H	B	H	A	A	H	H	A	A	B	A	H	NA	A	NA	A	H	A	H	A	NA	B	H	A	A	H	B	H	H	A	NA	B	B	H
CA.10X.chr2_7175662	2	7175662	B	NA	H	A	H	A	NA	B	B	B	H	H	B	H	B	H	A	NA	H	H	A	A	B	A	H	H	A	A	A	H	A	H	A	NA	B	H	A	A	H	B	H	H	A	H	B	B	H
CA.10X.chr2_7208908	2	7208908	B	H	H	A	H	A	B	B	B	B	H	H	B	H	B	H	H	A	B	A	A	A	B	A	H	H	A	NA	A	A	H	H	A	H	B	H	A	A	H	B	H	H	A	H	B	B	H
CA.10X.chr2_7217297	2	7217297	B	H	H	A	H	A	B	B	B	B	H	H	B	H	B	B	H	A	H	H	A	A	B	A	H	H	A	A	A	H	H	H	A	H	B	H	A	A	B	NA	H	H	A	H	H	B	A
CA.10X.chr2_7225200	2	7225200	B	H	H	A	H	A	B	B	B	B	H	H	B	H	B	H	H	H	NA	H	A	A	B	NA	NA	A	A	A	A	H	A	H	A	H	B	H	A	NA	H	B	H	H	A	H	B	B	H
CA.10X.chr2_7245950	2	7245950	H	H	H	A	H	A	B	B	B	B	H	H	B	H	B	B	H	A	H	H	A	A	B	A	H	H	A	A	A	H	A	H	A	H	B	H	A	A	H	B	H	H	A	H	B	B	H
CA.10X.chr2_7245962	2	7245962	H	H	H	A	H	A	B	B	B	B	H	H	B	H	B	B	H	A	H	H	A	A	B	A	H	H	A	A	A	H	A	H	A	H	B	H	A	A	H	B	H	H	A	H	B	B	H
CA.10X.chr2_7246024	2	7246024	H	H	H	A	H	A	B	NA	B	B	H	H	B	H	B	B	H	A	H	H	A	A	B	A	H	H	A	A	A	H	NA	H	A	H	B	H	A	A	H	B	H	H	A	H	B	B	H
CA.10X.chr2_7246119	2	7246119	H	H	H	A	H	A	B	H	B	B	H	H	B	H	B	B	H	A	H	H	A	A	B	A	H	H	A	A	A	H	A	H	A	H	B	H	A	A	H	B	H	H	A	H	B	B	H
CA.10X.chr2_7271388	2	7271388	B	H	NA	A	H	A	B	B	H	B	B	H	B	H	B	B	H	H	H	A	A	A	B	A	H	NA	A	A	A	A	A	H	H	H	B	H	A	A	H	B	H	H	A	NA	B	B	H
CA.10X.chr2_7286087	2	7286087	B	H	H	A	H	A	B	B	B	B	H	H	B	H	B	H	H	H	H	H	A	A	B	A	H	H	A	A	A	H	A	H	A	H	B	H	H	A	H	B	H	H	A	NA	B	B	H
CA.10X.chr2_7299495	2	7299495	B	H	H	A	H	A	B	B	B	B	H	H	B	H	B	H	H	A	H	H	A	A	NA	A	H	H	A	A	A	H	A	H	H	A	B	H	A	A	H	B	H	H	A	H	B	B	H
CA.10X.chr2_7299525	2	7299525	B	H	H	A	H	A	B	B	B	B	H	H	B	H	B	H	H	A	H	H	A	A	NA	A	H	H	A	A	A	H	A	H	H	A	B	H	A	A	H	B	H	H	A	H	B	B	H
CA.10X.chr2_7299694	2	7299694	B	NA	H	A	H	A	B	B	B	B	H	H	B	H	B	B	H	A	H	H	A	A	B	A	H	H	A	A	A	H	H	NA	A	H	B	H	A	A	H	NA	NA	H	A	H	B	B	H
CA.10X.chr2_7328551	2	7328551	B	H	B	H	H	A	B	B	B	NA	H	H	B	H	B	H	H	H	H	H	A	A	B	A	H	H	NA	A	A	H	H	H	A	NA	B	H	A	H	H	B	H	H	A	B	B	B	B
CA.10X.chr2_7329163	2	7329163	B	NA	H	A	B	A	B	H	B	B	H	H	B	H	B	H	H	A	H	H	A	A	B	A	H	H	A	A	A	H	H	H	A	H	B	H	A	A	H	B	H	H	A	NA	B	B	H
CA.10X.chr2_7329184	2	7329184	B	NA	H	A	B	A	B	H	B	B	H	H	B	H	B	H	H	A	H	H	A	A	B	A	H	H	A	A	A	H	H	H	A	H	B	H	A	A	H	B	H	H	A	NA	B	B	H
CA.10X.chr2_7329214	2	7329214	B	H	H	A	NA	A	NA	H	B	B	H	H	B	H	B	H	H	A	H	H	A	A	B	A	H	H	A	A	A	H	H	H	NA	H	B	H	A	A	H	B	H	H	A	A	B	B	H
CA.10X.chr2_7329346	2	7329346	B	NA	H	A	B	A	B	H	B	B	H	H	B	H	B	H	H	A	H	H	A	A	B	A	H	H	A	A	A	H	H	H	A	H	B	H	A	A	H	B	H	H	A	NA	B	B	H
CA.10X.chr2_7387610	2	7387610	B	H	H	A	H	A	B	H	B	B	H	H	B	H	B	H	H	NA	H	H	A	A	B	A	H	H	A	A	A	H	A	H	A	NA	B	H	A	A	H	B	H	H	A	NA	B	B	H
CA.10X.chr2_7413092	2	7413092	B	H	H	A	H	A	B	B	B	B	H	H	B	H	B	NA	H	A	H	H	A	A	B	A	H	A	A	A	A	H	A	H	A	NA	B	H	A	A	H	NA	H	H	A	H	B	B	H
CA.10X.chr2_7701880	2	7701880	B	H	H	A	H	A	B	B	B	B	H	H	B	H	B	H	H	A	H	H	A	A	B	A	H	H	A	A	A	H	A	H	H	H	B	H	A	A	H	B	H	H	A	H	B	B	H
CA.10X.chr2_8343387	2	8343387	B	H	H	A	H	A	B	NA	B	B	H	H	B	H	B	H	H	NA	H	H	A	A	B	NA	H	NA	A	A	A	H	A	H	H	NA	B	H	A	A	H	B	H	H	A	B	B	B	H
CA.10X.chr2_8518413	2	8518413	B	H	H	A	H	A	B	NA	NA	B	H	H	B	H	B	H	H	H	H	H	A	A	B	A	H	H	A	A	A	H	A	H	A	H	B	H	A	A	H	B	NA	H	A	NA	B	B	H
CA.10X.chr2_8719202	2	8719202	B	H	H	A	H	A	NA	B	B	B	H	H	B	H	B	H	H	A	H	H	A	A	B	A	H	H	A	A	A	H	A	H	A	H	B	H	A	A	H	NA	H	H	A	NA	B	B	H
CA.10X.chr2_8970402	2	8970402	B	H	H	A	H	A	B	B	B	B	B	H	B	H	B	H	H	A	H	H	A	A	NA	A	H	H	A	A	A	H	H	H	A	H	B	H	H	A	NA	H	NA	H	A	A	B	B	H
CA.10X.chr2_9026900	2	9026900	B	H	H	A	H	A	B	B	NA	B	H	H	B	H	B	H	H	A	H	H	A	A	B	A	H	H	A	A	A	H	A	H	H	H	B	H	A	A	H	B	H	H	A	NA	B	B	H
CA.10X.chr2_9147049	2	9147049	B	H	H	A	H	A	B	H	B	B	H	H	B	H	B	H	H	A	H	H	A	A	NA	A	H	A	A	NA	A	H	A	H	H	NA	B	H	A	A	H	B	H	H	A	NA	B	B	H
CA.10X.chr2_9491687	2	9491687	B	NA	B	A	H	A	NA	H	NA	B	H	H	B	H	B	H	H	A	H	NA	A	A	B	A	H	H	A	A	A	H	A	H	A	NA	B	H	A	A	H	B	H	H	A	H	B	B	H
CA.10X.chr2_10396641	2	10396641	B	H	H	A	H	A	B	B	B	B	H	H	B	H	B	H	H	A	H	H	A	A	B	A	H	H	A	A	A	H	NA	H	NA	H	B	H	A	A	H	B	A	H	A	H	B	B	A
CA.10X.chr2_10838109	2	10838109	B	H	H	A	H	A	B	B	H	B	H	H	H	H	B	NA	H	A	H	A	A	A	NA	A	H	H	A	A	A	H	A	H	A	NA	B	H	A	A	H	H	A	H	A	H	B	B	H
CA.10X.chr2_12523503	2	12523503	B	H	H	A	H	A	B	B	H	B	H	H	B	H	B	H	H	A	H	H	A	A	B	A	H	H	A	A	A	H	A	H	A	NA	B	H	A	NA	H	B	H	H	A	NA	B	B	H
CA.10X.chr2_12549925	2	12549925	B	H	H	A	H	A	NA	B	B	B	H	H	B	H	B	H	H	NA	H	H	A	A	B	A	H	H	A	A	A	H	A	H	A	NA	B	H	A	A	H	B	H	H	A	NA	B	B	H
CA.10X.chr2_13043485	2	13043485	B	H	H	A	H	A	NA	B	B	B	H	H	B	H	B	NA	H	A	H	H	A	A	B	NA	H	H	A	A	A	H	H	NA	H	H	B	H	A	A	H	B	H	H	A	A	B	B	H
CA.10X.chr2_13227440	2	13227440	B	H	H	A	H	A	B	B	NA	B	H	H	B	H	B	H	H	H	H	H	A	A	NA	A	H	A	A	A	A	H	A	H	A	H	B	H	A	A	H	B	B	H	A	NA	B	B	H
CA.10X.chr2_13952850	2	13952850	B	H	H	A	H	A	B	B	B	B	H	H	B	H	B	H	H	A	H	H	A	A	B	A	H	H	A	A	A	H	H	H	A	H	B	H	A	A	H	B	H	H	A	NA	B	B	H
CA.10X.chr2_14042418	2	14042418	B	H	H	A	H	A	B	B	NA	B	H	H	B	H	B	H	H	H	H	H	A	A	B	A	H	H	A	A	A	H	A	H	A	B	B	H	A	A	H	B	H	H	A	B	B	B	H
CA.10X.chr2_16127215	2	16127215	NA	H	H	A	B	A	NA	H	B	B	H	H	B	H	B	H	H	A	NA	H	A	A	B	A	H	H	A	A	A	H	A	H	A	NA	B	H	A	A	H	B	H	H	A	NA	B	B	H
CA.10X.chr2_16909223	2	16909223	B	H	H	A	H	A	B	B	B	B	H	H	B	H	B	B	H	A	H	H	A	A	NA	A	H	H	A	A	A	H	A	H	H	H	B	H	A	NA	H	B	A	B	A	H	B	B	H
CA.10X.chr2_17257067	2	17257067	B	H	H	A	H	A	B	NA	B	B	H	H	H	H	B	H	H	A	H	H	A	A	B	A	H	H	A	NA	A	H	NA	H	A	H	B	H	H	A	H	H	H	H	A	A	B	B	H
CA.10X.chr2_17532892	2	17532892	B	H	H	A	H	A	B	H	B	B	H	H	B	H	B	H	H	A	H	H	A	A	B	A	H	H	A	A	A	H	A	H	A	H	B	B	A	A	H	B	H	H	A	NA	B	B	H
CA.10X.chr2_17583437	2	17583437	B	NA	H	NA	H	A	NA	NA	B	B	H	H	B	NA	B	H	H	A	H	H	A	A	B	NA	H	H	A	A	A	H	A	H	H	H	B	H	A	A	H	B	A	H	A	NA	B	B	H
CA.10X.chr2_18174400	2	18174400	B	H	H	A	H	A	NA	B	NA	B	H	H	H	H	B	H	H	H	H	H	A	A	NA	A	H	H	A	A	A	H	A	H	H	H	B	H	A	A	H	B	H	H	A	NA	B	B	H
CA.10X.chr2_18199907	2	18199907	B	B	H	A	H	A	NA	B	B	B	H	H	B	H	B	H	H	A	H	H	A	A	B	A	H	H	A	A	A	H	A	H	A	NA	B	H	A	A	H	NA	NA	H	A	NA	B	B	H
CA.10X.chr2_18244045	2	18244045	B	H	H	A	H	A	NA	B	B	B	H	H	B	H	B	H	H	A	H	H	A	A	B	A	H	H	A	A	A	H	A	H	A	NA	B	H	A	A	H	B	H	H	A	H	B	B	H
CA.10X.chr2_18584955	2	18584955	B	H	H	NA	H	A	B	B	B	B	H	H	B	H	B	NA	H	A	H	H	A	A	B	A	H	H	A	A	A	H	A	H	A	NA	B	B	H	A	H	B	H	H	A	H	B	B	H
CA.10X.chr2_19906578	2	19906578	B	H	H	A	H	A	B	B	B	B	H	H	B	H	B	H	H	A	H	H	A	A	B	A	H	H	A	A	A	H	H	H	H	A	B	H	A	A	H	B	H	H	A	NA	B	B	NA
CA.10X.chr2_19951792	2	19951792	B	H	H	A	H	A	NA	B	H	B	H	H	B	H	B	H	H	A	H	A	A	A	B	A	H	H	A	A	A	H	A	H	A	NA	B	H	A	A	H	B	H	H	A	H	B	B	H
CA.10X.chr2_20173274	2	20173274	B	H	H	A	B	A	B	B	B	NA	H	H	B	H	B	NA	H	H	H	A	A	A	B	A	H	H	A	A	A	H	A	H	A	H	B	H	A	A	H	B	H	H	A	NA	B	B	H
CA.10X.chr2_20190834	2	20190834	B	H	H	A	H	A	B	B	H	B	H	H	B	H	B	H	H	NA	H	H	A	H	NA	NA	H	H	A	A	A	H	A	H	A	NA	B	H	A	A	H	B	H	H	A	H	B	B	H
CA.10X.chr2_20235747	2	20235747	B	H	H	A	H	A	B	B	H	B	H	H	B	H	B	H	H	A	H	H	A	A	B	A	H	H	A	A	A	H	H	H	A	H	B	H	A	A	H	B	H	H	A	H	B	B	H
CA.10X.chr2_20235895	2	20235895	B	H	H	A	H	A	B	B	H	B	H	H	B	H	B	H	H	A	H	H	A	A	B	A	H	H	A	A	A	H	NA	H	A	H	B	H	A	A	H	B	H	H	A	H	B	B	H
CA.10X.chr2_20247753	2	20247753	NA	H	NA	A	H	A	B	H	B	B	H	H	B	H	B	H	H	H	H	A	A	A	B	A	H	H	A	A	A	H	A	H	A	H	B	H	A	A	H	B	H	H	A	A	B	B	H
CA.10X.chr2_20247793	2	20247793	NA	H	H	A	H	A	B	H	B	B	H	H	B	H	B	H	H	NA	H	A	A	A	B	A	H	H	A	A	A	H	A	H	A	H	B	H	A	A	H	B	H	H	A	A	B	B	H
CA.10X.chr2_20247810	2	20247810	H	H	H	A	H	A	B	H	B	B	H	H	B	H	B	H	H	NA	H	A	A	A	B	A	H	H	A	A	A	H	NA	H	A	H	B	H	A	A	H	B	H	H	A	A	B	B	H
CA.10X.chr2_20247844	2	20247844	NA	H	H	A	H	A	B	H	B	B	H	H	B	H	B	H	H	H	H	NA	A	A	B	A	H	H	A	A	A	H	A	H	A	H	B	H	A	A	H	B	NA	H	A	A	B	B	H
CA.10X.chr2_20252588	2	20252588	B	H	H	A	H	A	B	B	H	B	H	H	B	H	B	H	H	A	H	H	A	A	B	A	H	H	A	A	A	H	A	H	A	NA	B	H	H	NA	H	B	H	H	A	NA	B	B	H
CA.10X.chr2_20252651	2	20252651	B	H	H	A	H	A	B	B	H	B	H	H	B	H	B	H	H	A	H	H	A	A	B	A	H	H	A	A	A	H	A	H	A	NA	B	H	H	NA	H	B	H	H	A	NA	B	B	H
CA.10X.chr2_20310133	2	20310133	B	H	H	A	H	A	B	B	B	B	H	H	B	H	B	H	H	A	H	H	A	A	B	A	NA	A	A	A	A	H	A	H	A	H	B	H	H	A	A	B	H	H	A	H	B	B	H
CA.10X.chr2_20327327	2	20327327	B	H	H	A	NA	A	NA	B	H	B	H	H	B	H	B	H	H	A	H	H	A	A	NA	A	H	H	A	A	A	H	A	NA	H	NA	B	H	A	A	H	B	H	H	A	B	B	B	H
CA.10X.chr2_20407669	2	20407669	B	H	H	A	H	A	B	H	B	B	H	H	B	H	B	H	H	A	B	H	A	A	NA	A	H	H	A	A	A	H	H	H	H	NA	B	H	A	A	H	B	NA	H	A	H	B	B	NA
CA.10X.chr2_20413069	2	20413069	B	H	H	A	H	A	NA	B	B	B	H	H	B	H	B	H	H	A	H	H	A	A	B	A	H	H	A	A	A	H	A	NA	A	NA	B	H	A	A	H	H	H	H	A	H	B	B	H
CA.10X.chr2_20413276	2	20413276	B	H	H	A	H	A	NA	B	B	B	H	H	B	H	B	H	H	A	H	H	A	A	B	A	H	H	A	A	A	H	A	NA	A	NA	B	H	A	A	H	H	H	H	A	H	B	B	H
CA.10X.chr2_20516484	2	20516484	B	H	H	A	H	A	B	B	B	B	H	H	B	H	B	H	H	A	H	H	A	A	NA	A	NA	NA	A	A	A	H	A	H	A	B	B	H	A	A	H	B	H	H	A	H	B	B	H
CA.10X.chr2_20516491	2	20516491	B	H	H	A	H	A	B	B	B	B	H	H	B	H	B	H	H	A	H	H	A	A	B	A	H	H	A	A	A	H	A	H	A	B	B	H	A	A	H	B	H	H	A	H	B	B	H
CA.10X.chr2_20516493	2	20516493	B	H	H	A	H	A	B	B	B	B	H	H	B	H	B	H	H	A	H	H	A	A	B	A	H	NA	A	A	A	H	A	H	A	B	B	H	A	A	H	B	H	H	A	H	B	B	H
CA.10X.chr2_20554426	2	20554426	B	NA	H	A	H	A	NA	NA	B	B	H	H	B	NA	B	H	H	NA	H	H	A	A	B	A	H	H	A	A	A	H	A	H	A	H	B	H	A	A	H	H	H	H	A	H	B	B	H
CA.10X.chr2_20554438	2	20554438	B	NA	H	A	H	A	NA	NA	B	B	H	H	B	NA	B	H	H	NA	H	H	A	A	B	A	H	H	A	A	A	H	A	H	A	H	B	H	A	A	H	H	H	H	A	H	B	B	H
CA.10X.chr2_20610090	2	20610090	B	H	H	A	H	A	B	B	B	B	A	H	B	H	B	H	H	A	H	H	A	A	B	A	H	NA	A	A	A	A	A	B	A	NA	B	H	A	A	H	B	B	H	A	A	B	B	H
CA.10X.chr2_20649728	2	20649728	B	H	H	A	H	A	B	B	B	B	H	H	H	H	B	H	H	H	H	H	A	A	NA	A	H	H	A	A	A	H	A	H	A	NA	B	H	A	A	H	B	H	H	A	NA	B	B	H
CA.10X.chr2_20649748	2	20649748	B	H	H	A	H	A	B	B	B	B	H	H	H	NA	B	H	H	H	H	H	A	A	NA	A	H	H	A	A	A	H	A	H	A	B	B	H	A	A	H	B	H	H	A	H	B	B	H
CA.10X.chr2_20649829	2	20649829	B	H	H	A	H	A	B	B	B	B	H	H	B	H	B	H	H	H	H	H	A	A	NA	A	H	H	A	A	A	H	A	H	A	NA	B	H	A	A	NA	B	H	H	A	NA	B	B	H
CA.10X.chr2_20649873	2	20649873	B	H	H	A	H	A	B	B	B	B	H	H	B	H	B	H	H	H	H	H	A	A	NA	A	H	H	A	A	A	H	A	H	A	NA	B	H	A	A	NA	B	H	H	A	NA	B	B	H
CA.10X.chr2_20661453	2	20661453	B	H	H	A	H	A	B	H	B	B	NA	H	B	H	B	H	H	A	H	H	A	A	NA	A	H	H	A	A	A	H	A	B	A	B	B	H	A	A	H	B	A	H	A	H	B	B	H
CA.10X.chr2_20673881	2	20673881	B	H	B	A	H	A	B	B	B	B	H	H	B	H	B	H	H	A	H	H	A	A	B	A	H	H	A	A	A	H	A	H	A	H	B	H	A	A	H	B	H	H	A	H	B	B	H
CA.10X.chr2_20804605	2	20804605	B	H	H	A	H	A	B	H	B	B	H	H	B	A	B	B	A	A	B	H	A	A	NA	A	A	H	A	A	A	H	A	H	A	B	B	H	A	A	H	NA	H	H	A	A	B	B	H
CA.10X.chr2_20818385	2	20818385	B	H	H	A	H	A	NA	NA	H	B	B	H	B	H	B	H	H	A	H	H	A	A	B	A	H	A	A	A	A	H	A	B	A	H	B	H	A	A	H	B	NA	H	A	H	B	B	H
CA.10X.chr2_20837663	2	20837663	B	H	H	A	H	A	NA	NA	B	B	H	H	B	NA	B	H	H	A	H	H	A	A	B	A	H	H	A	A	A	H	A	H	A	H	B	H	A	A	H	B	NA	H	A	H	B	B	H
CA.10X.chr2_20837920	2	20837920	B	H	H	A	H	A	NA	NA	NA	B	H	H	H	NA	B	H	H	A	H	H	A	A	B	A	H	H	A	A	A	H	A	H	A	H	B	H	A	A	H	B	H	H	A	H	B	B	H
CA.10X.chr2_20844690	2	20844690	B	H	H	A	H	A	B	B	B	B	H	H	B	H	B	H	H	A	H	H	A	A	B	A	H	H	A	A	A	H	A	H	NA	H	B	H	A	A	H	B	H	H	A	H	B	B	H
CA.10X.chr2_20844798	2	20844798	B	H	H	A	H	A	B	B	B	B	H	H	B	H	B	H	H	A	H	NA	A	A	B	A	H	H	A	A	A	H	A	H	H	H	B	H	A	A	H	B	H	H	A	H	B	B	H
CA.10X.chr2_20862156	2	20862156	B	H	H	A	H	A	B	H	H	B	H	H	B	H	B	B	H	A	H	H	A	A	B	A	H	H	A	A	A	H	A	H	A	H	B	H	A	A	H	H	H	H	A	NA	B	B	H
CA.10X.chr2_20862327	2	20862327	B	H	H	A	H	A	B	B	B	B	H	H	B	H	B	H	H	H	H	H	A	A	B	A	H	NA	A	A	A	H	H	H	A	NA	B	H	A	A	H	H	H	H	A	H	B	B	H
CA.10X.chr2_20942368	2	20942368	H	H	H	A	H	A	B	B	B	B	H	H	B	H	B	H	H	A	H	H	A	A	B	A	H	H	A	A	A	H	A	H	A	H	B	H	A	A	H	B	H	H	A	H	B	B	H
CA.10X.chr2_20952931	2	20952931	NA	H	H	A	H	A	B	H	B	B	H	H	B	H	B	H	H	A	H	H	A	A	NA	A	H	H	A	A	A	H	NA	NA	A	NA	B	H	A	A	H	B	H	H	A	H	B	B	H
CA.10X.chr2_20953008	2	20953008	NA	H	H	A	H	A	B	H	B	B	H	H	B	H	B	H	H	A	H	H	A	A	NA	A	H	NA	A	A	A	H	A	H	A	NA	B	H	A	A	H	B	H	H	A	H	B	B	H
CA.10X.chr2_20953040	2	20953040	NA	H	H	A	H	A	B	H	B	B	H	H	B	H	B	H	H	A	H	H	A	A	NA	A	H	H	A	A	A	H	NA	H	A	NA	B	H	A	A	H	B	H	H	A	H	B	B	H
CA.10X.chr2_21037578	2	21037578	B	NA	NA	A	H	A	NA	H	B	B	H	H	B	H	B	B	H	NA	H	H	A	A	B	A	H	H	A	A	A	H	A	H	A	H	B	H	H	A	H	H	H	H	A	H	B	B	H
CA.10X.chr2_21080040	2	21080040	B	B	H	A	H	A	B	B	B	B	H	H	B	H	B	H	H	A	A	H	A	A	B	A	H	H	A	A	A	H	H	H	A	NA	B	H	A	A	H	H	H	H	A	B	B	B	H
CA.10X.chr2_21080092	2	21080092	B	B	H	A	H	A	B	B	B	B	H	H	B	H	B	H	B	A	A	H	A	A	B	A	H	H	A	A	A	H	H	H	A	NA	B	H	A	A	H	H	H	H	A	B	B	B	H
CA.10X.chr2_21080093	2	21080093	B	B	H	A	H	A	B	B	B	B	H	H	B	H	B	H	H	A	A	H	A	A	B	A	H	H	A	A	A	H	H	H	A	NA	B	H	A	A	H	H	H	H	A	B	B	B	H
CA.10X.chr2_21098438	2	21098438	B	H	H	A	H	A	B	B	B	B	NA	H	B	H	B	NA	H	A	A	H	A	A	B	A	H	A	A	NA	A	NA	A	H	A	NA	B	H	A	A	H	B	H	H	A	A	B	B	H
CA.10X.chr2_21102724	2	21102724	B	H	H	A	H	A	B	B	B	B	H	H	B	H	B	B	H	A	A	H	A	A	B	NA	H	H	A	A	A	H	A	H	H	B	B	H	A	H	H	H	H	H	A	H	B	B	H
CA.10X.chr2_21102740	2	21102740	B	H	H	A	H	A	B	B	B	B	H	H	B	H	B	B	H	A	A	H	A	A	B	NA	H	H	A	A	A	H	A	H	H	B	B	H	A	H	H	H	H	H	A	H	B	B	H
CA.10X.chr2_21140558	2	21140558	B	H	H	A	H	A	B	H	H	B	H	H	B	H	B	H	H	A	A	H	A	A	NA	A	H	NA	A	A	A	H	A	H	A	B	B	H	A	A	H	H	H	H	A	A	B	B	A
CA.10X.chr2_21140602	2	21140602	B	H	H	A	H	A	B	H	H	B	H	H	B	H	B	H	H	A	A	H	A	A	NA	A	H	NA	A	A	A	H	A	H	A	B	B	H	A	A	H	H	H	H	A	A	B	B	A
CA.10X.chr2_21140839	2	21140839	B	H	H	A	H	A	B	B	B	B	H	H	B	H	B	H	H	A	A	H	A	A	B	A	H	H	A	A	A	H	A	H	H	H	B	H	A	A	H	H	NA	H	A	H	B	B	H
CA.10X.chr2_21169367	2	21169367	B	H	H	A	H	A	B	B	H	B	H	H	B	H	NA	H	H	A	A	H	A	A	B	A	A	H	A	NA	A	H	A	H	A	H	B	H	A	A	H	H	H	H	A	H	B	B	H
CA.10X.chr2_21180097	2	21180097	B	H	H	H	H	A	NA	B	H	B	H	H	B	H	B	H	H	A	A	H	A	A	B	A	H	H	A	A	A	H	H	H	A	H	B	H	A	H	H	H	H	H	A	A	B	B	H
CA.10X.chr2_21367934	2	21367934	B	H	H	A	H	A	B	H	B	B	H	H	B	H	B	H	H	A	H	A	A	A	NA	A	H	H	A	NA	A	H	A	H	A	B	B	H	A	A	NA	B	H	H	A	NA	B	B	H
CA.10X.chr2_21373971	2	21373971	B	H	H	A	NA	A	NA	H	H	B	H	H	B	H	B	B	H	A	H	H	A	A	B	A	H	H	A	A	A	H	A	H	H	NA	B	H	A	A	H	B	NA	H	A	H	B	B	H
CA.10X.chr2_21373986	2	21373986	B	H	H	A	H	A	NA	H	H	B	H	H	B	H	B	B	NA	A	H	H	A	A	B	A	H	H	A	A	A	H	A	H	H	NA	B	H	A	A	H	B	H	H	A	H	B	B	H
CA.10X.chr2_21374035	2	21374035	B	H	H	A	NA	A	NA	H	B	B	H	H	B	H	B	B	H	A	H	H	A	A	B	A	H	H	A	A	A	H	A	H	H	NA	B	H	A	A	H	B	H	H	A	H	B	B	H
CA.10X.chr2_21374041	2	21374041	B	H	H	A	NA	A	NA	H	B	B	H	H	B	H	B	B	H	A	H	H	A	A	B	A	H	H	A	A	A	H	A	H	H	NA	B	H	A	A	H	B	H	H	A	H	B	B	H
CA.10X.chr2_21374049	2	21374049	B	H	H	A	NA	A	NA	H	B	B	H	H	B	H	B	B	H	A	H	H	A	A	B	A	H	H	A	A	A	H	A	H	H	NA	B	H	A	A	H	B	H	H	A	H	B	B	H
CA.10X.chr2_21374053	2	21374053	B	H	H	A	NA	A	NA	H	B	B	H	H	B	H	B	B	H	A	H	H	A	A	B	A	H	H	A	A	A	H	A	H	H	NA	B	H	A	A	H	B	H	H	A	H	B	B	H
CA.10X.chr2_21374054	2	21374054	B	H	H	A	NA	A	NA	H	B	B	H	H	B	H	B	B	H	A	H	H	A	A	B	A	H	H	A	A	A	H	A	H	H	NA	B	H	A	A	H	B	H	H	A	H	B	B	H
CA.10X.chr2_21374070	2	21374070	B	H	H	A	NA	A	NA	H	H	B	H	H	B	H	B	B	H	A	H	H	A	A	B	A	H	H	A	A	A	H	A	H	H	NA	B	H	A	A	H	B	H	H	A	H	B	B	H
CA.10X.chr2_21374089	2	21374089	B	H	H	A	NA	A	NA	H	B	B	H	H	B	H	B	B	H	A	H	H	A	A	B	A	H	H	A	A	A	H	A	H	H	NA	B	H	A	A	H	B	H	H	A	H	B	B	H
CA.10X.chr2_21374094	2	21374094	B	H	H	A	NA	A	NA	H	H	B	H	H	B	H	B	B	H	A	H	H	A	A	B	A	H	H	A	A	A	H	A	H	H	NA	B	H	A	A	H	B	H	H	A	H	B	B	H
CA.10X.chr2_21374122	2	21374122	B	H	H	A	NA	A	NA	H	B	B	H	H	B	H	B	B	H	A	H	H	A	A	B	A	H	H	A	A	A	H	A	H	H	NA	B	H	A	A	H	B	H	H	A	H	B	B	H
CA.10X.chr2_21374123	2	21374123	B	H	H	A	NA	A	NA	H	H	B	H	H	B	H	B	B	H	A	H	H	A	A	B	A	H	H	A	A	A	H	A	H	H	NA	B	H	A	A	H	B	H	H	A	H	B	B	H
CA.10X.chr2_21374124	2	21374124	B	H	H	NA	NA	A	NA	H	H	B	H	H	B	H	B	B	H	A	H	H	A	A	B	A	H	H	A	A	A	H	A	H	H	NA	B	H	A	A	H	B	H	H	A	H	B	B	H
CA.10X.chr2_21375307	2	21375307	B	B	H	A	H	A	NA	B	B	B	H	H	B	H	B	H	H	A	NA	H	A	A	B	A	H	H	A	A	A	H	NA	NA	H	B	B	H	A	A	H	B	H	H	A	H	B	B	H
CA.10X.chr2_21375322	2	21375322	B	B	H	A	H	A	NA	B	B	B	H	H	B	H	B	H	H	A	NA	H	A	A	B	A	H	H	A	A	A	H	NA	NA	H	B	B	H	A	A	H	B	H	H	A	H	B	B	H
CA.10X.chr2_21375342	2	21375342	B	B	H	A	H	A	NA	B	B	B	H	H	B	H	B	H	H	A	NA	H	A	A	B	A	H	H	A	A	A	H	NA	NA	H	B	B	H	A	A	H	B	H	H	A	H	B	B	H
CA.10X.chr2_21375355	2	21375355	B	B	H	A	H	A	NA	B	B	B	H	H	B	H	B	H	H	A	NA	H	A	A	B	A	H	H	A	A	A	H	NA	NA	NA	B	B	H	A	A	H	B	H	H	A	H	B	B	H
CA.10X.chr2_21375357	2	21375357	B	B	H	A	H	A	NA	B	B	B	H	H	B	H	B	H	H	A	NA	H	A	A	B	A	H	H	A	A	A	H	NA	NA	H	B	B	H	A	A	H	B	H	H	A	H	B	B	H
CA.10X.chr2_21375403	2	21375403	B	B	H	NA	H	A	NA	B	B	B	H	H	B	H	B	H	H	A	NA	H	A	A	B	A	H	H	A	A	A	H	A	NA	H	B	B	H	A	A	H	B	H	H	A	H	B	B	H
CA.10X.chr2_21375405	2	21375405	B	B	H	NA	H	A	NA	B	B	B	H	H	B	H	B	H	H	A	A	H	A	A	B	A	H	H	A	A	A	H	NA	NA	H	B	B	H	A	A	H	B	H	H	A	H	B	B	H
CA.10X.chr2_21375414	2	21375414	B	B	H	NA	H	A	NA	B	B	B	H	H	B	H	B	H	H	A	NA	H	A	A	B	A	H	H	A	A	A	H	NA	NA	H	B	B	H	A	A	H	B	H	H	A	H	B	B	H
CA.10X.chr2_21375472	2	21375472	B	B	H	A	H	A	NA	B	B	B	H	H	B	H	B	H	H	A	H	H	A	A	B	A	H	H	A	A	A	H	NA	H	H	B	B	H	A	A	H	B	H	H	A	H	B	B	H
CA.10X.chr2_21387818	2	21387818	NA	H	H	A	H	A	B	H	B	B	H	H	B	H	B	H	H	A	H	H	A	A	B	A	NA	H	A	A	A	H	A	H	H	B	B	H	A	NA	B	B	H	H	A	B	B	B	H
CA.10X.chr2_21393628	2	21393628	B	H	H	A	H	A	NA	B	B	B	H	H	B	NA	B	H	H	A	H	H	A	A	NA	A	B	H	A	A	A	H	A	H	H	NA	B	H	A	A	H	B	NA	H	A	H	B	B	H
CA.10X.chr2_21393640	2	21393640	B	H	H	A	H	A	NA	B	B	B	H	H	B	NA	B	H	H	A	H	H	A	A	NA	A	B	H	A	A	A	H	A	H	H	NA	B	H	A	A	H	B	NA	H	A	H	B	B	H
CA.10X.chr2_21393676	2	21393676	B	H	H	A	H	A	NA	B	B	B	H	H	H	A	B	H	H	A	H	H	A	A	NA	A	B	H	A	A	A	H	A	H	H	H	B	H	A	A	H	B	NA	H	A	NA	B	B	H
CA.10X.chr2_21444322	2	21444322	B	H	H	A	H	A	B	H	B	B	NA	H	B	H	B	H	H	A	H	H	A	A	NA	A	H	A	A	A	A	H	A	B	A	A	H	H	A	NA	H	B	H	H	A	H	B	B	H
CA.10X.chr2_21444415	2	21444415	B	H	H	A	H	A	B	H	B	B	H	H	B	H	B	H	H	A	H	H	A	A	NA	A	H	A	A	A	A	H	A	NA	A	A	NA	H	A	NA	H	B	H	H	A	H	B	B	H
CA.10X.chr2_21479490	2	21479490	B	H	H	A	H	A	NA	B	H	B	H	H	NA	H	B	H	H	A	H	H	A	A	B	A	H	H	A	A	A	H	A	H	A	H	B	H	A	A	H	B	H	H	A	H	B	B	H
CA.10X.chr2_21479604	2	21479604	B	H	H	A	H	A	NA	H	B	B	H	H	H	H	B	NA	H	A	H	H	A	A	B	A	H	H	A	A	A	H	A	H	NA	H	B	H	A	A	H	B	NA	H	A	H	B	B	H
CA.10X.chr2_21479618	2	21479618	B	H	H	A	H	A	NA	H	H	B	H	H	B	H	B	NA	H	A	H	H	A	A	B	A	H	H	A	A	A	H	A	H	A	H	B	H	A	A	H	B	H	H	A	H	B	B	H
CA.10X.chr2_21479635	2	21479635	B	H	H	A	H	A	NA	H	H	B	H	H	B	H	B	NA	H	A	H	H	A	A	B	A	H	H	A	A	A	H	A	H	A	H	B	H	A	A	H	B	H	H	A	H	B	B	H
CA.10X.chr2_21479647	2	21479647	B	H	H	A	NA	A	NA	H	H	B	H	H	H	H	B	NA	H	A	H	H	A	A	B	A	H	H	A	A	A	H	A	H	A	H	B	H	A	A	H	B	H	H	A	H	B	B	H
CA.10X.chr2_21479695	2	21479695	B	H	H	A	H	A	NA	H	NA	B	H	H	H	H	B	NA	H	A	H	H	A	A	B	A	H	H	A	A	A	H	A	H	A	H	B	H	A	A	H	B	H	H	A	H	B	B	H
CA.10X.chr2_21479704	2	21479704	B	H	H	A	H	A	NA	H	H	B	H	H	H	H	B	NA	H	A	H	H	A	A	B	A	H	H	A	A	A	H	A	H	A	H	B	H	A	A	H	B	H	H	A	H	B	B	H
CA.10X.chr2_21494479	2	21494479	B	H	H	A	H	A	B	H	B	B	H	H	NA	H	B	B	H	H	H	H	A	A	B	A	H	H	A	NA	A	H	A	H	A	H	B	H	A	A	H	B	H	H	A	H	B	B	A
CA.10X.chr2_21500452	2	21500452	B	H	B	NA	H	A	NA	H	H	B	H	H	B	B	B	H	H	NA	H	H	A	A	B	NA	NA	H	A	A	A	H	H	H	A	B	B	H	A	A	H	B	H	H	A	A	B	B	H
CA.10X.chr2_21500457	2	21500457	B	H	B	NA	H	A	NA	H	H	B	H	H	B	B	B	H	H	NA	H	H	A	A	B	NA	NA	H	A	A	A	H	H	H	A	B	B	H	A	A	H	B	H	H	A	A	B	B	H
CA.10X.chr2_21500459	2	21500459	B	H	B	NA	H	A	NA	H	H	B	H	H	B	B	B	H	H	NA	H	H	A	A	B	NA	NA	H	A	A	A	H	H	H	A	B	B	H	A	A	H	B	H	H	A	A	B	B	H
CA.10X.chr2_21500481	2	21500481	B	H	B	NA	H	A	NA	H	H	B	H	H	B	B	B	H	H	NA	H	H	A	A	B	NA	H	H	A	A	A	H	H	H	A	B	B	H	A	A	H	B	H	H	A	A	B	B	H
CA.10X.chr2_21500487	2	21500487	B	H	H	NA	H	A	NA	H	H	B	H	H	B	B	B	H	H	NA	H	H	A	A	B	NA	H	H	A	A	A	H	H	H	A	B	B	H	A	A	H	B	H	H	A	A	B	B	H
CA.10X.chr2_21500489	2	21500489	B	H	B	NA	H	A	NA	H	H	B	H	H	B	B	B	H	H	NA	H	H	A	A	B	NA	H	NA	A	A	A	H	H	H	A	B	B	H	A	A	H	B	H	H	A	A	B	B	H
CA.10X.chr2_21500492	2	21500492	B	H	B	NA	H	A	NA	H	H	B	H	H	B	B	B	H	H	NA	H	H	A	A	B	NA	H	H	A	A	A	H	H	H	A	B	B	H	A	A	H	B	H	H	A	A	B	B	H
CA.10X.chr2_21500508	2	21500508	B	H	B	NA	H	A	NA	H	H	B	H	H	B	B	B	H	H	NA	H	H	A	A	B	NA	H	H	A	A	A	H	H	H	A	B	B	H	A	A	H	B	H	H	A	A	B	B	H
CA.10X.chr2_21500513	2	21500513	B	H	H	NA	H	A	NA	H	H	B	H	H	B	B	B	H	H	NA	H	NA	A	A	B	NA	H	H	A	A	A	H	H	H	A	B	B	H	A	A	H	B	H	H	A	A	B	B	H
CA.10X.chr2_21500521	2	21500521	B	H	B	NA	H	A	NA	H	H	B	H	H	B	B	B	H	H	NA	H	H	A	A	B	NA	H	H	A	A	A	H	H	H	A	B	B	H	A	A	H	B	H	H	A	A	B	B	H
CA.10X.chr2_21500569	2	21500569	B	H	B	NA	H	A	NA	H	H	B	H	H	B	B	B	H	H	NA	H	H	A	A	B	NA	H	H	A	A	A	H	H	H	A	B	B	H	A	A	H	B	H	H	A	A	B	B	H
CA.10X.chr2_21509824	2	21509824	B	H	H	A	H	A	B	B	B	B	H	H	B	H	B	A	H	A	H	H	A	A	NA	A	NA	H	A	A	A	H	A	H	NA	H	B	H	A	NA	H	B	H	H	A	A	B	B	H
CA.10X.chr2_21509844	2	21509844	B	H	H	A	H	A	B	B	B	B	H	H	B	H	B	A	H	A	H	H	A	A	NA	A	NA	H	A	A	A	H	A	H	H	H	B	H	A	NA	H	B	H	H	A	A	B	B	H
CA.10X.chr2_21525119	2	21525119	B	H	H	A	H	A	B	H	B	B	H	H	B	H	B	H	H	A	H	A	A	A	B	A	H	H	A	A	A	H	A	H	A	NA	B	H	NA	A	H	B	H	H	A	H	B	B	H
CA.10X.chr2_21525127	2	21525127	B	NA	H	A	H	A	B	H	B	B	H	H	B	H	B	H	H	A	H	A	A	A	B	A	H	H	A	A	A	H	A	H	A	NA	B	H	H	A	H	B	H	H	A	H	B	B	H
CA.10X.chr2_21525146	2	21525146	B	NA	H	A	H	A	B	H	B	B	B	H	B	H	B	H	H	A	H	A	A	A	B	A	H	H	A	A	A	H	A	H	A	NA	B	H	H	A	H	B	H	H	A	H	B	B	H
CA.10X.chr2_21525169	2	21525169	B	H	H	A	H	A	B	H	B	B	NA	H	H	H	B	H	H	A	H	A	A	A	B	A	H	H	A	A	A	H	A	H	A	NA	B	H	NA	A	H	B	NA	H	A	H	B	B	H
CA.10X.chr2_21525258	2	21525258	B	H	H	A	H	A	B	H	B	B	NA	H	B	H	B	H	H	A	H	NA	A	A	B	A	H	H	A	A	A	H	A	H	A	H	B	H	NA	A	H	B	NA	H	A	H	B	B	H
CA.10X.chr2_21525269	2	21525269	B	H	H	A	H	A	B	H	B	B	NA	H	B	H	B	H	H	A	H	NA	A	A	B	A	H	H	A	A	A	H	A	H	A	H	B	H	NA	A	H	B	NA	H	A	H	B	B	H
CA.10X.chr2_21542833	2	21542833	B	NA	H	A	H	A	B	B	B	B	H	NA	B	H	B	H	H	A	H	H	A	A	B	NA	H	H	A	A	A	H	A	H	H	H	B	H	H	A	H	B	H	H	A	H	B	B	H
CA.10X.chr2_21542842	2	21542842	B	NA	H	A	H	A	B	B	B	B	H	NA	B	H	B	H	H	A	H	H	A	A	B	NA	H	H	A	A	A	H	A	H	NA	H	B	H	NA	A	H	B	H	H	A	H	B	B	H
CA.10X.chr2_21555467	2	21555467	B	H	H	A	H	A	NA	H	B	B	H	H	B	H	B	H	H	NA	H	A	A	A	B	A	H	NA	A	A	A	A	A	H	H	H	B	H	H	A	H	B	H	H	A	A	B	B	A
CA.10X.chr2_21564384	2	21564384	B	H	H	A	H	A	B	B	B	B	NA	H	H	H	B	H	H	A	H	H	A	A	B	A	NA	A	A	A	A	H	A	H	A	B	B	H	A	A	H	B	H	H	A	H	B	B	A
CA.10X.chr2_21568183	2	21568183	B	H	H	A	H	A	B	NA	H	B	H	H	B	H	B	H	H	A	H	H	A	A	B	A	H	H	A	A	A	H	A	H	A	H	B	H	A	A	H	B	H	H	A	B	B	B	H
CA.10X.chr2_21568189	2	21568189	B	H	H	A	H	A	B	NA	H	B	H	H	B	H	B	H	H	A	H	H	A	A	B	A	H	H	A	A	A	H	A	H	A	H	B	H	A	A	H	B	H	H	A	B	B	B	H
CA.10X.chr2_21568191	2	21568191	B	H	H	A	H	A	B	H	H	B	H	H	B	H	B	H	H	A	H	H	A	A	B	A	H	H	A	A	A	H	A	NA	A	H	B	H	A	A	H	B	H	H	A	B	B	B	H
CA.10X.chr2_21568228	2	21568228	B	H	H	A	H	A	B	H	H	B	H	H	B	H	B	H	H	A	H	H	A	A	B	A	H	H	A	A	A	H	A	H	A	H	B	H	A	A	H	B	H	H	A	B	B	B	H
CA.10X.chr2_21568251	2	21568251	B	H	H	A	H	A	B	H	H	B	H	H	B	H	B	H	H	A	H	H	A	A	B	A	H	H	A	A	A	H	A	H	A	H	B	H	A	A	H	B	H	H	A	B	B	B	H
CA.10X.chr2_21568274	2	21568274	B	H	H	A	H	A	B	H	H	B	H	H	B	H	B	H	H	A	H	H	A	A	B	A	H	H	A	A	A	H	A	H	A	H	B	H	A	A	H	B	H	H	A	B	B	B	H
CA.10X.chr2_21581851	2	21581851	B	B	B	A	H	A	B	H	B	B	H	H	NA	H	B	H	H	A	H	H	A	A	B	A	H	H	A	A	A	H	A	H	A	H	B	H	A	A	H	B	H	H	A	H	B	B	NA
CA.10X.chr2_21581889	2	21581889	B	B	B	A	H	A	B	H	B	B	H	H	H	H	B	H	H	A	H	H	A	A	B	A	H	H	A	A	A	H	A	H	A	H	B	H	A	A	H	B	H	H	A	H	B	B	H
CA.10X.chr2_21581984	2	21581984	B	B	H	A	H	A	NA	H	B	B	H	H	B	H	B	H	H	A	H	H	A	A	B	A	H	H	A	A	A	H	A	H	A	H	B	H	A	A	H	B	H	H	A	H	B	B	NA
CA.10X.chr2_21825599	2	21825599	B	H	H	A	H	A	B	H	H	B	H	H	NA	H	B	H	H	A	H	H	A	A	B	A	NA	H	A	A	A	H	A	H	A	NA	B	H	A	A	H	B	H	H	A	H	B	B	H
CA.10X.chr2_21825606	2	21825606	B	H	H	A	H	A	B	H	H	B	H	H	B	H	B	H	H	A	H	H	A	A	B	A	NA	H	A	A	A	H	A	H	A	B	B	H	A	A	H	B	H	H	A	H	B	B	H
CA.10X.chr2_21825700	2	21825700	B	H	H	A	H	A	B	H	H	B	H	H	B	H	B	H	H	A	H	H	A	A	B	A	NA	H	A	A	A	H	A	H	A	B	B	H	A	A	H	B	H	H	A	H	B	B	H
CA.10X.chr2_21825722	2	21825722	B	H	H	A	H	A	B	H	H	B	H	H	B	H	B	H	H	A	H	H	A	A	B	A	NA	H	A	A	A	H	A	H	A	NA	B	H	A	A	H	B	H	H	A	H	B	B	H
CA.10X.chr2_23273349	2	23273349	B	B	B	A	H	A	NA	B	B	B	H	H	NA	H	B	H	H	NA	H	H	A	A	B	A	H	H	A	A	A	H	A	H	A	H	B	H	A	A	H	B	H	H	A	NA	B	B	H
CA.10X.chr2_23704897	2	23704897	H	H	H	A	H	A	B	H	B	H	H	H	H	H	B	H	B	A	H	H	A	A	B	NA	H	NA	A	A	A	H	H	H	A	B	B	H	A	A	H	B	H	H	A	H	B	B	NA
CA.10X.chr2_25261886	2	25261886	B	H	H	A	H	A	B	H	NA	B	B	H	B	H	B	H	H	A	H	H	A	A	B	A	H	H	A	A	A	H	NA	H	H	NA	B	NA	A	A	H	B	H	H	A	NA	B	B	H
CA.10X.chr2_25261897	2	25261897	B	H	H	A	NA	A	B	H	NA	NA	B	H	B	H	B	H	H	A	H	H	A	A	B	A	H	H	A	A	A	H	NA	H	H	NA	B	NA	A	A	H	B	H	H	A	NA	B	B	H
CA.10X.chr2_26062949	2	26062949	B	H	H	A	H	A	B	H	B	B	H	H	B	H	B	H	H	A	H	H	A	A	B	A	H	A	A	A	A	H	A	H	A	H	B	H	A	A	H	B	H	H	A	H	B	B	H
CA.10X.chr2_27797833	2	27797833	B	H	B	NA	H	A	B	B	B	B	NA	H	B	H	B	H	H	A	H	H	A	A	NA	A	H	H	A	NA	A	H	A	H	A	H	B	B	A	A	H	B	B	H	A	H	B	B	H
CA.10X.chr2_27996881	2	27996881	B	H	H	A	H	A	B	H	H	B	B	H	B	H	B	H	H	A	H	A	A	A	B	NA	H	H	A	A	A	H	A	H	A	NA	B	H	A	A	H	B	A	H	A	B	B	B	H
CA.10X.chr2_28861338	2	28861338	B	H	H	A	H	A	NA	B	B	B	H	H	B	H	B	H	H	A	H	H	A	A	B	A	H	H	A	A	A	H	A	H	H	B	B	H	A	A	NA	B	H	H	A	NA	B	B	H
CA.10X.chr2_29667655	2	29667655	B	H	H	A	H	A	B	B	B	B	H	H	B	H	B	H	H	H	H	H	A	A	B	A	H	H	A	A	A	H	A	H	A	NA	B	H	A	A	H	B	H	H	A	H	B	B	A
CA.10X.chr2_29667724	2	29667724	B	H	H	A	H	A	B	B	B	B	H	H	B	H	B	NA	H	H	H	H	A	A	B	A	H	H	A	A	A	H	A	H	A	H	B	H	A	A	H	B	H	H	A	H	B	B	A
CA.10X.chr2_30402211	2	30402211	B	H	H	A	H	A	B	H	B	B	H	H	B	H	B	H	H	A	H	H	A	A	B	A	H	H	A	A	A	H	A	H	NA	H	B	H	A	A	H	H	H	H	A	H	B	B	H
CA.10X.chr2_31984989	2	31984989	B	H	H	A	H	A	B	H	H	B	H	H	NA	H	B	A	H	A	H	H	A	A	B	A	NA	H	A	A	A	H	A	H	A	H	B	H	A	NA	H	B	NA	H	A	H	B	B	H
CA.10X.chr2_32096362	2	32096362	B	NA	H	NA	H	A	NA	B	B	B	H	H	H	H	B	H	H	H	NA	H	A	A	B	A	H	H	A	A	A	H	A	H	A	NA	B	H	A	A	H	B	H	H	A	H	B	B	H
CA.10X.chr2_32525318	2	32525318	B	H	H	A	H	A	B	B	B	B	H	H	B	H	B	H	H	A	H	H	A	A	B	A	H	H	A	A	A	H	H	H	A	NA	B	H	A	A	H	B	H	H	A	NA	B	B	H
CA.10X.chr2_32940619	2	32940619	H	H	H	A	H	A	B	B	H	B	H	H	NA	H	B	B	H	A	H	H	A	A	B	A	H	H	A	A	A	H	A	H	A	H	B	H	A	A	H	B	H	H	A	A	B	B	H
CA.10X.chr2_32992371	2	32992371	B	H	H	A	H	A	NA	B	B	B	H	H	H	H	B	H	H	A	H	H	A	A	B	A	H	H	A	A	A	H	A	H	A	A	B	H	A	A	H	B	H	H	A	NA	B	B	H
CA.10X.chr2_33568416	2	33568416	B	H	H	A	H	A	B	NA	B	B	H	H	B	H	B	NA	H	A	H	H	A	A	NA	A	H	H	A	A	A	H	A	H	A	H	B	H	A	A	H	B	H	H	A	NA	B	B	H
CA.10X.chr2_34456643	2	34456643	H	H	H	A	H	A	H	H	B	B	H	H	B	H	B	H	H	A	H	H	A	A	B	A	H	H	A	A	A	H	A	H	A	H	B	H	A	A	H	B	H	H	A	NA	B	B	H
CA.10X.chr2_35011871	2	35011871	B	H	H	A	B	A	B	B	B	B	H	H	B	H	B	B	H	A	H	H	A	A	B	A	H	H	A	A	A	H	A	B	A	A	B	B	A	A	H	B	B	H	A	A	B	B	H
CA.10X.chr2_35197035	2	35197035	B	H	H	A	B	A	NA	B	B	B	H	H	B	H	B	H	H	A	H	H	A	A	B	A	H	H	A	A	A	H	A	H	A	NA	B	H	A	A	NA	B	H	H	A	H	B	B	H
CA.10X.chr2_35197075	2	35197075	B	H	H	A	NA	A	NA	B	B	B	H	H	B	H	B	H	H	A	H	H	A	A	B	A	H	H	A	A	A	H	A	H	A	NA	B	H	A	A	H	B	H	H	A	H	B	B	H
CA.10X.chr2_35442149	2	35442149	H	B	H	A	H	A	B	B	B	B	H	H	NA	H	NA	H	H	A	H	NA	A	A	B	A	H	NA	A	A	A	H	NA	H	A	H	B	H	A	A	H	B	H	H	A	H	B	B	H
CA.10X.chr2_36013352	2	36013352	NA	H	H	A	H	A	B	B	B	B	H	H	B	H	B	H	H	A	H	H	A	A	B	A	NA	NA	A	A	A	H	A	B	A	NA	B	H	A	A	H	B	H	H	A	H	B	B	H
CA.10X.chr2_36037292	2	36037292	B	H	H	A	H	A	B	B	B	B	A	H	H	H	NA	B	H	A	H	H	A	A	NA	A	NA	H	A	A	A	H	H	B	H	B	B	H	H	A	H	B	H	H	A	H	B	B	A
CA.10X.chr2_36583589	2	36583589	B	H	H	A	H	A	B	B	H	B	B	H	B	H	B	NA	H	A	H	H	A	A	NA	A	H	H	A	A	A	H	A	H	A	NA	B	H	A	A	H	H	NA	H	A	H	B	B	H
CA.10X.chr2_37090118	2	37090118	B	H	H	A	H	A	B	H	NA	B	H	H	B	H	B	H	H	A	H	H	A	A	B	A	A	NA	A	A	A	H	A	H	A	B	B	H	A	A	H	B	H	H	A	NA	B	B	H
CA.10X.chr2_38325761	2	38325761	B	H	B	A	NA	A	B	B	B	B	B	H	B	H	B	B	H	A	H	H	A	A	B	A	B	H	A	A	A	H	A	H	A	NA	B	H	A	A	H	B	A	H	A	A	B	B	H
CA.10X.chr2_38545138	2	38545138	B	H	H	A	H	A	B	H	B	B	H	H	B	H	B	H	H	A	H	H	A	A	B	A	H	NA	A	A	A	H	NA	H	A	H	B	H	A	A	H	B	H	H	A	H	B	B	H
CA.10X.chr2_38625183	2	38625183	B	NA	B	A	H	A	NA	NA	B	B	H	H	B	H	B	H	H	A	H	H	A	A	B	A	H	H	A	A	A	H	H	H	A	B	B	H	A	A	H	B	H	H	A	NA	B	B	H
CA.10X.chr2_38849033	2	38849033	B	H	H	A	H	A	B	B	B	B	H	H	B	H	B	H	H	H	H	H	A	A	NA	A	B	NA	A	A	A	H	A	H	A	NA	B	H	A	NA	H	B	H	H	A	NA	B	B	H
CA.10X.chr2_38849037	2	38849037	B	H	H	A	H	A	B	B	B	B	H	H	B	H	B	H	H	H	H	H	A	A	NA	A	B	NA	A	A	A	H	A	H	A	NA	B	H	A	NA	H	B	H	H	A	NA	B	B	H
CA.10X.chr2_38865465	2	38865465	NA	H	H	A	H	A	B	B	B	B	B	H	B	H	B	H	H	A	NA	H	A	A	B	A	H	H	A	A	A	NA	A	H	A	B	B	B	A	H	H	B	H	H	A	A	B	B	H
CA.10X.chr2_38865512	2	38865512	B	H	H	A	H	A	B	B	B	B	B	H	B	H	B	H	H	A	H	H	A	A	B	A	H	H	A	A	A	H	A	H	A	H	B	B	A	H	H	B	H	H	A	A	B	B	H
CA.10X.chr2_38872553	2	38872553	B	H	H	A	H	A	B	B	B	B	H	H	B	H	B	B	H	NA	H	H	A	A	B	A	B	H	A	NA	A	H	H	H	H	NA	B	H	A	H	H	B	H	H	A	B	B	B	H
CA.10X.chr2_38872557	2	38872557	B	H	H	A	H	A	B	B	B	B	H	H	B	H	B	B	H	NA	H	H	A	A	B	A	B	H	A	NA	A	H	H	NA	H	NA	B	H	A	H	H	B	H	H	A	B	B	B	H
CA.10X.chr2_38879018	2	38879018	B	H	H	A	H	A	B	B	B	B	H	H	B	H	B	NA	H	A	H	H	A	A	B	A	H	NA	A	A	A	H	A	H	A	H	B	H	A	A	H	NA	NA	H	A	H	B	B	H
CA.10X.chr2_38971383	2	38971383	B	H	H	A	H	A	B	B	B	B	H	H	B	H	B	H	H	A	H	H	A	A	B	A	H	H	A	A	A	H	A	H	A	NA	B	H	A	A	H	B	H	H	A	NA	B	B	H
CA.10X.chr2_38971412	2	38971412	B	H	H	A	H	A	B	B	B	B	H	H	B	H	B	H	H	A	H	H	A	A	B	A	H	H	A	A	A	H	A	H	A	NA	B	H	A	A	H	B	H	H	A	NA	B	B	H
CA.10X.chr2_38971451	2	38971451	B	H	H	A	H	A	B	B	B	B	H	H	B	H	B	H	H	A	H	H	A	A	B	A	H	H	A	A	A	H	A	H	A	NA	B	H	A	A	H	B	H	H	A	NA	B	B	H
CA.10X.chr2_38971532	2	38971532	B	H	H	A	NA	A	B	B	B	B	H	H	B	H	B	H	H	A	H	H	A	A	B	A	H	H	A	A	A	H	A	H	A	NA	B	H	A	A	H	B	H	H	A	B	B	B	H
CA.10X.chr2_38971575	2	38971575	B	H	H	A	H	A	B	B	B	B	H	H	B	H	B	H	H	A	H	H	A	A	B	A	H	H	A	A	A	H	A	H	A	NA	B	H	A	A	H	B	H	H	A	B	B	B	H
CA.10X.chr2_38971627	2	38971627	B	H	H	A	H	A	B	B	B	B	H	H	B	H	B	H	H	A	H	H	A	A	B	A	H	H	A	A	A	H	A	H	A	NA	B	H	A	A	H	B	NA	H	A	B	B	B	H
CA.10X.chr2_39007529	2	39007529	B	H	H	A	H	A	B	B	B	B	A	H	NA	H	B	H	H	A	H	H	A	A	B	A	NA	H	A	A	A	H	A	H	A	NA	B	H	A	A	H	NA	H	H	A	H	B	B	NA
CA.10X.chr2_39007530	2	39007530	B	H	H	A	H	A	B	B	B	B	A	H	B	H	B	H	H	A	H	H	A	A	B	A	A	H	A	A	A	H	A	H	A	NA	B	H	A	A	H	NA	H	H	A	H	B	B	NA
CA.10X.chr2_39014839	2	39014839	B	H	H	A	H	A	B	H	B	B	H	H	B	H	B	B	H	A	H	NA	A	A	B	A	H	A	A	A	A	H	H	H	A	A	B	H	A	A	H	B	NA	H	A	H	B	B	H
CA.10X.chr2_39014846	2	39014846	B	H	H	A	H	A	B	H	B	B	H	H	B	H	B	B	H	A	H	NA	A	A	B	A	H	A	A	A	A	H	H	H	A	A	B	H	A	A	H	B	NA	H	A	H	B	B	H
CA.10X.chr2_39022349	2	39022349	B	H	H	NA	H	NA	NA	B	B	B	H	H	B	H	B	H	H	A	H	H	A	A	B	A	H	H	A	A	A	H	H	H	H	NA	B	H	H	A	H	B	A	H	A	H	B	B	H
CA.10X.chr2_39022371	2	39022371	B	H	H	NA	H	NA	NA	B	B	B	H	H	B	H	B	H	H	A	H	H	A	A	B	A	H	H	A	A	A	H	H	H	H	NA	B	H	H	A	H	B	A	H	A	H	B	B	H
CA.10X.chr2_39025968	2	39025968	B	H	H	A	H	A	B	B	B	B	H	H	B	H	B	H	H	NA	H	H	A	A	NA	A	H	H	A	A	A	H	A	H	A	NA	B	H	A	A	NA	B	NA	H	A	H	B	B	H
CA.10X.chr2_39057219	2	39057219	B	H	H	A	H	A	B	H	B	B	H	H	B	H	B	B	H	A	H	H	A	A	B	A	H	H	A	A	A	H	NA	H	A	NA	B	H	A	H	H	B	H	H	A	H	B	B	H
CA.10X.chr2_39057235	2	39057235	B	H	H	A	H	A	B	H	B	B	H	H	B	H	B	B	H	A	H	H	A	A	B	A	H	H	A	A	A	H	NA	H	A	NA	B	H	A	H	H	B	H	H	A	H	B	B	H
CA.10X.chr2_39057295	2	39057295	B	H	H	A	H	A	B	H	B	B	H	H	B	H	B	B	NA	A	H	H	A	A	B	A	H	H	A	A	A	H	NA	H	A	NA	B	H	A	A	H	B	H	H	A	NA	B	B	NA
CA.10X.chr2_39057752	2	39057752	B	H	H	A	H	A	B	NA	H	B	H	H	NA	H	B	B	H	A	H	H	A	A	B	A	H	NA	A	A	A	H	A	H	A	NA	B	B	H	H	H	B	H	H	A	H	B	B	H
CA.10X.chr2_39057763	2	39057763	B	H	H	A	H	A	B	NA	H	B	H	H	B	H	B	B	H	A	H	H	A	A	B	A	A	H	A	A	A	H	A	H	A	NA	B	B	H	H	H	B	H	H	A	H	B	B	H
CA.10X.chr2_39057777	2	39057777	B	H	H	A	H	A	B	NA	H	B	H	H	B	H	B	B	H	A	H	H	A	A	B	A	A	H	A	A	A	H	A	H	A	NA	B	B	H	H	H	B	H	H	A	H	B	B	H
CA.10X.chr2_39083343	2	39083343	B	H	H	A	H	A	B	B	B	B	H	H	H	H	B	H	H	A	H	H	A	A	B	A	H	H	A	A	A	H	A	H	A	H	B	H	A	A	H	B	H	H	A	H	B	B	H
CA.10X.chr2_39083377	2	39083377	B	H	H	A	H	A	B	B	B	B	H	H	B	H	B	H	H	A	H	H	A	A	B	A	H	H	A	A	A	H	A	H	A	H	B	H	A	A	H	B	H	H	A	H	B	B	H
CA.10X.chr2_39135514	2	39135514	B	H	H	A	H	A	B	B	B	B	B	H	B	H	B	H	H	A	H	H	A	A	B	A	H	H	H	A	A	H	A	H	A	H	B	H	A	A	H	NA	H	H	A	H	B	B	H
CA.10X.chr2_39135550	2	39135550	B	H	H	A	H	A	B	B	B	B	B	H	B	H	B	H	H	A	H	H	A	A	B	A	H	H	H	A	A	H	A	H	A	H	B	H	A	A	H	B	H	H	A	H	B	B	H
CA.10X.chr2_39184273	2	39184273	B	H	H	A	H	A	B	B	B	B	H	H	B	H	B	H	H	A	H	H	A	A	B	A	H	H	A	A	A	H	A	H	A	H	B	H	A	A	H	B	H	H	A	A	B	B	H
CA.10X.chr2_39184316	2	39184316	B	H	H	A	H	A	B	B	B	B	H	H	B	H	B	H	H	A	H	H	A	A	B	A	H	H	A	A	A	H	A	H	A	H	B	H	A	A	H	B	H	H	A	A	B	B	H
CA.10X.chr2_39184344	2	39184344	B	H	H	A	H	A	B	B	B	B	H	H	B	H	B	H	H	A	H	H	A	A	B	A	H	NA	A	A	A	H	A	H	A	H	B	NA	A	A	H	B	H	H	A	A	B	B	H
CA.10X.chr2_39184364	2	39184364	B	H	H	A	H	A	B	B	B	B	H	H	B	H	B	H	H	A	H	H	A	A	B	A	H	H	A	A	A	H	A	H	A	H	B	H	A	A	H	B	H	H	A	A	B	B	H
CA.10X.chr2_39184400	2	39184400	B	H	H	A	H	A	B	B	B	B	H	H	B	H	B	H	H	A	H	H	A	A	B	A	H	H	A	A	A	H	A	H	A	H	B	H	A	A	H	B	H	H	A	A	B	B	H
CA.10X.chr2_39604406	2	39604406	H	H	H	H	H	A	B	B	B	B	H	H	B	H	B	H	H	A	A	H	A	A	H	A	H	H	A	A	A	H	A	H	H	H	B	H	A	A	H	H	A	H	A	A	B	B	H
CA.10X.chr2_39604474	2	39604474	H	H	H	A	H	A	B	B	B	B	H	H	B	H	B	H	NA	A	A	H	A	A	H	A	H	H	A	A	A	H	A	H	NA	NA	B	H	A	A	H	H	A	H	A	NA	B	B	H
CA.10X.chr2_39650583	2	39650583	B	H	H	A	H	A	B	B	B	B	H	H	B	H	H	H	A	A	A	H	A	A	H	A	A	NA	A	A	A	H	A	A	A	H	B	H	A	NA	H	H	NA	H	A	H	B	B	A
CA.10X.chr2_39653593	2	39653593	B	H	H	H	H	A	B	H	B	B	H	H	B	H	B	H	H	A	A	H	A	A	H	A	H	H	A	A	A	H	A	H	A	H	B	H	A	H	H	H	H	H	A	NA	B	B	H
CA.10X.chr2_39653596	2	39653596	B	H	H	A	H	A	B	H	B	B	H	H	B	H	B	H	H	A	A	H	A	A	H	A	H	H	A	A	A	H	A	H	A	H	B	H	A	H	H	NA	H	H	A	NA	B	B	H
CA.10X.chr2_39660941	2	39660941	B	B	H	A	H	A	B	B	H	B	H	H	B	H	B	H	H	A	A	H	A	A	H	A	NA	H	A	A	A	H	H	H	A	H	B	H	A	A	H	H	H	H	A	H	B	B	H
CA.10X.chr2_39660959	2	39660959	B	NA	H	A	H	A	B	NA	H	B	H	H	B	H	B	H	H	A	A	H	A	A	NA	A	NA	H	A	A	A	H	H	H	A	H	B	H	A	A	H	H	H	H	A	H	B	B	H
CA.10X.chr2_39661067	2	39661067	B	H	H	A	H	A	B	B	B	B	H	H	B	H	B	H	H	A	A	H	A	A	H	A	H	H	A	A	A	H	A	H	A	NA	B	H	A	H	H	H	H	H	A	B	H	B	H
CA.10X.chr2_39661077	2	39661077	B	H	H	A	H	A	B	B	B	B	H	H	B	H	B	H	H	A	A	H	A	A	H	A	NA	H	A	A	A	H	A	H	NA	NA	B	H	A	H	H	H	H	H	A	B	B	B	H
CA.10X.chr2_39661086	2	39661086	B	H	NA	A	NA	A	B	B	B	B	H	H	B	H	B	H	H	A	A	H	A	A	H	A	H	H	A	A	A	H	A	H	NA	NA	B	H	A	H	H	H	H	H	A	B	B	B	H
CA.10X.chr2_39661130	2	39661130	B	H	NA	A	H	A	B	B	B	B	H	H	B	H	B	H	H	A	A	H	A	A	H	A	H	H	A	A	A	H	A	H	NA	NA	B	H	A	H	H	H	H	H	A	B	B	B	H
CA.10X.chr2_39661561	2	39661561	H	H	H	A	H	A	B	B	B	B	H	H	B	H	B	B	H	A	A	H	A	A	A	A	H	A	A	A	A	H	A	H	A	A	B	H	A	A	H	H	NA	H	A	NA	B	B	H
CA.10X.chr2_39664124	2	39664124	H	B	H	A	H	A	NA	B	B	B	H	NA	B	H	B	H	H	A	A	H	A	A	H	A	NA	NA	A	A	A	H	A	H	A	H	B	H	A	A	H	H	H	H	A	H	B	B	H
CA.10X.chr2_39664186	2	39664186	H	B	H	A	H	A	NA	B	B	B	H	NA	B	H	B	NA	H	A	A	H	A	A	H	A	NA	NA	A	A	A	H	A	H	A	H	B	H	A	A	H	H	H	H	A	H	B	B	H
CA.10X.chr2_39664263	2	39664263	H	B	H	A	H	A	NA	B	B	B	H	B	B	H	B	NA	H	A	A	H	A	A	H	A	A	NA	A	A	A	H	A	H	A	H	B	H	A	A	H	H	H	H	A	H	B	B	H
CA.10X.chr2_39664348	2	39664348	H	B	H	A	H	A	H	B	B	B	H	NA	B	H	B	H	H	A	A	H	A	A	H	A	NA	NA	A	A	A	H	A	H	A	H	B	H	A	A	H	H	H	H	A	H	B	B	H
CA.10X.chr2_39678825	2	39678825	B	H	H	A	H	A	B	H	B	B	H	H	B	H	B	H	H	A	A	H	A	A	NA	A	H	A	A	A	A	H	NA	H	A	H	B	H	NA	A	B	A	H	H	A	H	B	B	A
CA.10X.chr2_39678858	2	39678858	B	H	H	A	H	A	B	H	B	B	H	H	B	H	B	H	H	A	A	H	A	A	NA	A	H	A	A	A	A	H	NA	H	A	H	B	H	NA	A	B	A	H	H	A	A	B	B	A
CA.10X.chr2_39688648	2	39688648	B	H	H	A	H	A	B	H	H	B	H	H	B	H	B	H	H	A	A	H	A	A	H	A	H	NA	A	A	A	H	H	H	NA	H	B	H	A	NA	H	H	H	H	A	H	B	B	A
CA.10X.chr2_39688657	2	39688657	B	H	H	A	H	A	B	H	H	B	H	H	B	H	B	H	H	A	A	H	A	A	H	A	H	NA	A	A	A	H	H	H	H	H	B	H	A	NA	H	H	H	H	A	H	B	B	A
CA.10X.chr2_39688678	2	39688678	B	H	H	A	H	A	B	H	H	B	H	H	B	H	B	H	H	A	A	H	A	A	H	A	H	NA	A	A	A	H	H	H	A	H	B	H	A	A	H	H	H	H	A	H	B	B	A
CA.10X.chr2_39702532	2	39702532	NA	H	H	A	H	A	NA	B	B	B	H	H	B	H	B	NA	H	A	A	H	A	A	NA	A	H	H	A	A	A	H	A	NA	A	H	B	H	A	A	H	H	H	H	A	H	B	B	H
CA.10X.chr2_39702573	2	39702573	B	H	H	A	H	A	NA	B	B	B	H	H	B	H	B	H	H	NA	A	H	A	A	NA	A	H	H	A	A	A	H	A	H	A	H	B	H	A	A	H	H	H	H	A	H	B	B	H
CA.10X.chr2_39704695	2	39704695	B	H	H	A	H	A	B	H	B	B	H	H	B	H	B	H	H	A	A	H	A	A	H	A	NA	A	A	A	A	B	A	H	A	H	B	H	A	H	H	H	H	H	A	H	B	B	H
CA.10X.chr2_39713228	2	39713228	B	B	B	A	H	A	B	B	B	B	H	B	B	B	B	H	H	NA	A	NA	A	A	NA	NA	B	H	A	NA	A	H	A	H	NA	H	B	H	A	A	H	H	H	H	A	NA	B	B	H
CA.10X.chr2_39721911	2	39721911	H	H	H	A	H	A	B	B	B	B	H	H	B	H	B	H	H	A	A	H	A	A	NA	A	NA	H	A	A	A	H	A	H	A	H	B	H	A	A	H	H	A	H	A	B	B	B	H
CA.10X.chr2_39729188	2	39729188	H	H	B	A	H	A	NA	B	B	B	H	H	B	NA	NA	H	H	A	NA	H	A	A	H	A	B	NA	A	A	A	H	NA	H	A	H	B	H	A	A	H	NA	H	H	A	H	B	B	A
CA.10X.chr2_39745360	2	39745360	B	H	H	A	H	A	NA	B	B	B	H	H	B	H	B	H	H	A	A	H	A	A	H	NA	H	H	A	A	A	H	A	H	A	B	B	H	A	A	H	H	H	H	A	NA	B	B	H
CA.10X.chr2_39745365	2	39745365	B	H	H	A	H	A	NA	B	B	B	H	H	B	H	B	H	H	A	A	H	A	A	H	NA	H	H	A	A	A	H	A	H	A	B	B	H	A	A	H	H	H	H	A	NA	B	B	H
CA.10X.chr2_39745377	2	39745377	B	H	H	A	H	A	NA	B	B	B	H	H	B	H	B	H	H	A	A	H	A	A	H	NA	H	H	A	A	A	H	A	H	A	B	B	H	A	A	H	H	H	H	A	NA	B	B	H
CA.10X.chr2_39771184	2	39771184	B	H	H	A	H	A	B	B	B	B	H	H	B	H	B	H	H	A	A	H	A	A	H	A	H	H	A	A	A	H	NA	B	A	H	B	H	A	A	H	H	H	H	A	H	B	B	H
CA.10X.chr2_39857916	2	39857916	B	H	H	A	H	A	NA	NA	B	B	H	H	B	H	B	H	H	A	A	H	A	A	H	A	H	A	A	A	A	H	A	H	A	H	B	H	A	H	H	NA	H	H	A	H	B	B	H
CA.10X.chr2_39857917	2	39857917	B	H	H	A	H	A	NA	NA	B	B	H	H	B	H	B	H	H	A	A	H	A	A	H	A	H	A	A	A	A	H	A	H	A	H	B	H	A	H	H	NA	H	H	A	H	B	B	H
CA.10X.chr2_39865839	2	39865839	B	H	H	A	H	A	B	B	B	B	H	H	B	H	B	H	H	H	A	H	A	A	H	A	H	A	A	A	A	H	A	H	A	H	B	H	A	H	H	H	H	H	A	NA	B	B	H
CA.10X.chr2_39865907	2	39865907	B	H	H	A	H	A	NA	B	B	B	H	H	B	H	B	H	H	H	A	NA	A	A	H	A	H	A	A	A	A	H	A	H	A	NA	B	H	A	H	H	H	H	H	A	NA	B	B	H
CA.10X.chr2_39871193	2	39871193	NA	H	B	A	NA	A	NA	NA	B	B	H	H	B	H	B	H	H	A	A	H	A	A	NA	A	H	H	A	A	A	H	A	H	A	A	B	H	A	A	H	H	H	H	A	A	B	B	H
CA.10X.chr2_39902729	2	39902729	B	NA	B	A	B	A	NA	H	B	B	H	H	B	H	B	H	H	A	A	H	A	A	H	NA	H	H	A	A	A	H	A	NA	A	NA	B	H	A	NA	H	H	H	H	A	H	B	B	H
CA.10X.chr2_39902740	2	39902740	B	NA	B	A	H	A	NA	H	B	B	H	H	B	H	B	H	H	A	A	H	A	A	H	NA	H	H	A	A	A	H	A	NA	A	NA	B	H	A	NA	H	H	H	H	A	H	B	B	H
CA.10X.chr2_39902745	2	39902745	B	NA	B	A	NA	A	NA	H	B	B	H	H	B	H	B	H	H	A	A	H	A	A	H	NA	H	H	A	A	A	H	A	NA	A	NA	B	H	A	NA	H	H	H	H	A	H	B	B	H
CA.10X.chr2_40028034	2	40028034	B	H	H	A	H	A	B	H	H	B	H	H	B	H	B	H	H	A	A	H	A	A	H	A	H	H	A	A	A	H	A	NA	NA	H	B	H	A	A	H	NA	H	H	H	H	B	B	H
CA.10X.chr2_40122189	2	40122189	H	H	H	A	H	A	NA	NA	B	B	H	H	B	H	NA	H	H	A	A	H	A	A	H	A	H	H	A	A	A	H	A	NA	H	NA	B	H	A	A	H	H	H	H	A	A	B	B	H
CA.10X.chr2_40122238	2	40122238	H	H	H	A	H	A	NA	H	B	B	H	H	B	H	NA	H	H	A	A	H	A	A	H	A	H	H	A	A	A	H	A	NA	H	NA	B	H	A	A	H	H	H	H	A	A	B	B	H
CA.10X.chr2_40127878	2	40127878	B	H	B	A	H	A	B	H	B	B	H	H	B	H	B	B	H	A	A	H	A	A	NA	A	H	NA	A	NA	A	H	A	H	A	H	B	H	A	A	H	H	A	B	A	B	B	B	H
CA.10X.chr2_40127940	2	40127940	B	H	B	A	H	A	B	H	B	B	H	H	B	H	B	B	H	A	A	H	A	A	NA	A	H	NA	A	NA	A	H	A	H	A	H	B	H	A	A	H	H	A	B	A	B	B	B	H
CA.10X.chr2_40150198	2	40150198	NA	B	H	A	H	A	B	B	B	B	H	H	B	H	B	H	H	A	A	H	A	A	NA	A	H	H	A	A	A	H	NA	H	A	B	B	H	A	A	H	H	NA	H	A	H	B	B	H
CA.10X.chr2_40340075	2	40340075	B	H	H	A	H	A	B	H	H	B	A	H	B	H	B	B	H	A	A	H	A	A	NA	A	H	A	A	A	A	H	A	H	A	H	B	H	A	A	H	H	H	H	A	H	B	B	A
CA.10X.chr2_40340108	2	40340108	B	H	H	A	H	A	B	H	H	B	A	H	B	H	B	H	H	A	A	H	A	A	NA	A	H	A	A	A	A	H	A	H	A	H	B	H	A	A	H	H	H	H	A	H	B	B	A
CA.10X.chr2_40344469	2	40344469	B	H	H	A	H	NA	B	B	B	B	H	H	B	H	B	H	H	A	A	H	A	A	A	A	H	H	A	A	A	H	A	H	A	H	B	H	NA	H	H	H	H	H	A	H	B	B	H
CA.10X.chr2_40349413	2	40349413	NA	H	H	A	H	A	B	H	B	B	NA	H	B	H	B	H	H	A	A	H	A	A	A	A	H	H	A	A	A	H	A	H	H	H	B	H	A	NA	H	H	A	H	A	A	B	B	A
CA.10X.chr2_40564190	2	40564190	NA	H	H	A	H	A	B	B	B	B	H	H	B	H	B	H	H	A	A	H	A	A	A	A	H	H	A	A	A	H	A	H	NA	NA	B	H	A	A	H	H	A	H	A	H	B	NA	NA
CA.10X.chr2_40564234	2	40564234	NA	H	H	A	H	A	B	B	B	B	H	H	B	H	B	H	H	A	A	H	A	A	A	A	H	H	A	A	A	H	A	H	A	NA	B	H	A	H	H	H	A	H	A	H	B	NA	NA
CA.10X.chr2_40564252	2	40564252	H	H	H	A	H	A	B	B	B	B	H	H	B	H	B	H	NA	A	A	H	A	A	A	A	H	H	A	A	A	H	A	H	A	NA	B	H	A	H	H	H	A	H	A	NA	B	NA	A
CA.10X.chr2_40564263	2	40564263	H	H	H	A	H	A	B	B	B	B	H	H	B	H	B	H	NA	A	A	H	A	A	A	A	H	H	A	A	A	H	A	H	A	NA	B	H	A	A	H	H	A	H	A	NA	B	NA	A
CA.10X.chr2_40564286	2	40564286	H	H	H	A	H	A	B	B	B	B	H	H	B	H	B	H	NA	A	A	H	A	A	A	A	H	H	A	A	A	H	A	H	A	NA	B	H	A	H	H	H	A	H	A	NA	B	NA	A
CA.10X.chr2_40564306	2	40564306	H	H	H	A	H	A	B	B	B	B	H	H	B	H	B	H	NA	A	A	H	A	A	A	A	H	H	A	A	A	H	A	H	A	NA	B	H	A	H	H	H	A	H	A	NA	B	NA	A
CA.10X.chr2_40580272	2	40580272	B	NA	H	A	H	A	B	B	B	B	H	H	B	H	B	H	H	A	A	H	A	A	H	NA	H	NA	A	A	A	A	A	H	A	H	B	H	A	A	H	H	H	H	A	A	B	B	H
CA.10X.chr2_40580275	2	40580275	B	H	H	A	H	A	B	B	B	B	H	H	B	H	B	H	H	A	A	H	A	A	H	NA	H	NA	A	A	A	A	A	H	A	H	B	H	A	A	H	H	H	H	A	A	B	B	H
CA.10X.chr2_40580319	2	40580319	B	H	H	A	H	A	B	B	B	B	H	H	B	H	B	H	H	A	A	H	A	A	H	NA	H	NA	A	A	A	A	A	H	A	H	B	H	A	A	H	H	H	H	A	A	B	B	H
CA.10X.chr2_40621560	2	40621560	B	H	H	A	H	A	B	H	B	B	H	H	B	H	B	H	H	A	A	H	A	A	NA	A	H	NA	A	A	A	H	H	H	NA	H	B	H	A	A	H	H	H	H	A	NA	B	B	H
CA.10X.chr2_40774940	2	40774940	H	H	H	A	H	A	B	B	H	B	H	H	B	H	B	H	H	A	A	A	A	A	NA	A	H	H	A	A	A	H	A	H	A	A	B	H	A	A	H	H	H	H	A	H	B	B	H
CA.10X.chr2_40775006	2	40775006	H	H	H	A	H	A	B	B	H	B	H	H	B	H	B	H	H	A	A	A	A	A	NA	A	NA	H	A	A	A	H	NA	H	A	A	B	H	A	A	H	H	H	H	A	H	B	B	H
CA.10X.chr2_40785042	2	40785042	B	H	H	A	B	A	NA	H	B	B	H	H	B	H	B	H	H	A	A	H	A	A	H	A	H	H	A	A	A	H	A	H	A	NA	B	H	A	A	H	H	H	H	A	H	B	B	H
CA.10X.chr2_40785105	2	40785105	B	H	H	A	B	A	NA	H	B	B	H	H	B	H	B	H	H	A	A	H	A	A	H	A	H	H	A	A	A	H	A	H	A	H	B	H	A	A	H	NA	H	H	A	H	B	B	H
CA.10X.chr2_40841662	2	40841662	B	H	H	A	H	A	B	H	H	B	H	H	B	H	B	H	H	A	A	H	A	A	H	A	H	H	A	A	A	H	A	A	A	NA	B	H	A	A	H	H	H	H	A	A	B	B	A
CA.10X.chr2_40913776	2	40913776	NA	H	H	A	H	A	NA	B	B	B	H	H	B	H	B	H	H	H	A	H	A	A	NA	A	H	H	A	A	A	H	A	H	A	NA	B	H	A	A	H	H	H	H	A	H	B	B	H
CA.10X.chr2_40913781	2	40913781	NA	H	H	A	H	A	NA	B	B	B	H	H	B	H	B	H	H	H	A	H	A	A	NA	A	H	H	A	A	A	H	A	H	A	NA	B	H	A	A	H	H	H	H	A	H	B	B	H
CA.10X.chr2_40913823	2	40913823	NA	H	H	A	H	A	NA	NA	B	B	H	H	B	H	B	H	H	H	A	H	A	A	NA	A	H	H	A	A	A	H	A	H	A	NA	B	H	A	A	H	H	H	H	A	H	B	B	H
CA.10X.chr2_40913851	2	40913851	NA	H	H	A	NA	A	NA	NA	B	B	H	H	B	H	B	H	H	H	A	H	A	A	NA	A	H	H	A	A	A	H	A	H	A	NA	B	H	A	A	H	H	H	H	A	H	B	B	H
CA.10X.chr2_40918872	2	40918872	B	H	H	A	H	A	B	B	B	B	H	H	B	H	B	NA	H	A	A	H	A	A	H	A	H	A	A	A	A	H	A	H	A	H	B	H	A	A	H	H	H	H	A	A	B	B	H
CA.10X.chr2_40949505	2	40949505	B	B	H	A	B	A	NA	B	B	B	H	H	B	H	B	H	H	H	A	H	A	A	H	A	NA	H	A	A	A	H	A	H	NA	NA	B	H	A	NA	H	NA	H	H	A	H	B	B	H
CA.10X.chr2_40965869	2	40965869	H	H	H	H	H	A	B	B	B	B	H	H	B	NA	B	H	H	A	A	H	A	A	NA	A	H	H	A	A	A	A	A	H	A	B	B	H	A	H	H	H	H	H	A	H	B	B	H
CA.10X.chr2_41004631	2	41004631	B	H	H	A	H	A	B	H	B	B	H	H	B	H	B	H	H	A	A	H	A	A	H	NA	H	A	A	A	A	H	A	H	A	NA	B	H	A	A	H	NA	NA	H	A	A	B	B	H
CA.10X.chr2_41007179	2	41007179	NA	H	H	A	H	A	B	B	B	B	H	H	B	H	B	H	H	A	A	H	A	A	H	A	H	H	A	A	A	H	A	H	A	H	B	H	A	NA	NA	H	H	H	A	H	B	B	H
CA.10X.chr2_41009338	2	41009338	B	H	H	A	H	A	B	B	B	B	H	H	B	H	B	H	H	NA	A	H	A	A	H	A	H	H	A	A	A	H	A	H	A	A	B	H	A	A	H	H	H	B	A	A	B	B	H
CA.10X.chr2_41227015	2	41227015	NA	H	H	A	H	A	NA	B	B	B	H	H	B	H	B	H	H	H	A	H	A	A	H	A	H	H	A	A	A	H	A	H	A	H	B	H	A	NA	H	H	H	H	A	NA	B	B	H
CA.10X.chr2_41227018	2	41227018	NA	H	H	A	H	A	NA	B	B	B	H	H	B	H	B	H	H	H	A	H	A	A	H	A	H	NA	A	A	A	H	A	H	A	H	B	H	A	NA	H	H	H	H	A	NA	B	B	H
CA.10X.chr2_41227188	2	41227188	NA	H	B	A	H	A	NA	B	B	B	H	H	B	H	B	H	H	H	A	H	A	A	H	NA	H	NA	A	A	A	H	A	H	A	H	B	H	A	NA	H	H	H	H	A	NA	B	B	H
CA.10X.chr2_41227199	2	41227199	NA	H	B	H	H	A	NA	B	B	B	H	H	B	H	B	H	H	H	A	H	A	A	H	NA	H	NA	A	A	A	H	A	H	A	H	B	H	A	NA	H	H	H	H	A	NA	B	B	H
CA.10X.chr2_41227204	2	41227204	NA	H	B	A	H	A	NA	B	B	B	H	H	B	H	B	H	H	H	A	H	A	A	H	NA	H	NA	A	A	A	H	A	H	A	H	B	H	A	NA	H	H	H	H	A	NA	B	B	H
CA.10X.chr2_41227237	2	41227237	NA	H	B	A	H	A	NA	B	B	B	H	NA	B	H	B	H	H	H	A	H	A	A	H	NA	H	NA	A	A	A	H	A	H	A	H	B	H	A	NA	H	H	H	H	A	NA	B	B	H
CA.10X.chr2_41323605	2	41323605	B	H	H	A	B	A	B	B	B	B	NA	H	B	H	B	H	H	H	A	H	A	A	NA	NA	H	H	A	A	A	H	A	H	A	B	B	H	A	A	H	H	A	H	A	H	B	B	NA
CA.10X.chr2_41369998	2	41369998	B	H	H	A	H	NA	NA	NA	B	B	H	H	B	H	B	H	H	H	A	NA	A	A	NA	A	H	H	A	A	A	H	A	H	A	NA	B	H	A	A	H	H	H	H	A	H	B	B	H
CA.10X.chr2_41370028	2	41370028	B	H	H	A	H	NA	NA	H	B	B	H	H	B	H	B	H	H	H	A	NA	A	A	NA	A	H	H	A	A	A	H	A	H	A	NA	B	H	A	A	H	H	H	H	A	H	B	B	H
CA.10X.chr2_41370233	2	41370233	B	H	H	A	H	NA	NA	H	B	B	H	H	B	H	B	B	H	H	A	H	A	A	NA	A	H	H	A	A	A	H	A	H	A	NA	B	H	A	A	H	H	NA	H	A	H	B	B	H
CA.10X.chr2_41422127	2	41422127	B	H	H	A	B	A	NA	B	B	B	H	H	B	H	B	H	H	A	A	H	A	A	H	A	H	H	A	A	A	H	A	H	A	B	B	NA	A	H	H	H	H	H	A	H	B	B	H
CA.10X.chr2_41422182	2	41422182	B	H	H	A	B	A	B	B	B	B	H	H	B	H	B	H	H	A	A	H	A	A	H	A	H	H	A	A	A	H	A	H	A	B	B	H	A	H	H	H	H	H	A	H	B	B	H
CA.10X.chr2_41422322	2	41422322	B	H	H	A	B	A	B	B	B	B	H	H	B	H	B	H	H	A	A	H	A	A	H	A	H	H	A	A	A	H	A	H	A	B	B	NA	A	H	H	H	H	H	A	H	B	B	H
CA.10X.chr2_41425509	2	41425509	B	H	H	A	NA	A	B	H	NA	B	H	H	B	H	B	H	H	A	A	H	A	A	NA	A	H	H	A	A	A	H	A	H	A	H	B	H	A	H	H	H	H	H	A	NA	B	B	H
CA.10X.chr2_41425596	2	41425596	B	H	H	A	H	A	B	NA	NA	B	H	H	B	H	B	H	H	NA	A	H	A	A	NA	A	H	H	A	A	A	H	A	H	A	H	B	H	A	H	H	H	H	H	A	NA	B	B	H
CA.10X.chr2_41450527	2	41450527	B	H	H	H	H	A	B	B	B	B	H	H	B	H	B	H	H	A	A	H	A	A	H	A	H	H	A	A	A	NA	A	H	A	H	B	H	A	A	H	H	H	H	A	A	B	B	H
CA.10X.chr2_41450605	2	41450605	B	NA	H	H	H	A	B	B	B	B	H	NA	B	H	B	H	H	A	A	H	A	A	NA	A	H	H	A	A	A	H	A	H	A	H	B	H	A	A	H	H	NA	H	A	A	B	B	H
CA.10X.chr2_41450641	2	41450641	B	NA	H	H	H	A	B	B	B	B	H	NA	B	H	B	H	H	A	A	H	A	A	NA	A	H	H	A	A	A	H	A	H	A	H	B	H	A	A	H	H	NA	H	A	A	B	B	H
CA.10X.chr2_41450645	2	41450645	B	NA	H	A	H	A	B	B	B	B	H	NA	B	H	B	H	H	A	A	H	A	A	NA	A	H	H	A	A	A	H	A	H	A	H	B	H	A	A	H	H	NA	H	A	A	B	B	H
CA.10X.chr2_41649011	2	41649011	H	H	H	A	H	A	B	B	H	B	H	H	B	H	B	H	H	A	A	H	A	A	B	A	H	NA	A	A	A	H	NA	NA	A	H	B	NA	A	A	H	H	H	H	A	NA	B	B	H
CA.10X.chr2_41649016	2	41649016	H	H	H	A	H	A	B	B	H	B	H	H	B	H	B	H	H	A	A	H	A	A	B	A	H	NA	A	A	A	H	NA	NA	H	H	B	NA	A	A	H	H	H	H	A	NA	B	B	H
CA.10X.chr2_41724750	2	41724750	B	H	H	A	H	A	B	B	B	B	A	H	B	H	B	B	H	H	A	H	A	A	B	A	H	NA	A	A	A	H	A	H	A	NA	B	H	A	A	H	B	B	H	A	H	B	B	NA
CA.10X.chr2_41724776	2	41724776	B	H	H	A	H	A	B	B	B	B	A	H	B	H	B	B	H	H	A	H	A	A	B	A	H	NA	A	A	A	H	A	H	A	NA	B	H	A	A	H	B	B	H	A	H	B	B	NA
CA.10X.chr2_41724788	2	41724788	B	H	H	A	H	A	B	B	B	B	A	H	B	H	B	B	H	NA	A	H	A	A	B	A	H	NA	A	A	A	H	A	H	A	NA	B	H	A	A	H	B	B	H	A	H	B	B	NA
CA.10X.chr2_41724825	2	41724825	B	H	H	A	H	A	B	B	B	B	A	H	B	H	B	B	H	H	A	H	A	A	B	A	H	NA	A	A	A	H	A	H	A	NA	B	H	A	A	H	B	B	H	A	H	B	B	NA
CA.10X.chr2_41733189	2	41733189	B	H	H	H	H	A	B	B	B	B	H	H	B	H	B	H	H	A	A	H	A	A	NA	A	A	A	A	A	A	H	A	H	A	NA	B	B	A	NA	H	H	A	H	A	H	B	B	H
CA.10X.chr2_41741654	2	41741654	NA	H	B	A	H	A	B	B	A	B	H	B	B	H	B	H	H	A	A	H	A	A	NA	A	H	H	A	NA	A	H	A	H	A	NA	B	H	A	A	H	H	H	H	A	NA	B	B	H
CA.10X.chr2_41818698	2	41818698	B	H	H	A	H	A	NA	B	B	B	H	H	B	H	B	H	H	A	A	A	A	A	B	A	H	A	A	A	A	H	A	B	A	A	H	H	A	A	H	H	H	H	A	H	B	B	H
CA.10X.chr2_41818769	2	41818769	B	H	H	A	H	A	B	B	B	B	H	H	B	H	B	H	H	A	A	A	A	A	B	A	H	A	A	A	A	H	A	B	A	A	H	H	A	A	H	H	H	H	A	H	B	B	H
CA.10X.chr2_41818832	2	41818832	B	H	H	A	H	A	NA	B	B	B	H	H	B	H	B	H	H	A	A	A	NA	A	B	A	H	A	A	A	A	H	A	B	A	A	H	H	A	NA	H	H	H	H	A	NA	B	B	H
CA.10X.chr2_41832938	2	41832938	B	H	H	A	H	A	B	B	B	B	H	H	B	H	B	B	H	A	A	H	A	A	NA	A	H	H	A	A	A	H	NA	H	A	H	B	H	A	A	H	NA	NA	H	A	NA	B	B	H
CA.10X.chr2_41850443	2	41850443	B	H	H	A	H	A	B	B	B	B	H	H	B	H	B	H	H	A	A	H	A	A	B	A	B	H	A	A	A	H	H	H	A	B	B	H	A	A	H	H	H	H	A	H	B	B	H
CA.10X.chr2_41850467	2	41850467	B	H	NA	A	H	A	B	B	B	B	H	H	B	H	B	H	H	A	A	H	A	A	B	A	B	H	A	A	A	H	H	H	A	B	B	H	A	A	H	H	H	H	A	H	B	B	H
CA.10X.chr2_41850473	2	41850473	B	H	H	A	H	A	B	B	B	B	H	H	B	H	B	H	H	A	A	H	A	A	B	A	B	H	A	A	A	H	H	H	A	B	B	H	A	A	H	H	H	H	A	H	B	B	H
CA.10X.chr2_41855645	2	41855645	H	NA	H	A	H	A	NA	B	B	B	H	H	B	H	B	H	H	A	A	H	A	A	B	A	H	A	A	A	A	H	A	H	A	H	B	H	A	A	H	H	H	H	A	H	B	B	H
CA.10X.chr2_41855656	2	41855656	H	H	H	A	H	A	NA	B	B	B	H	H	B	H	B	H	H	A	A	H	A	A	B	A	H	A	A	A	A	H	A	H	A	H	B	H	A	A	H	H	NA	H	A	H	B	B	H
CA.10X.chr2_41855660	2	41855660	H	H	H	A	H	A	NA	B	B	B	H	H	B	H	B	H	H	A	A	H	A	A	B	A	H	A	A	A	A	H	A	H	A	H	B	H	A	A	H	H	H	H	A	H	B	B	H
CA.10X.chr2_41855676	2	41855676	H	H	H	A	H	A	NA	B	B	B	H	H	B	H	B	H	H	A	A	H	A	A	B	A	H	A	A	A	A	H	A	H	A	H	B	H	A	A	H	H	NA	H	A	H	B	B	H
CA.10X.chr2_41921249	2	41921249	NA	H	H	A	H	A	B	B	H	B	H	H	B	H	B	H	H	A	A	H	A	A	NA	A	H	H	A	NA	A	H	A	H	A	H	B	H	A	NA	H	H	H	H	A	NA	B	B	H
CA.10X.chr2_41921256	2	41921256	H	H	H	A	H	A	B	B	H	B	H	H	B	H	B	H	H	A	A	H	A	A	NA	A	H	NA	A	A	A	H	A	H	A	H	B	H	A	A	H	H	H	H	A	NA	B	B	H
CA.10X.chr2_41922399	2	41922399	B	H	H	A	H	A	NA	B	NA	B	H	H	B	H	B	B	H	A	A	H	A	A	B	A	H	H	A	A	A	H	A	H	A	H	B	H	A	A	H	H	H	H	A	NA	B	B	H
CA.10X.chr2_41922442	2	41922442	B	H	H	A	H	A	NA	B	NA	B	H	H	B	H	B	B	H	A	A	H	A	A	B	A	H	H	A	A	A	H	A	H	A	H	B	H	A	A	H	H	H	H	A	NA	B	B	H
CA.10X.chr2_41922645	2	41922645	B	H	H	A	H	A	NA	NA	H	B	H	H	B	H	B	B	H	A	A	H	A	A	NA	NA	NA	H	A	A	A	H	A	H	NA	H	B	H	A	A	H	H	H	H	A	NA	B	B	H
CA.10X.chr2_41923637	2	41923637	B	H	H	A	H	A	B	H	B	B	H	H	NA	H	B	H	H	A	A	H	A	A	B	NA	NA	H	A	A	A	H	A	H	A	NA	B	H	A	A	H	H	H	H	A	H	B	B	H
CA.10X.chr2_41935646	2	41935646	B	H	H	A	H	A	B	B	B	B	H	H	NA	H	B	H	H	A	A	H	A	A	NA	A	H	H	A	A	A	H	A	H	A	NA	B	H	A	A	H	H	H	H	A	A	B	B	H
CA.10X.chr2_41963466	2	41963466	B	H	H	A	H	A	B	B	B	B	H	H	B	H	B	H	H	H	A	H	A	A	NA	A	A	A	A	A	A	H	A	H	A	B	B	B	A	H	H	B	H	H	A	A	B	B	H
CA.10X.chr2_41974035	2	41974035	B	NA	H	A	NA	A	NA	B	B	B	H	H	B	H	B	H	H	A	A	H	A	A	B	A	H	A	A	A	A	NA	H	H	A	NA	B	H	A	A	H	H	H	H	A	H	B	B	H
CA.10X.chr2_41974068	2	41974068	B	NA	H	A	NA	A	NA	B	B	B	H	H	B	H	B	H	H	A	A	H	A	A	B	A	H	A	A	A	A	NA	H	H	A	NA	B	H	A	A	H	H	H	H	A	H	B	B	H
CA.10X.chr2_41985319	2	41985319	B	B	H	A	H	A	B	B	B	B	H	H	H	H	B	H	H	A	A	H	A	A	B	A	H	H	A	A	A	H	A	H	A	H	B	H	A	A	H	H	H	H	A	H	B	B	H
CA.10X.chr2_41985439	2	41985439	B	NA	H	A	H	A	B	B	B	B	H	H	H	H	B	H	H	A	A	H	A	A	B	A	H	H	A	A	A	H	A	H	A	H	B	H	A	A	H	H	H	H	A	H	B	B	H
CA.10X.chr2_41988799	2	41988799	H	H	H	A	H	A	B	B	B	B	H	H	H	H	B	H	H	NA	A	H	A	A	B	A	H	A	A	NA	A	H	A	B	A	A	B	H	A	NA	H	A	H	H	A	A	B	B	H
CA.10X.chr2_41988808	2	41988808	H	H	H	A	H	A	B	B	H	B	H	H	B	H	B	H	H	NA	A	H	A	A	B	A	H	A	A	NA	A	H	A	B	A	A	B	H	A	NA	H	A	H	H	A	A	B	B	H
CA.10X.chr2_41988865	2	41988865	H	H	H	A	H	A	B	B	B	B	H	H	H	H	B	H	H	NA	A	H	A	A	B	A	H	A	A	NA	A	H	A	B	A	NA	B	H	A	H	H	A	H	H	A	A	B	B	H
CA.10X.chr2_41996433	2	41996433	B	H	H	A	H	A	B	B	H	B	H	H	B	H	B	NA	H	A	A	A	A	A	NA	NA	H	H	A	A	A	H	A	H	A	B	B	H	A	A	H	H	H	H	A	H	B	B	H
CA.10X.chr2_42006441	2	42006441	B	H	H	A	H	A	B	H	B	B	H	H	B	H	B	H	H	H	A	A	A	A	NA	A	H	H	A	A	A	A	A	NA	A	H	B	H	A	A	H	H	H	H	A	H	B	B	H
CA.10X.chr2_42072983	2	42072983	B	H	H	A	H	A	B	B	B	B	H	H	B	H	B	H	H	A	A	H	A	A	B	A	H	H	A	A	A	H	H	H	A	B	B	H	A	A	H	NA	H	H	A	H	B	B	H
CA.10X.chr2_42083775	2	42083775	B	H	NA	A	H	A	NA	H	B	B	H	H	B	H	B	H	H	A	A	H	A	A	B	A	H	H	A	A	A	H	A	H	A	NA	B	H	A	A	H	H	H	H	A	NA	B	B	H
CA.10X.chr2_42083777	2	42083777	B	H	NA	A	H	A	NA	H	B	B	H	H	B	H	B	H	H	A	A	H	A	NA	B	A	H	H	A	A	A	H	A	H	A	NA	B	H	A	A	H	H	H	H	A	H	B	B	H
CA.10X.chr2_42083802	2	42083802	B	H	NA	A	NA	A	NA	H	B	B	H	H	B	H	B	H	H	A	A	H	A	A	B	A	H	H	A	A	A	H	A	H	A	NA	B	H	A	A	H	H	H	H	A	H	B	B	H
CA.10X.chr2_42083956	2	42083956	B	H	NA	A	H	A	NA	H	B	B	H	H	NA	H	B	H	H	A	A	H	A	A	B	A	H	H	A	A	A	H	A	H	A	NA	B	H	A	A	H	H	H	H	A	H	B	B	H
CA.10X.chr2_42124648	2	42124648	B	H	H	A	H	A	B	H	H	B	H	H	B	H	B	H	H	A	A	H	A	A	NA	A	H	A	A	A	A	H	NA	H	A	H	B	B	A	A	H	H	H	H	A	H	B	B	H
CA.10X.chr2_42124698	2	42124698	NA	H	H	A	H	A	B	H	H	B	H	H	B	H	B	H	H	NA	A	H	A	A	NA	A	H	A	A	A	A	H	NA	H	A	H	B	B	A	A	H	H	H	H	A	H	B	B	H
CA.10X.chr2_42124720	2	42124720	B	H	H	A	H	A	B	NA	B	B	H	H	B	H	B	H	H	NA	A	H	A	A	NA	A	H	A	A	A	A	H	NA	H	A	H	B	B	A	A	H	H	H	H	A	H	B	B	H
CA.10X.chr2_42124820	2	42124820	B	H	H	A	H	A	B	H	H	B	H	H	B	H	B	H	H	A	A	H	A	A	NA	A	H	A	A	A	A	H	NA	H	A	H	B	NA	A	A	H	H	H	H	A	NA	B	B	H
CA.10X.chr2_42128057	2	42128057	B	H	NA	A	H	A	NA	H	B	B	H	H	B	H	B	B	H	A	A	H	A	A	B	A	H	H	A	A	A	H	A	H	A	H	B	H	A	A	H	H	H	H	A	NA	B	B	H
CA.10X.chr2_42128169	2	42128169	B	H	B	A	H	A	NA	H	B	B	H	H	B	H	B	H	H	A	A	H	A	A	B	A	H	H	A	A	A	H	A	H	A	H	B	H	A	A	H	H	H	H	A	NA	B	B	H
CA.10X.chr2_42128212	2	42128212	B	H	H	A	H	A	NA	H	B	B	H	H	B	H	B	B	H	A	A	H	A	A	B	A	H	H	A	A	A	H	A	H	A	NA	B	H	A	A	H	H	H	H	A	H	B	B	H
CA.10X.chr2_42128266	2	42128266	B	H	H	A	H	A	NA	H	B	B	H	H	B	H	B	B	H	A	A	H	A	A	B	A	H	H	A	A	A	H	A	H	A	NA	B	H	A	A	H	H	H	H	A	NA	B	B	H
CA.10X.chr2_42132815	2	42132815	B	H	H	A	H	A	NA	B	NA	B	H	H	B	H	B	H	H	A	A	H	A	A	B	A	H	H	A	A	A	H	A	H	A	H	B	H	A	A	H	H	H	H	A	H	B	B	H
CA.10X.chr2_42132886	2	42132886	B	H	H	A	H	A	NA	B	H	B	H	H	B	H	B	H	H	NA	A	H	A	A	B	A	H	H	A	A	A	H	A	H	A	H	B	H	A	A	H	H	H	H	A	H	B	B	H
CA.10X.chr2_42133020	2	42133020	B	H	H	H	H	A	NA	B	NA	B	H	H	B	H	B	H	H	NA	A	H	A	A	B	A	H	H	A	A	A	H	A	H	A	H	B	H	A	A	H	H	H	H	A	H	B	B	H
CA.10X.chr2_42147719	2	42147719	B	H	H	A	H	A	NA	H	NA	B	H	H	B	H	B	H	H	A	A	H	A	A	B	A	H	NA	A	A	A	H	H	H	A	NA	B	H	A	A	H	H	NA	H	A	H	B	B	H
CA.10X.chr2_42147742	2	42147742	B	H	H	A	H	A	NA	B	NA	B	H	H	B	H	B	H	H	A	A	H	A	A	B	A	H	NA	A	A	A	H	H	H	A	NA	B	H	A	A	H	H	NA	H	A	H	B	B	H
CA.10X.chr2_42147746	2	42147746	B	H	H	A	H	A	NA	B	NA	B	H	H	B	H	B	H	H	A	A	H	A	A	B	A	H	H	A	A	A	H	H	H	A	NA	B	H	A	A	H	H	NA	H	A	H	B	B	H
CA.10X.chr2_42147816	2	42147816	B	H	H	A	H	A	NA	H	NA	B	H	H	B	H	B	H	H	A	A	H	A	A	B	A	H	A	A	A	A	H	H	H	A	NA	B	H	A	A	H	H	NA	H	A	H	B	B	H
CA.10X.chr2_42229178	2	42229178	B	H	H	A	H	A	B	B	B	B	H	H	B	H	B	H	H	A	A	H	A	A	B	A	H	NA	A	A	A	H	A	H	A	NA	B	H	A	A	H	H	H	H	A	NA	B	B	H
CA.10X.chr2_42229325	2	42229325	H	H	H	A	H	A	B	H	B	B	H	H	NA	H	B	H	H	A	A	H	A	A	B	A	H	NA	A	A	A	H	A	H	A	NA	B	H	A	A	H	H	H	H	A	NA	B	B	H
CA.10X.chr2_42352802	2	42352802	B	H	H	A	H	A	B	B	B	B	H	H	B	H	B	B	H	A	A	A	A	A	B	A	H	H	A	A	A	H	A	H	A	H	B	H	A	NA	H	H	H	H	A	H	B	B	H
CA.10X.chr2_42811854	2	42811854	B	H	H	A	B	A	B	H	B	B	NA	H	B	H	B	H	H	NA	A	H	A	A	B	A	H	H	A	A	A	H	A	H	NA	NA	B	H	A	A	H	H	H	H	A	A	B	B	H
CA.10X.chr2_42811864	2	42811864	B	H	H	A	B	A	B	H	B	B	NA	H	B	H	B	H	H	NA	A	H	A	A	B	A	H	H	A	A	A	H	A	H	NA	NA	B	H	A	A	H	H	H	H	A	A	B	B	H
CA.10X.chr2_42811948	2	42811948	B	H	H	A	B	A	B	H	B	B	H	H	B	H	B	H	H	NA	A	H	A	A	B	A	H	H	A	A	A	H	A	H	NA	NA	B	H	A	A	H	H	H	H	A	A	B	B	H
CA.10X.chr2_42824670	2	42824670	B	H	H	A	H	A	B	B	B	B	H	H	H	H	B	H	H	A	A	H	A	A	B	A	H	H	A	A	A	A	NA	H	A	NA	B	H	A	A	H	H	H	H	A	NA	B	B	H
CA.10X.chr2_42949762	2	42949762	B	H	H	A	H	A	B	B	B	B	H	H	NA	H	B	H	H	H	A	H	A	A	B	A	H	H	A	A	A	H	A	H	A	H	B	H	A	A	H	H	H	H	A	NA	B	B	H
CA.10X.chr2_42960045	2	42960045	B	B	H	A	H	A	B	H	NA	B	H	H	B	H	B	H	H	A	A	H	A	A	NA	A	H	H	A	A	A	H	A	H	H	H	B	H	A	A	H	H	NA	H	A	H	B	B	B
CA.10X.chr2_42960052	2	42960052	B	B	H	A	H	A	B	H	B	B	H	H	B	H	B	H	H	A	A	H	A	A	NA	A	H	H	A	A	A	H	A	H	H	H	B	H	A	A	H	H	H	H	A	H	B	B	B
CA.10X.chr2_43015583	2	43015583	NA	B	H	A	H	A	NA	H	H	B	H	H	H	H	B	H	H	A	A	H	A	A	B	A	B	NA	A	A	A	H	A	H	A	B	B	NA	A	A	H	H	H	H	A	NA	B	B	H
CA.10X.chr2_43039720	2	43039720	H	H	H	A	H	A	NA	B	B	B	H	H	H	H	B	H	H	A	A	H	A	A	B	A	H	H	A	A	A	H	A	H	NA	H	B	H	A	A	H	H	H	H	A	H	B	B	H
CA.10X.chr2_43577410	2	43577410	B	H	H	A	H	A	NA	B	B	B	H	H	B	H	B	H	H	H	A	H	A	A	B	A	H	H	A	A	A	H	A	H	A	H	B	H	A	A	H	H	H	H	A	H	B	B	H
CA.10X.chr2_43685349	2	43685349	B	H	H	A	H	A	NA	H	H	B	H	H	B	H	B	B	H	A	A	H	A	A	B	A	H	H	A	A	A	H	A	H	A	H	B	H	A	A	H	H	H	H	A	H	B	B	NA
CA.10X.chr2_43912986	2	43912986	B	H	H	A	H	A	B	B	B	B	H	H	B	H	B	H	H	A	H	H	A	A	B	A	H	H	A	A	A	H	A	H	H	H	B	H	H	A	H	B	A	H	A	A	B	B	H
CA.10X.chr2_43913030	2	43913030	B	H	H	A	H	A	B	H	B	B	H	H	B	H	B	H	H	A	H	H	A	A	B	A	H	H	A	A	A	H	NA	H	H	H	B	H	H	A	H	B	A	H	A	NA	B	B	H
CA.10X.chr2_43958969	2	43958969	B	H	H	A	H	A	B	H	NA	B	H	H	H	H	B	NA	H	A	H	H	A	A	NA	A	H	NA	A	A	A	H	A	H	A	H	B	H	A	A	H	B	A	H	A	A	B	B	NA
CA.10X.chr2_43968748	2	43968748	B	H	H	A	H	A	B	B	B	B	H	H	B	H	B	H	H	NA	H	H	A	A	B	A	H	H	A	A	A	H	A	H	A	H	B	H	A	A	H	B	H	H	A	NA	B	B	H
CA.10X.chr2_43968754	2	43968754	B	H	H	A	H	A	B	B	B	B	H	H	B	H	B	H	H	NA	H	H	A	A	B	A	H	H	A	A	A	H	A	H	A	H	B	H	A	A	H	B	H	H	A	NA	B	B	H
CA.10X.chr2_43968799	2	43968799	B	H	H	A	H	A	B	B	B	B	H	H	B	H	B	H	H	NA	H	H	A	A	B	A	H	H	A	A	A	H	A	H	A	H	B	H	A	A	H	B	H	H	A	NA	B	B	H
CA.10X.chr2_43982415	2	43982415	B	H	H	A	H	A	B	H	B	B	H	H	B	H	B	H	H	A	H	H	A	A	B	A	H	H	A	A	A	H	A	H	A	H	B	H	A	A	H	H	H	H	A	A	B	B	H
CA.10X.chr2_44071736	2	44071736	B	NA	H	A	H	A	NA	H	B	B	H	H	B	NA	B	H	H	H	H	H	A	A	B	A	H	H	A	A	A	H	H	H	A	H	B	H	A	A	H	NA	H	H	A	H	B	B	H
CA.10X.chr2_44071749	2	44071749	B	NA	H	A	H	A	NA	H	B	B	H	H	B	NA	B	H	H	H	H	H	A	A	B	A	H	H	A	A	A	H	H	H	A	H	B	H	A	A	H	NA	H	H	A	H	B	B	H
CA.10X.chr2_44071784	2	44071784	B	NA	H	A	H	A	NA	H	B	B	H	H	B	NA	B	H	H	H	H	H	A	A	B	A	H	H	A	A	A	H	H	H	NA	H	B	H	A	A	H	NA	H	H	A	H	B	B	H
CA.10X.chr2_44076909	2	44076909	B	H	H	A	H	A	B	H	B	B	H	H	NA	H	B	H	H	A	H	H	A	A	B	A	H	H	A	A	A	H	A	H	A	H	B	H	A	A	H	B	H	H	A	H	B	B	H
CA.10X.chr2_44076949	2	44076949	B	H	H	A	H	A	B	H	B	B	H	H	NA	H	B	H	H	A	H	H	A	A	B	A	H	H	A	A	A	H	A	H	A	H	B	H	A	A	H	B	H	H	A	H	B	B	H
CA.10X.chr2_44077025	2	44077025	B	H	H	A	H	A	NA	H	B	B	H	H	NA	H	B	H	H	A	H	H	A	A	B	A	H	H	A	A	A	H	A	H	A	H	B	H	A	A	H	B	NA	H	A	H	B	B	H
CA.10X.chr2_44077040	2	44077040	B	H	H	A	H	A	NA	H	B	B	H	H	NA	H	B	H	H	A	H	H	A	A	B	A	H	H	A	A	A	H	A	H	A	H	B	H	A	A	H	B	NA	H	A	H	B	B	H
CA.10X.chr2_44087447	2	44087447	B	H	H	A	H	A	NA	H	B	B	H	H	B	H	B	H	H	A	H	H	A	A	B	A	H	NA	A	A	A	H	A	B	NA	H	B	H	A	A	H	B	H	H	A	NA	B	B	H
CA.10X.chr2_44087673	2	44087673	B	H	H	A	H	A	NA	B	B	B	H	H	B	H	B	H	H	NA	H	H	A	A	B	A	H	H	A	A	A	H	A	H	A	H	B	H	A	A	H	B	H	H	A	H	B	B	H
CA.10X.chr2_44087685	2	44087685	B	H	H	A	H	A	NA	B	B	B	H	H	B	H	B	H	H	H	H	H	A	A	B	A	H	H	A	A	A	H	A	H	A	H	B	H	A	A	H	NA	H	H	A	H	B	B	H
CA.10X.chr2_44087722	2	44087722	B	H	H	A	H	A	H	B	B	B	H	H	B	H	B	H	H	H	H	H	A	A	B	A	H	H	A	A	A	H	A	H	A	H	B	H	A	A	NA	B	H	H	A	H	B	B	H
CA.10X.chr2_44087736	2	44087736	B	H	H	A	H	A	H	B	B	B	H	H	B	H	B	H	H	H	H	H	A	A	B	A	H	H	A	A	A	H	A	H	A	H	B	H	A	A	NA	NA	H	H	A	H	B	B	H
CA.10X.chr2_44171481	2	44171481	NA	H	H	A	H	A	B	B	B	B	NA	H	H	H	B	H	H	A	H	H	A	A	B	A	H	H	A	A	NA	H	A	H	A	NA	B	H	H	A	H	B	H	H	A	H	B	B	H
CA.10X.chr2_44302338	2	44302338	B	NA	H	A	H	A	NA	B	B	B	NA	H	B	H	B	H	H	A	H	H	A	A	NA	A	H	H	A	A	A	NA	A	H	A	NA	B	H	A	A	H	B	H	H	A	H	B	B	H
CA.10X.chr2_44305725	2	44305725	B	H	H	A	H	A	B	B	B	B	H	H	H	H	B	H	H	H	H	H	A	A	NA	A	H	A	A	A	A	H	H	H	A	B	B	H	A	A	H	B	H	H	A	H	B	B	H
CA.10X.chr2_44369549	2	44369549	B	B	H	A	H	A	B	B	B	B	NA	H	B	H	B	B	H	A	H	H	A	A	NA	A	H	A	A	A	A	H	A	H	NA	H	B	H	A	A	H	B	H	H	A	H	B	B	H
CA.10X.chr2_44389814	2	44389814	B	B	H	A	H	A	B	H	B	B	H	H	B	H	B	H	H	A	H	H	A	A	B	A	H	A	A	A	A	H	A	H	A	NA	B	B	A	A	H	B	H	H	A	H	B	B	H
CA.10X.chr2_44389829	2	44389829	B	B	H	A	H	A	B	B	B	B	H	H	B	H	B	H	H	A	H	H	A	A	B	A	H	A	A	A	A	H	A	H	A	NA	B	B	A	A	H	B	H	H	A	H	B	B	H
CA.10X.chr2_44390018	2	44390018	B	H	B	A	H	A	B	B	B	B	NA	H	B	H	B	H	H	A	H	H	A	A	H	A	NA	H	A	A	A	A	A	H	H	B	B	H	A	A	NA	B	H	H	A	A	B	B	NA
CA.10X.chr2_44406567	2	44406567	B	B	H	A	H	A	NA	B	B	B	H	H	H	H	B	H	H	A	H	A	A	A	NA	A	H	H	A	A	A	H	A	H	A	H	B	H	A	A	H	H	H	H	A	B	B	B	NA
CA.10X.chr2_44406569	2	44406569	B	B	H	A	H	A	NA	B	B	B	H	H	H	H	B	H	H	A	H	A	A	A	NA	A	H	H	A	A	A	H	A	H	A	H	B	H	A	A	H	H	H	H	A	B	B	B	NA
CA.10X.chr2_44472057	2	44472057	B	H	H	A	H	A	B	B	NA	B	H	H	B	H	B	H	H	A	H	H	A	A	B	A	NA	H	A	A	A	H	A	H	A	B	B	H	A	A	H	B	H	H	A	H	B	B	H
CA.10X.chr2_44472096	2	44472096	B	H	H	A	H	A	B	B	B	B	H	H	B	H	B	H	H	A	H	H	A	A	B	A	NA	H	A	A	A	H	A	H	A	B	B	H	A	A	H	B	H	H	A	H	B	B	H
CA.10X.chr2_44472114	2	44472114	B	H	H	A	H	A	B	B	B	B	H	H	B	H	B	H	H	A	H	NA	A	A	B	A	H	H	A	A	A	H	A	H	A	NA	B	H	A	A	H	B	H	H	A	H	B	B	H
CA.10X.chr2_44472139	2	44472139	B	H	H	A	H	A	B	B	B	B	H	H	B	H	B	H	H	A	H	H	A	A	B	A	H	H	A	A	A	H	A	H	A	NA	B	H	A	A	H	B	H	H	A	H	B	B	H
CA.10X.chr2_44472147	2	44472147	B	H	H	A	H	A	B	B	B	B	H	H	B	H	B	H	H	A	H	H	A	A	B	A	H	H	A	A	A	H	A	H	A	NA	B	H	A	A	H	B	H	H	A	H	B	B	H
CA.10X.chr2_44533971	2	44533971	NA	B	H	A	NA	A	NA	B	B	B	H	H	H	H	B	H	H	A	H	H	A	A	B	A	H	H	A	A	A	H	A	H	A	NA	B	H	A	A	H	B	H	H	A	A	B	B	H
CA.10X.chr2_44583752	2	44583752	B	H	H	A	H	A	B	B	B	B	H	H	B	H	B	H	H	H	H	H	A	A	B	A	H	H	A	A	A	H	A	H	A	NA	B	H	A	A	H	B	H	H	A	H	B	B	H
CA.10X.chr2_44619710	2	44619710	B	H	H	A	H	A	NA	B	B	B	H	H	B	H	B	H	H	NA	H	H	A	A	NA	A	H	H	A	A	A	H	A	H	H	B	B	H	A	A	H	B	H	H	A	H	B	B	H
CA.10X.chr2_44619712	2	44619712	B	H	H	A	H	A	NA	B	B	B	H	H	B	H	B	H	H	H	H	H	A	A	NA	A	H	H	A	A	A	H	A	H	H	B	B	H	A	A	H	B	H	H	A	H	B	B	H
CA.10X.chr2_44619720	2	44619720	B	H	H	A	H	A	NA	B	B	B	H	H	B	H	B	H	H	H	H	H	A	A	NA	A	H	H	A	A	A	H	A	H	H	B	B	H	A	A	H	NA	H	H	A	H	B	B	H
CA.10X.chr2_44619723	2	44619723	B	H	H	A	H	A	NA	B	B	B	H	H	B	H	B	H	H	NA	H	H	A	A	NA	A	H	H	A	A	A	H	A	H	H	B	B	H	A	A	H	B	H	H	A	H	B	B	H
CA.10X.chr2_44621913	2	44621913	B	H	H	A	H	A	H	H	H	B	H	B	H	H	B	H	NA	A	H	H	A	A	B	A	H	H	A	A	A	H	H	H	A	NA	B	H	A	A	H	B	NA	H	A	NA	B	B	H
CA.10X.chr2_44691441	2	44691441	H	NA	H	A	H	A	NA	H	NA	NA	H	H	B	H	B	H	NA	A	H	H	A	A	B	A	H	H	A	A	A	H	A	H	NA	NA	B	H	A	NA	H	NA	H	H	A	H	B	B	H
CA.10X.chr2_44691558	2	44691558	H	NA	H	A	H	A	NA	H	NA	NA	H	H	H	H	B	H	H	A	H	H	A	A	B	A	H	H	A	A	A	H	A	H	NA	NA	B	H	A	NA	H	NA	H	H	A	H	B	B	H
CA.10X.chr2_44697945	2	44697945	B	H	B	A	H	A	NA	H	B	B	H	H	B	H	B	B	H	A	H	H	A	A	B	A	H	H	A	A	A	H	A	B	A	NA	B	NA	NA	A	H	B	H	H	A	H	B	B	H
CA.10X.chr2_44719943	2	44719943	H	H	H	A	H	A	B	H	B	B	H	H	B	H	B	B	H	A	H	H	A	A	NA	A	H	H	A	A	A	H	A	H	NA	NA	B	H	A	A	A	B	H	H	A	A	B	B	H
CA.10X.chr2_44720023	2	44720023	NA	H	H	A	H	A	B	H	B	B	H	H	B	H	B	B	H	A	H	H	A	A	NA	A	H	H	A	A	A	H	A	H	NA	NA	B	H	NA	A	A	B	H	H	A	A	B	B	H
CA.10X.chr2_44738899	2	44738899	B	H	H	A	H	A	B	B	H	B	H	H	NA	H	B	H	H	A	H	H	A	A	B	A	B	NA	A	A	A	H	A	B	A	H	B	H	NA	A	H	B	H	H	A	H	B	B	H
CA.10X.chr2_44739034	2	44739034	B	H	H	A	H	A	B	B	B	B	H	H	NA	H	B	H	H	H	H	A	A	A	B	A	H	B	A	A	A	H	A	H	A	B	B	H	A	A	H	H	H	H	A	H	B	B	H
CA.10X.chr2_44739067	2	44739067	B	H	H	A	H	A	B	B	B	B	H	H	H	H	B	H	H	H	H	NA	A	A	B	A	H	B	A	A	A	H	A	H	A	B	B	H	A	A	H	H	H	H	A	H	B	B	H
CA.10X.chr2_44761931	2	44761931	B	B	NA	A	H	A	B	NA	B	B	H	H	B	H	B	H	H	H	H	H	A	A	NA	A	H	H	A	A	A	H	A	H	A	H	B	H	NA	A	H	B	H	NA	A	B	B	B	H
CA.10X.chr2_44761983	2	44761983	B	B	NA	A	H	A	B	NA	B	B	H	H	B	H	B	H	H	H	H	H	A	A	NA	A	H	H	A	A	A	NA	A	H	A	H	B	H	NA	A	A	B	H	H	A	B	B	B	H
CA.10X.chr2_44871100	2	44871100	B	B	H	A	H	H	B	H	B	B	H	A	B	H	B	H	H	H	H	H	A	A	B	A	H	H	A	A	A	H	A	H	H	H	B	H	A	A	H	B	H	H	A	H	B	B	H
CA.10X.chr2_44871206	2	44871206	B	B	H	A	H	H	NA	H	B	B	H	A	B	H	B	H	H	NA	H	H	A	A	B	A	H	H	A	A	A	H	A	H	A	H	B	H	A	A	H	B	NA	H	A	H	B	B	H
CA.10X.chr2_44874129	2	44874129	H	H	H	A	H	A	H	B	B	B	H	H	B	H	B	H	H	A	H	NA	A	A	B	A	H	A	A	A	A	H	A	H	A	H	B	H	A	A	H	B	H	H	A	A	B	B	H
CA.10X.chr2_44874168	2	44874168	H	H	H	A	H	A	NA	B	B	B	H	H	B	H	B	H	H	A	H	H	A	A	B	A	H	A	A	A	A	H	A	H	A	NA	B	H	A	NA	H	B	H	H	A	A	B	B	H
CA.10X.chr2_44874189	2	44874189	H	H	H	A	H	A	NA	B	B	B	H	H	B	H	B	H	H	A	H	H	A	A	B	A	H	A	A	A	A	H	A	H	A	NA	B	H	A	A	H	B	H	H	A	A	B	B	H
CA.10X.chr2_45003424	2	45003424	B	H	H	A	H	A	B	B	B	B	H	H	B	H	B	H	H	NA	H	H	A	A	B	A	H	H	A	A	A	H	A	H	H	NA	B	H	A	A	H	H	H	H	A	H	B	B	H
CA.10X.chr2_45015335	2	45015335	B	H	H	A	H	A	NA	NA	H	B	H	H	B	H	B	H	H	A	H	H	A	A	B	A	H	A	A	A	A	H	A	H	NA	NA	B	H	A	A	H	B	H	NA	A	H	B	B	H
CA.10X.chr2_45027040	2	45027040	B	H	H	A	H	A	B	H	B	B	H	H	B	H	B	H	H	A	H	H	A	A	B	A	NA	H	A	A	A	H	A	H	A	H	B	H	H	A	H	NA	H	H	A	H	B	B	H
CA.10X.chr2_45027748	2	45027748	B	H	H	A	H	A	B	B	H	B	H	H	B	H	B	NA	H	A	H	H	A	A	B	A	B	H	A	A	A	H	A	B	A	NA	B	H	A	A	H	B	H	H	A	A	B	B	H
CA.10X.chr2_45027771	2	45027771	B	H	H	A	H	A	B	B	H	B	H	H	B	H	B	H	H	A	H	H	A	A	B	A	NA	H	A	A	A	H	A	B	A	NA	B	H	A	A	H	B	NA	H	A	NA	B	B	H
CA.10X.chr2_45027818	2	45027818	B	H	H	A	H	A	B	B	H	B	H	H	B	H	B	H	H	A	H	H	A	A	B	A	NA	H	A	A	A	H	A	B	A	NA	B	H	A	A	H	B	NA	H	A	NA	B	B	H
CA.10X.chr2_45027829	2	45027829	B	H	H	A	H	A	B	B	H	B	H	H	B	NA	B	H	H	A	H	H	A	A	B	A	NA	H	A	A	A	H	A	B	A	NA	B	H	A	A	H	B	NA	H	A	NA	B	B	H
CA.10X.chr2_45027837	2	45027837	B	H	H	A	H	A	B	B	H	B	H	H	B	H	B	NA	H	A	H	H	A	A	B	A	NA	H	A	A	A	H	A	B	A	NA	B	NA	A	A	H	B	NA	H	A	NA	B	B	H
CA.10X.chr2_45086223	2	45086223	B	H	H	A	H	A	NA	NA	B	B	H	H	B	H	B	H	H	A	H	NA	A	A	B	A	H	H	A	A	A	H	A	H	A	H	B	H	A	A	H	B	H	H	A	NA	B	B	H
CA.10X.chr2_45086265	2	45086265	H	H	H	A	H	A	NA	H	B	B	H	H	B	H	B	H	H	A	H	H	A	A	B	A	H	H	A	A	A	H	A	H	A	H	B	H	A	A	H	B	H	H	A	H	B	B	H
CA.10X.chr2_45086289	2	45086289	H	H	H	A	H	A	NA	H	B	B	H	H	B	H	B	H	H	A	H	H	A	A	B	A	H	H	A	A	A	H	A	H	A	H	B	H	A	A	H	B	H	NA	A	H	B	B	H
CA.10X.chr2_45086439	2	45086439	B	H	H	A	H	A	NA	H	B	B	H	H	B	H	B	H	H	A	NA	H	A	A	B	A	H	H	A	A	A	H	A	H	A	H	B	H	A	A	H	B	H	H	A	H	B	B	H
CA.10X.chr2_45086479	2	45086479	B	H	H	A	H	A	NA	H	B	B	H	H	B	H	B	H	H	A	NA	H	A	A	B	A	H	H	A	A	A	H	A	H	A	H	B	H	A	A	H	B	H	H	A	H	B	B	H
CA.10X.chr2_45086539	2	45086539	B	H	H	A	H	A	NA	B	B	B	H	H	H	NA	B	H	H	A	H	H	A	A	B	A	H	B	A	A	A	H	A	H	A	NA	B	H	A	A	H	B	H	H	A	NA	B	B	H
CA.10X.chr2_45086629	2	45086629	B	H	H	A	H	A	NA	B	B	B	H	H	H	H	B	H	H	A	H	H	A	A	B	A	H	B	A	A	A	H	A	H	A	NA	B	B	A	A	H	B	H	H	A	NA	B	B	H
CA.10X.chr2_45086727	2	45086727	B	H	H	A	H	A	NA	B	B	B	H	H	H	NA	B	H	H	A	H	H	A	A	B	A	H	B	A	A	A	H	A	H	A	NA	B	H	A	A	H	B	H	H	A	NA	B	B	H
CA.10X.chr2_45109701	2	45109701	B	NA	H	A	NA	A	NA	B	H	B	H	H	B	H	B	H	H	A	H	H	A	A	B	A	H	H	A	A	A	H	A	H	A	NA	B	H	H	A	H	B	NA	H	A	NA	B	B	H
CA.10X.chr2_45109838	2	45109838	B	H	H	A	H	A	NA	B	H	B	H	H	B	H	B	H	H	A	H	H	A	A	B	A	H	H	A	A	A	H	A	H	A	NA	B	H	A	A	H	B	H	H	A	H	B	B	H
CA.10X.chr2_45242993	2	45242993	NA	NA	H	A	B	A	NA	B	B	B	H	H	B	H	B	NA	H	A	H	H	A	A	B	A	H	H	A	A	A	H	A	H	A	H	B	H	H	A	H	B	H	H	A	H	B	B	H
CA.10X.chr2_45243196	2	45243196	NA	NA	NA	A	B	A	NA	B	B	B	H	H	B	H	B	NA	H	A	H	H	A	A	B	A	H	H	A	A	A	H	A	H	A	H	B	H	H	A	H	B	H	H	A	H	B	B	H
CA.10X.chr2_45243219	2	45243219	B	NA	H	A	B	A	NA	B	B	B	H	H	B	H	B	NA	H	A	H	H	A	A	B	A	H	H	A	A	A	H	A	H	A	H	B	H	H	A	H	B	H	H	A	H	B	B	H
CA.10X.chr2_45256312	2	45256312	B	H	H	A	NA	A	B	B	H	B	H	H	NA	H	B	NA	H	A	H	H	A	A	NA	A	H	H	A	A	A	H	A	H	A	B	B	H	A	A	H	B	H	H	A	H	B	B	H
CA.10X.chr2_45283563	2	45283563	H	H	H	A	H	A	NA	B	B	B	H	H	NA	H	B	H	H	H	H	H	A	A	B	A	H	H	A	A	A	H	A	NA	A	NA	B	H	NA	A	H	B	H	H	A	NA	B	B	H
CA.10X.chr2_45284924	2	45284924	B	H	H	A	H	A	B	H	B	B	H	H	B	H	B	B	H	A	H	H	A	A	NA	A	H	H	A	NA	A	H	A	H	A	NA	B	H	A	A	H	B	H	H	A	A	B	B	B
CA.10X.chr2_45284960	2	45284960	B	H	H	A	H	A	B	H	B	B	H	H	B	H	B	B	H	A	H	H	A	A	NA	A	H	H	A	NA	A	H	A	H	A	NA	B	H	A	A	H	B	H	H	A	A	B	B	B
CA.10X.chr2_45339553	2	45339553	H	H	H	A	H	A	NA	H	B	B	H	H	B	H	B	H	H	A	H	H	A	A	B	A	H	H	A	A	A	H	A	H	A	H	B	H	A	A	H	NA	H	H	A	H	B	B	H
CA.10X.chr2_45339701	2	45339701	B	H	H	A	H	A	NA	H	B	B	H	H	B	H	B	H	H	A	H	H	A	A	B	A	H	H	A	A	A	H	A	H	A	H	B	H	A	A	H	NA	H	H	A	H	B	B	H
CA.10X.chr2_45402966	2	45402966	H	H	H	A	H	A	NA	H	B	B	H	H	B	H	B	B	H	H	B	H	A	A	B	NA	H	H	A	A	A	H	NA	H	A	H	B	H	H	A	H	B	H	H	A	NA	B	B	H
CA.10X.chr2_45405406	2	45405406	B	B	H	A	H	A	B	H	H	B	H	H	B	H	B	H	H	A	H	A	A	A	B	A	H	H	A	A	A	H	A	H	A	H	B	H	A	A	H	B	H	H	A	H	B	B	H
CA.10X.chr2_45405529	2	45405529	B	H	H	A	H	NA	NA	NA	B	B	H	H	NA	H	B	H	H	A	H	H	A	A	B	NA	NA	NA	A	A	A	H	A	H	NA	H	B	H	H	A	H	B	H	H	A	A	B	B	H
CA.10X.chr2_45405534	2	45405534	B	H	H	A	H	NA	NA	B	B	B	H	H	NA	H	B	H	H	A	H	H	A	A	B	NA	NA	H	A	A	A	H	A	H	NA	H	B	H	H	A	H	B	H	H	A	A	B	B	H
CA.10X.chr2_45420119	2	45420119	B	H	H	A	H	A	B	B	B	B	H	H	B	H	B	H	A	NA	H	H	A	A	B	A	NA	H	A	A	A	H	A	H	H	H	B	H	A	A	H	H	H	H	A	H	B	B	H
CA.10X.chr2_45424193	2	45424193	B	B	H	A	H	A	NA	B	B	B	H	H	NA	H	B	H	H	A	NA	H	A	A	B	A	H	H	A	A	A	H	A	H	A	NA	B	H	A	A	H	B	H	H	A	H	B	B	H
CA.10X.chr2_45424252	2	45424252	B	B	H	A	H	A	NA	B	B	B	H	H	B	H	B	H	H	A	NA	H	A	A	B	A	H	H	A	A	A	H	A	H	A	NA	B	H	A	A	H	B	H	H	A	H	B	B	H
CA.10X.chr2_45424261	2	45424261	B	B	H	A	H	A	NA	B	B	B	H	H	B	H	B	H	H	A	NA	H	A	A	B	A	H	H	A	A	A	H	A	H	A	NA	B	H	A	A	H	B	H	H	A	H	B	B	H
CA.10X.chr2_45427308	2	45427308	B	H	H	A	H	A	B	B	B	B	H	H	B	H	B	B	H	A	H	H	A	A	NA	A	H	A	A	A	A	NA	A	NA	A	H	B	H	A	A	H	B	H	B	A	A	B	B	H
CA.10X.chr2_45436587	2	45436587	B	H	H	A	H	A	NA	B	B	B	H	H	B	H	B	B	H	NA	H	H	A	A	B	A	H	H	A	A	A	H	A	H	A	H	B	H	A	A	H	H	H	H	A	H	B	B	H
CA.10X.chr2_45436624	2	45436624	B	H	H	A	H	A	NA	B	B	B	H	H	B	H	B	B	H	H	B	H	A	A	B	A	H	H	A	A	A	H	A	H	A	H	B	H	A	A	H	H	H	H	A	H	B	B	H
CA.10X.chr2_45442260	2	45442260	H	H	H	A	H	A	B	H	B	H	H	H	B	H	B	H	H	A	H	H	A	A	NA	A	A	H	A	A	A	H	A	H	A	NA	B	H	A	A	H	B	H	H	A	NA	B	B	A
CA.10X.chr2_45442274	2	45442274	H	H	H	A	H	A	B	H	B	H	H	H	B	H	B	H	H	A	H	H	A	A	NA	A	A	H	A	A	A	H	A	H	A	NA	B	H	A	A	H	B	H	H	A	NA	B	B	A
CA.10X.chr2_45444981	2	45444981	H	NA	H	A	H	A	NA	B	B	B	H	H	B	H	B	H	H	A	H	A	A	A	B	A	H	NA	A	A	A	H	A	H	A	NA	B	H	A	A	H	B	H	H	A	H	B	B	H
CA.10X.chr2_45450875	2	45450875	B	H	H	A	H	A	NA	B	B	B	H	H	NA	H	B	H	H	A	H	H	A	A	B	A	H	NA	A	A	A	H	A	H	A	H	B	H	A	A	H	B	H	H	A	H	B	B	H
CA.10X.chr2_45450915	2	45450915	B	H	H	A	H	A	NA	B	B	B	H	H	NA	H	B	H	H	A	H	H	A	A	B	A	H	NA	A	A	A	H	A	H	A	H	B	H	A	A	H	B	H	H	A	H	B	B	H
CA.10X.chr2_45450947	2	45450947	B	H	H	A	H	A	NA	B	B	B	H	H	NA	H	B	H	H	A	H	H	A	A	B	A	H	NA	A	A	A	H	A	H	A	H	B	H	A	A	H	B	NA	H	A	H	B	B	H
CA.10X.chr2_45506079	2	45506079	B	NA	B	A	H	A	B	H	B	B	B	B	B	H	B	H	H	A	H	H	A	A	B	A	H	H	A	A	A	H	A	H	H	H	B	B	H	A	H	B	H	H	A	H	B	B	B
CA.10X.chr2_45510049	2	45510049	B	B	H	A	H	A	NA	B	B	B	H	H	B	NA	B	H	H	A	H	H	A	A	B	A	H	H	A	NA	A	H	H	H	A	NA	B	NA	NA	A	H	B	H	H	A	NA	B	B	H
CA.10X.chr2_45512035	2	45512035	B	H	B	NA	NA	A	NA	NA	B	B	H	H	B	H	B	H	H	A	H	H	A	A	NA	A	H	H	A	A	A	H	A	H	A	NA	B	H	A	A	H	H	H	H	A	H	B	B	H
CA.10X.chr2_45512073	2	45512073	B	H	B	NA	NA	A	NA	NA	B	B	H	H	B	H	B	H	H	A	H	H	A	A	NA	A	H	H	A	A	A	H	A	H	A	NA	B	H	A	A	H	H	H	H	A	H	B	B	H
CA.10X.chr2_45529132	2	45529132	B	NA	H	A	H	A	NA	B	B	B	H	H	NA	H	NA	H	H	A	H	H	A	A	B	A	H	H	A	A	A	H	A	H	H	NA	B	H	A	A	H	B	H	H	A	H	B	B	H
CA.10X.chr2_45583114	2	45583114	B	H	H	A	B	A	NA	NA	B	B	H	H	B	H	B	H	H	NA	H	H	A	A	B	A	H	H	A	A	A	H	H	H	A	NA	B	H	A	A	H	B	H	H	A	H	B	B	H
CA.10X.chr2_45583159	2	45583159	B	H	H	A	B	A	NA	NA	NA	B	H	H	B	H	B	H	H	NA	H	H	A	A	B	A	H	H	A	A	A	H	NA	H	A	NA	B	H	A	A	H	B	H	H	A	H	B	B	H
CA.10X.chr2_45583163	2	45583163	B	H	H	A	B	A	NA	NA	H	B	H	H	B	H	B	H	H	NA	H	H	A	A	B	A	H	H	A	A	A	H	NA	H	A	NA	B	H	A	A	H	B	H	H	A	H	B	B	H
CA.10X.chr2_45583165	2	45583165	B	H	H	A	B	A	NA	NA	B	B	H	H	B	H	B	H	H	NA	H	H	A	A	B	A	H	H	A	A	A	H	NA	H	A	NA	B	H	A	A	H	B	H	H	A	H	B	B	H
CA.10X.chr2_45607527	2	45607527	B	H	H	A	H	A	B	H	B	B	H	H	B	H	B	H	H	A	H	H	A	A	B	A	H	A	A	A	A	H	A	B	H	H	B	H	A	A	H	B	B	H	A	A	B	B	H
CA.10X.chr2_45613186	2	45613186	B	H	H	A	H	A	B	H	B	B	H	H	B	H	B	H	NA	A	H	H	A	A	NA	NA	H	A	A	A	A	H	A	H	A	H	B	H	A	A	H	B	A	H	A	H	B	B	H
CA.10X.chr2_45630868	2	45630868	B	B	B	A	H	A	B	B	B	B	H	H	B	H	B	B	H	A	H	H	A	A	B	A	H	A	A	A	A	H	A	H	A	NA	B	H	H	A	H	B	H	H	A	H	B	B	H
CA.10X.chr2_45630949	2	45630949	B	H	B	A	H	A	B	B	B	B	H	H	B	H	B	B	H	A	H	H	A	A	B	A	H	A	A	A	A	H	A	H	A	NA	B	H	H	A	H	B	H	NA	A	H	B	B	H
CA.10X.chr2_45698982	2	45698982	B	NA	H	NA	NA	A	NA	B	H	B	H	H	H	H	B	H	H	A	H	H	A	A	NA	A	H	H	A	A	A	H	A	H	A	NA	B	H	A	A	H	B	H	H	A	H	B	B	H
CA.10X.chr2_45699010	2	45699010	B	NA	H	NA	NA	A	NA	B	H	B	H	H	H	H	B	H	H	A	H	H	A	A	NA	A	H	H	A	A	A	H	A	H	A	NA	B	H	A	A	H	B	H	H	A	H	B	B	H
CA.10X.chr2_45699015	2	45699015	B	NA	H	NA	NA	A	NA	B	H	B	H	H	H	H	B	H	H	A	H	H	A	A	NA	A	H	H	A	A	A	H	A	H	A	NA	B	H	A	A	H	B	H	H	A	H	B	B	H
CA.10X.chr2_45862800	2	45862800	H	H	H	A	H	A	B	H	H	B	H	H	B	H	B	H	H	A	H	H	A	A	NA	A	H	H	A	A	A	H	NA	H	A	H	B	H	A	A	H	B	H	H	A	H	B	B	H
CA.10X.chr2_45862873	2	45862873	H	H	H	A	H	A	B	NA	H	B	H	H	B	H	B	H	H	A	H	H	A	A	NA	A	H	H	A	A	A	H	A	H	A	H	B	H	A	A	H	B	H	H	A	H	B	B	H
CA.10X.chr2_45863008	2	45863008	H	H	H	A	H	A	B	H	H	B	H	H	B	H	B	H	H	A	H	H	A	A	NA	A	H	H	A	A	A	H	A	H	A	H	B	H	A	A	H	B	H	H	A	H	B	B	H
CA.10X.chr2_45885377	2	45885377	B	H	H	A	H	A	B	B	B	B	H	H	B	H	B	H	H	H	H	H	A	A	B	A	H	NA	A	A	A	H	A	H	A	H	B	H	A	A	H	B	NA	H	A	H	B	B	H
CA.10X.chr2_45885431	2	45885431	B	H	H	A	H	A	B	B	B	B	H	H	B	H	B	H	H	H	H	H	A	A	B	A	H	NA	A	A	A	H	A	H	A	H	B	H	A	A	H	B	NA	H	A	H	B	B	H
CA.10X.chr2_45909395	2	45909395	B	H	NA	A	B	A	B	B	B	B	H	H	B	H	B	H	H	A	H	H	A	A	B	A	H	H	A	A	A	H	A	H	A	H	B	H	A	A	H	B	H	H	A	H	B	B	H
CA.10X.chr2_45909416	2	45909416	B	H	NA	A	B	A	B	B	B	B	H	H	B	H	B	H	H	A	H	H	A	A	B	A	H	H	A	A	A	H	A	H	A	H	B	H	A	A	H	B	H	H	A	H	B	B	H
CA.10X.chr2_45909472	2	45909472	B	H	NA	A	NA	A	B	B	B	B	H	H	B	H	B	H	H	A	H	H	A	A	B	A	H	H	A	A	A	H	A	H	A	H	B	H	A	A	H	B	H	H	A	H	B	B	H
CA.10X.chr2_45909490	2	45909490	B	H	H	A	NA	A	B	B	B	B	H	H	B	H	B	H	H	A	H	H	A	A	B	A	H	H	A	A	A	H	A	H	A	H	B	H	A	A	H	B	H	H	A	H	B	B	H
CA.10X.chr2_45909513	2	45909513	B	H	H	A	NA	A	B	NA	B	B	H	H	B	H	B	H	H	A	H	H	A	A	B	A	H	H	A	A	A	H	A	H	A	H	B	H	A	A	H	B	H	H	A	H	B	B	H
CA.10X.chr2_45942893	2	45942893	H	H	H	A	H	A	B	H	B	B	H	H	H	H	NA	H	H	H	H	A	A	A	B	A	NA	H	A	A	A	H	A	H	H	NA	B	NA	H	A	H	B	H	H	A	NA	B	B	H
CA.10X.chr2_45942927	2	45942927	H	H	H	A	H	A	B	H	B	B	H	H	H	H	NA	H	H	H	H	A	A	A	B	A	NA	H	A	A	A	H	A	H	H	NA	B	B	NA	A	H	B	H	H	A	NA	B	B	H
CA.10X.chr2_45978578	2	45978578	H	H	H	A	H	A	B	H	H	B	H	H	B	H	B	H	H	H	H	H	A	A	B	A	NA	A	A	A	A	H	A	H	A	NA	B	H	A	A	H	B	H	H	A	H	B	B	H
CA.10X.chr2_45978620	2	45978620	H	H	H	A	H	A	B	H	H	B	H	H	B	H	B	H	H	H	H	H	A	A	B	A	H	A	A	A	A	H	A	H	A	NA	B	H	A	A	H	B	H	H	A	H	B	B	H
CA.10X.chr2_45978628	2	45978628	H	H	H	A	H	A	B	H	H	B	H	H	B	H	B	H	H	H	H	H	A	A	B	A	H	A	A	A	A	H	A	H	A	NA	B	H	A	A	H	B	H	H	A	H	B	B	H
CA.10X.chr2_46285210	2	46285210	B	H	H	A	H	A	B	B	B	B	H	H	B	H	B	H	H	NA	H	H	A	A	B	A	B	H	A	A	A	H	A	H	H	NA	B	H	A	A	H	B	H	H	A	NA	B	B	H
CA.10X.chr2_46285249	2	46285249	B	H	H	A	H	A	B	B	B	B	H	H	B	H	B	H	H	NA	H	H	A	A	B	A	B	H	A	A	A	H	A	H	H	NA	B	H	A	A	H	B	H	H	A	NA	B	B	H
CA.10X.chr2_46323759	2	46323759	B	H	H	A	H	A	NA	B	B	B	H	H	NA	H	B	B	H	A	H	H	A	A	B	A	H	H	A	A	A	H	A	H	A	H	B	H	A	A	H	B	H	H	A	H	B	B	H
CA.10X.chr2_46323760	2	46323760	B	H	H	A	H	A	NA	B	B	B	H	H	NA	H	B	B	H	A	H	H	A	A	B	A	H	H	A	A	A	H	A	H	A	H	B	H	A	A	H	B	H	H	A	H	B	B	H
CA.10X.chr2_46323812	2	46323812	B	H	H	A	H	A	NA	B	B	B	H	H	H	H	B	B	H	A	H	H	A	A	B	A	H	H	A	A	A	H	A	H	A	H	B	H	A	A	H	B	H	H	A	H	B	B	H
CA.10X.chr2_46324015	2	46324015	B	H	H	A	B	A	NA	B	B	B	H	H	NA	H	B	B	H	A	H	H	A	A	B	A	H	H	A	A	A	H	A	H	A	H	B	H	A	A	H	B	H	H	A	H	B	B	A
CA.10X.chr2_46482616	2	46482616	NA	H	H	A	NA	A	NA	B	B	B	H	H	B	H	B	H	H	A	H	H	A	A	B	A	H	H	A	A	A	H	A	B	A	H	B	H	A	A	H	B	H	H	A	NA	B	B	H
CA.10X.chr2_46482708	2	46482708	B	H	H	A	NA	A	NA	B	B	B	H	H	B	H	B	H	H	A	H	H	A	A	B	A	H	H	A	A	A	H	A	NA	A	NA	B	H	A	A	H	B	H	H	A	NA	B	B	H
CA.10X.chr2_46482905	2	46482905	B	H	H	A	H	A	NA	B	B	B	H	H	B	H	B	H	H	A	H	H	A	A	NA	A	H	H	A	A	A	H	A	B	A	H	B	H	A	A	H	B	H	H	A	A	B	B	H
CA.10X.chr2_46496194	2	46496194	B	H	H	A	H	A	B	B	B	B	H	H	B	H	NA	H	H	A	H	H	A	A	NA	A	H	NA	A	A	A	H	A	NA	A	NA	B	H	A	A	H	B	NA	H	A	H	B	B	H
CA.10X.chr2_46496222	2	46496222	B	H	H	A	H	A	B	B	B	B	H	H	B	H	NA	H	H	A	H	H	A	A	NA	A	H	NA	A	A	A	H	A	NA	A	NA	B	H	A	A	H	B	NA	H	A	H	B	B	H
CA.10X.chr2_46531564	2	46531564	B	H	H	A	H	A	B	B	B	B	H	H	H	H	B	B	H	A	H	H	A	A	NA	A	H	NA	A	A	A	H	A	B	H	H	B	H	A	A	H	B	B	H	A	NA	B	B	H
CA.10X.chr2_46593405	2	46593405	B	H	H	A	H	A	B	B	B	B	H	H	B	H	B	H	H	A	H	H	A	A	B	A	H	H	A	A	A	H	A	H	H	B	B	H	A	A	H	B	H	H	A	H	NA	B	H
CA.10X.chr2_46641072	2	46641072	B	H	H	A	H	A	NA	B	B	B	H	H	B	H	B	H	H	H	H	H	A	A	B	A	H	H	A	A	A	H	A	H	H	H	B	H	A	A	H	B	H	H	A	H	B	B	H
CA.10X.chr2_46641111	2	46641111	B	H	H	A	H	A	NA	B	B	B	H	H	B	H	B	H	H	H	H	H	A	A	B	A	H	H	A	A	A	H	A	H	H	H	B	H	A	A	H	B	H	H	A	H	B	B	H
CA.10X.chr2_46641241	2	46641241	B	H	H	A	H	A	B	NA	B	B	H	H	B	H	B	H	H	H	H	H	A	A	B	A	H	H	A	A	A	H	A	H	H	NA	B	H	A	A	H	B	H	H	A	H	B	B	H
CA.10X.chr2_46641273	2	46641273	B	H	H	A	H	A	B	B	B	B	H	H	B	H	B	H	H	H	H	H	A	A	B	A	H	H	A	A	A	H	A	H	H	NA	B	H	A	A	H	B	H	H	A	H	B	B	H
CA.10X.chr2_46644270	2	46644270	B	H	H	A	H	A	B	B	B	B	H	H	H	H	B	B	H	A	B	H	A	A	NA	A	H	NA	A	A	A	H	A	B	A	NA	B	H	A	A	H	B	A	H	A	H	B	B	B
CA.10X.chr2_46687261	2	46687261	B	H	H	A	H	A	B	B	B	B	H	H	B	H	B	H	H	H	H	H	A	A	B	A	NA	A	A	A	A	H	A	H	A	A	B	H	H	NA	B	H	H	H	A	H	B	B	H
CA.10X.chr2_46790583	2	46790583	B	H	H	A	H	A	B	B	H	B	H	H	B	H	B	H	H	A	H	H	A	A	NA	NA	A	H	A	A	A	H	A	B	A	A	B	H	A	A	H	B	A	H	A	NA	B	B	H
CA.10X.chr2_46800183	2	46800183	B	H	H	A	H	A	NA	B	B	B	H	H	NA	H	B	H	H	A	H	A	A	A	B	A	H	H	A	A	A	H	A	H	A	H	B	H	A	NA	H	B	H	H	A	H	B	B	NA
CA.10X.chr2_46900995	2	46900995	NA	H	H	A	H	A	B	H	B	B	H	H	B	H	B	H	H	A	H	H	A	A	B	A	H	H	A	A	A	H	H	B	A	H	B	H	A	A	A	B	H	H	A	A	B	B	A
CA.10X.chr2_46946219	2	46946219	B	H	H	A	B	A	NA	H	B	B	H	H	B	H	B	H	H	A	H	H	A	A	B	A	H	H	A	A	A	H	A	B	A	H	B	H	H	A	H	B	H	H	A	NA	B	B	H
CA.10X.chr2_46946265	2	46946265	B	H	H	A	NA	A	NA	H	B	B	H	H	B	H	B	H	H	A	H	H	A	A	B	A	H	H	A	A	A	H	NA	B	A	H	B	H	H	A	H	B	H	H	A	NA	B	B	H
CA.10X.chr2_46946282	2	46946282	B	H	H	A	NA	A	NA	B	B	B	H	H	B	H	B	H	H	A	H	H	A	A	B	A	H	H	A	A	A	H	NA	B	A	H	B	H	H	A	H	B	H	H	A	NA	B	B	H
CA.10X.chr2_46997537	2	46997537	B	H	H	H	H	A	B	B	B	B	H	H	B	H	B	B	NA	A	B	H	A	A	B	A	H	H	A	H	A	H	A	B	A	H	B	H	A	A	H	B	H	H	A	H	B	B	H
CA.10X.chr2_47015453	2	47015453	B	H	B	A	H	A	NA	H	H	B	H	H	B	H	B	H	H	A	H	H	A	A	B	A	H	H	A	A	A	H	A	H	A	NA	B	H	A	A	H	NA	H	H	A	H	B	B	H
CA.10X.chr2_47015485	2	47015485	B	H	B	A	H	A	NA	B	H	B	H	H	B	H	B	H	H	A	H	NA	A	A	B	A	H	H	A	A	A	H	A	H	A	NA	B	H	A	A	H	NA	H	H	A	NA	B	B	H
CA.10X.chr2_47309129	2	47309129	B	H	H	A	B	A	NA	B	B	B	H	H	NA	H	B	H	H	A	H	H	A	A	B	A	H	H	A	A	A	H	A	H	H	NA	B	H	H	A	H	B	H	H	A	NA	B	B	H
CA.10X.chr2_47447506	2	47447506	H	H	H	A	H	A	B	H	NA	B	H	H	B	H	B	H	H	A	H	H	A	A	NA	A	H	H	A	A	A	H	A	H	A	H	B	H	A	H	H	B	H	H	A	H	B	B	H
CA.10X.chr2_47447544	2	47447544	H	H	H	A	H	A	B	H	NA	B	H	H	B	H	B	H	H	A	H	H	A	A	NA	A	H	H	A	A	A	H	A	H	A	H	B	H	A	A	NA	B	H	H	A	H	B	B	H
CA.10X.chr2_47447591	2	47447591	B	H	H	A	H	A	B	H	NA	B	H	H	B	H	B	H	H	A	H	H	A	A	NA	A	H	H	A	NA	A	NA	A	H	A	H	B	H	A	H	H	B	NA	H	A	H	B	B	H
CA.10X.chr2_47569663	2	47569663	B	H	H	A	H	A	B	B	B	B	H	H	B	H	B	H	H	A	H	H	A	A	B	A	H	H	A	A	A	H	A	H	A	H	B	H	H	A	H	B	NA	H	NA	NA	B	B	H
CA.10X.chr2_47569720	2	47569720	B	H	H	A	H	A	B	B	B	B	H	H	B	H	B	H	H	A	H	H	A	A	B	A	H	H	A	A	A	H	A	H	A	H	B	H	H	A	H	B	NA	H	A	B	B	B	H
CA.10X.chr2_47569772	2	47569772	B	H	H	A	H	A	B	B	B	B	H	H	B	H	B	H	H	A	H	H	A	A	B	A	H	H	A	A	A	H	A	H	A	H	B	H	H	A	H	B	NA	H	NA	NA	B	B	H
CA.10X.chr2_47577307	2	47577307	B	H	H	A	H	A	B	B	H	B	H	H	B	H	B	H	NA	H	H	H	A	A	B	A	A	NA	A	A	A	H	H	H	A	A	B	H	A	A	H	B	H	H	A	A	NA	B	NA
CA.10X.chr2_47589908	2	47589908	B	H	H	A	H	A	B	B	B	B	H	H	B	H	B	NA	H	A	H	H	A	A	B	A	A	H	A	A	A	H	H	B	A	B	B	H	NA	NA	H	B	NA	H	A	A	B	B	H
CA.10X.chr2_47618086	2	47618086	H	H	H	A	NA	A	NA	NA	B	B	H	H	B	NA	B	H	H	A	H	H	A	A	NA	A	H	H	A	A	A	H	A	H	A	NA	B	H	NA	A	H	B	H	H	A	H	B	B	H
CA.10X.chr2_47618513	2	47618513	H	H	H	H	H	A	B	B	B	B	H	H	B	H	B	H	H	A	B	H	A	A	NA	A	H	NA	A	A	A	H	A	H	A	NA	B	H	A	NA	H	H	H	H	A	NA	B	B	H
CA.10X.chr2_47642132	2	47642132	B	H	H	A	B	A	NA	B	H	B	H	H	B	H	B	H	H	NA	H	H	A	A	B	A	H	H	A	A	A	H	A	H	A	H	B	H	A	A	H	B	H	H	A	H	B	B	H
CA.10X.chr2_47642177	2	47642177	B	H	H	A	H	A	NA	B	H	B	H	H	B	H	B	H	H	A	H	H	A	A	B	A	H	H	A	A	A	H	A	H	A	H	B	H	A	A	H	B	NA	H	A	H	B	B	H
CA.10X.chr2_47642193	2	47642193	B	H	H	A	NA	A	NA	B	H	B	H	H	B	NA	B	H	H	A	H	H	A	A	B	A	H	H	A	A	A	H	A	H	A	H	B	H	A	A	H	B	H	H	A	NA	B	B	H
CA.10X.chr2_47642205	2	47642205	B	H	H	A	B	A	NA	B	H	B	H	H	B	H	B	H	H	A	H	H	A	A	H	A	H	H	A	A	A	H	A	H	A	H	B	H	A	A	H	B	H	H	A	H	B	B	H
CA.10X.chr2_47642316	2	47642316	B	H	H	A	H	A	NA	B	H	B	H	H	B	H	B	H	H	NA	H	H	A	A	B	A	H	H	A	A	A	H	A	H	A	H	B	H	A	A	H	B	H	H	A	NA	B	B	NA
CA.10X.chr2_47642382	2	47642382	B	H	H	A	H	A	NA	B	H	B	H	H	B	H	B	H	H	NA	H	H	A	A	B	A	H	H	A	A	A	H	A	H	A	H	B	H	A	A	H	B	H	H	A	H	B	B	H
CA.10X.chr2_47642426	2	47642426	B	H	H	A	H	A	NA	B	H	B	H	H	B	H	B	H	H	NA	H	H	A	A	B	A	H	H	A	A	A	H	A	H	A	H	B	H	A	A	H	B	H	H	A	H	B	B	H
CA.10X.chr2_47661133	2	47661133	B	H	H	A	H	A	B	H	H	B	H	H	B	H	B	H	H	A	H	H	A	A	B	A	A	H	A	A	A	H	H	NA	A	B	B	H	NA	A	H	B	H	H	A	A	B	B	H
CA.10X.chr2_47661134	2	47661134	B	H	H	A	H	A	B	H	H	B	H	H	H	H	B	H	H	A	H	H	A	A	B	A	A	H	A	A	A	H	H	H	A	B	B	H	NA	A	H	B	H	H	A	A	B	B	H
CA.10X.chr2_47661169	2	47661169	B	H	H	A	H	A	B	B	H	B	NA	H	NA	H	B	H	H	A	H	H	A	A	B	A	A	H	A	A	A	H	H	B	A	B	B	H	NA	H	H	B	H	H	A	NA	B	B	H
CA.10X.chr2_47795710	2	47795710	B	H	H	A	H	A	B	B	B	B	H	H	B	H	B	A	H	H	H	H	A	A	NA	A	H	A	A	A	A	H	A	H	A	NA	B	H	A	A	H	B	H	H	A	NA	B	B	H
CA.10X.chr2_47873688	2	47873688	B	H	H	A	H	A	B	B	B	B	H	H	B	H	B	B	H	A	H	H	A	A	NA	A	H	NA	A	A	A	H	A	A	A	NA	B	B	A	A	NA	B	A	H	A	H	B	B	H
CA.10X.chr2_47873691	2	47873691	B	H	H	A	H	A	B	B	B	B	H	H	B	H	B	B	H	A	H	H	A	A	NA	A	H	NA	A	A	A	H	A	A	A	NA	B	B	A	A	NA	B	A	H	A	H	B	B	H
CA.10X.chr2_47883969	2	47883969	B	H	H	A	H	A	B	B	B	B	H	H	B	H	B	H	NA	A	H	H	A	A	B	A	H	H	A	A	A	H	A	H	A	H	B	H	A	A	H	H	H	H	A	A	B	B	H
CA.10X.chr2_47884048	2	47884048	B	H	H	A	H	A	B	B	B	B	H	H	B	H	B	H	H	A	H	H	A	A	B	A	H	H	A	A	A	H	A	H	A	NA	B	H	A	A	H	NA	H	H	A	NA	B	B	H
CA.10X.chr2_47884057	2	47884057	B	H	H	A	H	A	B	B	B	B	H	H	B	H	B	H	H	A	H	H	A	A	B	A	H	H	A	A	A	H	A	H	A	NA	B	H	A	A	H	NA	H	H	A	NA	B	B	H
CA.10X.chr2_48055118	2	48055118	NA	H	H	A	H	A	B	H	B	B	B	H	B	H	B	NA	H	H	H	H	A	A	NA	A	H	H	A	A	A	H	A	B	A	NA	B	H	A	A	H	B	NA	H	A	H	B	B	A
CA.10X.chr2_48055170	2	48055170	H	H	H	A	H	A	B	H	B	B	B	H	B	H	B	NA	H	H	H	H	A	A	NA	A	H	H	A	A	A	H	A	B	A	NA	B	H	A	A	H	B	H	H	A	H	B	B	A
CA.10X.chr2_48057506	2	48057506	B	H	H	A	H	A	B	H	B	B	H	H	B	H	B	H	H	A	H	H	A	A	B	NA	H	H	A	A	A	H	A	H	A	NA	B	H	A	A	H	B	NA	H	A	NA	B	B	H
CA.10X.chr2_48057538	2	48057538	B	H	H	A	H	A	B	NA	B	B	H	H	B	H	B	H	H	A	H	H	A	A	B	NA	H	H	A	A	A	H	A	H	A	NA	B	H	A	A	H	B	NA	H	A	NA	B	B	H
CA.10X.chr2_48057550	2	48057550	B	H	H	A	H	A	B	NA	B	B	H	H	B	H	B	H	H	A	H	H	A	A	B	NA	H	H	A	A	A	H	A	H	A	NA	B	H	A	A	H	B	NA	H	A	NA	B	B	H
CA.10X.chr2_48057572	2	48057572	B	H	H	A	H	A	B	NA	B	B	H	H	B	H	B	H	H	A	H	H	A	A	B	NA	H	H	A	A	A	H	A	H	A	NA	B	H	A	A	H	B	NA	H	A	NA	B	B	H
CA.10X.chr2_48057580	2	48057580	B	H	H	A	H	A	B	H	B	B	H	H	B	H	B	H	H	A	H	H	A	A	B	A	H	H	A	A	A	H	A	H	A	NA	B	H	A	A	H	B	H	H	A	NA	B	B	H
CA.10X.chr2_48066388	2	48066388	B	H	H	A	H	A	NA	NA	H	B	H	H	B	H	B	H	H	A	H	H	A	A	B	A	H	H	A	A	A	H	A	H	A	NA	B	H	A	A	H	B	NA	H	A	H	B	B	H
CA.10X.chr2_48107382	2	48107382	B	H	H	A	H	A	NA	B	B	B	H	H	NA	H	B	H	H	H	H	H	A	A	B	A	H	A	A	A	A	H	A	H	A	NA	B	H	A	A	H	B	H	H	A	H	B	B	H
CA.10X.chr2_48107385	2	48107385	B	H	H	A	H	A	NA	B	B	B	H	H	H	H	B	H	H	H	H	H	A	A	B	A	H	A	A	A	A	H	A	H	A	NA	B	H	A	A	H	B	H	H	A	H	B	B	H
CA.10X.chr2_48161313	2	48161313	B	H	NA	NA	B	A	B	H	NA	B	H	H	B	A	B	H	H	A	H	H	A	A	NA	A	H	H	A	A	A	H	A	H	A	H	B	H	A	A	H	B	H	H	A	A	B	B	H
CA.10X.chr2_48829461	2	48829461	B	H	H	A	H	A	B	B	B	B	H	H	B	H	B	NA	H	A	A	H	A	A	NA	A	H	H	A	A	A	H	H	B	A	H	B	H	A	A	H	H	NA	H	A	H	B	B	H
CA.10X.chr2_48849955	2	48849955	B	H	H	A	H	A	B	H	B	B	H	H	B	H	B	H	H	A	A	H	A	A	B	A	H	NA	A	A	A	H	A	H	A	NA	B	H	A	A	A	NA	A	H	A	A	B	B	NA
CA.10X.chr2_48908179	2	48908179	B	H	B	A	H	A	NA	B	B	B	H	H	B	B	B	NA	H	A	A	H	A	A	B	A	A	A	A	A	A	H	H	H	A	NA	B	H	A	A	H	B	NA	H	A	H	B	B	A
CA.10X.chr2_49019856	2	49019856	B	H	H	A	B	A	B	B	B	B	H	H	B	H	B	H	H	A	A	H	A	A	NA	A	H	H	A	A	A	H	NA	H	A	H	B	NA	A	A	H	H	H	H	A	NA	B	B	H
CA.10X.chr2_49019967	2	49019967	B	H	H	A	NA	A	B	B	B	B	H	H	B	H	B	H	H	A	A	H	A	A	NA	A	H	H	A	A	A	H	H	H	A	H	B	H	A	A	H	H	H	H	A	NA	B	B	H
CA.10X.chr2_49019993	2	49019993	B	H	H	A	H	A	B	B	B	B	H	H	B	H	B	H	H	A	A	H	A	A	NA	A	H	H	A	A	A	H	NA	H	A	H	B	H	A	A	H	H	H	H	A	NA	B	B	H
CA.10X.chr2_49020062	2	49020062	B	H	H	A	NA	A	NA	B	B	B	H	H	B	H	B	H	H	A	A	H	A	A	B	A	H	H	A	A	A	H	H	H	A	H	B	H	A	A	H	H	H	H	A	NA	B	B	H
CA.10X.chr2_49020081	2	49020081	B	H	H	A	NA	A	NA	B	B	B	H	H	B	H	B	H	H	A	A	H	A	A	B	A	H	H	A	A	A	H	H	H	A	H	B	H	A	A	H	H	H	H	A	NA	B	B	H
CA.10X.chr2_49360087	2	49360087	B	H	H	A	H	A	B	B	B	B	H	H	B	H	B	H	H	A	A	H	H	A	B	A	A	A	A	A	A	H	A	B	A	H	B	H	A	A	H	H	H	H	A	NA	B	B	H
CA.10X.chr2_49458794	2	49458794	B	H	H	A	H	A	B	H	B	B	B	H	B	H	B	NA	H	A	A	H	A	A	B	A	H	H	A	A	A	H	A	H	A	NA	B	H	A	A	H	B	NA	H	A	H	B	NA	H
CA.10X.chr2_49524064	2	49524064	NA	A	NA	A	H	A	NA	NA	NA	B	H	NA	B	H	B	H	H	A	A	H	A	A	B	NA	H	H	A	A	A	H	A	H	A	H	B	H	A	A	H	H	A	H	A	H	B	B	H
CA.10X.chr2_49634871	2	49634871	B	H	H	A	B	A	NA	B	B	B	H	H	B	H	B	H	H	NA	A	H	A	A	B	NA	H	H	A	NA	A	H	A	H	A	B	B	H	A	A	NA	H	H	H	A	NA	B	B	H
CA.10X.chr2_49635043	2	49635043	B	H	H	A	B	A	NA	B	B	B	H	H	B	H	B	H	H	NA	A	H	A	A	B	NA	H	H	A	NA	A	H	A	H	A	B	B	H	A	A	B	H	H	H	A	NA	B	B	H
CA.10X.chr2_49635062	2	49635062	B	H	H	A	B	A	NA	B	B	B	H	H	B	H	B	H	H	NA	A	H	A	NA	B	NA	H	H	A	NA	A	H	A	H	A	B	B	H	A	A	B	H	H	H	A	NA	B	B	H
CA.10X.chr2_49684979	2	49684979	B	H	H	A	NA	A	B	B	B	B	H	H	B	H	B	H	H	H	A	H	A	A	NA	A	A	H	A	A	A	H	A	H	A	H	H	H	A	A	H	H	H	H	A	H	B	B	H
CA.10X.chr2_49761491	2	49761491	B	NA	H	A	H	A	NA	B	NA	B	H	H	B	H	B	H	H	A	A	H	A	A	B	A	NA	A	A	A	A	H	A	H	H	B	B	H	A	A	H	H	H	H	A	H	B	B	A
CA.10X.chr2_49761546	2	49761546	B	NA	H	A	H	A	NA	B	NA	B	H	H	B	H	B	H	H	A	A	H	A	A	B	A	A	A	A	A	A	H	A	H	H	B	B	H	A	A	H	H	H	H	A	H	B	B	A
CA.10X.chr2_49761616	2	49761616	B	B	H	A	H	A	NA	B	B	B	H	H	B	H	B	NA	H	A	A	H	A	A	B	A	A	A	A	A	A	H	A	H	H	B	B	H	A	A	H	H	H	H	A	H	B	B	A
CA.10X.chr2_49761619	2	49761619	B	H	H	A	H	A	NA	B	H	B	H	H	B	H	B	NA	H	A	A	H	A	A	B	A	A	A	A	A	A	H	A	H	H	B	B	H	A	A	H	H	H	H	A	H	B	B	A
CA.10X.chr2_49770327	2	49770327	H	H	H	A	H	A	B	H	B	B	H	H	B	H	B	H	H	H	A	H	A	A	B	A	A	NA	A	A	A	H	A	NA	A	H	B	H	A	A	H	H	H	H	A	H	B	B	H
CA.10X.chr2_49770350	2	49770350	H	H	H	A	H	A	B	H	B	B	H	H	B	H	B	H	H	H	A	H	A	A	B	A	A	NA	A	A	A	H	A	NA	A	H	B	H	A	A	H	H	H	H	A	H	B	B	H
CA.10X.chr2_49779963	2	49779963	B	H	H	A	H	A	NA	B	H	B	H	H	B	NA	B	H	H	A	A	H	A	A	B	NA	H	A	A	A	A	H	H	NA	A	H	B	H	A	H	H	H	H	H	A	H	B	B	NA
CA.10X.chr2_49780040	2	49780040	B	H	H	A	H	A	NA	B	H	B	H	H	B	NA	B	H	H	A	A	H	A	A	B	NA	H	H	A	A	A	H	NA	NA	A	H	B	H	A	H	H	H	H	H	A	H	B	B	H
CA.10X.chr2_49781089	2	49781089	B	H	H	A	H	A	NA	NA	B	B	H	H	B	H	B	H	H	A	A	H	A	A	B	A	H	H	A	A	A	H	H	H	A	H	B	H	A	H	H	H	H	H	A	H	B	B	H
CA.10X.chr2_49781157	2	49781157	B	H	H	A	H	A	NA	H	B	B	H	H	H	H	B	H	H	A	A	H	A	A	B	A	H	H	A	A	A	H	NA	H	A	H	B	H	A	NA	H	H	H	H	A	H	B	B	H
CA.10X.chr2_49784635	2	49784635	B	B	H	A	NA	A	NA	H	B	B	H	H	B	H	B	H	H	A	A	H	A	A	B	A	H	H	A	A	A	H	NA	H	A	NA	B	H	A	NA	H	H	H	H	A	NA	B	B	H
CA.10X.chr2_49784655	2	49784655	B	B	H	A	NA	A	NA	H	B	B	H	H	B	H	B	H	H	A	A	H	A	A	B	A	H	H	A	A	A	H	A	H	A	NA	B	H	A	NA	H	H	H	H	A	NA	B	B	H
CA.10X.chr2_49784688	2	49784688	B	B	H	A	NA	A	NA	B	B	B	H	H	B	H	B	H	H	A	A	H	A	A	B	A	H	H	A	A	A	H	H	H	A	NA	B	H	A	NA	H	H	H	H	A	NA	B	B	H
CA.10X.chr2_49877190	2	49877190	H	H	H	A	H	A	B	H	NA	B	H	H	B	H	B	H	H	A	A	H	A	A	B	A	H	H	A	A	A	H	A	H	H	A	B	H	A	A	H	H	H	H	A	NA	NA	B	H
CA.10X.chr2_49882233	2	49882233	B	B	B	A	H	A	NA	B	B	B	H	H	B	H	B	H	NA	A	A	H	A	A	NA	A	H	H	A	A	A	H	A	H	A	H	B	H	A	A	H	H	A	NA	A	H	B	B	H
CA.10X.chr2_49978827	2	49978827	B	H	H	A	H	A	B	B	H	B	H	H	B	H	B	B	H	A	A	A	A	A	NA	A	H	H	A	A	A	H	A	H	A	B	B	H	A	A	H	H	H	H	A	A	B	B	H
CA.10X.chr2_49978828	2	49978828	B	H	H	A	H	A	B	B	H	B	H	H	B	H	B	B	H	A	A	A	A	A	NA	A	H	H	A	A	A	H	A	H	A	B	B	H	A	A	H	H	H	H	A	A	B	B	H
CA.10X.chr2_50002353	2	50002353	B	H	H	A	H	A	B	H	B	B	H	H	H	H	B	H	A	A	A	H	A	A	NA	A	H	H	A	A	A	H	NA	H	A	H	B	H	A	NA	H	H	A	H	A	A	B	NA	H
CA.10X.chr2_50050213	2	50050213	B	H	H	A	H	A	NA	H	B	B	H	H	B	H	B	H	H	A	A	H	A	A	B	A	H	H	A	A	A	H	A	H	H	NA	B	H	A	A	H	H	H	H	A	B	B	B	H
CA.10X.chr2_50050216	2	50050216	B	H	H	A	H	A	NA	H	B	B	H	H	B	H	B	H	H	A	A	H	A	A	B	A	H	H	A	A	A	H	A	H	H	H	B	H	A	A	H	H	H	H	A	B	B	B	H
CA.10X.chr2_50055954	2	50055954	B	H	H	A	B	A	B	B	B	B	H	NA	B	H	B	H	H	H	A	H	A	A	B	A	H	A	A	A	A	H	A	H	A	H	B	H	A	A	NA	A	H	H	A	H	B	B	H
CA.10X.chr2_50055989	2	50055989	B	H	H	A	B	A	B	B	B	B	H	NA	B	H	B	H	H	H	A	H	A	A	B	A	H	H	A	A	A	H	A	H	A	H	B	H	A	A	H	A	H	H	A	H	B	B	H
CA.10X.chr2_50056035	2	50056035	B	H	H	A	H	A	NA	B	B	B	H	NA	B	NA	B	H	H	H	A	H	A	A	B	A	H	H	A	A	A	H	A	H	A	H	B	H	A	A	H	A	H	H	A	NA	B	B	H
CA.10X.chr2_50059385	2	50059385	B	H	H	A	H	A	B	B	B	B	H	H	B	H	B	H	H	A	A	H	A	A	B	A	H	A	A	A	A	H	A	H	A	H	B	H	A	H	H	H	H	H	A	H	B	B	NA
CA.10X.chr2_50059398	2	50059398	B	H	H	A	H	A	B	H	B	B	H	H	B	H	B	H	H	A	A	H	A	A	B	A	H	A	A	A	A	H	A	H	A	H	B	H	A	H	H	H	H	H	A	H	B	B	NA
CA.10X.chr2_50101206	2	50101206	NA	B	H	A	B	A	B	H	B	B	H	H	B	NA	B	B	H	A	A	H	A	NA	B	A	B	H	A	A	A	H	H	H	A	B	B	B	A	H	H	NA	H	H	A	H	B	B	H
CA.10X.chr2_50101346	2	50101346	B	NA	B	A	H	NA	NA	B	B	B	H	H	B	NA	B	B	H	NA	A	H	A	A	B	A	H	H	A	A	A	H	A	H	A	NA	B	H	A	A	H	H	H	H	A	H	B	B	H
CA.10X.chr2_50101389	2	50101389	B	NA	B	A	H	NA	NA	B	B	B	H	H	B	NA	B	B	H	NA	A	H	A	A	B	A	H	H	A	A	A	H	A	H	A	NA	B	H	A	A	H	H	H	H	A	H	B	B	H
CA.10X.chr2_50101777	2	50101777	H	H	H	A	H	A	NA	B	B	B	H	H	B	H	B	B	H	H	A	H	A	A	B	A	H	H	A	A	A	H	A	H	H	NA	B	H	A	A	H	H	H	H	A	NA	B	B	H
CA.10X.chr2_50101852	2	50101852	NA	H	H	A	H	A	NA	B	B	B	H	H	B	H	B	B	H	NA	A	H	A	A	B	A	H	H	A	A	A	H	A	H	H	NA	B	H	A	A	H	H	H	H	A	NA	B	B	H
CA.10X.chr2_50119562	2	50119562	H	H	H	A	H	A	B	B	B	B	H	H	B	H	B	H	H	A	A	H	A	A	B	A	H	H	A	A	A	H	A	B	A	H	B	H	A	A	H	H	H	H	A	A	B	B	H
CA.10X.chr2_50127372	2	50127372	B	H	H	A	H	A	B	B	B	B	H	H	B	H	B	H	H	H	A	H	A	A	B	A	H	H	A	A	A	H	NA	H	A	B	B	H	A	A	H	B	H	H	A	NA	B	B	H
CA.10X.chr2_50152135	2	50152135	NA	NA	NA	A	H	A	NA	B	B	B	H	H	B	H	B	H	H	A	A	H	A	A	B	A	H	NA	A	A	A	H	A	H	A	B	B	H	A	A	H	H	H	H	A	H	B	B	H
CA.10X.chr2_50178768	2	50178768	B	H	H	A	H	A	NA	H	B	B	H	H	B	H	B	H	H	A	A	H	A	A	B	A	H	H	A	A	A	H	A	H	A	H	B	H	A	A	H	H	H	H	A	H	B	B	H
CA.10X.chr2_50178802	2	50178802	B	NA	H	A	H	A	NA	H	B	B	H	H	B	H	B	H	H	A	A	H	A	A	B	A	H	H	A	A	A	H	A	H	A	H	B	H	A	A	H	H	H	H	A	NA	B	B	H
CA.10X.chr2_50178887	2	50178887	B	H	H	A	H	A	NA	H	B	B	H	H	B	H	B	H	H	A	A	H	A	A	B	A	H	H	A	A	A	H	A	H	A	H	B	NA	A	A	H	H	H	H	A	NA	B	B	H
CA.10X.chr2_50178934	2	50178934	B	H	H	A	H	A	NA	H	B	B	H	H	B	H	B	H	H	A	A	H	A	A	B	A	H	H	A	A	A	H	A	H	A	H	B	H	A	A	H	H	H	H	A	NA	B	B	H
CA.10X.chr2_50178950	2	50178950	B	H	H	A	H	A	NA	H	B	B	H	H	B	H	B	H	H	A	A	H	A	A	B	A	H	H	A	A	A	H	A	H	A	H	B	H	A	A	H	H	H	H	A	NA	B	B	H
CA.10X.chr2_50237860	2	50237860	B	H	B	A	H	A	B	B	H	B	H	H	B	H	B	H	NA	NA	A	H	A	A	NA	NA	B	B	A	NA	A	H	H	H	H	H	B	H	A	NA	H	H	NA	H	A	NA	B	B	H
CA.10X.chr2_50237862	2	50237862	B	H	B	A	H	A	B	B	H	B	H	H	B	H	B	H	A	NA	A	H	A	A	NA	NA	B	B	A	NA	A	H	NA	H	H	H	B	H	A	NA	H	H	NA	H	A	NA	B	B	H
CA.10X.chr2_50243319	2	50243319	B	H	H	A	H	A	NA	B	B	B	H	H	B	H	B	H	H	A	A	H	A	A	B	A	H	H	A	A	A	H	A	H	A	NA	B	B	A	A	H	B	H	H	A	H	B	B	H
CA.10X.chr2_50243341	2	50243341	B	H	H	A	H	A	NA	B	B	B	H	H	B	H	B	H	H	A	A	H	A	A	B	A	H	H	A	A	A	H	A	H	A	NA	B	B	A	A	H	B	H	H	A	H	B	B	H
CA.10X.chr2_50243573	2	50243573	B	H	H	A	H	A	NA	B	B	B	H	H	B	H	B	H	H	A	A	H	A	A	B	A	H	H	A	A	A	H	A	H	A	NA	B	B	A	A	H	B	H	H	A	H	B	B	H
CA.10X.chr2_50243577	2	50243577	B	H	H	A	H	A	NA	B	B	B	H	H	B	H	B	H	H	A	A	H	A	A	B	A	H	A	A	A	A	H	A	H	A	NA	B	B	A	A	H	B	H	H	A	H	B	B	H
CA.10X.chr2_50248867	2	50248867	B	H	H	A	H	A	B	H	NA	B	H	H	B	H	B	NA	H	A	A	A	A	A	B	A	H	A	A	A	A	H	A	H	A	A	B	H	A	A	H	H	H	H	A	A	B	B	H
CA.10X.chr2_50248869	2	50248869	B	H	H	A	H	A	B	H	H	B	H	H	B	H	B	NA	H	A	A	A	A	A	B	A	H	A	A	A	A	H	A	H	A	A	B	H	A	A	H	H	H	H	A	A	B	B	H
CA.10X.chr2_50300087	2	50300087	B	H	H	A	H	A	B	B	H	B	H	H	B	H	B	H	H	NA	A	H	A	A	B	A	H	A	A	A	A	H	A	H	A	A	B	H	A	A	H	H	H	H	A	A	B	B	H
CA.10X.chr2_50342175	2	50342175	B	NA	H	A	H	A	NA	NA	B	B	H	H	H	NA	B	H	H	A	A	H	A	A	B	A	H	H	A	A	A	H	NA	H	A	NA	B	H	A	A	H	H	H	H	A	A	B	B	H
CA.10X.chr2_50447334	2	50447334	B	H	H	H	H	A	B	B	NA	B	H	H	B	H	B	H	H	A	A	H	A	A	B	A	H	H	A	A	A	H	A	H	A	NA	B	H	A	H	H	H	H	H	A	H	B	B	H
CA.10X.chr2_50447409	2	50447409	B	H	H	A	H	A	B	B	NA	B	H	H	B	H	B	H	H	A	A	H	A	A	B	A	H	H	A	A	A	H	A	H	A	NA	B	H	A	H	H	NA	H	H	A	H	B	B	H
CA.10X.chr2_50462153	2	50462153	B	NA	NA	A	H	A	B	B	B	B	H	H	B	H	NA	B	H	A	A	H	A	A	H	A	H	H	A	A	A	H	A	H	A	H	B	H	A	H	H	H	H	H	A	A	B	B	H
CA.10X.chr2_50605798	2	50605798	B	NA	H	A	H	A	NA	H	NA	B	H	H	H	H	B	H	H	A	A	H	A	A	B	A	H	H	A	A	A	H	A	NA	A	A	B	H	A	A	H	H	H	H	A	H	B	B	A
CA.10X.chr2_50605922	2	50605922	B	B	H	A	H	A	NA	B	B	B	H	H	NA	H	B	H	H	A	A	H	A	A	B	NA	H	H	A	A	A	H	A	H	A	H	B	H	A	A	H	H	H	H	A	H	B	B	A
CA.10X.chr2_50618512	2	50618512	B	H	H	A	H	A	B	B	B	B	H	NA	B	H	B	H	H	A	A	H	NA	A	B	NA	NA	H	A	A	A	H	A	H	A	A	B	H	A	A	A	NA	NA	H	A	H	B	B	H
CA.10X.chr2_50618516	2	50618516	B	H	H	A	H	A	B	B	B	B	H	H	B	H	B	H	H	A	A	H	NA	A	B	NA	NA	H	A	A	A	H	A	H	A	A	B	H	A	A	A	NA	NA	H	A	H	B	B	H
CA.10X.chr2_50624534	2	50624534	H	H	B	A	H	A	B	B	B	B	H	H	B	H	B	H	H	NA	A	H	A	A	B	A	H	NA	A	A	A	A	A	H	A	H	B	H	A	NA	H	H	H	H	A	NA	B	B	H
CA.10X.chr2_50682533	2	50682533	B	H	H	A	H	A	B	B	B	B	H	H	B	H	B	H	H	A	A	H	A	A	B	A	B	NA	A	NA	A	H	A	H	H	H	B	H	A	NA	H	B	H	H	A	NA	B	B	A
CA.10X.chr2_50767846	2	50767846	H	H	H	A	H	A	B	H	B	H	H	H	B	H	NA	NA	H	A	A	H	A	A	NA	A	H	H	A	A	A	H	A	H	A	NA	B	H	A	A	H	H	H	H	A	A	B	B	H
CA.10X.chr2_50806315	2	50806315	B	H	H	A	H	A	B	B	B	B	H	H	H	H	B	H	H	A	A	H	A	A	B	A	H	H	A	A	A	H	A	H	A	H	B	H	A	A	H	H	H	H	A	A	B	B	H
CA.10X.chr2_50806322	2	50806322	B	H	H	A	H	A	B	B	B	B	H	H	H	H	B	H	H	A	A	H	A	A	B	A	H	H	A	A	A	H	A	H	A	NA	B	H	A	H	H	H	H	H	A	A	B	B	H
CA.10X.chr2_50943634	2	50943634	B	B	H	A	H	A	B	H	B	B	H	H	H	H	B	H	H	A	A	H	A	A	B	A	H	H	A	A	A	H	A	H	A	B	B	H	A	A	H	H	H	H	A	A	B	B	H
CA.10X.chr2_50961662	2	50961662	NA	H	H	A	H	A	B	NA	B	B	NA	H	B	H	B	H	A	A	A	H	A	A	B	A	H	NA	A	A	A	H	A	H	A	H	B	NA	A	A	H	H	H	H	A	NA	B	B	H
CA.10X.chr2_51181231	2	51181231	NA	H	H	A	H	A	B	B	B	B	H	H	B	H	B	H	H	A	A	H	A	A	NA	A	H	A	A	A	A	H	A	H	A	B	B	H	A	A	B	B	NA	H	A	NA	B	B	H
CA.10X.chr2_51286702	2	51286702	NA	H	H	A	H	A	NA	H	B	B	H	H	B	H	B	H	H	A	A	H	A	A	B	NA	H	H	A	NA	A	H	A	H	A	H	B	H	A	A	H	H	B	H	A	A	B	NA	H
CA.10X.chr2_51293038	2	51293038	B	H	H	A	H	A	B	B	B	B	H	H	B	H	B	H	H	A	A	H	A	A	B	NA	H	H	A	A	A	H	A	H	A	H	B	H	A	A	H	H	H	H	A	H	B	B	H
CA.10X.chr2_51308656	2	51308656	B	H	H	A	H	A	NA	H	B	B	H	H	B	H	B	H	H	A	A	H	A	A	B	A	H	H	A	A	A	H	A	NA	A	H	B	H	A	A	H	H	H	H	A	H	B	B	H
CA.10X.chr2_51308787	2	51308787	B	H	H	A	H	A	NA	NA	B	B	H	H	B	H	B	H	H	A	A	H	A	A	B	A	H	H	A	A	A	H	A	NA	A	B	B	H	A	A	H	H	H	H	A	NA	B	B	H
CA.10X.chr2_51308883	2	51308883	B	H	H	A	H	A	NA	NA	B	B	H	H	B	H	B	H	H	A	A	H	A	A	B	A	H	H	A	A	A	H	A	H	A	H	B	H	A	A	H	H	H	H	A	H	B	B	H
[truncated: 18,468 more rows]
[truncated: 60 more columns]
