# Supplementary material for: Genetics of destemming in pepper: A step towards mechanical harvesting
Source: Front Genet. 2023 Mar 17;14:1114832. doi: 10.3389/fgene.2023.1114832 (PMC10064014; doi:10.3389/fgene.2023.1114832)
Supplement: Supplementary file 7 [file DataSheet8.csv]

#Supplemental Data Sheet 8. SNP file in hapmap format used for genome-wide association study (GWAS) with 2015 phenotypic data.
rs#	alleles	chrom	pos	strand	assembly#	center	protLSID	assayLSID	panelLSID	QCcode	GUC14_1	GUC14_10	GUC14_100	GUC14_101	GUC14_102	GUC14_103	GUC14_105	GUC14_106	GUC14_107	GUC14_108	GUC14_109	GUC14_11	GUC14_110	GUC14_111	GUC14_112	GUC14_12	GUC14_13	GUC14_14	GUC14_15	GUC14_16	GUC14_17	GUC14_18	GUC14_19	GUC14_2	GUC14_20	GUC14_21	GUC14_22	GUC14_23	GUC14_24	GUC14_25	GUC14_26	GUC14_27	GUC14_28	GUC14_29	GUC14_3	GUC14_30	GUC14_31	GUC14_32	GUC14_33
CA10X.chr1_497803	T/G	1	497803	+	NA	NA	NA	NA	NA	NA	N	K	G	K	N	N	T	N	T	K	K	K	K	K	N	T	T	K	K	K	T	N	K	N	G	N	G	T	K	K	G	G	N	G	N	T	T	K	K
CA10X.chr1_497917	T/A/C	1	497917	+	NA	NA	NA	NA	NA	NA	N	T	T	T	N	T	T	N	T	T	T	T	T	T	T	T	T	T	T	T	T	T	T	Y	T	T	T	T	T	T	T	T	T	T	N	T	T	T	T
CA10X.chr1_498034	T/C	1	498034	+	NA	NA	NA	NA	NA	NA	N	T	T	T	N	T	T	N	T	T	T	T	T	T	T	T	T	T	T	T	T	T	T	N	T	N	T	T	T	T	T	T	T	T	N	T	T	T	T
CA10X.chr1_671957	C/A	1	671957	+	NA	NA	NA	NA	NA	NA	C	C	C	C	C	C	C	C	C	C	C	C	N	C	C	C	C	C	C	C	C	C	C	C	C	C	C	C	C	C	C	C	C	C	C	C	C	C	C
CA10X.chr1_1236389	G/T	1	1236389	+	NA	NA	NA	NA	NA	NA	N	K	N	K	K	K	G	K	K	K	K	K	K	K	T	G	K	K	K	K	G	K	K	N	T	T	N	G	K	K	T	T	T	N	N	G	G	K	K
CA10X.chr1_1833590	C/G	1	1833590	+	NA	NA	NA	NA	NA	NA	C	S	G	S	S	S	C	N	S	S	S	S	S	S	G	C	S	S	N	S	C	S	S	S	G	G	G	C	S	C	G	G	G	G	S	S	C	S	S
CA10X.chr1_2103192	T/C/G	1	2103192	+	NA	NA	NA	NA	NA	NA	T	T	T	T	T	T	T	T	T	T	T	T	T	T	T	T	T	T	T	T	T	T	T	N	N	T	T	T	K	Y	T	T	T	T	N	T	T	T	N
CA10X.chr1_2103221	A/G	1	2103221	+	NA	NA	NA	NA	NA	NA	A	A	A	A	A	A	A	A	A	A	A	A	A	A	A	A	A	A	A	A	A	A	A	N	N	A	A	A	A	A	A	A	A	A	N	A	A	A	N
CA10X.chr1_2103302	G/A	1	2103302	+	NA	NA	NA	NA	NA	NA	G	G	G	G	G	G	G	G	G	G	G	G	G	G	G	G	G	G	G	G	G	G	G	N	N	G	G	G	G	G	G	G	G	G	N	G	G	G	R
CA10X.chr1_2252831	C/A	1	2252831	+	NA	NA	NA	NA	NA	NA	A	N	M	M	M	M	M	M	M	M	M	M	M	M	C	A	M	M	M	M	A	N	M	M	C	C	C	A	M	M	C	C	C	C	M	M	A	M	M
CA10X.chr1_2259638	G/C	1	2259638	+	NA	NA	NA	NA	NA	NA	N	N	C	S	S	S	G	S	S	S	S	G	S	S	C	G	N	S	S	S	G	S	S	C	C	C	N	G	N	S	N	S	C	C	S	S	G	S	S
CA10X.chr1_2468165	A/C	1	2468165	+	NA	NA	NA	NA	NA	NA	N	M	C	C	M	M	A	M	M	M	M	C	M	M	C	A	C	M	M	M	A	M	M	M	C	N	M	A	N	A	C	M	M	C	M	M	A	M	M
CA10X.chr1_2468205	T/C	1	2468205	+	NA	NA	NA	NA	NA	NA	N	Y	C	C	Y	Y	T	Y	Y	Y	Y	C	Y	Y	C	T	C	Y	Y	Y	T	Y	Y	Y	C	N	Y	T	T	T	C	N	Y	C	Y	Y	T	Y	Y
CA10X.chr1_3122054	G/A	1	3122054	+	NA	NA	NA	NA	NA	NA	G	G	G	G	G	G	G	G	G	G	G	G	G	G	G	N	G	G	G	G	G	G	G	N	G	G	G	G	G	G	G	G	G	G	G	G	G	G	G
CA10X.chr1_3122076	T/C	1	3122076	+	NA	NA	NA	NA	NA	NA	T	T	T	T	T	T	T	T	T	T	T	T	T	T	T	N	T	T	T	T	T	T	T	N	T	T	T	T	T	T	T	T	T	T	T	T	T	T	T
CA10X.chr1_3122155	A/G	1	3122155	+	NA	NA	NA	NA	NA	NA	A	A	A	A	A	A	A	A	A	A	A	A	A	A	A	N	A	A	A	A	A	A	A	N	A	A	A	A	A	A	A	A	A	A	A	A	A	A	A
CA10X.chr1_3122181	A/G	1	3122181	+	NA	NA	NA	NA	NA	NA	A	A	A	A	A	A	A	A	A	A	A	A	A	A	A	N	A	A	A	A	A	A	A	N	A	A	A	A	A	A	A	A	A	A	A	A	A	A	A
CA10X.chr1_3122236	T/C	1	3122236	+	NA	NA	NA	NA	NA	NA	T	T	T	T	T	T	T	T	T	T	T	T	T	T	T	N	T	T	T	T	T	T	T	N	T	T	T	T	T	T	T	T	T	T	T	T	T	T	T
CA10X.chr1_3223390	G/C	1	3223390	+	NA	NA	NA	NA	NA	NA	G	G	G	G	G	G	G	G	G	G	G	G	G	G	G	G	G	G	G	N	G	G	G	N	G	G	G	G	G	G	G	G	G	G	N	G	G	G	S
CA10X.chr1_3223454	T/C	1	3223454	+	NA	NA	NA	NA	NA	NA	T	T	T	T	T	T	T	T	T	T	T	T	T	T	T	T	T	T	T	T	T	T	T	N	T	T	T	T	T	T	T	T	T	T	N	T	T	T	Y
CA10X.chr1_3699623	G/A	1	3699623	+	NA	NA	NA	NA	NA	NA	N	G	G	G	G	G	G	G	G	G	G	G	G	G	G	G	G	G	G	G	G	G	G	G	G	G	N	G	G	G	G	G	G	G	G	G	G	G	G
CA10X.chr1_5334037	A/C	1	5334037	+	NA	NA	NA	NA	NA	NA	A	M	C	C	M	N	A	M	M	M	M	M	M	M	C	N	A	M	M	M	A	M	M	M	C	N	M	A	A	A	C	C	C	C	M	M	A	M	A
CA10X.chr1_5986840	T/C	1	5986840	+	NA	NA	NA	NA	NA	NA	T	T	T	T	T	Y	T	N	T	T	T	T	T	T	T	T	T	T	T	T	T	T	T	T	T	T	T	T	T	T	T	T	T	T	T	T	T	T	N
CA10X.chr1_5986882	T/C	1	5986882	+	NA	NA	NA	NA	NA	NA	T	T	T	T	T	Y	T	N	T	T	T	T	T	T	T	T	T	T	T	T	T	T	T	T	T	T	T	T	T	T	T	T	T	T	T	T	T	T	N
CA10X.chr1_6218626	C/T	1	6218626	+	NA	NA	NA	NA	NA	NA	C	Y	N	Y	T	Y	C	N	Y	Y	Y	Y	Y	Y	N	Y	C	Y	N	T	C	Y	Y	Y	T	T	C	C	C	C	T	T	Y	T	N	Y	C	Y	Y
CA10X.chr1_6224369	T/C	1	6224369	+	NA	NA	NA	NA	NA	NA	T	Y	Y	C	Y	C	T	Y	Y	Y	Y	Y	Y	Y	C	Y	T	Y	Y	C	T	Y	Y	Y	C	C	Y	N	T	T	C	C	C	C	N	Y	T	Y	Y
CA10X.chr1_6362170	G/C	1	6362170	+	NA	NA	NA	NA	NA	NA	G	S	C	C	S	S	G	S	S	S	S	S	S	S	C	N	G	S	G	C	S	S	S	N	C	C	S	G	G	G	C	C	C	C	N	S	G	S	S
CA10X.chr1_6362172	T/A	1	6362172	+	NA	NA	NA	NA	NA	NA	T	W	A	A	W	N	T	W	W	W	W	W	W	W	A	N	T	W	T	A	W	W	W	N	A	A	W	T	T	T	A	A	A	A	N	W	T	W	W
CA10X.chr1_6811334	T/C	1	6811334	+	NA	NA	NA	NA	NA	NA	N	Y	Y	C	N	C	T	N	T	Y	C	Y	Y	Y	C	N	T	Y	Y	C	T	Y	Y	T	C	C	Y	Y	T	Y	C	C	Y	C	C	Y	T	Y	Y
CA10X.chr1_6811416	A/T	1	6811416	+	NA	NA	NA	NA	NA	NA	N	W	W	T	T	T	A	N	A	W	T	W	W	W	T	W	A	W	W	T	A	W	W	A	T	T	W	W	A	W	T	T	W	T	T	W	A	W	W
CA10X.chr1_6811494	T/C	1	6811494	+	NA	NA	NA	NA	NA	NA	N	Y	N	C	N	C	T	N	T	Y	C	Y	Y	Y	C	N	T	Y	Y	C	T	Y	Y	T	C	C	Y	Y	T	Y	C	C	Y	C	C	Y	T	Y	Y
CA10X.chr1_6811685	A/G	1	6811685	+	NA	NA	NA	NA	NA	NA	A	R	N	R	R	G	A	N	R	G	G	R	R	R	G	N	A	R	A	G	A	R	R	N	G	N	R	A	N	R	G	G	R	G	G	R	A	R	R
CA10X.chr1_6903082	A/C	1	6903082	+	NA	NA	NA	NA	NA	NA	N	A	N	A	A	A	A	N	N	A	A	A	A	A	N	N	A	A	A	A	A	A	A	N	A	A	A	A	A	A	A	A	A	A	A	A	A	A	M
CA10X.chr1_7283347	A/G	1	7283347	+	NA	NA	NA	NA	NA	NA	N	G	R	G	R	N	A	A	R	R	G	R	R	R	G	N	A	R	A	G	A	R	R	N	G	G	A	A	A	R	G	G	R	G	N	N	A	N	R
CA10X.chr1_7317864	C/G	1	7317864	+	NA	NA	NA	NA	NA	NA	C	C	C	C	N	C	C	N	C	C	C	C	C	C	N	C	C	C	C	C	C	C	C	C	C	C	C	C	C	C	C	C	C	C	C	C	C	C	C
CA10X.chr1_7317994	C/T	1	7317994	+	NA	NA	NA	NA	NA	NA	C	C	C	C	N	N	C	N	C	C	C	C	C	C	N	C	C	C	C	C	C	C	C	C	C	C	C	C	C	C	C	C	C	C	N	C	C	C	C
CA10X.chr1_8215788	T/A	1	8215788	+	NA	NA	NA	NA	NA	NA	T	T	T	T	T	N	T	T	W	T	T	T	T	T	T	T	T	T	T	T	T	T	T	N	N	T	N	T	T	T	T	T	T	T	T	T	T	T	T
CA10X.chr1_8490508	T/A	1	8490508	+	NA	NA	NA	NA	NA	NA	T	T	T	T	T	T	T	N	W	T	T	T	T	T	T	T	T	T	T	T	T	T	T	T	T	T	T	T	T	T	T	T	T	T	T	T	T	T	T
CA10X.chr1_8578209	A/T	1	8578209	+	NA	NA	NA	NA	NA	NA	A	A	A	A	A	A	A	A	A	A	A	A	A	A	A	A	A	A	A	A	A	A	A	A	A	A	A	A	A	A	A	A	A	A	A	A	A	A	A
CA10X.chr1_8685417	T/A	1	8685417	+	NA	NA	NA	NA	NA	NA	N	W	A	A	W	A	T	N	W	A	A	W	W	W	A	W	T	W	T	N	T	T	W	N	A	A	N	T	T	W	A	A	W	A	A	W	T	W	W
CA10X.chr1_8711314	C/A	1	8711314	+	NA	NA	NA	NA	NA	NA	C	M	A	A	M	A	C	C	M	M	A	M	M	M	A	M	C	M	C	A	C	M	M	N	N	A	C	C	C	M	A	M	M	A	A	M	C	M	M
CA10X.chr1_9349439	T/A	1	9349439	+	NA	NA	NA	NA	NA	NA	T	W	A	A	W	W	T	N	W	W	N	T	W	W	W	W	T	W	T	A	T	T	W	W	A	A	T	T	T	W	A	W	T	A	N	W	T	W	T
CA10X.chr1_9415393	A/G	1	9415393	+	NA	NA	NA	NA	NA	NA	A	A	A	A	A	A	A	A	A	A	A	A	A	A	A	A	A	A	A	A	A	A	A	A	A	A	A	A	A	A	A	A	A	A	A	A	A	A	A
CA10X.chr1_9628960	A/G	1	9628960	+	NA	NA	NA	NA	NA	NA	A	A	A	A	A	A	A	A	A	A	A	A	A	A	A	A	A	A	A	A	A	A	A	A	A	A	A	A	A	A	A	A	A	A	N	A	A	A	A
CA10X.chr1_9628966	C/T	1	9628966	+	NA	NA	NA	NA	NA	NA	C	C	C	C	C	C	C	C	C	C	C	C	C	C	C	C	C	C	C	C	C	C	C	C	C	C	C	C	C	C	C	C	C	C	N	C	C	C	C
CA10X.chr1_9629062	T/C	1	9629062	+	NA	NA	NA	NA	NA	NA	T	T	T	T	T	T	T	T	T	T	T	T	T	T	T	T	T	T	N	T	T	T	T	N	N	T	N	T	T	T	T	T	N	T	T	T	T	T	T
CA10X.chr1_9629227	G/A	1	9629227	+	NA	NA	NA	NA	NA	NA	G	G	G	G	G	G	G	G	G	G	G	G	G	G	G	G	G	G	N	G	G	G	G	G	N	G	N	G	G	G	G	G	N	G	G	G	G	G	G
CA10X.chr1_9629261	C/T	1	9629261	+	NA	NA	NA	NA	NA	NA	C	C	C	C	C	C	C	C	C	C	C	C	C	C	C	C	C	C	N	C	C	C	C	C	N	C	N	C	C	C	C	C	N	C	C	C	C	C	C
CA10X.chr1_9683962	C/A	1	9683962	+	NA	NA	NA	NA	NA	NA	A	M	M	M	M	C	A	M	M	M	C	C	M	M	C	C	A	A	M	C	A	A	M	N	C	C	M	A	A	M	C	C	N	C	C	M	A	M	A
CA10X.chr1_9727476	C/A	1	9727476	+	NA	NA	NA	NA	NA	NA	N	C	C	C	C	C	C	C	M	C	C	C	C	C	C	C	C	C	C	C	C	C	C	C	C	C	C	C	C	C	C	C	C	C	N	C	C	C	C
CA10X.chr1_9727548	A/T	1	9727548	+	NA	NA	NA	NA	NA	NA	N	N	T	T	W	W	A	W	W	W	T	W	W	W	T	W	A	W	N	T	A	A	W	W	T	T	N	A	A	W	T	T	W	T	N	W	A	W	W
CA10X.chr1_9727571	T/C	1	9727571	+	NA	NA	NA	NA	NA	NA	N	T	T	T	T	T	T	T	Y	T	T	T	T	T	T	T	T	T	T	T	T	T	T	T	T	T	T	T	T	T	T	T	T	T	N	T	T	T	T
CA10X.chr1_9782088	G/A	1	9782088	+	NA	NA	NA	NA	NA	NA	G	G	G	G	G	G	G	G	G	G	G	G	G	G	G	G	G	G	G	G	G	G	G	N	G	G	G	G	G	G	G	G	N	G	G	G	G	G	G
CA10X.chr1_9782104	C/T	1	9782104	+	NA	NA	NA	NA	NA	NA	C	C	C	C	C	C	C	C	C	C	C	C	C	C	C	C	C	C	C	C	C	C	C	N	C	C	C	C	C	C	C	C	N	C	C	C	C	C	C
CA10X.chr1_9782301	C/T	1	9782301	+	NA	NA	NA	NA	NA	NA	N	C	C	C	C	C	C	C	C	C	C	C	C	C	C	C	C	C	C	C	C	C	C	N	C	C	C	C	C	C	C	C	C	C	N	C	C	C	N
CA10X.chr1_9782322	G/A	1	9782322	+	NA	NA	NA	NA	NA	NA	N	G	G	G	G	G	G	G	G	G	G	G	G	G	G	G	G	G	G	G	G	G	G	N	G	G	G	G	G	G	G	G	G	G	N	G	G	G	N
CA10X.chr1_9782355	T/C	1	9782355	+	NA	NA	NA	NA	NA	NA	N	T	T	T	T	T	T	T	T	T	T	T	T	T	T	T	T	T	T	T	T	T	T	N	T	T	T	T	T	T	T	T	T	T	N	T	T	T	N
CA10X.chr1_9790233	T/C	1	9790233	+	NA	NA	NA	NA	NA	NA	T	T	T	T	T	T	T	N	N	T	T	T	T	T	T	T	T	T	T	T	T	T	T	T	T	T	T	T	T	T	T	T	T	T	T	T	T	T	T
CA10X.chr1_9790252	C/A/G	1	9790252	+	NA	NA	NA	NA	NA	NA	C	C	C	C	C	C	C	N	N	C	C	C	C	C	C	C	C	C	C	C	C	C	C	C	C	C	C	C	C	C	C	C	C	C	C	C	C	C	C
CA10X.chr1_9790324	G/A	1	9790324	+	NA	NA	NA	NA	NA	NA	G	G	G	G	G	G	G	N	N	G	G	G	G	G	N	G	G	G	G	G	G	G	G	G	G	G	G	G	G	G	G	G	G	G	G	G	G	G	G
CA10X.chr1_9836154	T/C	1	9836154	+	NA	NA	NA	NA	NA	NA	N	T	T	T	T	T	T	T	T	T	T	T	T	T	T	T	T	T	T	T	T	T	T	T	N	T	T	T	T	T	T	T	T	T	T	T	T	T	T
CA10X.chr1_9836188	G/A	1	9836188	+	NA	NA	NA	NA	NA	NA	N	G	G	G	G	G	G	G	G	G	G	G	G	G	G	G	G	G	G	G	G	G	G	G	N	G	G	G	G	G	G	G	G	G	G	G	G	G	G
CA10X.chr1_9843007	C/T	1	9843007	+	NA	NA	NA	NA	NA	NA	C	N	C	C	C	C	C	C	C	C	C	C	C	C	C	C	C	C	N	C	C	C	C	N	N	C	N	C	C	C	C	C	N	C	N	C	C	C	N
CA10X.chr1_9853309	T/C	1	9853309	+	NA	NA	NA	NA	NA	NA	T	T	T	T	T	T	T	T	T	T	T	T	T	T	T	T	T	T	T	T	T	T	T	T	T	T	T	T	T	T	T	T	T	T	N	T	T	T	T
CA10X.chr1_9853456	C/G	1	9853456	+	NA	NA	NA	NA	NA	NA	C	C	C	C	C	C	C	C	C	C	C	C	C	C	C	C	C	C	C	C	C	C	C	C	C	C	C	C	C	C	C	C	C	C	N	C	C	C	C
CA10X.chr1_9853482	T/C	1	9853482	+	NA	NA	NA	NA	NA	NA	T	T	T	T	T	T	T	T	T	T	T	T	T	T	T	T	T	T	T	T	T	T	T	T	T	T	T	T	T	T	T	T	T	T	N	T	T	T	T
CA10X.chr1_9866718	G/A	1	9866718	+	NA	NA	NA	NA	NA	NA	G	G	G	G	G	G	G	N	G	G	G	G	G	G	G	G	G	G	G	G	G	G	G	G	G	G	G	G	G	G	G	G	G	G	G	G	G	G	G
CA10X.chr1_9947537	A/G	1	9947537	+	NA	NA	NA	NA	NA	NA	A	A	A	A	A	A	A	A	A	A	A	A	A	A	A	A	A	A	A	A	A	A	A	A	A	A	A	A	A	A	A	A	A	A	A	A	A	A	A
CA10X.chr1_9949308	C/T	1	9949308	+	NA	NA	NA	NA	NA	NA	C	C	C	C	C	C	C	C	C	C	C	N	C	C	C	C	N	C	C	C	C	C	C	C	C	C	C	C	N	C	C	C	C	C	N	C	C	C	C
CA10X.chr1_10013846	C/A	1	10013846	+	NA	NA	NA	NA	NA	NA	C	C	C	C	C	C	C	C	C	C	C	C	C	C	C	C	C	C	C	C	C	C	C	C	C	C	C	C	C	C	C	C	C	C	C	C	C	C	C
CA10X.chr1_10172344	C/T	1	10172344	+	NA	NA	NA	NA	NA	NA	C	C	C	C	C	C	C	C	C	C	C	C	C	C	C	C	C	C	C	C	C	C	C	C	C	C	C	C	C	C	C	C	C	C	C	C	C	C	C
CA10X.chr1_10172369	T/G	1	10172369	+	NA	NA	NA	NA	NA	NA	T	T	T	T	T	T	T	T	T	T	T	T	T	T	T	N	T	T	T	T	T	T	T	N	T	T	N	T	T	T	T	T	T	N	T	T	T	T	T
CA10X.chr1_10172414	A/G	1	10172414	+	NA	NA	NA	NA	NA	NA	A	A	A	A	A	A	A	A	A	A	A	A	A	A	A	N	A	A	A	A	A	A	A	N	A	A	N	A	A	A	A	A	A	N	A	A	A	A	A
CA10X.chr1_10172417	T/C	1	10172417	+	NA	NA	NA	NA	NA	NA	T	T	T	T	T	T	T	T	T	T	T	T	T	T	T	N	T	T	T	T	T	T	T	N	T	T	N	T	T	T	T	T	T	N	T	T	T	T	T
CA10X.chr1_10172433	T/C	1	10172433	+	NA	NA	NA	NA	NA	NA	T	T	T	T	T	T	T	T	T	T	T	T	T	T	T	N	T	T	T	T	T	T	T	N	T	T	N	T	T	T	T	T	T	N	T	T	T	T	T
CA10X.chr1_10217955	G/C	1	10217955	+	NA	NA	NA	NA	NA	NA	N	G	G	G	G	G	G	G	S	G	G	G	G	G	G	N	G	G	G	G	G	G	G	N	N	G	G	G	N	G	G	G	G	G	N	G	N	G	G
CA10X.chr1_10217975	G/A	1	10217975	+	NA	NA	NA	NA	NA	NA	N	G	G	G	G	G	G	G	R	G	G	G	G	G	G	N	G	G	G	G	G	G	G	N	G	G	G	G	N	G	G	G	G	G	N	G	N	G	G
CA10X.chr1_10221013	C/T	1	10221013	+	NA	NA	NA	NA	NA	NA	C	C	C	C	C	C	C	C	C	C	C	C	C	C	C	C	C	C	C	C	C	C	C	C	C	N	C	C	C	C	C	C	C	C	N	C	C	C	C
CA10X.chr1_10221014	T/C	1	10221014	+	NA	NA	NA	NA	NA	NA	T	T	T	T	T	T	T	T	T	T	T	T	T	T	T	T	T	T	T	T	T	T	T	T	T	N	T	T	T	T	T	T	T	T	N	T	T	T	T
CA10X.chr1_10221067	G/A/T	1	10221067	+	NA	NA	NA	NA	NA	NA	G	G	G	G	G	G	G	G	G	G	G	G	G	G	G	G	G	G	G	G	G	G	G	G	G	N	G	G	G	G	G	G	G	G	N	G	G	G	G
CA10X.chr1_10221082	G/A	1	10221082	+	NA	NA	NA	NA	NA	NA	G	G	G	G	G	G	G	G	G	G	G	G	G	G	G	G	G	G	G	G	G	G	G	G	G	N	G	G	G	G	G	G	G	G	N	G	G	G	G
CA10X.chr1_10221192	G/A	1	10221192	+	NA	NA	NA	NA	NA	NA	G	G	G	G	G	G	G	G	G	G	G	G	G	G	G	G	G	G	G	G	G	G	G	G	G	N	G	G	G	G	G	G	G	G	N	G	G	G	G
CA10X.chr1_10221204	A/C	1	10221204	+	NA	NA	NA	NA	NA	NA	A	A	A	A	A	A	A	A	A	A	A	A	A	A	A	A	A	A	A	A	A	A	A	A	A	N	A	A	A	A	A	A	A	A	N	A	A	A	A
CA10X.chr1_10590585	C/T	1	10590585	+	NA	NA	NA	NA	NA	NA	C	C	C	C	C	C	C	C	C	C	C	C	C	N	C	C	C	C	C	C	N	C	C	N	C	C	C	C	C	C	C	C	C	C	N	C	C	C	N
CA10X.chr1_10590596	C/A	1	10590596	+	NA	NA	NA	NA	NA	NA	C	C	C	C	C	C	C	C	C	C	C	C	C	N	C	C	C	C	C	C	N	C	C	N	C	C	C	C	C	C	C	C	C	C	N	C	C	C	N
CA10X.chr1_10606566	T/A	1	10606566	+	NA	NA	NA	NA	NA	NA	T	T	T	T	T	T	T	N	W	T	T	T	T	T	T	T	T	T	T	T	T	T	T	N	T	T	T	T	T	T	T	T	T	N	N	T	T	T	T
CA10X.chr1_10606571	G/A	1	10606571	+	NA	NA	NA	NA	NA	NA	G	G	G	G	G	G	G	N	R	G	G	G	G	G	G	G	G	G	G	G	G	G	G	N	G	G	G	G	G	G	G	G	N	N	N	G	G	G	G
CA10X.chr1_10606633	C/T	1	10606633	+	NA	NA	NA	NA	NA	NA	C	C	C	C	C	C	C	N	Y	C	C	C	C	C	C	C	C	C	C	C	C	C	C	N	C	C	C	C	C	C	C	C	C	N	N	C	C	C	C
CA10X.chr1_10671652	C/T	1	10671652	+	NA	NA	NA	NA	NA	NA	C	N	N	N	N	T	C	N	Y	Y	T	Y	Y	Y	Y	Y	C	Y	C	T	C	C	Y	N	T	T	C	C	C	Y	T	N	Y	T	N	Y	C	C	Y
CA10X.chr1_10671791	T/C	1	10671791	+	NA	NA	NA	NA	NA	NA	T	Y	N	N	Y	C	N	N	Y	Y	C	Y	Y	Y	Y	Y	T	Y	T	C	T	T	Y	T	C	C	T	T	T	Y	C	Y	Y	C	N	Y	T	T	Y
CA10X.chr1_10671822	T/G	1	10671822	+	NA	NA	NA	NA	NA	NA	T	K	N	N	K	G	N	N	K	K	G	K	K	K	K	K	T	K	T	G	T	T	K	N	G	G	N	T	T	K	G	K	K	G	N	K	T	T	K
CA10X.chr1_10671835	C/T	1	10671835	+	NA	NA	NA	NA	NA	NA	C	Y	N	N	Y	T	N	N	Y	Y	T	Y	Y	Y	Y	Y	C	Y	C	T	C	C	Y	N	T	T	N	C	C	Y	T	Y	Y	T	N	Y	C	C	Y
CA10X.chr1_11096846	G/C/A	1	11096846	+	NA	NA	NA	NA	NA	NA	G	G	G	G	G	G	G	G	G	G	G	N	G	S	S	G	G	G	G	G	S	G	G	G	G	N	G	G	G	G	G	G	G	G	G	G	G	G	G
CA10X.chr1_11106151	T/C	1	11106151	+	NA	NA	NA	NA	NA	NA	T	T	T	T	T	T	T	N	T	T	T	T	T	N	T	T	T	T	T	T	T	T	T	T	T	T	T	T	T	T	T	T	T	T	Y	T	T	T	Y
CA10X.chr1_11106462	G/T	1	11106462	+	NA	NA	NA	NA	NA	NA	N	G	G	G	G	G	G	N	G	G	G	G	G	K	G	G	G	G	G	G	G	G	G	G	G	G	G	G	G	G	G	G	G	G	G	G	G	G	K
CA10X.chr1_11553333	C/A	1	11553333	+	NA	NA	NA	NA	NA	NA	C	M	N	A	N	A	C	N	M	M	A	M	M	M	A	M	C	M	N	A	C	C	M	C	A	M	C	C	C	M	A	A	M	A	A	M	M	C	M
CA10X.chr1_11703345	A/G	1	11703345	+	NA	NA	NA	NA	NA	NA	N	A	A	A	A	A	A	N	A	A	A	A	A	A	A	N	A	A	A	A	A	A	A	A	A	N	A	A	N	A	A	A	A	A	N	A	A	A	A
CA10X.chr1_12131054	T/A	1	12131054	+	NA	NA	NA	NA	NA	NA	T	W	N	W	W	A	T	N	W	W	A	W	W	W	A	A	T	W	T	A	T	T	W	T	A	W	N	T	T	W	A	N	W	A	A	W	W	T	W
CA10X.chr1_12131160	G/A	1	12131160	+	NA	NA	NA	NA	NA	NA	G	R	N	R	R	A	G	N	R	R	A	R	R	R	A	R	G	R	G	A	G	G	R	G	A	R	R	G	G	R	A	A	R	A	A	R	R	G	R
CA10X.chr1_12131189	T/C	1	12131189	+	NA	NA	NA	NA	NA	NA	T	Y	N	Y	Y	C	T	N	Y	Y	C	Y	Y	Y	C	Y	T	Y	T	C	T	T	Y	T	C	Y	Y	T	T	Y	C	C	Y	C	C	Y	Y	T	Y
CA10X.chr1_12391294	G/A	1	12391294	+	NA	NA	NA	NA	NA	NA	G	R	A	A	R	A	G	N	R	R	A	R	R	R	R	A	G	R	G	A	G	G	R	N	A	R	G	G	G	R	A	R	R	A	A	R	R	G	R
CA10X.chr1_12553169	C/A	1	12553169	+	NA	NA	NA	NA	NA	NA	N	C	C	C	C	C	C	C	C	C	C	C	C	C	C	C	N	C	C	C	C	C	C	C	C	C	C	C	C	C	C	C	N	C	C	C	C	C	N
CA10X.chr1_12731600	A/G	1	12731600	+	NA	NA	NA	NA	NA	NA	A	R	G	G	R	G	N	A	R	R	G	R	R	R	G	R	A	R	R	G	A	A	R	A	G	R	A	A	A	R	G	G	R	G	G	R	R	A	R
CA10X.chr1_12731601	T/G	1	12731601	+	NA	NA	NA	NA	NA	NA	T	K	G	G	K	G	K	T	K	K	G	K	K	K	G	K	T	K	K	G	T	T	K	T	G	K	T	T	T	K	G	G	K	G	G	K	K	T	K
CA10X.chr1_12731774	A/G	1	12731774	+	NA	NA	NA	NA	NA	NA	A	R	G	G	R	G	N	A	R	R	G	R	R	R	G	R	A	R	R	G	A	A	R	A	G	R	A	A	A	R	G	G	R	G	G	R	R	A	R
CA10X.chr1_12731815	G/A	1	12731815	+	NA	NA	NA	NA	NA	NA	G	R	A	A	R	A	N	G	R	R	A	R	R	R	A	R	G	R	R	A	G	G	R	G	A	R	G	G	G	R	A	A	R	A	A	R	R	G	R
CA10X.chr1_13290387	G/A	1	13290387	+	NA	NA	NA	NA	NA	NA	N	G	G	G	G	G	G	N	G	G	G	G	G	G	G	G	G	G	N	G	G	G	G	G	G	G	N	G	G	G	G	G	G	G	G	G	G	G	G
CA10X.chr1_13290408	A/G	1	13290408	+	NA	NA	NA	NA	NA	NA	N	A	A	A	A	A	A	N	A	A	A	A	A	A	A	A	A	A	N	A	A	A	A	A	A	A	N	A	A	A	A	A	A	A	A	A	A	A	A
CA10X.chr1_13290409	C/T	1	13290409	+	NA	NA	NA	NA	NA	NA	N	C	C	C	C	C	C	N	C	C	C	C	C	C	C	C	C	C	N	C	C	C	C	C	C	C	N	C	C	C	C	C	C	C	C	C	C	C	C
CA10X.chr1_13298902	C/T	1	13298902	+	NA	NA	NA	NA	NA	NA	C	C	C	C	C	Y	C	C	Y	C	C	C	C	C	C	C	C	C	C	C	C	C	C	C	C	C	C	C	C	C	C	C	C	C	C	C	C	C	C
CA10X.chr1_13298987	T/C	1	13298987	+	NA	NA	NA	NA	NA	NA	N	T	T	T	T	N	T	T	Y	T	T	T	T	T	T	T	T	T	T	T	T	T	T	N	N	T	T	T	T	T	T	T	T	T	T	T	T	T	T
CA10X.chr1_13308624	C/T	1	13308624	+	NA	NA	NA	NA	NA	NA	C	C	C	C	C	C	C	C	C	C	C	C	C	C	C	C	C	C	C	N	C	C	C	C	C	C	N	C	C	C	C	C	C	C	N	N	C	C	C
CA10X.chr1_13506901	G/A	1	13506901	+	NA	NA	NA	NA	NA	NA	G	G	G	G	G	G	G	N	G	G	G	G	G	G	G	G	G	G	G	G	G	G	G	G	G	G	G	G	G	G	G	G	G	G	G	G	G	G	G
CA10X.chr1_13907466	G/A	1	13907466	+	NA	NA	NA	NA	NA	NA	G	G	G	G	G	G	G	G	G	G	G	G	G	G	G	G	G	G	G	G	G	G	G	G	G	G	G	G	G	G	G	G	G	G	G	G	G	G	G
CA10X.chr1_13910918	T/C	1	13910918	+	NA	NA	NA	NA	NA	NA	T	T	T	T	N	N	T	N	T	T	T	T	T	T	N	T	T	T	T	T	T	T	T	T	T	T	T	T	T	T	T	T	T	T	T	T	T	T	T
CA10X.chr1_13910976	A/G/T	1	13910976	+	NA	NA	NA	NA	NA	NA	A	A	A	A	N	N	A	N	A	A	A	A	A	A	R	A	A	A	A	A	A	A	A	A	N	A	A	A	A	A	A	A	A	A	N	A	A	A	A
CA10X.chr1_13911035	G/T	1	13911035	+	NA	NA	NA	NA	NA	NA	G	G	G	G	N	N	G	N	G	G	G	G	G	G	N	G	G	G	G	G	G	G	G	G	G	G	G	G	G	G	G	G	G	G	N	G	G	G	G
CA10X.chr1_14097010	A/G	1	14097010	+	NA	NA	NA	NA	NA	NA	A	R	R	R	R	G	A	A	N	R	G	R	R	R	G	R	A	A	A	R	R	A	A	A	G	R	A	R	N	R	G	G	R	G	G	G	R	A	N
CA10X.chr1_14270312	A/C	1	14270312	+	NA	NA	NA	NA	NA	NA	A	M	C	C	N	C	A	N	M	M	C	M	M	M	N	M	A	M	N	C	A	A	M	A	C	M	A	A	A	M	C	C	M	C	C	C	M	A	M
CA10X.chr1_14680028	C/T	1	14680028	+	NA	NA	NA	NA	NA	NA	C	Y	Y	N	Y	T	Y	N	Y	Y	T	Y	Y	Y	T	Y	C	Y	C	T	Y	C	Y	C	T	Y	Y	C	C	Y	T	T	Y	T	T	T	Y	C	Y
CA10X.chr1_14682100	G/T	1	14682100	+	NA	NA	NA	NA	NA	NA	G	K	T	T	K	N	G	N	K	T	T	K	G	K	T	K	G	K	G	T	K	G	K	G	N	K	G	G	G	K	T	T	K	T	T	T	K	G	K
CA10X.chr1_14682102	G/A	1	14682102	+	NA	NA	NA	NA	NA	NA	G	R	A	A	R	N	G	N	R	A	A	R	G	R	A	R	G	R	G	A	R	G	R	G	N	R	G	G	G	R	A	A	R	A	A	A	R	G	R
CA10X.chr1_14682130	T/C	1	14682130	+	NA	NA	NA	NA	NA	NA	T	Y	C	C	Y	N	T	N	Y	C	C	Y	T	N	C	Y	T	Y	T	C	Y	T	Y	T	N	Y	T	T	T	Y	C	C	Y	C	C	C	Y	T	Y
CA10X.chr1_14682304	C/T	1	14682304	+	NA	NA	NA	NA	NA	NA	C	Y	T	T	Y	N	C	N	Y	T	T	Y	C	T	T	Y	C	Y	C	T	Y	C	Y	C	N	Y	C	C	C	Y	T	T	Y	T	T	T	Y	C	Y
CA10X.chr1_14682376	A/G/C	1	14682376	+	NA	NA	NA	NA	NA	NA	A	R	G	G	R	N	A	N	R	G	G	R	A	G	G	R	A	R	A	G	R	A	R	A	G	R	A	A	A	R	G	G	R	G	G	G	R	A	R
CA10X.chr1_14683554	A/G	1	14683554	+	NA	NA	NA	NA	NA	NA	N	R	N	G	R	G	N	N	R	R	G	R	N	R	N	R	A	R	A	G	A	A	R	A	G	R	R	A	A	R	G	G	R	G	G	G	R	A	R
CA10X.chr1_14683596	G/A	1	14683596	+	NA	NA	NA	NA	NA	NA	N	R	N	A	R	A	N	N	R	N	A	R	R	R	N	R	G	R	G	A	G	G	R	G	A	R	R	G	G	R	A	A	R	A	A	A	R	G	R
CA10X.chr1_14683649	C/T	1	14683649	+	NA	NA	NA	NA	NA	NA	N	Y	N	T	Y	T	N	N	Y	N	T	Y	Y	Y	N	Y	C	Y	C	T	C	C	Y	C	T	Y	Y	C	C	Y	T	T	Y	T	T	T	Y	C	Y
CA10X.chr1_14683812	T/G	1	14683812	+	NA	NA	NA	NA	NA	NA	N	K	G	G	K	G	T	K	K	K	G	K	K	K	G	K	T	K	N	G	T	T	K	T	G	K	T	K	T	K	G	G	K	G	G	G	K	T	K
CA10X.chr1_14683839	C/T	1	14683839	+	NA	NA	NA	NA	NA	NA	N	Y	Y	T	Y	T	C	Y	Y	Y	T	Y	Y	Y	T	Y	C	Y	N	T	C	C	Y	C	T	Y	C	Y	C	Y	T	T	Y	T	T	T	Y	C	Y
CA10X.chr1_14733944	A/G	1	14733944	+	NA	NA	NA	NA	NA	NA	A	R	G	G	R	R	A	A	R	R	G	R	R	R	G	R	A	R	A	G	R	A	R	N	N	R	A	A	A	R	G	G	R	G	N	G	R	A	R
CA10X.chr1_14733983	T/C	1	14733983	+	NA	NA	NA	NA	NA	NA	T	Y	C	C	Y	Y	T	T	Y	Y	C	Y	Y	Y	C	Y	T	Y	T	C	Y	T	Y	N	N	Y	T	T	T	Y	C	C	Y	C	N	C	Y	T	Y
CA10X.chr1_14734777	A/G	1	14734777	+	NA	NA	NA	NA	NA	NA	A	R	R	G	R	R	A	A	R	R	G	R	R	R	R	R	A	R	N	N	A	A	R	A	G	N	R	A	A	R	G	G	R	G	G	G	R	A	R
CA10X.chr1_14735023	A/G	1	14735023	+	NA	NA	NA	NA	NA	NA	A	R	R	G	R	R	A	N	R	R	G	R	R	R	N	R	A	R	N	G	A	A	R	A	G	N	N	A	A	R	G	G	R	G	G	G	R	A	R
CA10X.chr1_14885321	T/C	1	14885321	+	NA	NA	NA	NA	NA	NA	T	Y	Y	C	Y	N	T	N	T	Y	C	N	Y	Y	C	Y	N	N	T	C	T	T	Y	T	C	Y	Y	T	T	Y	C	C	Y	C	N	C	Y	T	Y
CA10X.chr1_15311685	C/T	1	15311685	+	NA	NA	NA	NA	NA	NA	C	Y	Y	N	Y	N	N	N	Y	N	T	Y	Y	Y	T	Y	C	Y	C	T	C	C	Y	C	Y	Y	C	C	C	Y	T	T	Y	T	N	T	Y	C	Y
CA10X.chr1_15476359	T/A	1	15476359	+	NA	NA	NA	NA	NA	NA	N	T	T	T	T	T	T	T	T	T	T	T	T	T	T	T	T	T	T	T	T	T	T	T	T	T	T	T	T	T	T	T	T	T	T	T	T	T	T
CA10X.chr1_15476476	T/C	1	15476476	+	NA	NA	NA	NA	NA	NA	T	T	N	T	N	T	N	N	T	T	T	T	N	T	T	T	T	T	T	T	T	T	T	N	T	T	T	T	T	T	T	T	T	T	T	T	T	T	T
CA10X.chr1_15476658	C/T	1	15476658	+	NA	NA	NA	NA	NA	NA	C	C	N	C	N	C	C	N	C	C	C	C	C	C	C	C	C	C	C	C	C	C	C	C	C	C	C	C	C	C	C	C	C	C	C	C	C	C	C
CA10X.chr1_15476692	G/A	1	15476692	+	NA	NA	NA	NA	NA	NA	G	G	N	G	N	G	G	N	G	G	G	G	G	G	G	G	G	G	G	G	G	G	G	G	G	G	G	G	G	G	G	G	G	G	G	G	G	G	G
CA10X.chr1_15522608	T/C	1	15522608	+	NA	NA	NA	NA	NA	NA	N	T	T	T	T	T	T	N	N	T	T	T	T	T	T	T	T	T	T	T	T	T	T	N	N	T	T	T	T	T	T	T	T	T	N	T	T	T	T
CA10X.chr1_15574318	C/T	1	15574318	+	NA	NA	NA	NA	NA	NA	C	C	C	C	C	C	C	N	C	C	C	C	C	C	C	C	N	C	C	C	C	C	C	C	C	C	C	C	C	C	C	C	C	C	N	C	C	C	N
CA10X.chr1_15914998	C/T	1	15914998	+	NA	NA	NA	NA	NA	NA	C	C	T	T	Y	T	C	Y	Y	Y	T	Y	Y	Y	Y	Y	Y	Y	C	T	Y	Y	Y	C	T	Y	C	C	C	Y	T	T	Y	T	Y	T	Y	C	Y
CA10X.chr1_16567296	A/G	1	16567296	+	NA	NA	NA	NA	NA	NA	A	A	A	A	A	A	A	N	A	A	A	A	A	A	A	A	A	A	A	A	A	A	A	A	A	A	A	A	A	A	A	A	A	A	A	A	A	A	A
CA10X.chr1_16567327	A/C	1	16567327	+	NA	NA	NA	NA	NA	NA	A	A	A	A	A	A	A	N	A	A	A	A	A	A	A	A	A	A	A	A	A	A	A	A	A	A	A	A	A	A	A	A	A	A	A	A	A	A	A
CA10X.chr1_16585628	C/T	1	16585628	+	NA	NA	NA	NA	NA	NA	C	C	C	C	C	C	C	C	C	C	C	C	C	C	C	C	C	C	C	C	C	C	C	N	C	C	C	C	C	C	C	C	C	C	N	C	C	C	C
CA10X.chr1_16586049	T/C	1	16586049	+	NA	NA	NA	NA	NA	NA	N	T	T	T	T	T	T	N	T	T	T	T	T	T	T	T	T	T	T	T	T	T	T	T	T	T	T	T	T	T	T	T	T	T	N	T	T	T	T
CA10X.chr1_16591598	T/G	1	16591598	+	NA	NA	NA	NA	NA	NA	N	T	T	T	N	T	T	N	T	T	T	T	K	T	T	T	T	T	N	T	T	T	T	T	T	T	T	T	T	T	T	T	T	T	N	T	T	T	T
CA10X.chr1_16602813	A/G	1	16602813	+	NA	NA	NA	NA	NA	NA	N	A	A	A	N	A	A	N	N	A	A	A	A	A	N	A	A	A	A	A	A	A	A	A	A	A	A	A	A	A	A	A	A	A	A	A	A	A	A
CA10X.chr1_16604315	T/C	1	16604315	+	NA	NA	NA	NA	NA	NA	T	T	T	T	T	T	T	T	T	T	T	T	T	T	T	T	T	T	T	T	T	T	T	T	T	T	T	T	T	T	T	T	T	T	T	T	T	T	T
CA10X.chr1_16609926	C/T	1	16609926	+	NA	NA	NA	NA	NA	NA	C	C	C	C	C	C	C	N	C	C	C	C	C	C	C	C	C	C	C	C	C	C	C	C	C	C	C	C	C	C	C	C	C	C	N	C	C	C	C
CA10X.chr1_16610140	G/A	1	16610140	+	NA	NA	NA	NA	NA	NA	G	G	G	G	G	G	G	N	G	G	G	G	G	G	G	G	G	G	G	G	G	G	G	G	G	G	G	G	G	G	G	G	G	G	N	G	G	G	G
CA10X.chr1_16610196	T/C	1	16610196	+	NA	NA	NA	NA	NA	NA	T	T	T	T	T	T	T	N	T	T	T	T	T	T	T	T	T	T	T	T	T	T	T	T	T	T	T	T	T	T	T	T	T	T	N	T	T	T	T
CA10X.chr1_16610197	G/A	1	16610197	+	NA	NA	NA	NA	NA	NA	G	G	G	G	G	G	G	N	G	G	G	G	G	G	G	G	G	G	G	G	G	G	G	G	G	G	G	G	G	G	G	G	G	G	N	G	G	G	G
CA10X.chr1_16806031	A/T	1	16806031	+	NA	NA	NA	NA	NA	NA	N	A	A	A	A	A	A	N	A	A	A	A	A	A	A	A	A	A	A	A	A	A	A	N	A	A	A	A	N	A	A	A	A	A	A	A	A	A	A
CA10X.chr1_16858989	T/C	1	16858989	+	NA	NA	NA	NA	NA	NA	N	T	T	T	T	T	T	T	T	T	T	T	T	T	T	T	T	T	T	T	T	T	T	T	T	T	T	T	T	T	T	T	Y	T	T	T	T	T	T
CA10X.chr1_16932495	A/G	1	16932495	+	NA	NA	NA	NA	NA	NA	N	A	A	A	R	A	A	R	N	A	A	A	A	A	A	A	A	A	A	A	A	A	A	N	A	A	A	A	N	A	A	A	A	A	N	A	A	A	A
CA10X.chr1_16944605	T/C	1	16944605	+	NA	NA	NA	NA	NA	NA	T	T	T	T	N	T	T	N	N	T	T	T	T	T	T	T	T	T	T	T	T	T	T	T	T	T	T	T	T	T	T	T	T	T	T	T	T	T	T
CA10X.chr1_17042657	A/G	1	17042657	+	NA	NA	NA	NA	NA	NA	N	A	A	A	A	A	A	R	A	A	A	A	A	A	A	A	A	A	A	A	A	A	A	A	A	A	N	A	A	A	A	A	A	A	A	A	A	A	A
CA10X.chr1_17042815	C/T	1	17042815	+	NA	NA	NA	NA	NA	NA	N	C	C	C	C	C	C	Y	C	C	C	C	C	C	C	C	C	C	C	C	C	C	C	C	C	C	N	C	C	C	C	C	C	C	C	C	C	C	C
CA10X.chr1_17042877	A/G	1	17042877	+	NA	NA	NA	NA	NA	NA	N	A	A	A	A	A	A	R	A	A	A	A	A	A	A	A	A	A	A	A	A	A	A	A	A	A	N	A	A	A	A	A	A	A	A	A	A	A	A
CA10X.chr1_17042882	G/A	1	17042882	+	NA	NA	NA	NA	NA	NA	N	G	G	G	G	G	G	R	G	G	G	G	G	G	G	G	G	G	G	G	G	G	G	G	G	G	N	G	G	G	G	G	G	G	G	G	G	G	G
CA10X.chr1_17042897	A/G	1	17042897	+	NA	NA	NA	NA	NA	NA	N	A	A	A	A	A	A	R	A	A	A	A	A	A	A	A	A	A	A	A	A	A	A	A	A	A	N	A	A	A	A	A	A	A	A	A	A	A	A
CA10X.chr1_17072728	A/G	1	17072728	+	NA	NA	NA	NA	NA	NA	N	A	A	A	R	A	A	A	A	A	A	A	A	A	A	A	A	A	A	A	A	A	A	A	A	A	A	A	A	A	A	A	A	A	A	A	A	A	A
CA10X.chr1_17072751	C/T	1	17072751	+	NA	NA	NA	NA	NA	NA	N	C	C	C	Y	C	C	C	C	C	C	C	C	C	C	C	C	C	C	C	C	C	C	C	C	C	C	C	C	C	C	C	C	C	C	C	C	C	C
CA10X.chr1_17072798	C/T	1	17072798	+	NA	NA	NA	NA	NA	NA	N	C	C	C	Y	C	C	C	C	C	C	C	C	C	C	C	C	C	C	C	C	C	C	C	C	C	C	C	C	C	C	C	C	C	C	C	C	C	C
CA10X.chr1_17072813	A/G	1	17072813	+	NA	NA	NA	NA	NA	NA	N	A	A	A	R	A	A	A	A	A	A	A	A	A	A	A	A	A	A	A	A	A	A	A	A	A	A	A	A	A	A	A	A	A	A	A	A	A	A
CA10X.chr1_17125612	A/G	1	17125612	+	NA	NA	NA	NA	NA	NA	A	A	A	A	A	A	A	A	R	A	A	A	A	A	A	A	A	A	N	A	A	A	A	A	A	A	A	A	A	A	A	A	A	A	N	A	A	A	A
CA10X.chr1_17125651	G/A	1	17125651	+	NA	NA	NA	NA	NA	NA	G	G	G	G	G	G	G	G	R	G	G	G	G	G	G	G	G	G	N	G	G	G	G	G	G	G	G	G	G	G	G	G	G	G	N	G	G	G	G
CA10X.chr1_18086244	C/A	1	18086244	+	NA	NA	NA	NA	NA	NA	C	C	N	A	N	A	C	N	M	N	A	M	M	M	A	M	C	M	C	A	C	M	M	C	A	N	M	C	C	M	A	A	M	A	M	A	A	C	M
CA10X.chr1_18114141	C/A	1	18114141	+	NA	NA	NA	NA	NA	NA	N	C	C	C	C	C	C	C	C	C	C	C	C	C	C	C	C	C	C	C	C	C	C	C	C	N	N	C	C	C	C	C	C	C	C	C	C	C	C
CA10X.chr1_18872039	C/T	1	18872039	+	NA	NA	NA	NA	NA	NA	C	C	C	C	C	C	C	N	C	C	N	C	C	C	C	C	C	C	C	C	C	C	C	C	C	C	C	C	C	C	C	C	C	C	C	C	C	C	C
CA10X.chr1_18894265	C/T	1	18894265	+	NA	NA	NA	NA	NA	NA	C	C	C	C	C	C	C	C	C	C	C	C	C	C	C	C	C	C	C	C	C	C	C	C	C	N	N	C	C	C	C	N	C	C	C	C	C	C	C
CA10X.chr1_18894273	G/A	1	18894273	+	NA	NA	NA	NA	NA	NA	G	G	G	G	G	G	G	G	G	G	G	G	G	G	G	G	G	G	G	G	G	G	G	G	G	N	N	G	G	G	G	N	G	G	G	G	G	G	G
CA10X.chr1_18901581	G/A	1	18901581	+	NA	NA	NA	NA	NA	NA	N	G	N	G	N	G	G	N	G	G	G	N	G	G	G	N	G	G	G	G	G	G	G	N	G	G	G	G	G	G	G	G	G	G	N	G	G	G	G
CA10X.chr1_19061228	T/C/G	1	19061228	+	NA	NA	NA	NA	NA	NA	N	T	N	T	T	T	T	N	T	T	T	T	T	T	T	T	T	T	T	T	T	T	T	T	T	T	T	T	T	T	T	T	T	T	T	T	T	T	T
CA10X.chr1_19061275	T/C	1	19061275	+	NA	NA	NA	NA	NA	NA	N	T	T	T	T	T	T	N	Y	T	T	T	T	T	T	T	T	T	T	T	T	T	T	T	T	T	T	T	T	T	T	T	T	T	T	T	T	T	T
CA10X.chr1_19174695	G/A	1	19174695	+	NA	NA	NA	NA	NA	NA	G	G	R	A	R	A	G	N	R	A	A	G	R	R	A	R	G	R	G	A	R	R	R	G	A	R	R	G	G	R	A	A	R	A	G	A	A	G	R
CA10X.chr1_19174706	C/A	1	19174706	+	NA	NA	NA	NA	NA	NA	C	C	M	A	M	A	C	N	M	A	A	C	M	M	A	M	C	M	C	A	C	M	M	C	A	M	M	C	C	M	A	A	M	A	C	A	A	C	M
CA10X.chr1_19821962	G/A	1	19821962	+	NA	NA	NA	NA	NA	NA	N	A	G	G	R	G	A	N	R	R	G	A	R	R	G	R	N	A	R	G	G	R	R	A	N	R	N	N	A	R	G	N	N	G	N	G	G	A	R
CA10X.chr1_19945248	C/G	1	19945248	+	NA	NA	NA	NA	NA	NA	N	C	C	C	C	C	C	C	C	C	C	C	C	C	C	C	C	C	C	C	C	C	C	C	C	C	C	C	C	C	C	C	C	C	C	C	C	C	C
CA10X.chr1_19947007	C/T	1	19947007	+	NA	NA	NA	NA	NA	NA	C	C	C	C	C	C	C	C	C	C	C	C	C	C	C	C	N	C	C	C	C	C	C	C	C	C	C	C	C	C	C	C	C	C	C	C	C	C	C
CA10X.chr1_19955607	G/A	1	19955607	+	NA	NA	NA	NA	NA	NA	N	G	G	G	G	G	G	N	G	G	G	G	G	G	G	G	G	G	G	G	G	G	G	G	G	N	N	G	G	G	G	G	G	G	N	G	G	G	G
CA10X.chr1_19955678	G/A	1	19955678	+	NA	NA	NA	NA	NA	NA	N	G	G	G	G	G	G	N	G	G	G	G	G	G	G	G	G	G	G	G	G	G	G	G	G	N	N	G	G	G	G	G	G	G	N	G	G	G	G
CA10X.chr1_19971973	T/C	1	19971973	+	NA	NA	NA	NA	NA	NA	N	T	T	T	T	T	T	T	T	T	T	T	T	T	T	T	T	T	T	T	T	T	T	N	T	T	T	T	T	T	T	T	T	T	N	T	T	T	T
CA10X.chr1_20011062	C/T	1	20011062	+	NA	NA	NA	NA	NA	NA	N	C	N	T	N	T	C	N	N	T	T	C	Y	Y	T	Y	C	C	N	T	Y	Y	Y	N	C	Y	Y	C	C	Y	T	T	Y	T	T	T	T	C	Y
CA10X.chr1_20013461	A/T	1	20013461	+	NA	NA	NA	NA	NA	NA	N	A	T	T	W	T	A	W	W	T	T	A	W	W	T	N	A	A	A	T	W	W	W	A	W	W	W	A	A	W	T	T	W	T	N	T	T	A	W
CA10X.chr1_20013476	G/A	1	20013476	+	NA	NA	NA	NA	NA	NA	N	G	A	A	R	A	G	R	R	A	A	G	R	R	A	N	G	G	G	A	R	R	R	G	R	R	R	G	G	R	A	A	R	A	N	A	A	G	R
CA10X.chr1_20013534	C/A	1	20013534	+	NA	NA	NA	NA	NA	NA	N	C	A	A	M	A	C	M	M	A	A	C	M	M	A	N	C	C	C	A	M	M	M	C	M	M	M	C	C	M	A	A	M	A	N	A	A	C	M
CA10X.chr1_20013552	A/G	1	20013552	+	NA	NA	NA	NA	NA	NA	N	A	G	G	R	G	A	R	R	G	G	A	R	R	G	N	A	A	R	G	R	R	R	A	R	R	R	A	A	R	G	G	R	G	N	G	G	A	R
CA10X.chr1_20013560	C/T	1	20013560	+	NA	NA	NA	NA	NA	NA	N	C	T	T	Y	T	C	Y	Y	T	T	C	Y	Y	T	N	C	C	C	T	Y	Y	Y	C	Y	Y	Y	C	C	Y	T	T	Y	T	N	T	T	C	Y
CA10X.chr1_20250244	T/C	1	20250244	+	NA	NA	NA	NA	NA	NA	T	T	N	C	Y	N	T	N	Y	C	C	T	N	Y	C	Y	T	T	Y	C	Y	N	Y	T	Y	N	T	Y	T	Y	C	C	Y	C	N	C	C	T	N
CA10X.chr1_20774304	A/G	1	20774304	+	NA	NA	NA	NA	NA	NA	A	A	A	A	A	N	A	A	R	A	A	A	A	R	A	A	A	A	A	A	N	A	A	N	A	A	A	A	A	A	A	A	A	A	N	A	A	A	A
CA10X.chr1_20774349	A/C	1	20774349	+	NA	NA	NA	NA	NA	NA	A	A	A	A	A	M	A	A	M	A	A	A	A	M	A	A	A	A	A	A	M	A	A	N	A	A	A	A	A	A	A	A	A	A	A	A	A	A	A
CA10X.chr1_20774434	A/C	1	20774434	+	NA	NA	NA	NA	NA	NA	A	A	A	A	A	N	A	A	M	A	A	A	A	M	A	A	A	A	A	A	M	A	A	N	A	A	A	A	A	A	A	A	A	A	N	A	A	A	A
CA10X.chr1_20774450	C/A	1	20774450	+	NA	NA	NA	NA	NA	NA	C	C	C	C	C	N	C	C	M	C	C	C	C	M	C	C	C	C	C	C	M	C	C	N	C	C	C	C	C	C	C	C	C	C	N	C	C	C	C
CA10X.chr1_20774467	C/T	1	20774467	+	NA	NA	NA	NA	NA	NA	C	C	C	C	C	N	C	C	Y	C	C	C	C	Y	C	C	C	C	C	C	N	C	C	N	C	C	C	C	C	C	C	C	C	C	N	C	C	C	C
CA10X.chr1_20821836	T/C	1	20821836	+	NA	NA	NA	NA	NA	NA	T	N	N	C	Y	N	T	T	Y	C	C	T	Y	Y	N	N	T	T	T	C	Y	Y	Y	T	N	Y	T	Y	N	Y	C	N	Y	C	N	C	C	T	Y
CA10X.chr1_20821878	T/G	1	20821878	+	NA	NA	NA	NA	NA	NA	T	N	N	G	K	N	T	T	K	G	G	T	K	K	N	N	T	T	T	G	K	K	K	T	N	K	T	K	N	K	G	N	K	G	N	G	G	T	K
CA10X.chr1_20822752	T/C	1	20822752	+	NA	NA	NA	NA	NA	NA	N	Y	C	C	Y	C	T	N	N	C	C	N	Y	Y	N	Y	T	T	T	C	N	Y	Y	T	Y	C	T	T	T	Y	C	C	Y	C	Y	C	C	T	Y
CA10X.chr1_20823104	G/T	1	20823104	+	NA	NA	NA	NA	NA	NA	G	K	N	T	K	T	G	N	K	T	T	G	K	K	T	K	G	G	K	T	K	K	K	G	K	N	G	N	G	K	T	T	K	T	N	T	T	G	K
CA10X.chr1_20823172	A/G	1	20823172	+	NA	NA	NA	NA	NA	NA	A	R	G	G	N	G	A	N	R	G	G	A	R	R	G	R	A	A	R	G	R	R	R	A	R	N	A	N	A	R	G	G	R	G	A	G	G	A	R
CA10X.chr1_20823179	G/C	1	20823179	+	NA	NA	NA	NA	NA	NA	G	S	C	C	S	C	G	N	S	C	C	G	S	S	C	S	G	G	S	C	S	S	S	G	N	S	G	N	G	S	C	C	S	C	G	C	C	G	S
CA10X.chr1_20850213	C/T	1	20850213	+	NA	NA	NA	NA	NA	NA	C	Y	T	N	Y	Y	C	N	Y	T	T	C	Y	Y	N	Y	C	C	C	T	Y	Y	Y	N	Y	Y	C	C	C	Y	T	T	Y	T	Y	T	T	C	Y
CA10X.chr1_20852261	T/C	1	20852261	+	NA	NA	NA	NA	NA	NA	T	Y	C	C	N	C	T	N	C	C	C	T	Y	Y	C	Y	T	T	T	N	Y	Y	Y	T	Y	Y	T	T	T	Y	C	C	Y	C	Y	C	C	T	Y
CA10X.chr1_20852487	T/G	1	20852487	+	NA	NA	NA	NA	NA	NA	T	K	G	G	N	G	T	N	G	G	G	T	K	K	G	K	T	T	T	G	K	K	K	T	K	K	T	T	T	K	G	G	K	G	N	G	G	T	K
CA10X.chr1_21517592	A/G	1	21517592	+	NA	NA	NA	NA	NA	NA	N	R	R	G	R	N	A	N	R	G	G	A	R	R	G	R	A	A	A	G	R	R	R	A	R	R	R	R	A	R	G	G	R	G	N	G	G	A	R
CA10X.chr1_21517684	G/C	1	21517684	+	NA	NA	NA	NA	NA	NA	N	S	S	C	S	N	G	N	S	C	C	G	S	S	C	S	G	G	G	C	S	S	S	G	S	S	S	S	G	S	C	C	S	C	S	C	C	G	S
CA10X.chr1_21696244	T/C	1	21696244	+	NA	NA	NA	NA	NA	NA	N	Y	C	C	N	C	T	N	Y	C	C	T	Y	Y	C	N	T	T	T	C	Y	Y	Y	T	Y	Y	T	T	T	N	C	C	Y	C	Y	C	C	T	Y
CA10X.chr1_21696258	A/C	1	21696258	+	NA	NA	NA	NA	NA	NA	N	M	C	C	N	C	A	N	M	C	C	A	M	M	C	N	A	A	A	C	M	M	M	A	M	M	A	A	A	N	C	C	M	C	M	C	C	A	M
CA10X.chr1_21696286	A/G	1	21696286	+	NA	NA	NA	NA	NA	NA	N	R	G	G	R	G	A	N	R	G	G	A	R	R	G	N	A	A	A	G	R	R	R	A	R	R	A	A	A	N	G	G	R	G	R	G	G	A	R
CA10X.chr1_21696294	C/T	1	21696294	+	NA	NA	NA	NA	NA	NA	N	Y	T	T	N	T	C	N	Y	T	T	C	Y	Y	T	N	C	C	C	T	Y	Y	Y	C	Y	Y	C	C	C	N	T	T	Y	T	Y	T	T	C	Y
CA10X.chr1_21696330	G/C	1	21696330	+	NA	NA	NA	NA	NA	NA	N	G	G	G	S	G	G	N	N	G	G	G	G	G	G	G	G	G	G	G	G	G	G	G	G	G	G	G	G	G	G	G	G	G	G	G	G	G	G
CA10X.chr1_21696338	C/A	1	21696338	+	NA	NA	NA	NA	NA	NA	N	M	M	A	N	A	C	N	M	A	A	C	M	M	A	N	C	C	C	A	M	M	M	C	M	M	C	C	C	N	A	A	M	A	M	A	A	C	M
CA10X.chr1_21696343	G/A	1	21696343	+	NA	NA	NA	NA	NA	NA	N	G	G	G	R	G	G	N	N	G	G	G	G	G	G	G	G	G	G	G	G	G	G	G	G	G	G	G	G	G	G	G	G	G	G	G	G	G	G
CA10X.chr1_21696355	T/G	1	21696355	+	NA	NA	NA	NA	NA	NA	N	K	K	G	K	G	T	N	K	G	G	T	K	K	G	N	T	T	T	G	K	K	K	T	N	K	T	T	T	N	G	G	K	G	K	G	G	T	K
CA10X.chr1_21696439	T/G	1	21696439	+	NA	NA	NA	NA	NA	NA	N	K	G	G	K	G	T	N	K	G	G	T	K	K	G	T	T	T	T	N	K	N	K	T	K	K	N	T	T	K	G	G	N	G	N	G	G	T	K
CA10X.chr1_22231945	A/C	1	22231945	+	NA	NA	NA	NA	NA	NA	N	A	A	A	A	A	A	A	N	A	A	A	A	N	A	A	N	A	A	A	A	A	A	N	A	N	A	A	A	A	A	A	A	A	A	N	A	A	A
CA10X.chr1_23307509	T/C	1	23307509	+	NA	NA	NA	NA	NA	NA	Y	Y	N	C	Y	C	T	N	T	C	C	T	N	Y	N	C	Y	Y	T	Y	C	Y	Y	N	Y	Y	T	Y	N	Y	C	C	Y	C	Y	C	C	T	Y
CA10X.chr1_23456090	G/A/T	1	23456090	+	NA	NA	NA	NA	NA	NA	N	G	G	G	G	G	G	G	N	G	K	G	G	G	G	G	G	G	G	G	G	G	G	G	G	G	G	G	G	G	G	G	G	G	N	G	G	G	G
CA10X.chr1_23512893	A/G	1	23512893	+	NA	NA	NA	NA	NA	NA	R	R	N	G	R	G	A	R	R	R	G	A	R	R	G	G	R	A	N	R	N	R	R	A	R	R	A	R	A	R	G	G	R	G	R	G	G	A	R
CA10X.chr1_23622044	C/T	1	23622044	+	NA	NA	NA	NA	NA	NA	C	C	N	C	C	C	C	C	C	C	C	C	C	C	C	C	C	C	C	C	C	C	C	C	C	C	C	C	C	C	C	C	C	C	N	C	C	C	Y
CA10X.chr1_23623478	T/C	1	23623478	+	NA	NA	NA	NA	NA	NA	T	T	T	T	N	T	T	N	T	T	T	T	T	T	T	T	T	T	T	T	T	T	T	N	T	T	T	T	T	T	T	T	T	T	T	T	T	T	T
CA10X.chr1_23633245	T/C	1	23633245	+	NA	NA	NA	NA	NA	NA	T	T	T	T	T	T	T	N	T	T	T	T	T	T	T	T	T	T	T	T	T	T	T	T	T	T	T	T	T	T	T	T	T	T	T	T	T	T	T
CA10X.chr1_23635239	T/C	1	23635239	+	NA	NA	NA	NA	NA	NA	T	T	T	T	Y	T	T	T	T	T	T	T	T	Y	T	T	T	T	T	T	T	T	T	T	T	T	T	T	T	T	T	T	T	T	T	T	T	T	Y
CA10X.chr1_23635268	A/G	1	23635268	+	NA	NA	NA	NA	NA	NA	A	A	A	A	R	A	A	A	A	A	A	A	A	R	A	A	A	A	A	A	A	A	A	A	A	A	A	A	A	A	A	A	A	A	A	A	A	A	R
CA10X.chr1_23635279	G/A	1	23635279	+	NA	NA	NA	NA	NA	NA	G	G	G	G	R	G	G	G	G	G	G	G	G	R	G	G	G	G	G	G	G	G	G	G	G	G	G	G	G	G	G	G	G	G	G	G	G	G	R
CA10X.chr1_23635290	A/G	1	23635290	+	NA	NA	NA	NA	NA	NA	A	A	A	A	R	A	A	A	A	A	A	A	A	R	A	A	A	A	A	A	A	A	A	A	A	A	A	A	A	A	A	A	A	A	A	A	A	A	R
CA10X.chr1_23872286	C/T	1	23872286	+	NA	NA	NA	NA	NA	NA	C	C	C	C	N	C	C	N	Y	C	C	C	N	C	C	C	C	C	C	N	C	C	C	C	C	C	C	C	C	C	C	C	C	C	N	C	C	C	C
CA10X.chr1_23930640	C/T	1	23930640	+	NA	NA	NA	NA	NA	NA	C	C	C	C	N	C	C	N	C	C	C	C	C	C	C	C	C	C	C	C	C	C	C	C	C	C	C	C	C	C	C	C	C	C	C	C	C	C	Y
CA10X.chr1_23930643	G/A/C	1	23930643	+	NA	NA	NA	NA	NA	NA	G	G	G	G	N	G	G	N	G	G	G	G	G	G	G	G	G	G	G	G	G	G	G	G	G	G	G	G	G	G	G	G	G	G	G	G	G	G	R
CA10X.chr1_23930650	G/A	1	23930650	+	NA	NA	NA	NA	NA	NA	G	G	G	G	N	G	G	N	G	N	G	G	G	G	G	G	G	G	G	G	G	G	G	G	G	G	G	G	G	G	G	G	G	G	G	G	G	G	R
CA10X.chr1_23930676	T/C	1	23930676	+	NA	NA	NA	NA	NA	NA	T	T	T	T	N	T	T	N	T	N	T	T	T	T	T	T	T	T	T	T	T	T	T	T	T	T	T	T	T	T	T	T	T	T	T	T	T	T	Y
CA10X.chr1_23930757	A/G	1	23930757	+	NA	NA	NA	NA	NA	NA	A	A	A	A	N	A	A	N	A	A	A	A	A	A	A	A	A	A	A	A	A	A	A	N	A	A	A	A	A	A	A	A	A	A	A	A	A	A	N
CA10X.chr1_23930803	C/T	1	23930803	+	NA	NA	NA	NA	NA	NA	C	C	C	C	N	C	C	N	C	C	C	C	C	C	C	C	C	C	C	C	C	C	C	C	C	C	C	C	C	C	C	C	C	C	N	C	C	C	N
CA10X.chr1_23930822	A/G	1	23930822	+	NA	NA	NA	NA	NA	NA	A	A	A	A	N	A	A	N	A	A	A	A	A	A	A	A	A	A	A	A	A	A	A	A	A	A	A	A	A	A	A	A	A	A	N	A	A	A	R
CA10X.chr1_23931248	C/A	1	23931248	+	NA	NA	NA	NA	NA	NA	N	C	C	C	C	C	C	C	C	C	C	C	C	C	C	C	C	C	C	C	C	C	C	N	C	C	C	C	C	C	C	C	N	C	C	C	C	C	C
CA10X.chr1_24014350	T/C/G	1	24014350	+	NA	NA	NA	NA	NA	NA	Y	Y	Y	C	Y	C	T	N	N	C	C	Y	Y	Y	C	C	Y	Y	T	Y	C	Y	Y	N	N	Y	T	Y	T	Y	C	C	Y	C	Y	C	C	T	Y
CA10X.chr1_24014392	T/C	1	24014392	+	NA	NA	NA	NA	NA	NA	Y	Y	N	C	Y	C	T	N	N	C	C	Y	Y	Y	C	C	Y	N	T	Y	N	Y	Y	N	N	Y	T	Y	T	Y	C	C	Y	C	Y	C	C	T	Y
CA10X.chr1_24014416	T/C/G	1	24014416	+	NA	NA	NA	NA	NA	NA	Y	Y	C	C	Y	C	T	N	N	N	C	Y	Y	Y	C	C	Y	N	Y	Y	N	Y	Y	N	N	Y	T	Y	T	Y	C	C	N	C	N	C	C	T	Y
CA10X.chr1_24014549	A/G	1	24014549	+	NA	NA	NA	NA	NA	NA	R	R	R	G	R	G	A	N	N	G	G	R	R	R	G	G	R	N	R	R	R	R	R	N	N	R	N	R	A	R	G	G	R	G	R	G	G	A	R
CA10X.chr1_24014600	A/T	1	24014600	+	NA	NA	NA	NA	NA	NA	W	W	W	T	W	T	A	N	N	T	T	W	W	W	T	T	W	N	W	W	W	W	W	N	N	W	N	W	A	W	T	T	W	T	W	T	T	A	W
CA10X.chr1_24198701	C/G	1	24198701	+	NA	NA	NA	NA	NA	NA	N	S	C	C	S	C	G	S	S	C	C	G	S	S	C	C	S	S	N	G	C	S	S	G	S	N	G	S	G	S	C	S	S	C	G	C	C	G	S
CA10X.chr1_24198729	C/T/G	1	24198729	+	NA	NA	NA	NA	NA	NA	N	Y	T	T	Y	T	C	Y	Y	T	T	C	Y	N	T	T	Y	Y	N	C	T	Y	Y	C	Y	N	C	Y	C	Y	T	Y	Y	T	C	T	T	C	Y
CA10X.chr1_24198747	G/T	1	24198747	+	NA	NA	NA	NA	NA	NA	N	K	T	T	K	T	G	N	K	T	T	G	K	N	T	T	K	K	N	G	T	K	K	G	K	N	G	K	G	K	T	K	K	T	G	T	T	G	K
CA10X.chr1_24202393	G/A	1	24202393	+	NA	NA	NA	NA	NA	NA	N	R	A	A	R	A	N	N	R	R	A	G	R	R	A	A	G	G	G	R	N	R	N	G	N	R	R	R	G	G	A	A	R	A	N	A	A	G	G
CA10X.chr1_24202404	C/T	1	24202404	+	NA	NA	NA	NA	NA	NA	N	Y	T	T	Y	T	N	N	Y	Y	T	C	Y	Y	T	T	C	C	C	Y	N	Y	N	C	N	Y	Y	Y	C	C	T	T	Y	T	N	T	T	C	C
CA10X.chr1_24202461	T/G	1	24202461	+	NA	NA	NA	NA	NA	NA	N	K	G	G	K	G	N	N	K	K	G	T	K	K	G	G	T	T	T	K	N	K	N	T	N	K	K	K	T	T	G	G	K	G	N	G	G	T	T
CA10X.chr1_24211708	A/G	1	24211708	+	NA	NA	NA	NA	NA	NA	R	A	R	N	R	R	A	N	R	G	G	A	N	R	G	G	A	A	A	R	G	R	R	A	R	N	N	R	N	R	G	G	R	G	N	G	G	A	R
CA10X.chr1_24211745	G/A	1	24211745	+	NA	NA	NA	NA	NA	NA	R	G	R	R	R	R	G	R	R	A	A	G	N	R	A	A	G	G	G	R	N	R	R	G	R	N	N	R	R	R	A	A	R	A	N	A	A	G	R
CA10X.chr1_24215648	G/A	1	24215648	+	NA	NA	NA	NA	NA	NA	R	N	R	A	R	A	G	N	R	N	A	G	R	R	A	A	R	N	G	R	A	R	R	G	R	R	N	R	G	R	A	A	G	A	N	A	A	G	R
CA10X.chr1_24215725	G/A	1	24215725	+	NA	NA	NA	NA	NA	NA	R	N	R	A	R	A	G	N	R	R	A	G	R	R	A	A	R	N	G	R	A	R	R	G	R	R	N	R	G	R	A	A	R	A	N	A	A	G	R
CA10X.chr1_24215731	A/G	1	24215731	+	NA	NA	NA	NA	NA	NA	R	N	R	G	R	G	A	N	R	R	G	A	R	R	G	G	R	N	A	R	G	R	R	A	R	R	N	R	A	R	G	G	R	G	N	G	G	A	R
CA10X.chr1_24215817	A/G	1	24215817	+	NA	NA	NA	NA	NA	NA	R	N	R	G	R	G	A	N	R	N	G	A	R	R	G	G	R	N	A	R	G	R	R	A	R	R	N	R	A	R	G	G	A	G	N	G	G	A	R
CA10X.chr1_24215837	T/C	1	24215837	+	NA	NA	NA	NA	NA	NA	Y	N	Y	C	Y	C	T	N	Y	N	C	T	Y	Y	C	C	Y	N	T	Y	C	Y	Y	T	Y	Y	N	Y	T	Y	C	C	T	C	N	C	C	T	Y
CA10X.chr1_24215862	A/G	1	24215862	+	NA	NA	NA	NA	NA	NA	R	N	R	G	R	G	A	N	R	N	G	A	R	R	G	G	R	N	A	R	G	R	R	A	R	R	N	R	A	R	G	G	A	G	N	G	G	A	R
CA10X.chr1_24592722	C/T/A	1	24592722	+	NA	NA	NA	NA	NA	NA	C	C	C	C	Y	C	C	C	Y	C	C	C	C	C	C	C	C	C	C	C	C	C	C	N	C	C	C	C	C	C	C	C	C	C	N	C	C	C	C
CA10X.chr1_24594614	G/A	1	24594614	+	NA	NA	NA	NA	NA	NA	N	G	G	G	G	G	G	G	G	G	G	G	G	R	G	G	G	G	G	G	G	G	G	G	N	G	G	G	G	G	G	G	G	G	G	G	G	G	R
CA10X.chr1_24606694	C/A	1	24606694	+	NA	NA	NA	NA	NA	NA	M	M	M	M	M	A	C	M	M	A	A	C	M	M	A	A	C	C	C	M	A	M	M	C	M	M	C	M	C	M	A	A	N	A	N	A	A	C	M
CA10X.chr1_24698512	A/G	1	24698512	+	NA	NA	NA	NA	NA	NA	A	A	A	A	A	A	A	N	A	A	A	A	A	N	A	A	A	A	A	A	A	A	A	A	A	A	A	A	A	A	A	A	A	A	A	A	A	A	A
CA10X.chr1_24698569	A/G	1	24698569	+	NA	NA	NA	NA	NA	NA	A	A	A	A	A	A	A	N	A	A	A	A	A	R	A	A	A	A	A	A	A	A	A	A	A	A	A	A	A	A	A	A	A	A	A	A	A	A	A
CA10X.chr1_24714280	C/T	1	24714280	+	NA	NA	NA	NA	NA	NA	N	Y	Y	Y	Y	Y	C	C	Y	N	T	C	Y	Y	T	T	T	N	C	Y	Y	Y	Y	N	N	Y	C	Y	Y	Y	T	Y	N	T	N	T	T	C	N
CA10X.chr1_24798695	G/A	1	24798695	+	NA	NA	NA	NA	NA	NA	G	G	G	G	G	G	G	G	G	G	G	G	G	G	G	G	G	G	G	G	G	G	G	G	N	G	G	G	G	G	G	G	G	G	G	G	G	G	R
CA10X.chr1_24798696	C/T	1	24798696	+	NA	NA	NA	NA	NA	NA	C	C	C	C	C	C	C	C	C	C	C	C	C	C	C	C	C	C	C	C	C	C	C	C	N	C	C	C	C	C	C	C	C	C	C	C	C	C	Y
CA10X.chr1_24812138	A/G	1	24812138	+	NA	NA	NA	NA	NA	NA	N	A	A	A	A	A	A	A	A	A	A	A	A	A	A	A	A	A	N	A	N	A	A	N	A	A	A	A	N	A	A	A	A	A	A	A	A	A	A
CA10X.chr1_24840813	T/C	1	24840813	+	NA	NA	NA	NA	NA	NA	T	T	T	T	T	T	T	N	T	T	T	T	T	T	T	T	T	T	T	T	T	T	T	N	T	T	T	T	T	T	T	T	T	T	T	T	T	T	Y
CA10X.chr1_24840847	C/T	1	24840847	+	NA	NA	NA	NA	NA	NA	C	C	C	C	C	C	C	N	C	C	N	C	C	C	C	C	C	C	C	C	C	C	C	N	C	C	C	C	C	C	C	C	C	C	C	C	C	C	Y
CA10X.chr1_24840874	C/T	1	24840874	+	NA	NA	NA	NA	NA	NA	C	C	C	C	C	C	C	N	C	C	C	C	C	C	C	C	C	C	C	C	C	C	C	N	C	C	C	C	C	C	C	C	C	C	C	C	C	C	Y
CA10X.chr1_24840941	C/T	1	24840941	+	NA	NA	NA	NA	NA	NA	C	C	C	C	C	C	C	N	C	C	C	C	C	C	C	C	C	C	C	C	C	C	C	N	C	C	C	C	C	C	C	C	C	C	C	C	C	C	Y
CA10X.chr1_25736297	T/C	1	25736297	+	NA	NA	NA	NA	NA	NA	N	T	T	T	T	T	T	T	T	T	T	T	T	N	T	T	T	T	T	T	T	T	T	T	T	T	N	T	T	T	T	T	T	T	N	T	T	T	T
CA10X.chr1_25736416	G/A	1	25736416	+	NA	NA	NA	NA	NA	NA	N	G	G	G	G	G	G	G	G	G	G	G	G	N	G	G	G	G	G	N	G	G	G	G	G	G	N	G	G	G	G	G	G	G	N	G	G	G	G
CA10X.chr1_26386690	T/C	1	26386690	+	NA	NA	NA	NA	NA	NA	N	T	N	C	Y	C	T	N	Y	Y	C	T	Y	Y	C	C	T	T	N	Y	C	Y	N	N	Y	Y	T	Y	T	Y	C	N	Y	N	N	C	C	T	Y
CA10X.chr1_27008215	G/A	1	27008215	+	NA	NA	NA	NA	NA	NA	N	R	A	A	R	N	G	N	R	N	A	G	R	R	A	N	R	G	N	R	R	N	R	N	R	R	G	R	G	R	A	A	R	A	N	A	A	G	R
CA10X.chr1_27269067	T/C	1	27269067	+	NA	NA	NA	NA	NA	NA	Y	Y	C	C	Y	C	T	Y	Y	C	C	T	Y	Y	C	C	Y	T	T	Y	Y	N	Y	T	Y	Y	T	Y	T	Y	C	C	Y	C	Y	C	C	T	Y
CA10X.chr1_27290871	T/C	1	27290871	+	NA	NA	NA	NA	NA	NA	N	Y	Y	Y	N	C	T	N	Y	C	C	T	Y	Y	C	C	Y	T	Y	Y	C	Y	Y	T	Y	C	N	Y	T	Y	C	C	Y	C	Y	C	C	T	Y
CA10X.chr1_27376331	C/T	1	27376331	+	NA	NA	NA	NA	NA	NA	Y	T	N	Y	Y	C	T	Y	Y	C	C	T	Y	Y	C	C	Y	Y	T	Y	C	Y	Y	T	Y	Y	T	Y	Y	Y	C	C	Y	C	Y	C	C	T	Y
CA10X.chr1_28115248	C/T/A	1	28115248	+	NA	NA	NA	NA	NA	NA	N	N	N	C	C	C	C	C	Y	C	C	C	C	C	M	C	C	C	N	C	C	C	C	C	N	N	C	C	N	C	C	C	C	C	C	C	C	C	C
CA10X.chr1_28115857	G/A	1	28115857	+	NA	NA	NA	NA	NA	NA	R	R	A	A	R	A	G	N	N	A	A	G	R	R	A	A	R	G	G	R	A	R	R	G	R	R	G	R	G	R	A	A	R	A	N	A	A	G	R
CA10X.chr1_28137759	A/G	1	28137759	+	NA	NA	NA	NA	NA	NA	R	A	N	G	R	G	A	N	R	R	G	A	R	R	G	G	N	R	A	R	N	N	R	A	N	G	N	R	N	R	G	G	R	G	A	G	G	A	R
CA10X.chr1_28219152	T/C	1	28219152	+	NA	NA	NA	NA	NA	NA	N	Y	N	C	Y	C	T	Y	Y	C	C	T	Y	Y	C	C	N	T	T	N	Y	Y	Y	T	Y	Y	T	Y	T	Y	C	C	Y	C	Y	C	C	T	Y
CA10X.chr1_28374545	A/G	1	28374545	+	NA	NA	NA	NA	NA	NA	R	R	G	G	R	G	A	R	R	G	G	A	R	R	G	G	R	N	A	R	G	R	R	N	N	N	N	R	N	R	G	R	R	G	A	G	G	A	R
CA10X.chr1_28411139	C/T	1	28411139	+	NA	NA	NA	NA	NA	NA	Y	Y	T	T	Y	T	C	Y	Y	T	T	Y	Y	Y	T	T	Y	C	C	Y	T	Y	Y	C	Y	Y	N	Y	Y	Y	T	Y	Y	T	Y	T	T	C	Y
CA10X.chr1_28418644	T/G	1	28418644	+	NA	NA	NA	NA	NA	NA	N	K	K	G	K	G	T	K	K	N	G	T	K	K	G	G	K	T	T	K	K	T	K	N	K	G	N	K	N	K	G	G	K	G	K	G	G	T	N
CA10X.chr1_28431537	C/T	1	28431537	+	NA	NA	NA	NA	NA	NA	N	N	Y	T	Y	T	C	Y	Y	T	T	C	Y	Y	Y	T	Y	C	C	Y	T	Y	Y	C	Y	N	C	Y	C	Y	T	T	Y	T	N	T	T	C	Y
CA10X.chr1_28436657	A/C	1	28436657	+	NA	NA	NA	NA	NA	NA	M	M	C	C	M	C	A	M	M	N	C	A	M	M	C	C	M	M	A	N	C	M	M	A	C	M	M	M	A	M	C	C	M	C	N	C	C	A	M
CA10X.chr1_28600748	A/T	1	28600748	+	NA	NA	NA	NA	NA	NA	W	W	T	T	W	T	A	W	W	W	T	A	W	W	T	T	N	A	A	W	T	N	W	N	W	W	N	W	A	W	T	T	A	T	N	T	T	A	W
CA10X.chr1_28600752	G/A	1	28600752	+	NA	NA	NA	NA	NA	NA	R	R	A	A	R	A	G	R	R	R	A	G	R	N	A	A	N	G	G	R	A	R	R	N	R	R	N	R	G	R	A	A	G	A	N	A	A	G	R
CA10X.chr1_28604252	T/C	1	28604252	+	NA	NA	NA	NA	NA	NA	Y	T	C	Y	Y	C	T	Y	Y	Y	C	Y	Y	Y	Y	C	Y	T	T	Y	Y	Y	C	T	Y	Y	Y	Y	N	N	C	Y	Y	C	Y	C	C	T	Y
CA10X.chr1_28609486	T/C	1	28609486	+	NA	NA	NA	NA	NA	NA	Y	Y	C	C	Y	C	T	Y	Y	Y	C	T	Y	Y	C	C	Y	T	Y	Y	C	Y	Y	T	Y	Y	T	Y	T	Y	C	C	Y	C	Y	C	C	T	Y
CA10X.chr1_28620876	T/G	1	28620876	+	NA	NA	NA	NA	NA	NA	K	K	K	G	K	G	T	K	K	N	G	T	K	K	G	G	K	T	N	K	G	K	K	N	N	K	T	K	T	K	G	G	K	G	K	G	G	T	K
CA10X.chr1_28637925	A/G	1	28637925	+	NA	NA	NA	NA	NA	NA	R	R	R	G	R	G	A	R	R	R	R	A	R	R	G	G	G	A	R	R	R	R	R	A	R	R	R	R	R	R	G	R	R	G	R	G	G	A	R
CA10X.chr1_28646561	A/G	1	28646561	+	NA	NA	NA	NA	NA	NA	R	R	R	G	R	G	A	R	R	R	G	A	R	R	G	G	R	A	N	R	R	R	R	N	R	G	N	R	A	R	G	N	N	G	N	G	G	A	R
CA10X.chr1_28646583	C/T	1	28646583	+	NA	NA	NA	NA	NA	NA	Y	Y	Y	T	Y	T	C	Y	Y	Y	T	C	Y	Y	T	T	Y	C	N	Y	Y	Y	Y	N	Y	T	N	Y	C	Y	T	N	N	T	N	T	T	C	Y
CA10X.chr1_28679499	T/G	1	28679499	+	NA	NA	NA	NA	NA	NA	G	K	G	G	T	G	T	N	K	K	G	T	K	K	K	G	K	T	K	K	K	K	N	T	K	K	T	K	N	K	G	G	K	G	K	G	G	T	K
CA10X.chr1_28685761	G/A	1	28685761	+	NA	NA	NA	NA	NA	NA	N	N	N	N	N	A	G	N	R	N	A	G	R	R	R	A	R	G	G	R	R	N	R	G	N	R	G	R	R	R	A	N	R	A	N	A	A	G	R
CA10X.chr1_28685912	A/G	1	28685912	+	NA	NA	NA	NA	NA	NA	N	N	G	R	N	G	A	N	R	R	G	A	R	R	R	G	R	A	A	R	G	R	R	A	R	R	R	R	N	R	G	R	R	G	A	G	G	A	R
CA10X.chr1_28685914	A/G	1	28685914	+	NA	NA	NA	NA	NA	NA	N	N	G	R	N	G	A	N	R	R	G	A	R	R	R	G	R	A	A	R	G	R	R	A	R	R	R	R	N	R	G	R	R	G	A	G	G	A	R
CA10X.chr1_28685951	G/A	1	28685951	+	NA	NA	NA	NA	NA	NA	N	R	A	N	N	A	G	N	R	N	A	G	R	R	R	A	R	G	G	N	A	R	R	G	R	R	N	R	R	R	A	R	R	A	G	A	A	G	R
CA10X.chr1_28685969	G/T	1	28685969	+	NA	NA	NA	NA	NA	NA	N	K	T	N	N	T	G	N	K	N	T	G	K	K	K	T	K	G	G	N	T	K	K	G	K	K	G	K	N	K	T	K	K	T	G	T	T	G	K
CA10X.chr1_28686033	A/G	1	28686033	+	NA	NA	NA	NA	NA	NA	N	R	G	G	N	G	A	N	R	R	G	A	R	R	R	G	R	A	A	N	G	R	R	A	R	R	N	R	R	R	G	R	R	G	A	G	G	A	R
CA10X.chr1_28741841	A/C	1	28741841	+	NA	NA	NA	NA	NA	NA	N	N	M	C	M	C	M	M	M	C	C	A	M	M	M	C	M	A	A	M	M	C	M	N	N	M	A	M	C	M	C	M	A	C	M	C	C	A	M
CA10X.chr1_28741890	G/A	1	28741890	+	NA	NA	NA	NA	NA	NA	N	G	R	A	R	A	G	R	R	A	A	G	R	R	R	A	R	G	G	R	R	A	N	N	N	R	G	R	A	R	A	N	G	A	R	A	A	G	R
CA10X.chr1_28748280	C/T	1	28748280	+	NA	NA	NA	NA	NA	NA	N	Y	T	T	Y	T	C	Y	Y	Y	T	C	C	Y	Y	T	Y	C	N	C	T	Y	Y	C	N	T	C	Y	Y	Y	T	Y	Y	T	C	T	T	C	Y
CA10X.chr1_28748315	A/G	1	28748315	+	NA	NA	NA	NA	NA	NA	N	R	G	G	R	G	A	R	R	R	G	A	A	R	R	N	R	A	N	A	G	R	R	A	N	N	A	R	R	R	G	R	R	G	A	G	G	A	R
CA10X.chr1_28757088	G/A	1	28757088	+	NA	NA	NA	NA	NA	NA	R	R	A	A	N	A	G	N	R	A	A	G	N	R	R	A	R	G	R	R	A	R	R	G	R	R	G	R	R	R	A	A	R	A	N	A	A	G	R
CA10X.chr1_28757198	T/C	1	28757198	+	NA	NA	NA	NA	NA	NA	Y	Y	C	C	N	C	T	N	Y	C	C	T	N	Y	Y	C	Y	T	T	Y	C	Y	Y	T	Y	Y	T	Y	Y	Y	C	C	Y	C	N	C	C	T	Y
CA10X.chr1_28757285	C/T	1	28757285	+	NA	NA	NA	NA	NA	NA	Y	Y	Y	T	Y	T	C	N	Y	Y	T	C	N	Y	Y	T	Y	C	C	Y	T	Y	Y	C	Y	N	C	Y	Y	Y	T	T	Y	T	N	T	T	C	Y
CA10X.chr1_28757330	T/C	1	28757330	+	NA	NA	NA	NA	NA	NA	Y	Y	Y	C	T	C	T	N	Y	C	C	T	N	Y	Y	C	Y	T	N	Y	C	Y	Y	T	Y	Y	T	Y	Y	Y	C	C	Y	C	N	C	C	T	Y
CA10X.chr1_28758348	G/T/A	1	28758348	+	NA	NA	NA	NA	NA	NA	N	K	T	N	G	N	G	N	N	T	T	G	K	K	K	N	G	G	G	K	T	K	K	G	N	K	G	K	N	K	T	T	K	T	N	T	T	G	K
CA10X.chr1_28758400	G/T	1	28758400	+	NA	NA	NA	NA	NA	NA	N	K	T	N	K	T	G	N	N	T	T	G	K	K	K	N	N	G	G	K	T	K	K	G	N	K	G	K	N	K	T	T	K	T	N	T	T	G	K
CA10X.chr1_28758407	T/C	1	28758407	+	NA	NA	NA	NA	NA	NA	N	Y	C	N	Y	C	T	N	N	C	C	T	Y	Y	Y	N	N	T	T	Y	C	Y	Y	T	N	Y	T	Y	N	Y	C	C	Y	C	N	C	C	T	Y
CA10X.chr1_28779345	T/C	1	28779345	+	NA	NA	NA	NA	NA	NA	N	Y	C	Y	Y	C	T	Y	Y	C	C	T	Y	Y	Y	C	N	T	T	N	Y	N	Y	N	Y	Y	N	Y	Y	Y	C	C	T	C	Y	C	C	T	C
CA10X.chr1_28782343	C/T	1	28782343	+	NA	NA	NA	NA	NA	NA	T	Y	T	T	Y	T	C	Y	Y	T	T	C	Y	Y	Y	T	Y	C	C	Y	T	Y	Y	N	Y	Y	C	Y	Y	Y	T	T	Y	T	N	T	T	C	Y
CA10X.chr1_28782363	A/G	1	28782363	+	NA	NA	NA	NA	NA	NA	G	R	G	G	R	G	A	R	R	G	G	A	R	R	R	G	R	A	A	R	G	R	G	N	R	N	A	R	R	R	G	G	R	G	N	G	G	A	R
CA10X.chr1_28808563	G/A	1	28808563	+	NA	NA	NA	NA	NA	NA	N	R	A	A	N	A	G	N	R	A	A	G	R	R	R	A	N	G	G	R	R	R	R	N	R	N	R	R	R	R	A	N	R	A	R	A	A	G	R
CA10X.chr1_29164267	A/G	1	29164267	+	NA	NA	NA	NA	NA	NA	N	A	A	A	A	A	A	A	A	A	A	A	A	A	A	A	A	A	A	A	A	A	A	A	A	A	A	A	A	A	A	A	A	A	A	A	A	A	R
CA10X.chr1_29164327	G/A	1	29164327	+	NA	NA	NA	NA	NA	NA	N	G	G	G	G	G	G	G	G	G	G	G	G	G	G	G	G	G	G	G	G	G	G	G	G	G	G	G	G	G	G	G	G	G	G	G	G	G	G
CA10X.chr1_29173086	T/C	1	29173086	+	NA	NA	NA	NA	NA	NA	T	T	T	T	T	T	T	T	T	T	T	T	T	Y	T	T	T	T	T	T	T	T	T	T	T	T	T	T	T	T	T	T	T	T	T	T	T	T	T
CA10X.chr1_29289113	G/T	1	29289113	+	NA	NA	NA	NA	NA	NA	G	G	N	G	G	G	G	N	N	G	G	G	G	K	N	G	G	G	G	G	G	G	G	G	G	G	G	G	G	G	G	G	G	G	N	G	G	G	G
CA10X.chr1_29299188	G/A	1	29299188	+	NA	NA	NA	NA	NA	NA	G	G	G	G	G	G	G	N	G	G	G	G	G	R	G	G	G	G	G	G	G	G	G	G	G	G	G	G	G	G	G	G	G	G	G	G	G	G	G
CA10X.chr1_29299195	G/A	1	29299195	+	NA	NA	NA	NA	NA	NA	G	G	G	G	G	G	G	N	G	G	G	G	G	R	G	G	G	G	G	G	G	G	G	G	G	G	G	G	G	G	G	G	G	G	G	G	G	G	G
CA10X.chr1_29546915	C/G	1	29546915	+	NA	NA	NA	NA	NA	NA	N	S	G	G	S	G	C	N	S	G	G	C	S	S	S	G	S	C	S	S	S	S	S	C	S	S	C	S	S	S	G	N	S	G	S	G	G	C	S
CA10X.chr1_30637257	T/C	1	30637257	+	NA	NA	NA	NA	NA	NA	Y	Y	Y	C	Y	C	T	T	Y	N	C	T	Y	Y	Y	C	N	T	T	Y	C	Y	C	T	C	C	N	Y	N	Y	C	C	Y	C	N	C	C	T	C
CA10X.chr1_30853835	G/A	1	30853835	+	NA	NA	NA	NA	NA	NA	N	R	R	A	R	A	R	N	R	A	A	G	R	R	R	A	R	G	G	R	A	R	R	N	R	R	G	R	R	R	A	A	R	A	N	A	A	G	R
CA10X.chr1_30853874	C/T	1	30853874	+	NA	NA	NA	NA	NA	NA	N	Y	Y	T	Y	T	Y	N	Y	T	T	C	Y	Y	Y	T	Y	C	C	Y	T	Y	Y	N	Y	Y	C	Y	Y	Y	T	T	Y	T	N	T	T	C	Y
CA10X.chr1_30854067	T/C	1	30854067	+	NA	NA	NA	NA	NA	NA	N	Y	Y	C	Y	C	Y	N	Y	N	C	T	Y	Y	Y	C	Y	N	T	Y	C	Y	Y	N	Y	Y	T	Y	N	Y	C	C	Y	C	N	C	C	T	Y
CA10X.chr1_30856338	C/T	1	30856338	+	NA	NA	NA	NA	NA	NA	N	Y	N	T	C	T	C	N	Y	Y	T	C	Y	Y	Y	T	Y	C	Y	N	Y	Y	Y	N	Y	Y	C	Y	N	Y	T	T	Y	T	Y	T	T	C	Y
CA10X.chr1_30856370	G/A	1	30856370	+	NA	NA	NA	NA	NA	NA	N	R	N	A	G	A	G	N	R	R	A	G	R	R	R	A	R	G	R	N	R	R	R	N	R	R	G	R	N	R	A	A	R	A	R	A	A	G	R
CA10X.chr1_30856373	G/A	1	30856373	+	NA	NA	NA	NA	NA	NA	N	R	R	A	G	A	G	N	R	R	A	G	R	R	R	A	R	G	R	N	R	R	R	N	R	R	G	R	N	R	A	A	R	A	R	A	A	G	R
CA10X.chr1_30856382	C/T	1	30856382	+	NA	NA	NA	NA	NA	NA	N	Y	N	T	C	T	C	N	Y	Y	T	C	Y	Y	Y	T	Y	C	Y	N	Y	Y	Y	N	Y	Y	C	Y	N	Y	T	T	Y	T	Y	T	T	C	Y
CA10X.chr1_30856413	C/T	1	30856413	+	NA	NA	NA	NA	NA	NA	N	Y	N	T	C	T	C	N	Y	Y	T	C	Y	Y	Y	T	Y	C	Y	N	Y	Y	Y	N	Y	Y	C	Y	N	Y	T	T	Y	T	Y	T	T	C	Y
CA10X.chr1_30856512	G/A	1	30856512	+	NA	NA	NA	NA	NA	NA	N	R	N	A	G	A	G	N	R	A	A	G	R	R	R	A	R	G	R	R	R	R	R	N	R	R	R	R	N	R	A	A	R	A	R	A	A	G	R
CA10X.chr1_30861168	T/A	1	30861168	+	NA	NA	NA	NA	NA	NA	W	W	N	A	W	A	T	W	W	A	A	T	W	W	W	A	W	N	T	W	W	W	W	T	W	N	T	W	A	W	A	N	W	A	N	A	A	T	W
CA10X.chr1_30861233	C/T	1	30861233	+	NA	NA	NA	NA	NA	NA	Y	Y	T	T	Y	T	C	Y	Y	T	T	C	Y	Y	Y	T	Y	N	N	Y	Y	Y	Y	C	Y	N	C	Y	T	Y	T	Y	Y	T	Y	T	T	C	Y
CA10X.chr1_30861254	C/T	1	30861254	+	NA	NA	NA	NA	NA	NA	Y	Y	N	T	Y	T	C	Y	Y	T	T	C	Y	Y	Y	T	Y	N	C	Y	Y	Y	Y	C	Y	N	N	Y	T	Y	T	Y	Y	T	Y	T	T	C	Y
CA10X.chr1_30861260	C/T	1	30861260	+	NA	NA	NA	NA	NA	NA	Y	Y	T	T	Y	T	C	Y	Y	T	T	C	Y	Y	Y	N	Y	N	C	Y	Y	Y	Y	C	Y	N	N	Y	T	Y	T	Y	Y	T	Y	T	T	C	Y
CA10X.chr1_30945454	A/C	1	30945454	+	NA	NA	NA	NA	NA	NA	M	M	C	C	M	C	A	M	M	C	C	A	M	M	M	C	M	M	A	N	C	M	M	N	M	M	N	M	M	M	C	N	M	C	M	C	C	A	N
CA10X.chr1_31348612	A/G	1	31348612	+	NA	NA	NA	NA	NA	NA	G	R	G	G	R	G	A	R	R	G	G	R	R	A	R	G	R	R	A	R	G	G	G	N	A	G	A	R	R	R	N	G	R	G	R	G	G	A	A
CA10X.chr1_31348629	A/G	1	31348629	+	NA	NA	NA	NA	NA	NA	G	R	G	N	R	G	A	R	R	G	G	R	R	A	R	G	R	R	A	R	G	G	G	N	A	G	A	R	R	R	N	G	R	G	R	G	G	A	A
CA10X.chr1_31385782	G/A	1	31385782	+	NA	NA	NA	NA	NA	NA	N	R	G	G	R	G	A	N	R	G	G	A	G	R	N	G	R	A	A	R	G	R	R	N	N	R	A	R	R	R	R	G	R	G	N	G	G	A	R
CA10X.chr1_31385793	G/A	1	31385793	+	NA	NA	NA	NA	NA	NA	N	R	A	A	R	A	G	N	R	A	A	G	R	R	N	A	R	G	G	R	N	R	R	N	N	R	G	R	R	R	R	N	R	A	N	A	A	G	R
CA10X.chr1_31435205	C/T	1	31435205	+	NA	NA	NA	NA	NA	NA	N	Y	T	T	Y	T	C	N	Y	T	T	C	Y	C	Y	T	C	C	C	Y	T	Y	Y	N	Y	Y	C	Y	N	Y	Y	Y	Y	T	N	T	T	C	Y
CA10X.chr1_31435316	A/T	1	31435316	+	NA	NA	NA	NA	NA	NA	N	W	T	T	W	T	A	W	W	T	T	A	W	A	W	T	A	A	A	W	N	W	W	N	W	W	A	W	N	W	W	W	W	T	N	T	T	A	W
CA10X.chr1_31443248	G/A	1	31443248	+	NA	NA	NA	NA	NA	NA	R	R	G	G	R	G	A	R	R	G	G	R	R	A	R	G	R	N	A	N	G	R	N	R	R	R	R	R	R	R	R	G	R	G	R	G	G	A	R
CA10X.chr1_31443277	A/T	1	31443277	+	NA	NA	NA	NA	NA	NA	W	W	A	A	W	A	T	W	W	A	A	N	W	T	W	A	W	W	T	N	A	W	N	W	W	W	W	W	W	W	W	A	W	A	W	A	A	T	W
CA10X.chr1_31443346	A/C	1	31443346	+	NA	NA	NA	NA	NA	NA	M	M	A	A	M	A	C	M	M	A	A	N	M	C	M	A	M	C	C	N	A	M	N	M	M	M	C	M	M	M	M	N	M	A	M	A	A	C	M
CA10X.chr1_31443403	C/G	1	31443403	+	NA	NA	NA	NA	NA	NA	S	S	N	C	S	C	G	S	S	C	C	N	S	G	S	C	S	G	G	N	C	S	N	S	S	S	G	S	S	S	S	N	S	C	S	C	C	G	S
CA10X.chr1_31443454	G/A	1	31443454	+	NA	NA	NA	NA	NA	NA	R	R	G	G	R	G	A	R	R	G	G	N	R	A	R	G	R	A	A	N	G	R	N	R	R	R	A	R	R	R	R	N	R	G	R	G	G	A	R
CA10X.chr1_31446711	A/G	1	31446711	+	NA	NA	NA	NA	NA	NA	N	R	A	A	R	A	G	R	R	R	A	G	R	G	R	A	R	G	G	R	A	R	R	N	R	A	N	R	N	R	R	A	R	A	R	A	A	G	A
CA10X.chr1_31446768	G/A	1	31446768	+	NA	NA	NA	NA	NA	NA	N	R	G	G	R	G	A	R	R	R	G	A	R	A	R	G	R	A	A	R	G	R	R	R	R	G	R	R	N	R	R	G	R	G	R	G	G	A	G
CA10X.chr1_31446834	T/C	1	31446834	+	NA	NA	NA	NA	NA	NA	N	Y	T	T	Y	T	C	Y	Y	Y	T	C	Y	C	Y	T	Y	C	C	Y	T	Y	Y	N	Y	T	N	Y	Y	Y	Y	T	Y	T	Y	T	T	C	T
CA10X.chr1_31446857	T/C	1	31446857	+	NA	NA	NA	NA	NA	NA	N	Y	T	T	Y	T	C	Y	Y	Y	T	C	Y	C	Y	T	Y	C	C	Y	T	Y	Y	N	Y	T	N	Y	Y	Y	Y	T	Y	T	Y	T	T	C	T
CA10X.chr1_31454520	C/T	1	31454520	+	NA	NA	NA	NA	NA	NA	C	C	C	C	Y	C	T	Y	Y	C	C	N	Y	T	Y	C	C	N	T	C	C	N	Y	C	Y	C	T	C	C	C	C	C	N	C	C	C	C	T	N
CA10X.chr1_31500707	T/G	1	31500707	+	NA	NA	NA	NA	NA	NA	T	K	T	T	K	K	G	K	K	T	T	G	K	G	K	T	K	G	K	K	K	K	T	N	K	K	K	K	K	K	K	T	K	T	K	T	T	G	K
CA10X.chr1_31500735	C/G	1	31500735	+	NA	NA	NA	NA	NA	NA	C	S	C	C	S	S	G	S	S	C	C	G	S	G	S	C	S	G	S	S	S	S	C	N	S	S	S	S	S	S	S	C	S	C	S	C	C	G	S
CA10X.chr1_31610382	C/A	1	31610382	+	NA	NA	NA	NA	NA	NA	C	C	C	C	C	C	C	C	C	C	C	C	C	C	C	C	C	C	N	C	N	C	C	C	C	C	C	C	C	C	C	C	C	C	C	C	C	C	C
CA10X.chr1_31610454	C/T	1	31610454	+	NA	NA	NA	NA	NA	NA	C	C	C	C	C	C	C	C	C	C	C	C	C	C	C	C	C	C	N	C	Y	C	C	Y	C	C	C	C	C	C	C	C	C	C	C	C	C	C	C
CA10X.chr1_31624202	C/A/T	1	31624202	+	NA	NA	NA	NA	NA	NA	C	C	C	C	C	C	C	N	C	C	C	C	C	N	N	C	C	C	C	C	C	C	C	C	C	C	C	C	C	C	C	C	C	C	C	C	C	C	C
CA10X.chr1_31624393	T/A	1	31624393	+	NA	NA	NA	NA	NA	NA	T	T	T	T	T	T	T	N	T	T	T	T	T	N	N	T	T	T	T	T	T	T	T	T	T	T	T	T	T	T	T	T	T	T	T	T	T	T	T
CA10X.chr1_31630239	A/G	1	31630239	+	NA	NA	NA	NA	NA	NA	N	A	A	A	R	A	A	A	A	A	A	A	A	A	A	A	A	A	A	A	A	A	A	N	A	A	A	A	A	A	A	A	A	A	N	A	A	A	R
CA10X.chr1_31630244	C/T	1	31630244	+	NA	NA	NA	NA	NA	NA	N	C	C	C	C	C	C	C	C	C	C	C	C	C	C	C	C	C	C	C	C	C	C	N	C	C	C	C	C	C	C	C	C	C	N	C	C	C	Y
CA10X.chr1_31635186	G/T	1	31635186	+	NA	NA	NA	NA	NA	NA	G	G	G	G	G	G	G	N	G	G	G	G	G	G	G	G	G	G	G	G	G	G	G	N	G	G	G	G	N	G	G	G	G	G	N	G	G	G	G
CA10X.chr1_31635311	G/T	1	31635311	+	NA	NA	NA	NA	NA	NA	G	G	G	G	G	G	G	K	G	G	G	G	G	G	G	G	G	G	G	G	G	G	G	G	G	G	G	G	N	G	G	G	G	G	G	G	G	G	G
CA10X.chr1_31635327	T/C/G	1	31635327	+	NA	NA	NA	NA	NA	NA	T	T	T	T	T	T	T	N	T	T	T	T	T	T	T	T	T	T	T	T	T	T	T	N	T	T	T	T	N	T	T	T	T	T	N	T	T	T	T
CA10X.chr1_31635343	C/G	1	31635343	+	NA	NA	NA	NA	NA	NA	C	C	C	C	C	C	C	N	C	C	C	C	C	C	C	C	C	C	C	C	C	C	C	N	C	C	C	C	N	C	C	C	C	C	N	C	C	C	C
CA10X.chr1_31637484	G/A	1	31637484	+	NA	NA	NA	NA	NA	NA	G	G	G	G	G	G	G	G	G	G	G	G	G	G	G	G	G	G	G	G	G	G	G	G	G	G	G	G	G	G	G	G	G	G	G	G	G	G	R
CA10X.chr1_31658520	G/A	1	31658520	+	NA	NA	NA	NA	NA	NA	G	G	G	G	G	G	G	G	G	G	G	G	G	G	G	G	G	G	G	G	G	G	G	G	G	G	G	G	G	G	G	G	G	G	G	G	G	G	G
CA10X.chr1_31658689	A/T	1	31658689	+	NA	NA	NA	NA	NA	NA	A	A	A	A	A	A	A	A	A	A	A	A	A	A	A	A	A	A	A	A	A	A	A	A	A	A	A	A	A	A	A	A	A	A	A	A	A	A	A
CA10X.chr1_31658698	G/A	1	31658698	+	NA	NA	NA	NA	NA	NA	G	G	G	G	G	G	G	G	G	G	G	G	G	G	G	G	G	G	G	G	G	G	G	G	G	G	G	G	G	G	G	G	G	G	G	G	G	G	G
CA10X.chr1_31660765	G/T	1	31660765	+	NA	NA	NA	NA	NA	NA	N	N	G	G	G	G	N	G	G	G	G	G	G	K	G	G	G	G	G	G	G	G	G	N	G	G	G	G	G	G	G	G	G	G	N	G	G	G	G
CA10X.chr1_31660906	A/G	1	31660906	+	NA	NA	NA	NA	NA	NA	N	A	A	A	A	A	A	N	A	A	A	A	A	R	A	A	A	A	A	A	A	A	A	A	A	A	A	A	A	A	A	A	A	A	A	A	A	A	R
CA10X.chr1_31661031	G/A	1	31661031	+	NA	NA	NA	NA	NA	NA	G	G	G	G	G	G	G	N	G	G	G	G	G	R	G	G	G	G	G	G	G	G	G	G	G	G	G	G	G	G	G	G	G	G	G	G	G	G	R
CA10X.chr1_31661101	G/A	1	31661101	+	NA	NA	NA	NA	NA	NA	N	G	G	G	G	G	G	N	G	G	G	G	G	R	G	G	G	G	G	G	G	G	G	G	G	G	G	G	G	G	G	G	G	G	G	G	G	G	R
CA10X.chr1_31661103	G/C	1	31661103	+	NA	NA	NA	NA	NA	NA	N	G	G	G	G	G	G	N	G	G	G	G	G	S	G	G	G	G	G	G	G	G	G	G	G	G	G	G	G	G	G	G	G	G	G	G	G	G	S
CA10X.chr1_31661132	A/G	1	31661132	+	NA	NA	NA	NA	NA	NA	N	A	A	A	A	A	A	N	A	A	A	A	A	R	A	A	A	A	A	A	A	A	A	A	A	A	A	A	A	A	A	A	A	A	A	A	A	A	R
CA10X.chr1_31661135	G/A	1	31661135	+	NA	NA	NA	NA	NA	NA	N	G	G	G	G	G	G	N	G	G	G	G	G	R	G	G	G	G	G	G	G	G	G	G	G	G	G	G	G	G	G	G	G	G	G	G	G	G	R
CA10X.chr1_31684298	C/T	1	31684298	+	NA	NA	NA	NA	NA	NA	N	C	C	C	C	C	C	N	C	C	C	C	C	C	C	C	C	C	C	C	C	C	C	N	C	C	N	C	C	C	C	C	C	C	C	N	C	C	C
CA10X.chr1_31684327	A/G	1	31684327	+	NA	NA	NA	NA	NA	NA	N	A	A	A	A	A	A	N	A	A	A	A	A	A	A	A	A	A	A	A	A	A	A	N	A	A	N	A	A	A	A	A	A	A	A	A	A	A	A
CA10X.chr1_31684331	G/C	1	31684331	+	NA	NA	NA	NA	NA	NA	N	G	G	G	G	G	G	N	G	G	G	G	G	G	G	G	G	G	G	G	G	G	G	N	G	G	N	G	G	G	G	G	G	G	G	G	G	G	G
CA10X.chr1_31693540	A/C/G	1	31693540	+	NA	NA	NA	NA	NA	NA	A	A	A	A	A	A	A	A	A	N	A	N	A	M	A	A	A	A	N	A	N	A	A	A	A	A	A	A	A	A	A	A	A	A	N	A	A	A	A
CA10X.chr1_31712134	C/A	1	31712134	+	NA	NA	NA	NA	NA	NA	C	C	C	C	C	C	C	C	C	C	C	C	C	C	C	C	C	C	C	C	C	C	C	C	C	C	C	C	C	C	C	C	C	C	C	C	C	C	C
CA10X.chr1_31821608	A/C/G	1	31821608	+	NA	NA	NA	NA	NA	NA	A	A	A	A	M	A	A	A	A	A	A	A	A	A	A	A	A	A	A	A	A	A	A	A	A	A	A	A	A	A	A	A	A	A	R	A	A	A	M
CA10X.chr1_31821657	C/T	1	31821657	+	NA	NA	NA	NA	NA	NA	C	C	C	C	N	C	C	C	C	C	C	C	C	C	C	C	C	C	C	C	C	C	C	C	C	C	C	C	C	C	C	C	C	C	C	C	C	C	C
CA10X.chr1_31821681	G/A	1	31821681	+	NA	NA	NA	NA	NA	NA	G	G	G	G	N	G	G	G	G	G	G	G	G	G	G	G	G	G	G	G	G	G	G	G	G	G	G	G	G	G	G	G	G	G	G	G	G	G	G
CA10X.chr1_31821685	C/T	1	31821685	+	NA	NA	NA	NA	NA	NA	C	C	C	C	N	C	C	C	C	C	C	C	C	C	C	C	C	C	C	C	C	C	C	C	C	C	C	C	C	C	C	C	C	C	C	C	C	C	C
CA10X.chr1_31821689	A/G	1	31821689	+	NA	NA	NA	NA	NA	NA	A	A	A	A	N	A	A	A	A	A	A	A	A	A	A	A	A	A	A	A	A	A	A	A	A	A	A	A	A	A	A	A	A	A	A	A	A	A	A
CA10X.chr1_31821696	A/G	1	31821696	+	NA	NA	NA	NA	NA	NA	A	A	A	A	N	A	A	A	A	A	A	A	A	A	A	A	A	A	A	A	A	A	A	A	A	A	A	A	A	A	A	A	A	A	A	A	A	A	A
CA10X.chr1_31838318	G/A	1	31838318	+	NA	NA	NA	NA	NA	NA	N	G	G	G	G	G	G	N	R	G	G	G	G	G	G	G	G	G	G	G	G	G	G	G	G	G	G	G	G	G	G	G	G	G	G	G	G	G	G
CA10X.chr1_31847663	G/A/T	1	31847663	+	NA	NA	NA	NA	NA	NA	G	G	G	G	K	G	G	N	N	G	G	G	G	N	G	G	G	G	G	G	G	G	G	G	G	G	G	G	G	G	G	G	G	G	N	G	G	G	G
CA10X.chr1_31847685	G/A	1	31847685	+	NA	NA	NA	NA	NA	NA	G	G	G	G	G	G	G	N	N	G	G	G	G	N	G	G	G	G	G	G	G	G	G	G	G	G	G	G	G	G	G	G	G	G	N	G	G	G	G
CA10X.chr1_31900996	G/A	1	31900996	+	NA	NA	NA	NA	NA	NA	G	G	G	G	R	G	G	G	G	G	G	G	G	G	G	G	G	G	G	G	G	G	G	G	G	G	G	G	G	G	G	G	G	G	G	G	G	G	R
CA10X.chr1_31901004	G/A	1	31901004	+	NA	NA	NA	NA	NA	NA	G	G	G	G	N	G	G	G	G	G	G	G	G	G	G	G	G	G	G	G	G	G	G	G	G	G	G	G	G	G	G	G	G	G	G	G	G	G	R
CA10X.chr1_31904352	T/C	1	31904352	+	NA	NA	NA	NA	NA	NA	T	T	T	T	Y	T	T	T	T	T	T	T	T	Y	T	T	T	T	T	T	T	T	T	T	T	T	T	T	T	T	T	T	T	T	T	T	T	T	T
CA10X.chr1_31904372	C/T	1	31904372	+	NA	NA	NA	NA	NA	NA	N	C	C	C	C	C	C	C	C	C	C	C	C	N	C	C	C	C	C	C	C	C	C	C	C	C	C	C	C	C	C	C	C	C	C	C	C	C	C
CA10X.chr1_31904446	G/T	1	31904446	+	NA	NA	NA	NA	NA	NA	N	G	G	G	K	G	G	G	G	G	G	G	G	N	G	G	G	G	G	G	G	G	G	G	G	G	G	G	G	G	G	G	G	G	G	G	G	G	G
CA10X.chr1_31961394	C/T	1	31961394	+	NA	NA	NA	NA	NA	NA	C	C	C	C	C	C	C	C	C	C	C	C	C	C	C	C	C	C	C	C	C	C	C	C	C	C	C	C	C	C	C	C	C	C	C	C	C	C	C
CA10X.chr1_31961420	C/T	1	31961420	+	NA	NA	NA	NA	NA	NA	C	C	C	C	C	C	C	C	C	C	C	C	C	C	C	C	C	C	C	C	C	C	C	C	C	C	C	C	C	C	C	C	C	C	C	C	C	C	C
CA10X.chr1_31961454	A/T/G	1	31961454	+	NA	NA	NA	NA	NA	NA	A	A	A	A	A	A	A	A	A	A	A	A	A	A	A	A	A	A	A	A	A	A	A	A	A	A	A	A	A	A	A	A	A	A	A	A	A	A	A
CA10X.chr1_31971738	C/T/A	1	31971738	+	NA	NA	NA	NA	NA	NA	N	C	C	C	C	N	C	N	C	C	C	C	C	C	C	C	C	C	C	C	C	C	C	N	C	C	C	C	N	C	C	N	C	C	N	C	C	C	C
CA10X.chr1_32011638	T/C	1	32011638	+	NA	NA	NA	NA	NA	NA	N	T	T	T	T	T	T	N	Y	T	T	T	T	T	T	T	T	N	T	T	T	T	T	T	T	T	T	T	T	T	T	T	T	T	N	T	T	T	Y
CA10X.chr1_32105715	T/C	1	32105715	+	NA	NA	NA	NA	NA	NA	T	T	T	T	T	T	T	T	T	T	T	N	T	T	T	T	N	T	T	T	T	T	T	N	T	T	T	T	T	T	T	T	T	T	N	T	T	T	T
CA10X.chr1_32105729	T/A	1	32105729	+	NA	NA	NA	NA	NA	NA	T	T	T	T	T	T	T	T	T	T	T	N	T	T	T	T	N	T	T	T	T	T	T	N	T	T	T	T	T	T	T	T	T	T	N	T	T	T	T
CA10X.chr1_32142209	A/T	1	32142209	+	NA	NA	NA	NA	NA	NA	A	N	A	A	A	A	A	A	A	A	A	A	A	W	A	N	A	A	A	A	A	A	A	A	A	A	A	A	N	A	A	A	A	N	A	A	A	A	A
CA10X.chr1_32142261	A/G	1	32142261	+	NA	NA	NA	NA	NA	NA	A	N	A	A	A	A	A	A	A	A	A	A	A	R	A	N	A	A	A	A	A	A	A	A	A	A	R	A	N	A	A	A	A	N	A	A	A	A	A
CA10X.chr1_32174146	T/C	1	32174146	+	NA	NA	NA	NA	NA	NA	T	T	T	T	T	T	T	T	T	T	T	T	T	Y	T	T	T	T	T	T	T	T	T	N	T	T	T	T	T	T	T	T	T	T	T	T	T	T	T
CA10X.chr1_32190033	C/T/G	1	32190033	+	NA	NA	NA	NA	NA	NA	N	C	C	C	C	C	C	C	C	C	C	C	C	C	C	C	S	C	C	C	C	C	C	C	C	C	C	C	C	C	C	C	C	C	N	C	C	C	C
CA10X.chr1_32206184	T/C	1	32206184	+	NA	NA	NA	NA	NA	NA	T	T	T	T	T	T	T	T	N	T	T	T	T	T	T	T	T	T	T	T	T	T	T	T	T	T	T	T	T	T	T	T	T	T	T	T	T	T	T
CA10X.chr1_32206235	G/A	1	32206235	+	NA	NA	NA	NA	NA	NA	G	G	G	G	G	G	G	G	N	G	G	G	G	G	G	G	G	G	G	G	G	G	G	G	G	G	G	G	G	G	G	G	G	G	G	G	G	G	G
CA10X.chr1_32206326	T/C	1	32206326	+	NA	NA	NA	NA	NA	NA	T	T	T	T	T	T	T	T	N	T	T	T	T	T	T	T	T	T	T	T	T	T	T	T	T	T	T	T	T	T	T	T	T	T	T	T	T	T	T
CA10X.chr1_32206364	T/C	1	32206364	+	NA	NA	NA	NA	NA	NA	T	T	T	T	T	T	T	T	N	T	T	T	T	T	T	T	T	T	T	T	T	T	T	T	T	T	T	T	T	T	T	T	T	T	T	T	T	T	T
CA10X.chr1_32206381	G/A	1	32206381	+	NA	NA	NA	NA	NA	NA	G	G	G	G	G	G	G	G	N	G	G	G	G	G	G	G	G	G	G	G	G	G	G	G	G	G	G	G	G	G	G	G	G	G	G	G	G	G	G
CA10X.chr1_32206398	T/C	1	32206398	+	NA	NA	NA	NA	NA	NA	T	T	T	T	T	T	T	T	N	T	T	T	T	T	T	T	T	T	T	T	T	T	T	T	T	T	T	T	T	T	T	T	T	T	T	T	T	T	T
CA10X.chr1_32219258	A/G	1	32219258	+	NA	NA	NA	NA	NA	NA	A	A	A	A	A	A	A	N	R	A	A	A	A	A	A	A	A	A	A	A	A	A	A	N	A	A	A	A	A	A	A	A	A	A	A	A	A	A	A
CA10X.chr1_32219277	G/A	1	32219277	+	NA	NA	NA	NA	NA	NA	G	G	G	G	G	G	G	N	N	G	G	G	G	G	G	G	G	G	G	G	G	G	G	N	G	G	G	G	G	G	G	G	G	G	G	G	G	G	G
CA10X.chr1_32219302	G/A	1	32219302	+	NA	NA	NA	NA	NA	NA	G	G	G	G	G	G	G	N	N	G	G	G	G	G	G	G	G	G	G	G	G	G	G	N	G	G	G	G	G	G	G	G	G	G	G	G	G	G	G
CA10X.chr1_32219322	A/G	1	32219322	+	NA	NA	NA	NA	NA	NA	A	A	A	A	A	A	A	N	N	A	A	A	A	A	A	A	A	A	A	A	A	A	A	N	A	A	A	A	A	A	A	A	A	A	A	A	A	A	A
CA10X.chr1_32219343	T/G	1	32219343	+	NA	NA	NA	NA	NA	NA	T	T	T	T	T	T	T	N	T	T	T	T	T	T	T	T	T	T	T	T	T	T	T	T	T	T	T	T	T	T	T	T	T	T	N	T	T	T	T
CA10X.chr1_32219393	T/A	1	32219393	+	NA	NA	NA	NA	NA	NA	N	T	T	T	T	T	T	N	T	T	T	T	T	T	T	T	T	T	T	T	T	T	T	T	T	T	T	T	T	T	T	T	T	T	N	T	T	T	T
CA10X.chr1_32219490	C/T/A	1	32219490	+	NA	NA	NA	NA	NA	NA	C	C	C	C	C	C	C	C	C	C	C	C	C	C	C	C	C	C	C	C	C	C	C	C	C	C	C	C	C	C	C	C	C	C	C	C	C	C	C
CA10X.chr1_32221263	C/A	1	32221263	+	NA	NA	NA	NA	NA	NA	N	C	C	C	N	C	C	N	C	C	C	C	C	C	C	C	C	C	C	C	C	C	C	C	C	C	C	C	C	C	C	C	C	C	C	C	C	C	C
CA10X.chr1_32221270	C/A	1	32221270	+	NA	NA	NA	NA	NA	NA	N	C	C	C	N	C	C	N	C	C	C	C	C	C	C	C	C	C	C	C	C	C	C	C	C	C	C	C	C	C	C	C	C	C	C	C	C	C	C
CA10X.chr1_32283860	A/G	1	32283860	+	NA	NA	NA	NA	NA	NA	N	A	A	A	A	A	A	A	A	A	A	A	A	R	A	A	A	A	A	A	A	A	A	A	A	A	A	A	A	A	A	A	A	A	A	A	A	A	A
CA10X.chr1_32298233	T/G	1	32298233	+	NA	NA	NA	NA	NA	NA	T	T	T	T	T	T	T	T	T	T	T	T	T	T	T	T	N	T	T	T	K	T	T	N	T	T	T	T	T	T	T	N	T	T	N	T	T	T	N
CA10X.chr1_32298659	A/G	1	32298659	+	NA	NA	NA	NA	NA	NA	N	A	A	A	A	A	A	N	N	A	A	A	A	A	A	N	A	A	A	A	A	A	A	N	A	A	A	A	A	A	A	A	A	A	A	A	A	A	N
CA10X.chr1_32420576	G/T	1	32420576	+	NA	NA	NA	NA	NA	NA	G	G	G	G	G	G	G	N	G	G	G	G	G	G	G	G	G	G	G	G	G	G	G	N	G	G	G	G	N	G	G	G	G	G	G	G	G	G	G
CA10X.chr1_32420617	G/C	1	32420617	+	NA	NA	NA	NA	NA	NA	G	G	G	G	G	G	G	N	G	G	G	G	G	G	G	G	G	G	G	G	G	G	G	G	G	G	G	G	N	G	G	G	G	G	G	G	G	G	G
CA10X.chr1_32420649	C/T	1	32420649	+	NA	NA	NA	NA	NA	NA	C	C	C	C	C	C	C	N	C	C	C	C	C	C	C	C	C	C	C	C	C	C	C	C	C	C	C	C	N	C	C	C	C	C	C	C	C	C	C
CA10X.chr1_32427735	T/C	1	32427735	+	NA	NA	NA	NA	NA	NA	N	T	T	T	T	T	T	T	T	T	T	T	T	T	T	T	T	T	T	T	T	T	T	T	T	T	T	N	T	T	T	T	T	T	T	T	T	T	Y
CA10X.chr1_32428087	A/G	1	32428087	+	NA	NA	NA	NA	NA	NA	N	A	A	A	A	A	A	A	A	A	A	A	A	A	A	A	A	A	A	A	A	A	A	N	A	A	N	A	A	A	A	A	A	A	A	A	A	A	A
CA10X.chr1_32431371	G/C	1	32431371	+	NA	NA	NA	NA	NA	NA	N	G	G	G	G	G	G	G	G	G	G	G	G	S	G	G	G	G	G	G	G	G	N	G	G	G	G	G	G	G	G	G	G	G	G	G	G	G	G
CA10X.chr1_32431372	T/G	1	32431372	+	NA	NA	NA	NA	NA	NA	N	T	T	T	T	T	T	T	T	T	T	T	T	K	T	T	T	T	T	T	T	T	N	T	T	T	T	T	T	T	T	T	T	T	T	T	T	T	T
CA10X.chr1_32446437	A/G	1	32446437	+	NA	NA	NA	NA	NA	NA	N	A	A	A	A	A	A	N	R	A	A	A	A	R	N	A	A	A	A	A	A	A	A	A	A	A	A	A	A	A	A	A	A	A	A	A	A	A	A
CA10X.chr1_32446471	T/A	1	32446471	+	NA	NA	NA	NA	NA	NA	N	T	T	T	T	T	T	N	W	T	T	T	T	W	N	T	T	T	T	T	T	T	T	T	T	T	T	T	T	T	T	T	T	T	T	T	T	T	T
CA10X.chr1_32446485	G/A	1	32446485	+	NA	NA	NA	NA	NA	NA	N	G	G	G	G	G	G	N	R	G	G	G	G	R	N	G	G	G	G	G	G	G	G	G	G	G	G	G	G	G	G	G	G	G	G	G	G	G	G
CA10X.chr1_32494817	A/G	1	32494817	+	NA	NA	NA	NA	NA	NA	N	A	A	A	N	A	A	A	A	A	A	A	A	A	A	A	A	A	A	N	A	A	A	A	A	A	N	A	A	A	A	N	A	A	N	A	A	A	N
CA10X.chr1_32494935	A/G	1	32494935	+	NA	NA	NA	NA	NA	NA	N	A	A	A	R	A	A	A	A	A	A	A	A	A	A	A	A	A	A	A	A	A	A	A	A	A	A	A	A	A	A	A	A	A	N	A	A	A	R
CA10X.chr1_32537674	G/A	1	32537674	+	NA	NA	NA	NA	NA	NA	G	G	G	G	G	G	G	G	G	G	G	G	G	R	G	G	N	G	G	G	R	G	G	N	N	G	N	G	N	G	G	G	G	G	G	G	G	G	N
CA10X.chr1_32537740	A/T	1	32537740	+	NA	NA	NA	NA	NA	NA	A	A	A	A	A	A	A	A	A	A	A	A	A	W	A	A	N	A	A	A	W	A	A	N	N	A	N	A	N	A	A	A	A	A	A	A	A	A	N
CA10X.chr1_32559556	G/A/T	1	32559556	+	NA	NA	NA	NA	NA	NA	G	G	G	G	K	G	G	G	G	G	G	G	G	R	G	G	G	G	G	G	G	G	G	G	G	G	G	G	G	G	G	G	G	G	G	G	G	G	G
CA10X.chr1_32565812	C/T	1	32565812	+	NA	NA	NA	NA	NA	NA	C	N	C	C	C	C	C	C	C	C	C	C	C	C	C	C	C	C	C	C	C	C	C	C	C	C	C	C	C	C	C	C	C	C	N	C	C	C	C
CA10X.chr1_32565826	G/A	1	32565826	+	NA	NA	NA	NA	NA	NA	G	N	G	G	G	G	G	G	G	G	G	G	G	G	G	G	G	G	G	G	G	G	G	G	G	G	G	G	G	G	G	G	G	G	N	G	G	G	G
CA10X.chr1_32566065	T/C	1	32566065	+	NA	NA	NA	NA	NA	NA	N	T	T	T	T	T	T	N	T	T	T	T	T	T	T	T	T	T	T	T	T	T	T	T	T	T	N	T	T	T	T	T	T	T	T	T	T	T	T
CA10X.chr1_32576462	G/T	1	32576462	+	NA	NA	NA	NA	NA	NA	N	G	G	G	G	G	G	N	K	G	G	G	G	G	G	G	G	G	G	G	N	G	G	G	G	G	G	G	G	G	G	G	G	G	N	G	G	G	N
CA10X.chr1_32576543	T/C	1	32576543	+	NA	NA	NA	NA	NA	NA	N	T	T	T	T	T	T	N	Y	T	T	T	T	T	T	T	T	T	T	T	Y	T	T	T	T	T	T	T	T	T	T	T	T	T	N	T	T	T	N
CA10X.chr1_32576592	G/A	1	32576592	+	NA	NA	NA	NA	NA	NA	N	G	G	G	G	G	G	N	R	G	G	G	G	G	G	G	G	G	G	G	R	G	G	G	G	G	G	G	G	G	G	G	G	G	N	G	G	G	R
CA10X.chr1_32579583	G/A	1	32579583	+	NA	NA	NA	NA	NA	NA	N	G	G	G	G	G	G	G	G	G	G	G	G	G	G	G	G	G	G	G	G	G	G	G	G	G	N	G	G	G	G	G	G	G	N	G	G	G	G
CA10X.chr1_32609865	C/T	1	32609865	+	NA	NA	NA	NA	NA	NA	C	C	C	C	C	C	C	N	C	C	C	C	C	C	C	C	N	C	C	C	C	C	C	C	N	C	C	C	C	C	C	C	C	C	N	C	C	C	C
CA10X.chr1_32609928	T/C	1	32609928	+	NA	NA	NA	NA	NA	NA	N	T	T	T	T	T	T	N	T	T	T	T	T	T	T	T	N	T	T	T	T	T	T	N	N	T	T	T	T	T	T	T	T	T	N	T	T	T	T
CA10X.chr1_32609969	C/T	1	32609969	+	NA	NA	NA	NA	NA	NA	C	C	C	C	C	C	C	N	C	C	C	C	C	C	C	N	C	C	C	C	C	C	C	N	N	C	C	C	C	C	C	C	C	C	N	C	C	C	C
CA10X.chr1_32615980	C/T	1	32615980	+	NA	NA	NA	NA	NA	NA	C	C	C	C	N	C	C	C	C	C	C	C	C	C	C	C	C	C	C	C	C	C	C	C	C	N	C	C	C	C	C	C	C	C	C	C	C	C	C
CA10X.chr1_34848798	C/A	1	34848798	+	NA	NA	NA	NA	NA	NA	N	M	M	A	M	A	C	C	C	M	A	C	M	C	M	A	M	M	C	M	M	M	M	C	M	M	M	M	M	M	M	M	M	A	C	A	M	C	M
CA10X.chr1_35183551	A/G	1	35183551	+	NA	NA	NA	NA	NA	NA	A	A	N	A	A	A	A	N	A	A	A	A	A	A	A	A	A	A	A	A	A	A	A	A	A	A	A	A	A	A	A	A	A	A	N	A	A	A	R
CA10X.chr1_36040315	G/A	1	36040315	+	NA	NA	NA	NA	NA	NA	N	R	G	G	R	G	A	N	A	G	G	A	R	A	R	G	R	A	A	R	R	R	R	R	R	R	A	R	R	R	R	G	R	G	R	G	R	A	R
CA10X.chr1_36041270	A/G	1	36041270	+	NA	NA	NA	NA	NA	NA	N	R	G	G	R	G	A	N	A	R	G	A	R	A	N	G	R	A	A	R	G	A	R	N	R	R	A	R	N	R	R	G	R	G	R	G	R	A	R
CA10X.chr1_36111745	A/G	1	36111745	+	NA	NA	NA	NA	NA	NA	N	R	N	G	R	G	A	N	A	R	G	A	R	A	R	G	R	A	A	R	G	R	R	R	R	R	R	R	R	R	R	N	R	G	N	G	R	A	R
CA10X.chr1_36111757	A/G	1	36111757	+	NA	NA	NA	NA	NA	NA	N	R	N	A	N	A	G	N	G	R	A	G	R	G	R	A	R	G	G	R	A	R	R	R	R	R	R	R	R	R	R	N	R	A	N	A	R	G	R
CA10X.chr1_36130699	A/G	1	36130699	+	NA	NA	NA	NA	NA	NA	N	R	N	A	R	A	G	N	G	R	A	G	R	R	R	A	R	G	G	R	A	R	R	N	R	R	G	A	R	R	R	A	R	A	R	A	R	G	R
CA10X.chr1_36130843	G/A	1	36130843	+	NA	NA	NA	NA	NA	NA	R	R	N	A	R	N	G	N	G	R	A	G	R	N	R	A	R	G	G	R	A	R	R	N	R	R	G	A	R	R	R	A	R	A	R	A	R	G	R
CA10X.chr1_36152186	C/G	1	36152186	+	NA	NA	NA	NA	NA	NA	S	S	N	S	S	G	C	N	C	S	G	C	S	C	S	G	S	C	C	S	G	S	S	S	S	S	N	S	S	S	S	G	S	G	S	G	S	C	S
CA10X.chr1_36152189	G/A	1	36152189	+	NA	NA	NA	NA	NA	NA	R	R	N	R	R	A	G	N	G	R	A	G	R	G	R	A	R	G	G	R	A	R	R	R	R	R	N	R	R	R	R	A	R	A	R	A	R	G	R
CA10X.chr1_36910334	G/T	1	36910334	+	NA	NA	NA	NA	NA	NA	T	K	K	G	K	K	K	K	K	K	G	T	K	T	K	G	K	N	T	K	G	K	K	G	T	K	T	K	K	G	K	G	N	G	K	G	K	T	N
CA10X.chr1_37340444	G/A	1	37340444	+	NA	NA	NA	NA	NA	NA	A	R	A	N	R	A	G	N	G	N	A	G	R	G	G	A	R	G	R	R	A	R	A	R	R	R	G	R	R	G	R	A	A	G	G	R	R	G	R
CA10X.chr1_37340505	C/T	1	37340505	+	NA	NA	NA	NA	NA	NA	T	Y	T	T	Y	T	C	N	C	N	T	C	Y	C	C	T	Y	C	N	Y	T	Y	T	Y	Y	Y	C	Y	Y	C	Y	T	T	N	C	Y	Y	C	Y
CA10X.chr1_37340507	A/G	1	37340507	+	NA	NA	NA	NA	NA	NA	G	R	G	G	R	G	A	N	A	N	G	A	R	A	A	G	R	A	N	R	G	R	G	N	R	R	A	R	R	A	R	G	G	R	A	R	R	A	R
CA10X.chr1_37453330	T/C	1	37453330	+	NA	NA	NA	NA	NA	NA	N	Y	C	C	T	C	T	N	N	Y	C	Y	Y	T	T	C	N	T	T	Y	C	Y	C	N	Y	Y	N	Y	N	T	Y	C	Y	N	N	Y	Y	T	Y
CA10X.chr1_37606327	C/A	1	37606327	+	NA	NA	NA	NA	NA	NA	N	C	C	C	N	C	C	N	C	C	C	C	C	C	C	C	C	C	C	C	C	C	C	C	C	C	C	C	C	C	C	C	C	C	C	C	C	C	C
CA10X.chr1_37629656	A/G	1	37629656	+	NA	NA	NA	NA	NA	NA	G	R	R	G	R	G	A	R	R	G	G	A	R	R	R	G	R	A	N	R	N	R	R	N	A	R	A	R	R	R	R	G	R	G	A	G	G	A	N
CA10X.chr1_37629734	A/C	1	37629734	+	NA	NA	NA	NA	NA	NA	A	M	M	A	M	A	C	M	M	A	A	C	M	M	M	A	M	C	M	M	M	M	M	N	C	M	C	M	M	M	M	A	M	A	C	A	A	C	N
CA10X.chr1_37643348	G/A	1	37643348	+	NA	NA	NA	NA	NA	NA	N	R	G	N	R	G	N	N	R	R	G	A	N	A	R	G	R	A	A	R	R	R	R	R	N	R	N	R	N	R	R	G	R	G	R	G	G	A	R
CA10X.chr1_37643431	G/A	1	37643431	+	NA	NA	NA	NA	NA	NA	N	R	G	N	R	G	N	N	R	N	G	A	A	A	R	G	R	A	A	R	R	R	R	R	N	R	N	R	N	R	R	G	R	G	R	G	G	A	R
CA10X.chr1_37643453	T/C	1	37643453	+	NA	NA	NA	NA	NA	NA	N	Y	T	N	Y	T	N	N	Y	Y	T	C	N	C	Y	T	Y	C	C	Y	Y	Y	Y	Y	Y	Y	C	Y	T	Y	Y	T	Y	T	Y	T	T	C	Y
CA10X.chr1_37643473	T/C	1	37643473	+	NA	NA	NA	NA	NA	NA	N	Y	T	N	N	T	N	N	Y	N	T	C	N	C	Y	T	Y	C	C	Y	Y	Y	Y	N	N	Y	N	Y	T	Y	Y	T	Y	T	Y	T	T	C	Y
CA10X.chr1_37643529	G/C	1	37643529	+	NA	NA	NA	NA	NA	NA	N	S	G	G	N	G	N	N	S	N	G	C	N	C	S	G	S	C	C	S	S	S	S	S	N	S	N	S	S	S	S	G	S	G	S	G	G	C	S
CA10X.chr1_37643591	C/T	1	37643591	+	NA	NA	NA	NA	NA	NA	N	Y	C	C	N	C	N	N	Y	N	C	T	N	T	N	C	Y	T	T	Y	Y	Y	Y	Y	N	Y	N	Y	Y	Y	Y	C	Y	C	Y	C	C	T	Y
CA10X.chr1_37643698	G/A	1	37643698	+	NA	NA	NA	NA	NA	NA	R	N	R	A	R	R	G	R	R	R	A	G	R	G	R	A	R	G	R	R	R	R	N	G	R	R	N	R	R	R	R	A	G	A	G	A	A	G	R
CA10X.chr1_37643933	G/A	1	37643933	+	NA	NA	NA	NA	NA	NA	N	R	G	G	R	G	R	R	R	N	G	A	R	A	R	G	R	A	A	R	G	R	R	R	R	G	R	R	G	R	R	G	A	G	A	G	G	A	R
CA10X.chr1_37696995	A/G	1	37696995	+	NA	NA	NA	NA	NA	NA	R	R	A	A	R	A	G	N	R	R	A	G	R	G	R	A	R	G	N	R	A	R	R	R	R	N	G	R	N	R	R	A	R	A	R	A	A	G	R
CA10X.chr1_37697021	A/G	1	37697021	+	NA	NA	NA	NA	NA	NA	R	R	A	A	R	A	G	N	R	R	A	G	R	G	R	A	R	G	R	R	A	R	R	R	R	N	G	R	N	R	R	A	R	A	R	A	A	G	R
CA10X.chr1_37697052	C/G	1	37697052	+	NA	NA	NA	NA	NA	NA	S	S	C	C	S	C	G	N	G	S	C	G	S	G	S	C	S	G	N	S	C	S	S	S	S	N	S	S	N	S	S	C	S	C	S	C	C	G	S
CA10X.chr1_37697069	G/A	1	37697069	+	NA	NA	NA	NA	NA	NA	R	R	G	G	R	G	A	N	A	R	G	A	R	A	R	G	R	A	N	R	G	R	R	R	R	G	A	R	R	R	R	G	R	G	R	G	G	A	R
CA10X.chr1_37697074	A/C	1	37697074	+	NA	NA	NA	NA	NA	NA	N	M	C	C	M	C	A	N	N	M	C	A	M	N	M	C	M	A	N	M	M	N	N	M	M	C	A	M	N	M	M	C	M	C	N	C	C	A	M
CA10X.chr1_37697141	C/T	1	37697141	+	NA	NA	NA	NA	NA	NA	Y	Y	C	C	Y	C	T	N	N	Y	C	T	Y	N	Y	C	Y	T	N	Y	C	Y	Y	Y	Y	C	T	Y	N	Y	Y	C	Y	C	N	C	C	T	Y
CA10X.chr1_37783258	A/G	1	37783258	+	NA	NA	NA	NA	NA	NA	A	A	A	A	A	A	A	A	A	A	A	A	A	A	A	A	N	A	A	A	A	A	A	A	A	A	A	A	A	A	A	A	A	A	A	A	A	A	A
CA10X.chr1_37783356	G/T	1	37783356	+	NA	NA	NA	NA	NA	NA	G	G	G	G	G	G	G	G	G	G	G	G	G	G	G	G	N	G	G	G	G	G	G	G	G	G	G	G	G	G	G	G	G	G	G	G	G	G	G
CA10X.chr1_37964216	T/A	1	37964216	+	NA	NA	NA	NA	NA	NA	N	T	T	T	T	T	T	N	N	T	T	T	T	N	T	T	T	T	T	T	T	T	T	T	T	T	T	T	T	T	T	T	T	T	T	T	T	T	W
CA10X.chr1_38226319	C/T	1	38226319	+	NA	NA	NA	NA	NA	NA	C	C	C	C	C	C	C	C	C	C	C	C	C	C	C	C	C	C	C	C	C	C	C	C	N	C	C	C	C	C	C	N	C	C	C	C	C	C	Y
CA10X.chr1_38226398	T/C	1	38226398	+	NA	NA	NA	NA	NA	NA	Y	Y	T	T	C	T	N	Y	C	Y	T	C	Y	C	Y	T	Y	C	C	Y	Y	Y	Y	Y	N	Y	C	Y	Y	Y	Y	N	Y	T	Y	T	Y	C	Y
CA10X.chr1_38229333	G/A	1	38229333	+	NA	NA	NA	NA	NA	NA	N	R	G	G	R	G	A	R	A	G	G	A	R	A	R	G	R	A	R	R	G	R	R	G	R	R	A	R	G	R	R	R	R	G	N	G	R	A	N
CA10X.chr1_38393252	G/A	1	38393252	+	NA	NA	NA	NA	NA	NA	G	G	G	G	G	G	G	G	G	G	G	G	G	G	G	N	G	G	G	G	G	G	G	N	G	G	G	G	G	G	G	G	G	G	N	G	G	G	N
CA10X.chr1_38500049	A/G	1	38500049	+	NA	NA	NA	NA	NA	NA	N	A	A	A	A	A	A	A	N	A	A	A	A	A	A	A	A	A	N	A	R	A	A	A	A	A	A	A	A	A	A	A	A	A	N	A	A	A	A
CA10X.chr1_38500071	G/A	1	38500071	+	NA	NA	NA	NA	NA	NA	N	G	G	G	G	G	G	G	N	G	G	G	G	G	G	G	G	G	N	G	G	G	G	G	G	G	G	G	G	G	G	G	G	G	N	G	G	G	G
CA10X.chr1_38500225	C/T	1	38500225	+	NA	NA	NA	NA	NA	NA	N	C	C	C	C	C	C	C	C	C	C	C	C	C	C	C	C	C	N	C	C	C	C	C	C	C	C	C	C	C	C	C	C	C	N	C	C	C	C
CA10X.chr1_38500267	C/A	1	38500267	+	NA	NA	NA	NA	NA	NA	N	C	C	C	C	C	C	C	C	C	C	C	C	C	C	C	C	C	N	C	C	C	C	C	C	C	C	C	C	C	C	C	C	C	N	C	C	C	C
CA10X.chr1_38513440	A/G	1	38513440	+	NA	NA	NA	NA	NA	NA	N	A	A	A	A	A	A	N	A	A	N	A	A	A	A	A	A	A	A	A	A	A	A	N	A	A	A	A	A	A	A	A	A	A	N	A	A	A	A
CA10X.chr1_38583440	A/G	1	38583440	+	NA	NA	NA	NA	NA	NA	A	A	A	A	A	A	A	A	A	A	A	A	A	R	A	A	A	A	A	A	A	A	A	A	A	A	A	A	A	A	A	A	A	A	A	A	A	A	A
CA10X.chr1_38583450	C/T	1	38583450	+	NA	NA	NA	NA	NA	NA	C	C	C	C	C	C	C	C	C	C	C	C	C	Y	C	C	C	C	C	C	C	C	C	C	C	C	C	C	C	C	C	C	C	C	C	C	C	C	C
CA10X.chr1_38583456	T/C	1	38583456	+	NA	NA	NA	NA	NA	NA	T	T	T	T	T	T	T	T	T	T	T	T	T	Y	T	T	T	T	T	T	T	T	T	T	T	T	T	T	T	T	T	T	T	T	T	T	T	T	T
CA10X.chr1_38603887	G/A	1	38603887	+	NA	NA	NA	NA	NA	NA	N	G	G	G	G	G	G	G	R	G	G	G	G	R	G	G	G	G	G	G	G	G	G	N	G	G	N	G	G	G	G	G	G	G	G	G	G	G	R
CA10X.chr1_38603892	A/G	1	38603892	+	NA	NA	NA	NA	NA	NA	N	A	A	A	A	A	A	A	R	A	A	A	A	N	A	A	A	A	A	A	A	A	A	N	A	A	N	A	A	A	A	A	A	A	A	A	A	A	R
CA10X.chr1_38603907	C/G	1	38603907	+	NA	NA	NA	NA	NA	NA	N	C	C	C	C	C	C	C	S	C	C	C	C	S	C	C	C	C	C	C	C	C	C	N	C	C	N	C	C	C	C	C	C	C	C	C	C	C	S
CA10X.chr1_38604099	T/G	1	38604099	+	NA	NA	NA	NA	NA	NA	N	T	T	T	T	T	T	T	N	T	T	T	T	T	T	T	T	T	T	T	K	T	T	T	T	T	N	T	T	T	T	T	T	T	T	T	T	T	T
CA10X.chr1_38620773	T/C	1	38620773	+	NA	NA	NA	NA	NA	NA	T	T	T	T	T	T	T	N	N	T	T	T	T	T	T	T	T	T	T	T	T	T	T	T	T	T	T	T	T	T	T	T	T	T	N	T	T	T	T
CA10X.chr1_38620797	G/A	1	38620797	+	NA	NA	NA	NA	NA	NA	G	G	G	G	G	G	G	N	N	G	G	G	G	G	G	G	G	G	G	G	G	G	G	G	G	G	G	G	G	G	G	G	G	G	N	G	G	G	G
CA10X.chr1_38629496	G/A/T	1	38629496	+	NA	NA	NA	NA	NA	NA	N	G	G	G	G	G	G	N	G	G	G	G	G	G	G	G	G	G	G	G	G	G	G	G	G	G	G	G	G	G	G	G	G	G	G	G	G	G	R
CA10X.chr1_38629594	A/G	1	38629594	+	NA	NA	NA	NA	NA	NA	N	A	A	A	A	A	A	N	A	A	A	A	A	A	A	A	A	A	A	A	A	A	A	A	A	A	A	A	A	A	A	A	A	A	A	A	A	A	R
CA10X.chr1_38629607	C/T	1	38629607	+	NA	NA	NA	NA	NA	NA	N	C	C	C	C	C	C	N	C	C	C	C	C	C	C	C	C	C	C	C	C	C	C	C	C	C	C	C	C	C	C	C	C	C	C	C	C	C	Y
CA10X.chr1_38633472	C/G	1	38633472	+	NA	NA	NA	NA	NA	NA	C	C	C	C	C	C	C	C	C	C	C	C	C	C	C	C	N	C	C	C	C	C	C	N	C	C	C	C	C	C	C	C	C	C	N	C	C	C	C
CA10X.chr1_38633473	A/G	1	38633473	+	NA	NA	NA	NA	NA	NA	A	A	A	A	A	A	A	A	A	A	A	A	A	A	A	A	N	A	A	A	A	A	A	N	A	A	A	A	A	A	A	A	A	A	N	A	A	A	A
CA10X.chr1_38633532	T/C	1	38633532	+	NA	NA	NA	NA	NA	NA	T	T	T	T	T	T	T	T	T	T	T	T	T	T	T	T	N	T	T	T	T	T	T	N	T	T	T	T	T	T	T	T	T	T	N	T	T	T	T
CA10X.chr1_38907903	A/G	1	38907903	+	NA	NA	NA	NA	NA	NA	A	A	A	A	A	A	A	N	A	A	A	A	A	A	A	A	A	A	A	A	N	A	A	A	A	A	A	A	A	A	A	A	A	A	A	A	A	A	A
CA10X.chr1_39553615	A/G	1	39553615	+	NA	NA	NA	NA	NA	NA	N	A	A	A	A	A	A	A	R	A	A	A	A	A	A	A	A	A	A	A	A	A	A	A	A	N	A	A	A	A	A	A	A	A	A	A	A	A	A
CA10X.chr1_39728947	C/G	1	39728947	+	NA	NA	NA	NA	NA	NA	C	C	C	C	C	C	C	C	C	C	C	C	C	C	C	C	C	C	C	C	C	C	C	N	C	C	N	C	N	C	C	C	C	C	N	C	C	C	C
CA10X.chr1_40863798	C/A	1	40863798	+	NA	NA	NA	NA	NA	NA	N	C	C	C	C	C	C	C	C	C	C	C	C	C	C	C	C	C	C	C	C	C	N	N	C	C	C	C	C	C	C	C	C	C	N	C	C	C	C
CA10X.chr1_40875700	T/C	1	40875700	+	NA	NA	NA	NA	NA	NA	N	T	T	T	T	T	T	T	T	T	T	T	T	T	T	T	N	T	N	T	T	T	T	N	T	N	T	T	T	T	T	T	T	T	T	T	T	T	T
CA10X.chr1_40875751	T/C	1	40875751	+	NA	NA	NA	NA	NA	NA	N	T	T	T	T	T	T	T	T	T	T	T	T	T	T	T	N	T	N	T	T	T	T	N	T	N	T	T	T	T	T	T	T	T	T	T	T	T	T
CA10X.chr1_40875771	A/G	1	40875771	+	NA	NA	NA	NA	NA	NA	N	A	A	A	A	A	A	A	A	A	A	A	A	A	A	A	N	A	N	A	A	A	A	N	A	N	A	A	A	A	A	A	A	A	N	A	A	A	A
CA10X.chr1_40907802	A/G	1	40907802	+	NA	NA	NA	NA	NA	NA	A	A	A	A	A	A	A	A	A	A	A	A	A	R	A	A	A	A	A	A	A	A	A	A	A	A	N	A	A	A	A	A	A	A	A	A	A	A	A
CA10X.chr1_40907833	G/A	1	40907833	+	NA	NA	NA	NA	NA	NA	G	G	G	G	G	G	G	G	G	G	G	G	G	R	G	G	G	G	G	G	G	G	G	G	G	G	N	G	G	G	G	G	G	G	G	G	G	G	G
CA10X.chr1_40912293	C/T	1	40912293	+	NA	NA	NA	NA	NA	NA	C	C	C	C	C	C	C	C	C	C	C	C	C	Y	C	C	C	C	C	C	C	C	C	C	C	C	C	C	C	C	C	C	C	C	C	C	C	C	Y
CA10X.chr1_40912305	A/G	1	40912305	+	NA	NA	NA	NA	NA	NA	A	A	A	A	A	A	A	A	A	A	A	A	A	R	A	A	A	A	A	A	A	A	A	A	A	A	A	A	A	A	A	A	A	A	A	A	A	A	R
CA10X.chr1_40912316	C/G/A	1	40912316	+	NA	NA	NA	NA	NA	NA	C	C	C	C	C	C	C	C	C	C	C	C	C	S	C	C	C	C	C	C	C	C	C	C	C	C	C	C	C	C	C	C	C	C	C	C	C	C	S
CA10X.chr1_40912350	T/C	1	40912350	+	NA	NA	NA	NA	NA	NA	T	T	T	T	T	T	T	T	T	T	T	T	T	Y	T	T	T	T	T	T	T	T	T	T	T	T	T	T	T	T	T	T	T	T	T	T	T	T	Y
CA10X.chr1_40912505	A/G	1	40912505	+	NA	NA	NA	NA	NA	NA	A	A	A	A	A	A	A	A	A	A	A	A	A	R	A	A	A	A	A	A	A	A	A	A	A	A	A	A	A	A	A	A	A	A	A	A	A	A	R
CA10X.chr1_40914625	T/C	1	40914625	+	NA	NA	NA	NA	NA	NA	N	T	T	T	T	T	T	T	T	T	T	T	T	T	T	T	T	T	T	T	T	T	T	T	T	T	T	T	T	T	T	T	T	T	N	T	T	T	T
CA10X.chr1_40930853	C/A	1	40930853	+	NA	NA	NA	NA	NA	NA	C	C	C	C	C	C	C	N	N	C	C	C	C	M	C	C	C	C	C	C	C	C	C	C	C	C	C	C	C	C	C	C	C	C	C	C	C	C	N
CA10X.chr1_40930930	T/G	1	40930930	+	NA	NA	NA	NA	NA	NA	T	T	T	T	T	T	T	N	K	T	T	T	T	K	T	T	T	T	T	T	T	T	T	T	T	T	T	T	T	T	T	T	T	T	N	T	T	T	K
CA10X.chr1_40931050	A/T	1	40931050	+	NA	NA	NA	NA	NA	NA	A	A	A	A	A	A	A	N	A	A	A	A	A	N	A	A	A	A	A	A	A	A	A	A	A	A	A	A	A	A	A	A	A	A	A	A	A	A	N
CA10X.chr1_40931128	C/T	1	40931128	+	NA	NA	NA	NA	NA	NA	C	C	C	C	C	C	C	N	C	C	C	C	C	C	C	C	C	C	C	C	C	C	C	C	C	C	C	C	C	C	C	C	C	C	C	C	C	C	Y
CA10X.chr1_40934847	A/G	1	40934847	+	NA	NA	NA	NA	NA	NA	N	A	A	A	A	A	A	A	A	A	A	A	A	A	A	A	A	A	A	A	A	A	A	A	A	A	A	A	A	A	A	A	A	A	A	A	A	A	N
CA10X.chr1_40934931	T/A/G	1	40934931	+	NA	NA	NA	NA	NA	NA	N	T	T	T	N	T	T	T	T	T	T	T	T	T	T	T	T	T	T	T	T	T	T	T	T	T	T	T	T	T	T	T	T	T	T	T	T	T	W
CA10X.chr1_41049708	G/A	1	41049708	+	NA	NA	NA	NA	NA	NA	N	G	G	G	G	G	G	G	R	G	G	G	G	R	G	G	G	G	G	G	G	G	G	G	G	G	G	G	G	G	G	G	G	G	N	G	G	G	N
CA10X.chr1_41049853	G/T/C	1	41049853	+	NA	NA	NA	NA	NA	NA	N	G	G	G	G	G	G	G	K	G	N	G	G	K	G	G	G	G	G	G	G	G	G	G	G	G	G	G	G	G	G	G	G	G	N	G	G	G	N
CA10X.chr1_41049901	G/T	1	41049901	+	NA	NA	NA	NA	NA	NA	N	G	G	G	G	G	G	G	K	G	G	G	G	K	G	G	G	G	G	G	G	G	G	G	G	G	G	G	G	G	G	G	G	G	N	G	G	G	N
CA10X.chr1_41049906	C/T	1	41049906	+	NA	NA	NA	NA	NA	NA	N	C	C	C	C	C	C	C	Y	C	C	C	C	Y	C	C	C	C	C	C	C	C	C	C	C	C	C	C	C	C	C	C	C	C	N	C	C	C	N
CA10X.chr1_41091157	G/T	1	41091157	+	NA	NA	NA	NA	NA	NA	G	G	N	G	G	G	G	N	G	G	G	G	G	G	G	G	G	G	G	G	G	G	G	N	G	G	G	G	G	G	G	G	G	G	G	G	G	G	G
CA10X.chr1_41091159	G/A	1	41091159	+	NA	NA	NA	NA	NA	NA	G	G	N	G	G	G	G	N	G	G	G	G	G	G	G	G	G	G	G	G	G	G	G	N	G	G	G	G	G	G	G	G	G	G	G	G	G	G	G
CA10X.chr1_41109193	G/A	1	41109193	+	NA	NA	NA	NA	NA	NA	G	G	G	G	G	G	G	G	G	G	G	G	G	G	G	G	G	G	G	G	G	G	G	G	G	G	G	G	G	G	G	G	G	G	G	G	G	G	N
CA10X.chr1_41114142	A/G	1	41114142	+	NA	NA	NA	NA	NA	NA	N	A	N	A	A	A	A	A	A	A	A	A	A	R	A	A	A	A	A	A	A	A	A	N	A	A	A	A	A	A	A	A	A	A	A	A	A	A	N
CA10X.chr1_41114296	G/A	1	41114296	+	NA	NA	NA	NA	NA	NA	N	G	N	G	G	G	G	G	G	G	G	G	G	R	G	G	G	G	G	G	G	G	G	N	G	G	G	G	G	G	G	G	G	G	G	G	G	G	N
CA10X.chr1_41114317	A/G	1	41114317	+	NA	NA	NA	NA	NA	NA	N	A	N	A	A	A	A	A	A	A	A	A	A	R	A	A	A	A	A	A	A	A	A	N	A	A	A	A	A	A	A	A	A	A	A	A	A	A	N
CA10X.chr1_41114335	G/A	1	41114335	+	NA	NA	NA	NA	NA	NA	N	G	N	G	G	G	G	G	G	G	G	G	G	N	G	G	G	G	G	G	G	G	G	N	G	G	G	G	G	G	G	G	G	G	G	G	G	G	N
CA10X.chr1_41344703	G/A	1	41344703	+	NA	NA	NA	NA	NA	NA	N	G	G	G	G	G	G	N	N	G	G	G	G	G	G	G	G	G	G	G	G	G	G	N	G	G	G	G	G	G	G	G	G	G	N	G	G	G	G
CA10X.chr1_41344727	A/G	1	41344727	+	NA	NA	NA	NA	NA	NA	N	A	A	A	A	A	A	N	N	A	A	A	A	A	A	A	A	A	A	A	A	A	A	N	A	A	A	A	A	A	A	A	A	A	N	A	A	A	A
CA10X.chr1_41344738	C/T	1	41344738	+	NA	NA	NA	NA	NA	NA	N	C	C	C	C	C	C	N	C	C	C	C	C	C	C	C	C	C	C	C	C	C	C	N	C	C	C	C	C	C	C	C	C	C	N	C	C	C	C
CA10X.chr1_41344827	A/T	1	41344827	+	NA	NA	NA	NA	NA	NA	N	A	A	A	A	A	A	N	N	A	A	A	A	A	A	A	A	A	A	A	A	A	A	N	A	A	A	A	A	A	A	A	A	A	N	A	A	A	A
CA10X.chr1_41347534	A/G	1	41347534	+	NA	NA	NA	NA	NA	NA	A	A	A	A	A	A	A	A	A	A	A	A	A	A	A	A	A	A	A	A	A	A	A	A	A	A	A	A	A	A	A	A	A	A	A	A	A	A	A
CA10X.chr1_41512757	C/A	1	41512757	+	NA	NA	NA	NA	NA	NA	M	M	A	M	M	A	C	C	C	M	A	N	M	C	M	A	M	C	C	M	M	M	M	M	M	M	C	M	M	M	M	A	M	A	N	A	M	C	M
CA10X.chr1_41519545	C/T	1	41519545	+	NA	NA	NA	NA	NA	NA	C	Y	N	T	Y	Y	C	N	C	Y	T	C	C	C	N	T	Y	C	C	Y	Y	Y	Y	Y	C	Y	C	Y	Y	Y	Y	Y	Y	N	N	T	Y	C	Y
CA10X.chr1_41537191	A/T	1	41537191	+	NA	NA	NA	NA	NA	NA	W	W	T	T	W	W	A	A	A	W	T	A	W	A	W	T	W	A	A	N	T	W	W	W	W	W	N	W	W	W	W	T	W	T	N	T	W	A	W
CA10X.chr1_41537293	A/G	1	41537293	+	NA	NA	NA	NA	NA	NA	R	R	G	G	R	R	A	A	A	R	G	A	R	A	R	G	R	A	A	N	G	R	R	R	R	R	A	R	R	R	R	G	R	G	N	G	R	A	R
CA10X.chr1_41607628	A/G	1	41607628	+	NA	NA	NA	NA	NA	NA	R	R	A	N	G	A	G	G	G	R	A	G	R	N	N	A	R	G	R	R	A	R	R	N	R	N	N	R	N	R	R	A	N	A	R	A	R	G	R
CA10X.chr1_41607738	T/C	1	41607738	+	NA	NA	NA	NA	NA	NA	T	T	T	T	T	T	T	N	T	T	T	T	T	T	T	T	T	T	T	T	T	T	T	N	T	T	T	T	T	T	T	T	T	T	T	T	T	T	T
CA10X.chr1_41667609	A/G	1	41667609	+	NA	NA	NA	NA	NA	NA	N	A	A	A	A	A	A	A	A	A	A	A	A	A	A	A	A	A	A	A	A	A	A	A	A	A	A	A	A	A	A	A	A	A	A	A	A	A	A
CA10X.chr1_41994069	C/T	1	41994069	+	NA	NA	NA	NA	NA	NA	C	Y	C	C	Y	Y	N	T	Y	Y	C	T	Y	T	Y	C	Y	N	T	T	C	Y	C	N	N	C	N	Y	Y	Y	Y	C	N	C	N	C	Y	T	Y
CA10X.chr1_41994078	C/T	1	41994078	+	NA	NA	NA	NA	NA	NA	C	Y	C	C	Y	Y	N	T	Y	Y	C	T	Y	T	Y	C	Y	N	T	T	C	Y	C	N	N	C	N	Y	Y	Y	Y	C	N	C	N	C	Y	T	Y
CA10X.chr1_42008514	G/A	1	42008514	+	NA	NA	NA	NA	NA	NA	N	R	A	A	R	R	G	G	G	R	A	G	G	G	R	A	R	G	G	R	R	R	A	G	G	R	G	R	R	R	R	R	R	A	R	A	R	G	R
CA10X.chr1_42042711	T/C	1	42042711	+	NA	NA	NA	NA	NA	NA	N	Y	C	C	Y	Y	Y	T	T	C	C	T	T	T	Y	C	Y	T	T	Y	C	Y	C	Y	Y	Y	T	N	T	Y	Y	C	Y	C	N	C	Y	T	N
CA10X.chr1_42042736	T/C	1	42042736	+	NA	NA	NA	NA	NA	NA	N	Y	C	C	Y	Y	Y	T	T	C	C	T	T	T	Y	C	Y	T	T	Y	C	Y	C	Y	Y	Y	T	N	T	Y	N	C	Y	C	N	C	Y	T	N
CA10X.chr1_42118875	T/C	1	42118875	+	NA	NA	NA	NA	NA	NA	N	Y	N	C	Y	N	T	T	T	C	C	T	Y	T	Y	C	Y	T	T	Y	N	Y	C	Y	Y	N	T	Y	Y	Y	N	Y	Y	C	Y	C	Y	T	Y
CA10X.chr1_42866235	A/C	1	42866235	+	NA	NA	NA	NA	NA	NA	A	A	A	A	A	A	A	A	A	A	A	A	A	A	A	A	A	A	A	A	A	A	A	A	N	A	A	A	A	A	A	A	A	A	A	A	A	A	A
CA10X.chr1_44080812	C/T	1	44080812	+	NA	NA	NA	NA	NA	NA	T	Y	Y	N	Y	T	C	C	C	Y	T	C	N	C	C	T	Y	C	C	N	Y	Y	T	N	Y	Y	C	C	Y	C	Y	N	Y	Y	N	Y	Y	C	N
CA10X.chr1_44104664	G/A	1	44104664	+	NA	NA	NA	NA	NA	NA	G	G	N	G	N	G	N	N	G	G	G	G	G	G	N	G	G	G	G	G	G	G	G	G	G	G	G	G	G	G	G	G	G	G	N	G	G	G	G
CA10X.chr1_44115672	G/T	1	44115672	+	NA	NA	NA	NA	NA	NA	G	G	G	G	G	G	G	N	G	G	G	G	G	G	G	G	G	G	G	G	G	G	G	G	G	G	G	G	G	G	G	G	G	G	G	G	G	G	G
CA10X.chr1_44140957	C/A	1	44140957	+	NA	NA	NA	NA	NA	NA	A	M	A	A	M	A	C	N	M	N	A	N	M	C	M	A	M	C	N	M	A	M	A	N	M	M	C	M	A	C	M	A	M	C	N	M	M	C	M
CA10X.chr1_44141042	G/A	1	44141042	+	NA	NA	NA	NA	NA	NA	A	R	A	A	R	A	G	N	R	R	A	G	R	G	R	A	R	G	G	R	A	R	A	R	R	R	G	R	N	G	R	A	R	G	G	R	R	G	R
CA10X.chr1_44173489	G/A	1	44173489	+	NA	NA	NA	NA	NA	NA	N	G	G	G	G	G	G	G	G	G	G	G	G	G	G	G	G	G	G	G	G	G	G	G	G	G	G	G	G	G	G	G	G	G	G	G	G	G	G
CA10X.chr1_44173530	T/C	1	44173530	+	NA	NA	NA	NA	NA	NA	N	T	T	T	T	T	T	T	T	T	T	T	T	T	T	T	T	T	T	T	T	T	T	T	T	T	T	T	T	T	T	T	T	T	T	T	T	T	T
CA10X.chr1_44173544	G/A	1	44173544	+	NA	NA	NA	NA	NA	NA	N	R	A	A	R	A	G	G	G	R	A	R	N	G	R	A	R	G	G	R	A	R	A	G	R	R	R	R	R	G	R	A	R	G	G	R	R	G	R
CA10X.chr1_44173584	C/T	1	44173584	+	NA	NA	NA	NA	NA	NA	N	Y	C	C	Y	C	T	T	T	Y	C	Y	Y	T	Y	C	Y	T	T	Y	C	Y	C	T	Y	Y	Y	Y	Y	T	Y	C	Y	T	T	C	Y	T	Y
CA10X.chr1_44191905	T/C	1	44191905	+	NA	NA	NA	NA	NA	NA	N	C	C	C	Y	C	T	T	Y	Y	C	T	Y	T	T	C	Y	T	T	Y	N	Y	C	Y	Y	Y	T	Y	Y	T	Y	C	Y	T	N	Y	Y	T	Y
CA10X.chr1_44191956	C/A	1	44191956	+	NA	NA	NA	NA	NA	NA	N	A	A	A	M	A	C	C	N	M	A	C	M	C	C	A	M	C	C	M	A	M	A	M	M	M	C	M	M	C	M	A	M	C	N	M	M	C	M
CA10X.chr1_46355432	G/A	1	46355432	+	NA	NA	NA	NA	NA	NA	N	R	G	G	R	G	A	N	A	R	G	R	R	A	A	G	R	A	A	R	G	R	G	R	R	R	A	R	N	A	R	G	G	A	A	R	R	R	R
CA10X.chr1_46355557	G/T	1	46355557	+	NA	NA	NA	NA	NA	NA	G	K	G	G	K	G	T	T	T	K	G	K	K	T	T	G	K	T	T	K	G	K	G	K	K	K	T	K	K	T	K	G	G	T	T	K	K	K	K
CA10X.chr1_46780506	A/G	1	46780506	+	NA	NA	NA	NA	NA	NA	N	R	G	N	R	G	A	N	A	N	G	R	R	A	N	G	R	A	A	R	G	R	G	N	R	G	N	R	G	A	R	G	G	A	A	R	R	A	R
CA10X.chr1_46780541	A/G	1	46780541	+	NA	NA	NA	NA	NA	NA	N	R	G	N	R	G	A	N	A	N	G	R	R	A	N	G	R	A	A	R	G	R	G	N	R	G	N	R	G	A	R	G	G	A	A	R	R	A	R
CA10X.chr1_46828559	T/C	1	46828559	+	NA	NA	NA	NA	NA	NA	T	Y	T	Y	Y	N	C	N	Y	Y	T	Y	Y	C	Y	T	Y	C	C	Y	T	Y	T	C	Y	Y	C	Y	Y	C	Y	N	Y	C	C	Y	Y	C	Y
CA10X.chr1_46868007	C/T	1	46868007	+	NA	NA	NA	NA	NA	NA	T	Y	T	T	Y	T	C	N	C	Y	T	Y	Y	C	C	T	Y	C	C	Y	T	Y	T	Y	N	Y	Y	Y	Y	Y	Y	T	T	C	N	Y	Y	Y	Y
CA10X.chr1_46868044	G/A	1	46868044	+	NA	NA	NA	NA	NA	NA	A	R	A	A	R	A	G	N	G	R	A	R	R	G	G	A	R	G	G	R	A	R	A	R	N	R	R	R	R	R	R	A	A	G	N	R	R	R	R
CA10X.chr1_46911755	A/G	1	46911755	+	NA	NA	NA	NA	NA	NA	N	R	G	G	R	G	A	N	R	R	G	R	R	A	A	G	R	A	A	R	G	N	G	N	R	N	N	R	R	R	R	G	G	A	A	R	R	A	R
CA10X.chr1_46911812	G/T	1	46911812	+	NA	NA	NA	NA	NA	NA	N	G	G	G	G	G	G	G	G	G	G	G	G	G	G	G	G	G	G	G	G	G	G	N	G	N	G	G	G	G	G	G	G	G	G	G	G	G	G
CA10X.chr1_47167838	C/T	1	47167838	+	NA	NA	NA	NA	NA	NA	C	C	C	C	C	C	C	N	C	C	C	C	C	C	C	C	C	C	C	C	C	C	C	C	C	C	C	C	C	C	C	C	C	C	C	C	C	C	C
CA10X.chr1_47506028	G/A	1	47506028	+	NA	NA	NA	NA	NA	NA	A	A	A	A	R	N	G	G	G	A	A	R	R	G	G	A	R	G	G	R	A	R	A	R	R	R	G	R	R	G	R	A	A	G	N	R	R	R	R
CA10X.chr1_47907257	A/G/C	1	47907257	+	NA	NA	NA	NA	NA	NA	A	A	A	A	A	A	A	A	A	A	A	N	A	A	N	A	N	A	A	A	A	A	A	A	A	A	A	A	A	A	A	A	A	A	A	A	A	A	N
CA10X.chr1_47935790	C/T	1	47935790	+	NA	NA	NA	NA	NA	NA	N	C	C	C	C	C	C	N	C	C	C	C	C	C	C	C	C	C	C	C	C	C	C	N	C	C	N	C	C	C	C	C	C	C	N	C	C	C	C
CA10X.chr1_48976714	G/T	1	48976714	+	NA	NA	NA	NA	NA	NA	G	G	G	G	N	G	G	N	G	G	G	G	G	G	G	G	G	G	G	G	G	G	G	N	G	G	G	G	G	G	G	G	G	G	G	G	G	G	G
CA10X.chr1_49129431	A/G	1	49129431	+	NA	NA	NA	NA	NA	NA	A	A	A	A	A	A	A	N	A	N	A	A	A	N	A	A	A	A	A	A	A	A	A	N	A	A	A	A	A	A	A	A	A	A	N	A	A	A	A
CA10X.chr1_49227565	C/T	1	49227565	+	NA	NA	NA	NA	NA	NA	T	T	T	Y	Y	T	C	N	C	T	T	N	Y	C	C	T	Y	C	Y	N	N	Y	T	N	C	T	C	Y	N	C	Y	T	Y	C	N	Y	Y	C	Y
CA10X.chr1_49227614	T/C	1	49227614	+	NA	NA	NA	NA	NA	NA	C	C	C	Y	Y	C	T	N	T	C	C	N	Y	T	T	C	Y	T	N	N	N	Y	C	N	T	N	T	Y	N	T	Y	C	Y	T	N	Y	Y	T	Y
CA10X.chr1_49425209	T/G/A/C	1	49425209	+	NA	NA	NA	NA	NA	NA	T	T	T	T	K	T	T	T	T	T	T	T	T	T	T	T	T	T	N	T	T	T	Y	N	T	T	T	T	T	T	T	T	T	T	T	T	T	T	T
CA10X.chr1_49763450	C/T	1	49763450	+	NA	NA	NA	NA	NA	NA	N	C	C	C	C	C	C	C	C	C	C	C	C	C	C	N	C	C	C	C	C	C	C	C	C	C	N	C	C	C	C	C	C	C	C	C	C	C	C
CA10X.chr1_50159178	G/T	1	50159178	+	NA	NA	NA	NA	NA	NA	N	G	G	G	K	G	K	K	T	K	G	K	K	K	T	G	T	T	T	K	G	T	G	N	N	N	K	K	K	T	K	K	G	T	T	T	K	T	K
CA10X.chr1_50377247	A/G	1	50377247	+	NA	NA	NA	NA	NA	NA	A	A	A	A	A	A	A	A	A	A	A	A	A	A	A	A	A	A	A	A	A	A	A	N	A	A	A	A	A	A	A	A	A	A	N	A	A	A	A
CA10X.chr1_50377298	G/A	1	50377298	+	NA	NA	NA	NA	NA	NA	G	G	G	G	G	G	G	G	G	G	G	G	G	G	G	G	G	G	G	G	G	G	G	N	G	G	G	G	G	G	G	G	G	G	N	G	G	G	G
CA10X.chr1_51680547	G/T	1	51680547	+	NA	NA	NA	NA	NA	NA	N	T	T	T	G	T	K	G	G	K	T	N	K	G	G	T	K	G	N	K	T	K	T	N	N	K	N	N	T	G	K	T	N	G	G	G	K	G	K
CA10X.chr1_51850815	G/A	1	51850815	+	NA	NA	NA	NA	NA	NA	G	G	G	G	G	G	G	N	G	G	G	N	G	G	G	N	G	G	G	G	R	G	G	G	G	N	G	G	G	G	G	G	N	G	G	G	G	G	G
CA10X.chr1_52047856	C/G	1	52047856	+	NA	NA	NA	NA	NA	NA	N	G	G	G	S	G	S	N	C	S	G	G	S	C	C	G	C	C	S	N	S	S	G	N	S	S	C	S	G	S	S	G	G	C	C	C	S	C	S
CA10X.chr1_52089374	G/A	1	52089374	+	NA	NA	NA	NA	NA	NA	N	A	A	A	R	A	R	N	G	R	A	R	R	G	G	A	N	G	N	R	A	R	A	R	N	A	G	R	R	G	R	A	N	G	G	G	R	N	R
CA10X.chr1_52755903	C/T	1	52755903	+	NA	NA	NA	NA	NA	NA	T	T	T	N	Y	T	Y	Y	N	Y	T	Y	Y	C	C	T	Y	C	C	Y	Y	Y	T	N	Y	Y	N	Y	Y	C	Y	Y	T	C	C	C	Y	C	Y
CA10X.chr1_53384071	G/A	1	53384071	+	NA	NA	NA	NA	NA	NA	A	A	A	R	R	A	R	N	G	R	A	R	R	G	G	A	R	G	G	R	N	R	A	N	A	R	G	R	R	G	R	A	R	G	G	G	R	G	R
CA10X.chr1_53957119	G/A	1	53957119	+	NA	NA	NA	NA	NA	NA	N	A	A	A	N	A	R	N	G	R	A	R	R	G	G	A	R	G	G	R	A	R	A	N	N	R	G	R	R	G	R	A	R	G	G	G	R	R	R
CA10X.chr1_53957204	T/C	1	53957204	+	NA	NA	NA	NA	NA	NA	N	C	N	C	N	C	Y	N	T	Y	C	Y	Y	T	N	C	Y	T	T	Y	N	Y	C	N	N	Y	T	Y	Y	T	Y	C	Y	T	T	T	Y	Y	Y
CA10X.chr1_53957309	C/T	1	53957309	+	NA	NA	NA	NA	NA	NA	N	T	T	T	N	T	Y	N	C	N	T	Y	Y	C	C	T	Y	C	C	Y	T	Y	T	N	Y	Y	C	Y	Y	C	Y	T	T	C	N	C	Y	Y	Y
CA10X.chr1_54000014	G/A	1	54000014	+	NA	NA	NA	NA	NA	NA	A	N	A	A	R	A	R	R	G	R	A	G	R	G	G	A	R	G	R	R	R	R	A	R	A	N	N	R	R	R	A	A	A	G	G	G	R	G	R
CA10X.chr1_54713568	C/G	1	54713568	+	NA	NA	NA	NA	NA	NA	G	G	G	G	S	G	S	S	C	G	G	S	S	C	C	G	S	C	C	S	N	S	G	S	N	S	N	S	S	C	S	S	G	C	N	C	S	N	S
CA10X.chr1_54713649	C/G	1	54713649	+	NA	NA	NA	NA	NA	NA	N	G	G	G	S	G	S	S	C	G	G	S	S	C	C	N	S	C	C	S	N	S	G	S	N	N	N	S	S	C	S	N	G	C	N	C	S	N	S
CA10X.chr1_54885096	T/C	1	54885096	+	NA	NA	NA	NA	NA	NA	N	C	N	Y	T	C	Y	N	T	N	C	Y	Y	T	N	C	Y	T	T	Y	C	Y	C	N	Y	Y	T	Y	Y	Y	Y	C	C	T	T	T	Y	T	Y
CA10X.chr1_54885114	G/T	1	54885114	+	NA	NA	NA	NA	NA	NA	N	T	N	K	G	N	K	N	G	N	T	K	K	G	N	T	K	G	G	K	T	K	T	N	K	K	G	K	K	K	K	T	T	G	G	G	K	G	K
CA10X.chr1_54890598	A/G	1	54890598	+	NA	NA	NA	NA	NA	NA	G	G	G	G	R	G	R	A	N	R	G	R	R	A	A	G	R	A	A	R	N	R	G	R	R	R	A	R	R	A	R	G	G	A	A	A	R	A	R
CA10X.chr1_54890623	T/C	1	54890623	+	NA	NA	NA	NA	NA	NA	C	C	C	C	Y	C	Y	T	N	Y	C	Y	Y	T	T	C	Y	T	T	Y	C	Y	C	Y	Y	Y	T	Y	Y	T	Y	C	C	T	T	T	Y	T	Y
CA10X.chr1_54894082	C/T	1	54894082	+	NA	NA	NA	NA	NA	NA	N	T	T	T	Y	T	Y	N	Y	N	T	Y	Y	Y	C	T	N	C	C	Y	T	Y	T	Y	N	Y	C	Y	Y	C	Y	T	Y	C	C	C	Y	C	Y
CA10X.chr1_54894145	C/T	1	54894145	+	NA	NA	NA	NA	NA	NA	N	T	T	T	Y	T	Y	N	Y	Y	T	Y	Y	N	C	T	N	C	C	Y	T	Y	T	Y	N	Y	C	Y	Y	C	Y	T	Y	C	C	C	Y	C	Y
CA10X.chr1_54894147	A/G	1	54894147	+	NA	NA	NA	NA	NA	NA	N	G	G	G	R	G	R	N	R	G	G	R	R	R	A	G	N	A	A	R	G	R	G	R	N	R	A	R	R	A	R	G	R	A	A	A	R	A	R
CA10X.chr1_54894179	G/A	1	54894179	+	NA	NA	NA	NA	NA	NA	A	A	A	A	R	A	R	G	G	R	A	R	R	R	G	A	R	G	G	R	A	R	A	R	N	N	G	R	R	G	R	A	R	G	G	G	R	G	R
CA10X.chr1_54898361	T/G	1	54898361	+	NA	NA	NA	NA	NA	NA	G	G	G	K	K	G	K	N	T	K	G	K	K	K	T	G	K	T	K	K	G	K	G	K	K	K	T	K	K	T	K	G	K	T	T	T	K	T	K
CA10X.chr1_54898379	C/T	1	54898379	+	NA	NA	NA	NA	NA	NA	T	T	T	Y	Y	T	Y	N	C	Y	T	Y	Y	Y	C	T	Y	C	Y	Y	T	Y	T	Y	Y	Y	C	Y	Y	C	Y	T	Y	C	C	C	Y	C	Y
CA10X.chr1_54903268	C/G	1	54903268	+	NA	NA	NA	NA	NA	NA	G	G	G	S	S	G	S	N	N	S	G	S	S	S	C	G	S	C	C	S	G	S	G	S	S	N	C	S	N	C	S	G	G	C	N	C	S	C	N
CA10X.chr1_54903315	A/C	1	54903315	+	NA	NA	NA	NA	NA	NA	C	C	C	N	M	C	M	N	N	M	C	M	M	M	A	C	M	A	A	M	C	M	C	M	M	N	A	M	N	A	M	C	C	A	N	A	M	A	N
CA10X.chr1_54903368	A/G	1	54903368	+	NA	NA	NA	NA	NA	NA	G	G	G	N	R	G	R	N	N	R	G	R	R	R	A	G	R	A	A	R	G	R	G	R	R	N	A	R	N	A	R	G	G	A	N	A	R	A	N
CA10X.chr1_54903427	T/C	1	54903427	+	NA	NA	NA	NA	NA	NA	C	C	C	N	Y	C	Y	N	N	Y	C	Y	Y	T	T	C	N	T	T	Y	C	Y	C	Y	N	N	T	Y	N	T	Y	C	C	T	N	T	Y	T	T
CA10X.chr1_54903460	G/A	1	54903460	+	NA	NA	NA	NA	NA	NA	A	A	A	N	R	A	R	N	N	R	A	R	R	G	G	A	N	G	G	R	A	R	A	R	R	N	G	R	N	G	R	A	A	G	N	G	R	G	G
CA10X.chr1_54903533	T/G	1	54903533	+	NA	NA	NA	NA	NA	NA	G	G	G	N	K	G	K	N	N	K	G	K	K	T	T	G	K	T	T	K	G	K	G	K	K	N	T	K	N	T	K	G	G	T	N	T	K	T	T
CA10X.chr1_54919575	G/A	1	54919575	+	NA	NA	NA	NA	NA	NA	N	A	A	A	R	A	R	N	G	R	A	R	R	G	G	A	N	G	G	R	A	R	A	N	N	R	N	R	N	G	R	N	N	G	G	G	R	G	R
CA10X.chr1_54919643	A/G	1	54919643	+	NA	NA	NA	NA	NA	NA	N	G	G	G	R	N	A	A	A	R	G	R	R	A	A	G	N	A	A	R	G	R	G	N	N	R	A	R	R	A	R	R	R	A	A	A	R	A	R
CA10X.chr1_54919665	T/C	1	54919665	+	NA	NA	NA	NA	NA	NA	N	C	C	C	Y	N	T	T	T	Y	C	Y	Y	T	T	C	N	T	T	Y	C	Y	C	Y	N	Y	T	Y	N	T	Y	Y	Y	T	T	T	Y	T	Y
CA10X.chr1_54941645	A/G	1	54941645	+	NA	NA	NA	NA	NA	NA	G	G	G	G	N	N	R	N	N	R	G	R	R	R	A	G	R	A	R	R	G	R	G	N	R	N	A	R	R	A	R	G	G	A	N	A	R	A	R
CA10X.chr1_55387327	C/T	1	55387327	+	NA	NA	NA	NA	NA	NA	T	T	T	Y	N	T	Y	N	C	Y	T	Y	Y	C	C	T	Y	C	C	N	Y	Y	T	C	Y	Y	C	Y	Y	C	Y	T	Y	C	C	C	Y	C	Y
CA10X.chr1_55387482	C/T	1	55387482	+	NA	NA	NA	NA	NA	NA	T	T	T	Y	N	T	Y	N	C	Y	T	Y	Y	C	C	T	Y	C	C	N	Y	Y	T	C	Y	Y	C	Y	N	C	Y	T	T	C	C	C	Y	C	Y
CA10X.chr1_55402692	C/T	1	55402692	+	NA	NA	NA	NA	NA	NA	T	T	T	T	Y	T	Y	C	C	N	T	Y	Y	Y	C	T	Y	C	C	Y	T	Y	T	N	Y	Y	C	Y	N	C	N	T	T	C	C	C	T	C	Y
CA10X.chr1_55431230	A/C	1	55431230	+	NA	NA	NA	NA	NA	NA	A	A	A	A	M	A	M	C	M	M	A	M	M	C	C	A	M	C	C	M	A	M	A	M	M	M	C	M	M	C	M	M	A	C	C	C	M	C	N
CA10X.chr1_55437789	C/G	1	55437789	+	NA	NA	NA	NA	NA	NA	C	C	C	C	C	C	C	C	C	C	C	C	C	C	C	C	C	C	C	C	C	C	C	C	C	C	C	C	C	C	C	C	C	C	C	C	C	C	C
CA10X.chr1_55440000	A/G	1	55440000	+	NA	NA	NA	NA	NA	NA	A	A	A	A	A	A	A	A	A	A	A	A	A	A	A	A	A	A	A	A	A	A	A	A	A	A	A	A	A	A	A	A	A	A	N	A	A	A	A
CA10X.chr1_55491905	G/A	1	55491905	+	NA	NA	NA	NA	NA	NA	N	G	G	G	G	G	G	G	R	G	G	G	G	G	G	G	G	G	G	G	G	G	G	N	G	G	G	G	G	G	G	G	G	G	G	G	G	G	G
CA10X.chr1_55491949	G/A	1	55491949	+	NA	NA	NA	NA	NA	NA	G	G	G	R	R	G	R	A	R	R	G	R	R	A	A	G	R	A	A	R	G	R	G	A	R	R	A	R	R	A	R	G	G	A	A	A	R	R	R
CA10X.chr1_55550532	G/A	1	55550532	+	NA	NA	NA	NA	NA	NA	N	A	A	A	R	A	R	N	G	R	A	R	R	R	N	A	R	G	R	G	A	R	A	R	N	R	G	N	R	G	R	A	A	N	G	G	R	G	R
CA10X.chr1_55665246	G/A	1	55665246	+	NA	NA	NA	NA	NA	NA	N	G	G	G	R	R	R	A	R	R	G	A	R	N	A	G	N	A	A	R	G	N	G	A	R	R	A	R	N	A	G	N	G	A	A	A	N	A	A
CA10X.chr1_55665248	A/G	1	55665248	+	NA	NA	NA	NA	NA	NA	N	G	G	G	R	R	R	A	A	R	G	A	R	N	A	G	N	A	A	R	G	N	G	A	R	R	A	R	N	A	G	N	G	A	A	A	R	A	A
CA10X.chr1_55665263	T/C	1	55665263	+	NA	NA	NA	NA	NA	NA	N	C	C	C	Y	Y	Y	T	T	Y	C	T	Y	T	T	C	N	T	T	Y	C	N	C	T	Y	Y	T	Y	N	T	C	N	C	T	T	T	N	T	T
CA10X.chr1_55674055	G/T	1	55674055	+	NA	NA	NA	NA	NA	NA	G	G	G	G	G	G	G	G	G	G	G	G	G	G	G	G	G	G	G	G	G	G	G	G	G	G	G	G	G	G	G	G	G	G	N	G	G	G	G
CA10X.chr1_55674063	A/C	1	55674063	+	NA	NA	NA	NA	NA	NA	A	A	A	A	A	A	A	A	A	A	A	A	A	A	A	A	A	A	A	A	A	A	A	A	A	A	A	A	A	A	A	A	A	A	N	A	A	A	A
CA10X.chr1_55679772	G/T	1	55679772	+	NA	NA	NA	NA	NA	NA	N	T	T	T	K	T	K	N	G	T	T	K	K	K	N	T	T	G	G	K	N	K	T	K	K	K	G	K	K	G	K	T	T	G	G	G	K	G	K
CA10X.chr1_55777267	T/C	1	55777267	+	NA	NA	NA	NA	NA	NA	N	T	T	T	N	T	T	N	N	T	T	T	T	N	T	T	T	T	T	T	T	T	T	T	N	T	T	T	T	T	T	T	N	T	T	T	T	T	T
CA10X.chr1_55777426	A/G	1	55777426	+	NA	NA	NA	NA	NA	NA	N	A	N	A	N	A	A	N	N	A	A	A	A	N	A	A	A	A	A	A	A	A	A	A	A	A	A	A	A	A	A	A	N	A	N	A	A	A	A
CA10X.chr1_55777498	G/A	1	55777498	+	NA	NA	NA	NA	NA	NA	G	G	R	G	N	G	G	N	N	G	G	G	G	G	G	G	G	G	G	G	G	G	G	G	G	G	G	G	G	G	G	G	N	G	G	G	G	G	G
CA10X.chr1_55808206	C/T	1	55808206	+	NA	NA	NA	NA	NA	NA	N	C	C	C	N	C	C	N	Y	C	C	C	C	C	C	C	C	C	C	C	C	C	C	C	C	C	C	C	C	C	C	C	C	C	N	C	C	C	C
CA10X.chr1_55808286	T/C	1	55808286	+	NA	NA	NA	NA	NA	NA	N	C	C	C	Y	C	Y	N	T	Y	C	Y	Y	T	T	C	Y	T	N	Y	Y	N	C	Y	Y	Y	T	Y	Y	T	Y	C	C	T	N	T	Y	T	Y
CA10X.chr1_55808342	C/T	1	55808342	+	NA	NA	NA	NA	NA	NA	N	T	T	T	Y	T	Y	N	C	Y	T	Y	Y	C	C	T	Y	C	N	Y	Y	N	T	Y	Y	Y	C	Y	Y	C	Y	T	T	C	N	C	Y	C	Y
CA10X.chr1_55808628	C/T	1	55808628	+	NA	NA	NA	NA	NA	NA	N	C	C	C	N	C	C	N	N	C	C	C	C	C	C	C	C	C	C	C	C	C	C	N	C	N	C	C	C	C	C	C	C	C	C	C	C	C	C
CA10X.chr1_55808674	G/C/T	1	55808674	+	NA	NA	NA	NA	NA	NA	N	C	C	C	N	C	N	N	G	C	C	S	S	G	G	C	S	G	G	S	S	S	C	N	N	S	G	S	S	G	S	C	Y	G	G	G	G	G	S
CA10X.chr1_55808701	G/T/C	1	55808701	+	NA	NA	NA	NA	NA	NA	N	G	G	G	N	G	G	N	N	G	G	G	G	G	G	G	G	G	G	G	G	G	G	N	G	G	G	G	G	G	G	G	G	G	G	G	G	G	G
CA10X.chr1_55820095	C/T	1	55820095	+	NA	NA	NA	NA	NA	NA	C	C	C	C	C	C	C	C	C	C	C	C	C	C	C	C	C	C	C	C	C	C	C	C	C	C	C	C	C	C	C	C	C	C	N	C	C	C	C
CA10X.chr1_55820147	C/A	1	55820147	+	NA	NA	NA	NA	NA	NA	A	A	A	N	M	A	M	M	C	M	A	M	M	C	C	A	M	C	C	M	A	M	A	M	M	M	N	M	A	N	M	A	A	C	N	C	M	C	M
CA10X.chr1_55830567	G/A	1	55830567	+	NA	NA	NA	NA	NA	NA	N	G	N	G	G	G	G	N	G	G	N	G	G	G	G	G	N	G	G	G	G	G	G	G	G	G	G	G	G	G	G	G	G	G	G	G	G	G	G
CA10X.chr1_55837311	A/G/T	1	55837311	+	NA	NA	NA	NA	NA	NA	A	A	A	R	R	A	R	G	G	A	A	R	R	G	G	A	R	G	G	N	N	R	A	R	N	R	G	R	R	G	R	R	A	G	G	G	R	R	R
CA10X.chr1_55837380	A/G/T	1	55837380	+	NA	NA	NA	NA	NA	NA	N	G	G	R	R	G	R	N	A	G	G	R	R	A	A	G	R	A	A	N	R	R	G	R	N	R	N	R	N	A	R	R	G	A	N	A	R	N	R
CA10X.chr1_55860816	G/A	1	55860816	+	NA	NA	NA	NA	NA	NA	N	G	G	G	G	G	G	N	N	G	G	G	G	G	G	G	N	G	G	G	G	G	G	N	G	G	G	G	G	G	G	G	G	G	N	G	G	G	N
CA10X.chr1_55882767	T/C	1	55882767	+	NA	NA	NA	NA	NA	NA	T	T	T	T	N	T	T	T	Y	T	T	T	T	T	Y	T	T	T	T	T	T	T	T	T	T	T	T	T	T	T	T	T	T	T	N	T	T	T	T
CA10X.chr1_55882779	G/A	1	55882779	+	NA	NA	NA	NA	NA	NA	G	G	G	G	N	G	G	G	R	G	G	G	G	G	R	G	G	G	G	G	G	G	G	G	G	G	G	G	G	G	G	G	G	G	N	G	G	G	G
CA10X.chr1_55882783	G/C/T	1	55882783	+	NA	NA	NA	NA	NA	NA	C	C	C	C	S	C	S	G	G	S	C	S	S	G	G	Y	S	G	G	S	C	S	C	G	S	S	G	S	N	G	S	C	S	G	N	G	S	G	S
CA10X.chr1_55882786	C/T	1	55882786	+	NA	NA	NA	NA	NA	NA	T	T	T	T	Y	T	Y	C	C	Y	T	Y	Y	C	C	T	Y	C	C	Y	T	Y	T	C	Y	Y	C	Y	N	C	Y	T	Y	C	N	C	Y	C	Y
CA10X.chr1_55882816	C/A	1	55882816	+	NA	NA	NA	NA	NA	NA	C	C	C	C	N	C	C	C	C	C	C	C	C	C	C	C	C	C	C	C	C	C	C	C	C	C	C	C	C	C	C	C	C	C	N	C	C	C	C
CA10X.chr1_55891145	T/A	1	55891145	+	NA	NA	NA	NA	NA	NA	N	A	A	A	W	A	W	T	T	W	A	W	N	T	T	A	W	T	W	W	A	W	A	W	N	W	T	W	W	T	W	A	A	T	T	T	W	W	W
CA10X.chr1_55891170	T/C	1	55891170	+	NA	NA	NA	NA	NA	NA	N	T	T	T	T	T	T	T	T	T	T	T	T	T	Y	T	T	T	T	T	T	T	T	T	N	T	T	T	T	T	T	T	T	T	T	T	T	T	T
CA10X.chr1_55891471	G/A/T	1	55891471	+	NA	NA	NA	NA	NA	NA	N	G	G	G	N	G	G	N	G	G	G	G	G	G	G	G	G	G	K	G	G	G	G	G	G	G	G	G	G	G	G	G	G	G	G	G	G	G	G
CA10X.chr1_55891509	T/A	1	55891509	+	NA	NA	NA	NA	NA	NA	N	A	A	W	W	N	W	N	T	A	A	W	W	T	T	A	W	T	T	W	W	W	A	W	A	T	T	W	W	T	W	A	W	T	T	T	W	T	W
CA10X.chr1_55906762	G/T	1	55906762	+	NA	NA	NA	NA	NA	NA	T	T	T	T	K	K	K	G	G	K	T	K	K	G	G	T	K	G	K	K	T	K	T	N	K	T	G	N	T	G	N	T	T	G	G	G	K	G	K
CA10X.chr1_55906822	C/A	1	55906822	+	NA	NA	NA	NA	NA	NA	A	A	A	A	M	M	N	C	C	M	A	M	M	C	C	A	M	C	M	M	A	M	A	N	M	A	C	N	A	C	N	A	A	C	C	C	M	C	M
CA10X.chr1_55909819	G/C	1	55909819	+	NA	NA	NA	NA	NA	NA	G	G	G	G	S	G	S	N	S	S	G	S	G	C	N	G	S	C	C	S	G	S	G	N	G	S	C	N	S	S	S	G	G	C	N	C	S	S	S
CA10X.chr1_55909883	G/A	1	55909883	+	NA	NA	NA	NA	NA	NA	A	A	A	A	R	A	R	N	G	R	A	R	N	G	N	A	R	G	G	R	N	R	A	N	A	R	G	N	R	R	R	A	A	G	N	G	R	R	R
CA10X.chr1_55909902	G/T	1	55909902	+	NA	NA	NA	NA	NA	NA	G	G	G	G	K	G	K	N	K	K	G	K	K	T	N	G	K	T	T	K	G	K	G	N	G	K	T	K	K	K	K	G	G	T	N	T	K	K	K
CA10X.chr1_55909980	C/T	1	55909980	+	NA	NA	NA	NA	NA	NA	T	T	T	T	Y	T	Y	N	C	N	T	Y	N	N	N	T	Y	C	C	N	T	Y	T	N	T	Y	C	Y	Y	Y	Y	T	T	C	N	C	Y	Y	Y
CA10X.chr1_55910065	C/T	1	55910065	+	NA	NA	NA	NA	NA	NA	C	C	C	C	C	C	C	N	C	C	C	C	C	C	N	C	C	C	C	C	C	C	C	N	C	C	C	C	C	C	C	C	C	C	N	C	C	C	C
CA10X.chr1_55925678	T/A	1	55925678	+	NA	NA	NA	NA	NA	NA	A	N	A	A	W	A	W	W	T	W	A	W	W	T	T	A	W	N	T	W	A	W	A	N	W	W	T	W	W	T	N	A	W	T	T	T	W	T	A
CA10X.chr1_55925707	T/G	1	55925707	+	NA	NA	NA	NA	NA	NA	T	T	T	T	K	T	K	K	G	K	T	K	K	G	G	T	K	G	N	K	T	K	T	K	K	K	G	K	K	G	N	T	K	G	G	G	K	G	T
CA10X.chr1_55925739	C/T	1	55925739	+	NA	NA	NA	NA	NA	NA	T	T	T	T	Y	T	Y	Y	C	Y	T	Y	Y	C	C	T	Y	C	N	Y	T	Y	T	Y	Y	Y	C	Y	Y	C	N	T	Y	C	C	C	Y	C	T
CA10X.chr1_55937010	A/T	1	55937010	+	NA	NA	NA	NA	NA	NA	A	A	A	A	A	A	A	A	A	A	A	A	A	A	N	A	A	A	A	A	A	A	A	A	A	A	A	A	N	A	A	A	A	N	N	A	A	A	A
CA10X.chr1_55958632	C/T	1	55958632	+	NA	NA	NA	NA	NA	NA	T	T	T	T	Y	T	Y	Y	C	Y	T	Y	Y	C	C	T	Y	C	C	Y	T	Y	T	Y	Y	Y	C	Y	Y	C	Y	T	T	C	C	C	Y	C	Y
CA10X.chr1_55958765	G/A	1	55958765	+	NA	NA	NA	NA	NA	NA	A	A	A	A	R	A	R	G	G	R	A	R	R	G	G	A	R	G	G	R	A	R	A	R	R	R	G	R	R	G	R	A	A	G	G	G	R	G	N
CA10X.chr1_55961744	G/T	1	55961744	+	NA	NA	NA	NA	NA	NA	T	T	T	T	G	N	K	N	G	K	T	K	K	G	G	T	K	G	G	K	T	K	T	G	K	K	G	K	K	G	K	T	T	G	G	G	K	G	K
CA10X.chr1_55961749	C/T	1	55961749	+	NA	NA	NA	NA	NA	NA	T	T	T	T	C	N	Y	N	C	Y	T	Y	Y	C	C	T	Y	C	C	Y	T	Y	T	C	Y	Y	C	Y	Y	C	Y	T	T	C	C	C	Y	C	Y
CA10X.chr1_55961765	A/C	1	55961765	+	NA	NA	NA	NA	NA	NA	A	A	A	A	M	A	A	N	N	A	A	A	A	A	A	A	A	A	A	A	A	A	A	A	A	A	A	A	A	A	A	A	A	A	A	A	A	A	A
CA10X.chr1_55961903	A/G	1	55961903	+	NA	NA	NA	NA	NA	NA	G	G	G	G	A	N	R	A	A	R	G	R	R	A	A	G	N	A	A	R	G	R	G	A	R	R	A	R	R	A	R	G	G	A	A	A	R	A	R
CA10X.chr1_55961955	T/A	1	55961955	+	NA	NA	NA	NA	NA	NA	A	A	A	A	T	N	W	T	T	W	A	W	W	T	T	A	N	T	T	W	A	W	A	T	W	W	T	W	W	T	W	A	A	T	T	T	W	T	W
CA10X.chr1_55969097	G/C	1	55969097	+	NA	NA	NA	NA	NA	NA	C	C	C	S	S	C	S	G	G	S	C	S	S	G	G	C	S	G	N	G	C	G	C	S	N	S	N	S	S	G	S	C	S	N	G	G	S	G	S
CA10X.chr1_55969171	T/C	1	55969171	+	NA	NA	NA	NA	NA	NA	N	C	C	C	Y	C	Y	N	T	Y	C	Y	Y	T	T	C	N	T	T	Y	C	Y	C	N	Y	N	T	Y	Y	T	C	C	N	T	N	T	Y	T	N
CA10X.chr1_55969304	C/T	1	55969304	+	NA	NA	NA	NA	NA	NA	N	T	T	T	Y	T	Y	N	C	Y	T	Y	Y	C	C	N	N	C	C	Y	T	Y	T	N	Y	N	C	Y	Y	C	T	N	N	N	N	C	Y	C	N
CA10X.chr1_55979800	G/A	1	55979800	+	NA	NA	NA	NA	NA	NA	G	G	G	G	G	G	G	G	G	G	G	G	G	G	G	G	G	G	G	G	G	G	G	N	G	G	G	G	G	G	G	G	G	G	N	G	G	G	G
CA10X.chr1_55979803	T/C	1	55979803	+	NA	NA	NA	NA	NA	NA	C	C	C	C	Y	Y	Y	N	T	Y	C	Y	Y	T	T	C	Y	T	T	Y	Y	Y	C	N	Y	Y	N	Y	Y	T	Y	C	Y	T	N	T	Y	Y	N
CA10X.chr1_55979835	A/C	1	55979835	+	NA	NA	NA	NA	NA	NA	A	A	A	A	A	A	A	A	A	A	A	A	A	A	N	A	A	A	A	A	A	A	A	N	A	A	A	A	A	A	A	A	A	A	N	A	A	A	A
CA10X.chr1_56023298	G/A/T	1	56023298	+	NA	NA	NA	NA	NA	NA	G	G	G	G	G	G	G	G	G	G	G	G	G	G	G	G	G	G	G	G	G	G	G	G	N	N	G	G	G	G	G	G	G	G	N	G	G	G	G
CA10X.chr1_56027815	G/T	1	56027815	+	NA	NA	NA	NA	NA	NA	G	G	G	G	G	G	G	G	N	G	G	G	G	G	G	G	G	G	G	G	G	G	G	G	G	G	G	G	G	G	G	G	G	G	N	G	G	G	G
CA10X.chr1_56027881	T/G	1	56027881	+	NA	NA	NA	NA	NA	NA	G	G	G	G	K	G	K	T	T	K	G	K	K	T	T	G	N	T	T	K	G	K	G	K	K	K	T	K	K	T	K	G	G	T	N	T	K	N	K
CA10X.chr1_56028035	A/G	1	56028035	+	NA	NA	NA	NA	NA	NA	G	G	G	G	R	G	R	A	A	R	G	R	R	A	A	G	R	A	A	R	G	R	G	R	R	R	A	R	R	A	R	G	G	A	N	A	R	R	R
CA10X.chr1_56101350	G/A	1	56101350	+	NA	NA	NA	NA	NA	NA	N	A	A	A	R	A	R	N	G	R	A	R	R	G	G	A	N	G	G	G	A	R	A	N	N	G	G	R	R	R	R	N	A	G	G	G	R	G	N
CA10X.chr1_56101391	G/A	1	56101391	+	NA	NA	NA	NA	NA	NA	N	G	G	G	R	G	R	A	R	R	G	R	R	A	A	G	G	A	A	A	G	R	G	G	R	A	A	R	R	R	R	N	G	A	A	A	R	A	N
CA10X.chr1_56101408	T/G	1	56101408	+	NA	NA	NA	NA	NA	NA	N	T	T	T	K	T	K	G	K	K	T	K	K	G	G	T	T	G	G	G	T	K	T	T	K	G	G	K	K	K	K	N	T	G	G	G	K	G	N
CA10X.chr1_56112201	C/T	1	56112201	+	NA	NA	NA	NA	NA	NA	T	T	T	T	Y	T	Y	C	C	Y	T	Y	Y	C	C	T	Y	C	C	Y	N	Y	T	Y	Y	Y	C	Y	N	C	Y	T	Y	C	N	C	Y	C	T
CA10X.chr1_56112231	C/T	1	56112231	+	NA	NA	NA	NA	NA	NA	C	C	C	C	C	C	C	C	C	C	C	C	C	C	C	C	C	C	C	C	C	C	C	C	C	C	C	C	C	C	C	C	C	C	N	C	C	C	C
CA10X.chr1_56112283	G/T	1	56112283	+	NA	NA	NA	NA	NA	NA	G	G	G	G	G	G	G	G	G	G	G	G	G	G	G	G	G	G	G	G	G	G	G	G	G	G	G	G	G	G	G	G	G	G	N	G	G	G	G
CA10X.chr1_56153526	C/T	1	56153526	+	NA	NA	NA	NA	NA	NA	T	T	Y	T	Y	T	Y	C	C	Y	T	Y	Y	C	C	T	Y	C	C	Y	T	N	T	Y	Y	Y	C	Y	Y	C	Y	T	T	C	C	C	Y	C	Y
CA10X.chr1_56153583	G/A	1	56153583	+	NA	NA	NA	NA	NA	NA	G	G	G	G	G	G	G	G	G	G	G	G	G	G	G	G	G	G	G	G	G	G	G	G	G	G	G	G	G	G	G	G	G	G	G	G	G	G	G
CA10X.chr1_56153643	G/A	1	56153643	+	NA	NA	NA	NA	NA	NA	G	G	G	G	R	G	R	A	A	R	G	R	R	A	A	G	R	A	A	R	G	N	G	R	R	N	A	R	R	A	R	G	G	A	A	A	R	A	R
CA10X.chr1_56154917	A/T	1	56154917	+	NA	NA	NA	NA	NA	NA	T	T	T	T	N	T	W	N	W	W	T	W	W	A	A	T	N	A	W	W	T	W	T	W	W	W	A	W	W	A	W	T	N	A	N	A	W	N	W
CA10X.chr1_56154988	T/A	1	56154988	+	NA	NA	NA	NA	NA	NA	A	A	A	A	N	A	W	N	W	W	A	W	W	T	T	A	N	T	T	W	A	W	A	N	W	W	T	W	W	T	W	A	N	T	N	T	W	T	W
CA10X.chr1_56155035	G/A	1	56155035	+	NA	NA	NA	NA	NA	NA	A	A	A	A	N	A	R	N	R	R	A	R	R	G	G	A	N	G	R	R	R	R	A	A	R	R	G	R	R	G	R	A	N	G	G	G	R	G	R
CA10X.chr1_56155045	A/G	1	56155045	+	NA	NA	NA	NA	NA	NA	A	A	A	A	N	A	A	N	A	A	A	A	A	A	A	A	A	A	A	A	A	A	A	A	A	A	A	A	A	A	A	A	A	A	A	A	A	A	A
CA10X.chr1_56155073	G/A	1	56155073	+	NA	NA	NA	NA	NA	NA	G	G	G	G	R	G	R	N	R	R	G	R	R	A	A	N	R	A	A	R	N	R	G	N	R	R	A	R	R	A	R	R	R	A	A	A	R	A	R
CA10X.chr1_56155079	A/G/C	1	56155079	+	NA	NA	NA	NA	NA	NA	G	G	G	G	R	G	R	N	R	R	G	R	R	A	A	N	R	A	A	R	N	R	G	R	R	R	A	R	R	A	R	R	N	A	A	A	R	A	R
CA10X.chr1_56155115	G/A/T	1	56155115	+	NA	NA	NA	NA	NA	NA	A	A	A	A	R	A	R	N	R	R	A	R	R	G	G	N	R	G	G	R	N	R	A	R	R	R	G	R	R	G	R	R	N	G	G	G	R	G	R
CA10X.chr1_56155117	G/C	1	56155117	+	NA	NA	NA	NA	NA	NA	C	C	C	C	S	C	S	N	S	S	C	S	S	G	G	N	S	G	G	S	N	S	C	S	S	S	G	S	S	G	S	S	N	G	G	G	S	G	S
CA10X.chr1_56155123	A/G	1	56155123	+	NA	NA	NA	NA	NA	NA	G	G	G	G	R	G	R	N	R	R	G	R	R	A	A	N	R	A	A	R	N	R	G	R	R	R	A	R	R	A	R	R	N	A	A	A	R	A	R
CA10X.chr1_56155146	G/A	1	56155146	+	NA	NA	NA	NA	NA	NA	A	A	A	A	R	A	R	N	R	R	A	R	R	G	G	N	R	G	G	R	N	R	A	R	R	R	G	R	R	G	R	R	N	G	G	G	R	G	R
CA10X.chr1_56175272	G/T	1	56175272	+	NA	NA	NA	NA	NA	NA	N	T	T	K	N	T	K	N	G	K	T	K	K	G	N	T	K	G	G	K	T	K	T	N	K	K	G	K	N	G	K	T	T	G	G	G	K	G	K
CA10X.chr1_56175353	T/C	1	56175353	+	NA	NA	NA	NA	NA	NA	N	T	T	Y	N	T	Y	N	C	Y	T	Y	Y	C	N	T	Y	C	C	Y	T	Y	T	N	Y	Y	C	Y	N	C	Y	T	T	C	C	C	Y	C	Y
CA10X.chr1_56175364	T/G	1	56175364	+	NA	NA	NA	NA	NA	NA	N	T	T	T	N	T	T	N	T	T	T	T	T	T	N	T	T	T	T	T	T	T	T	N	T	T	T	T	T	T	T	T	T	T	T	T	T	T	T
CA10X.chr1_56226681	T/G	1	56226681	+	NA	NA	NA	NA	NA	NA	N	G	G	G	K	G	K	T	T	K	G	K	K	T	T	G	K	T	T	K	G	K	G	N	N	K	T	K	K	T	K	G	K	T	T	T	K	T	K
CA10X.chr1_56231970	C/T	1	56231970	+	NA	NA	NA	NA	NA	NA	N	C	C	C	Y	C	Y	Y	Y	C	C	Y	Y	T	T	N	N	T	T	Y	C	Y	C	N	Y	Y	T	Y	N	T	Y	C	Y	T	N	T	Y	T	Y
CA10X.chr1_56232114	A/G	1	56232114	+	NA	NA	NA	NA	NA	NA	N	A	A	A	A	A	A	A	A	A	A	A	A	A	A	A	N	A	A	A	A	A	A	N	A	A	A	A	N	A	A	A	A	A	N	A	A	A	A
CA10X.chr1_56232165	G/T	1	56232165	+	NA	NA	NA	NA	NA	NA	N	G	G	G	G	G	G	G	G	G	G	G	G	G	G	G	N	G	G	G	G	G	G	N	G	G	G	G	N	G	G	G	G	G	N	G	G	G	G
CA10X.chr1_56238397	G/C	1	56238397	+	NA	NA	NA	NA	NA	NA	C	C	C	S	S	S	S	N	G	C	C	S	S	G	G	C	G	G	G	S	C	S	C	N	N	C	G	S	N	G	C	S	C	G	N	G	S	G	G
CA10X.chr1_56275432	A/G	1	56275432	+	NA	NA	NA	NA	NA	NA	G	G	G	G	R	G	R	A	N	R	G	A	R	A	A	G	R	A	R	R	N	R	G	R	G	R	A	R	R	A	R	G	R	A	N	A	R	A	R
CA10X.chr1_56275496	A/C	1	56275496	+	NA	NA	NA	NA	NA	NA	A	A	A	A	M	A	N	C	N	M	A	C	M	C	C	A	M	C	M	M	M	M	A	M	A	M	C	M	M	C	M	A	M	C	N	C	M	C	M
CA10X.chr1_56275513	A/G	1	56275513	+	NA	NA	NA	NA	NA	NA	G	G	G	G	R	G	R	A	N	R	G	A	R	A	A	G	R	A	R	R	R	N	G	R	G	R	A	R	R	A	R	G	R	A	N	A	R	A	R
CA10X.chr1_56291310	G/A	1	56291310	+	NA	NA	NA	NA	NA	NA	N	N	G	G	R	G	G	G	G	G	G	G	G	G	G	G	G	G	N	G	G	G	G	N	G	G	G	G	N	G	G	G	G	G	N	G	G	G	G
CA10X.chr1_56322300	G/A	1	56322300	+	NA	NA	NA	NA	NA	NA	N	A	A	A	N	A	N	G	G	R	A	R	R	G	G	A	R	G	G	R	N	R	A	N	R	R	G	R	R	N	R	A	A	G	G	G	R	G	R
CA10X.chr1_56322397	G/T	1	56322397	+	NA	NA	NA	NA	NA	NA	T	T	T	T	N	T	G	G	G	K	T	K	K	G	G	T	K	G	G	K	K	K	T	K	T	K	G	K	K	K	K	T	T	G	G	G	K	G	K
CA10X.chr1_56322465	G/A	1	56322465	+	NA	NA	NA	NA	NA	NA	N	A	A	A	G	A	N	G	G	R	A	N	R	G	G	A	R	G	G	R	N	R	A	R	N	R	G	R	R	G	R	A	A	G	G	G	R	G	R
CA10X.chr1_56333191	C/T	1	56333191	+	NA	NA	NA	NA	NA	NA	C	C	C	C	Y	C	Y	T	Y	Y	C	Y	Y	T	T	C	N	T	T	Y	C	Y	C	Y	Y	Y	T	Y	Y	T	C	C	C	T	T	T	Y	T	Y
CA10X.chr1_56333196	C/T	1	56333196	+	NA	NA	NA	NA	NA	NA	T	T	T	T	Y	T	Y	C	N	Y	T	Y	Y	C	C	T	N	C	C	Y	T	Y	T	Y	Y	Y	C	Y	Y	C	T	T	T	C	C	C	Y	C	Y
CA10X.chr1_56333317	A/G/T	1	56333317	+	NA	NA	NA	NA	NA	NA	G	G	G	G	R	G	R	A	N	R	G	R	R	A	A	G	N	A	A	R	G	R	G	R	R	R	A	R	R	A	N	G	G	A	A	A	R	A	R
CA10X.chr1_56336031	G/A	1	56336031	+	NA	NA	NA	NA	NA	NA	N	A	N	A	R	A	R	G	G	R	A	R	R	G	G	A	R	G	G	R	A	R	A	R	R	R	G	R	R	G	R	A	R	G	G	G	R	R	R
CA10X.chr1_56336062	C/T	1	56336062	+	NA	NA	NA	NA	NA	NA	N	T	N	T	Y	T	Y	C	C	Y	T	Y	Y	C	C	T	Y	C	C	Y	T	Y	T	Y	Y	Y	C	Y	Y	C	Y	T	Y	C	C	C	Y	Y	Y
CA10X.chr1_56336064	G/T	1	56336064	+	NA	NA	NA	NA	NA	NA	N	G	G	G	G	G	G	N	G	G	G	G	G	G	G	G	G	G	G	G	G	G	G	G	G	G	G	G	G	G	G	G	G	G	G	G	G	G	G
CA10X.chr1_56336121	T/C	1	56336121	+	NA	NA	NA	NA	NA	NA	N	C	N	C	Y	C	Y	T	T	Y	C	Y	Y	T	T	C	Y	T	T	Y	C	Y	C	Y	Y	Y	N	Y	Y	T	Y	C	Y	T	T	T	Y	Y	Y
CA10X.chr1_56336282	A/G	1	56336282	+	NA	NA	NA	NA	NA	NA	N	G	G	G	R	G	R	A	A	R	G	R	R	A	A	G	R	A	A	R	G	R	G	R	R	R	A	R	R	A	R	G	R	A	A	A	R	R	R
CA10X.chr1_56341987	G/A	1	56341987	+	NA	NA	NA	NA	NA	NA	G	G	G	G	G	G	G	G	G	G	G	G	G	G	G	G	G	G	G	G	G	G	G	N	G	G	G	G	G	G	G	G	G	G	G	G	G	G	G
CA10X.chr1_56342089	G/T	1	56342089	+	NA	NA	NA	NA	NA	NA	G	G	G	G	G	G	G	G	G	G	G	G	G	G	G	G	G	G	G	G	G	G	G	N	G	G	G	G	G	G	G	G	G	G	G	G	G	G	G
CA10X.chr1_56354860	A/T/C	1	56354860	+	NA	NA	NA	NA	NA	NA	T	T	T	T	N	N	A	N	A	W	T	W	N	A	A	T	W	A	A	W	T	W	T	W	W	W	A	W	W	A	W	W	T	A	A	A	W	A	W
CA10X.chr1_56385754	C/A	1	56385754	+	NA	NA	NA	NA	NA	NA	C	C	C	C	C	C	C	C	C	C	C	C	C	C	C	C	N	C	C	C	C	C	C	N	C	C	C	C	C	C	N	C	C	C	N	C	C	C	C
CA10X.chr1_56385893	C/T	1	56385893	+	NA	NA	NA	NA	NA	NA	C	C	C	C	C	C	C	C	C	C	C	C	C	C	C	C	C	C	C	C	C	C	C	C	C	C	C	C	C	C	C	C	C	C	C	C	C	C	C
CA10X.chr1_56385972	A/C	1	56385972	+	NA	NA	NA	NA	NA	NA	C	C	C	C	M	C	M	A	A	M	C	M	M	A	A	C	N	A	A	M	M	M	C	N	M	M	A	M	N	A	N	C	C	A	N	A	M	A	C
CA10X.chr1_56389323	C/A	1	56389323	+	NA	NA	NA	NA	NA	NA	N	C	C	C	M	N	M	A	A	M	C	M	M	A	A	C	M	A	M	M	C	M	C	N	N	M	A	M	M	A	M	M	M	A	N	A	M	M	N
CA10X.chr1_56389345	T/C	1	56389345	+	NA	NA	NA	NA	NA	NA	N	C	C	C	Y	Y	Y	T	T	Y	C	Y	Y	T	T	C	Y	T	Y	Y	C	Y	C	N	N	Y	T	Y	N	T	Y	Y	Y	T	N	T	Y	Y	N
CA10X.chr1_56389363	G/C	1	56389363	+	NA	NA	NA	NA	NA	NA	N	C	C	C	S	S	S	G	G	S	C	S	S	G	G	C	S	G	S	S	C	S	C	N	N	S	G	S	N	G	S	S	S	G	N	G	S	S	N
CA10X.chr1_56389384	C/T	1	56389384	+	NA	NA	NA	NA	NA	NA	N	C	C	C	Y	Y	Y	T	T	Y	C	Y	Y	T	T	C	Y	T	Y	Y	C	Y	C	N	N	Y	T	Y	Y	T	Y	Y	Y	T	N	T	Y	Y	N
CA10X.chr1_56393437	G/A	1	56393437	+	NA	NA	NA	NA	NA	NA	A	A	A	A	N	A	R	N	G	N	A	R	R	G	G	A	R	G	G	R	A	R	A	N	R	R	G	R	R	G	R	A	N	G	G	G	R	G	R
CA10X.chr1_56393513	C/T	1	56393513	+	NA	NA	NA	NA	NA	NA	C	C	C	C	N	C	C	N	C	C	C	C	C	C	C	C	C	C	C	C	C	C	C	N	C	C	C	C	C	C	C	C	C	C	C	C	C	C	C
CA10X.chr1_56431587	T/G	1	56431587	+	NA	NA	NA	NA	NA	NA	G	G	G	N	N	G	K	N	T	N	G	K	K	T	T	G	K	T	T	K	G	K	G	T	K	K	T	K	N	T	K	G	K	T	N	T	K	T	K
CA10X.chr1_56431608	T/C	1	56431608	+	NA	NA	NA	NA	NA	NA	T	T	T	T	N	T	T	N	T	T	T	T	T	T	N	T	T	T	T	T	T	T	T	T	T	T	T	T	N	T	T	T	T	T	N	T	T	T	T
CA10X.chr1_56449482	G/A	1	56449482	+	NA	NA	NA	NA	NA	NA	A	A	A	A	R	A	R	G	G	R	A	G	R	G	G	A	N	G	G	R	A	R	A	R	R	R	G	R	A	G	R	A	A	G	G	G	R	G	A
CA10X.chr1_56482568	G/T/A	1	56482568	+	NA	NA	NA	NA	NA	NA	G	G	G	G	G	G	G	G	G	G	G	G	G	G	G	N	G	G	G	G	G	G	G	G	G	G	G	G	G	G	G	G	G	G	G	G	G	G	G
CA10X.chr1_56511450	T/C	1	56511450	+	NA	NA	NA	NA	NA	NA	T	T	T	T	T	T	T	N	T	T	T	T	T	T	N	T	T	T	T	T	T	T	T	T	T	T	T	T	T	T	T	T	T	T	T	T	T	T	T
CA10X.chr1_56511501	G/A	1	56511501	+	NA	NA	NA	NA	NA	NA	G	G	G	G	R	G	R	N	R	R	G	R	R	A	N	G	R	A	A	R	G	R	G	R	N	R	A	R	R	A	R	G	G	A	A	A	R	R	R
CA10X.chr1_56511738	C/T	1	56511738	+	NA	NA	NA	NA	NA	NA	C	C	C	C	C	C	C	N	C	C	C	C	C	C	N	C	C	C	C	C	C	C	C	C	C	C	C	C	C	C	C	C	C	C	C	C	C	C	C
CA10X.chr1_56529455	G/T	1	56529455	+	NA	NA	NA	NA	NA	NA	N	T	T	N	K	T	K	G	G	K	T	K	K	G	G	T	K	G	N	K	T	K	T	N	K	K	G	K	K	G	K	T	N	G	G	G	K	N	K
CA10X.chr1_56529499	G/A	1	56529499	+	NA	NA	NA	NA	NA	NA	N	A	A	N	R	A	R	G	G	R	A	R	R	G	G	A	R	G	R	R	A	R	A	N	R	R	G	R	R	G	R	A	N	G	G	G	R	N	R
CA10X.chr1_56538695	C/A	1	56538695	+	NA	NA	NA	NA	NA	NA	N	A	A	A	C	N	M	N	C	M	A	M	M	C	N	A	A	C	C	N	A	M	A	N	N	A	C	M	M	C	M	A	A	C	C	C	M	C	M
CA10X.chr1_56547210	A/G	1	56547210	+	NA	NA	NA	NA	NA	NA	N	G	G	G	R	N	R	N	R	R	G	R	R	A	A	N	R	A	R	R	R	R	G	N	R	N	A	R	R	A	R	G	G	N	N	A	R	A	R
CA10X.chr1_56553874	G/A	1	56553874	+	NA	NA	NA	NA	NA	NA	N	G	G	G	R	G	R	A	A	R	G	R	R	A	A	G	N	A	A	R	G	R	G	R	N	R	A	R	R	A	R	G	G	A	A	A	R	R	G
CA10X.chr1_56555174	G/T	1	56555174	+	NA	NA	NA	NA	NA	NA	N	G	G	G	G	G	G	G	G	G	G	G	G	G	G	N	G	G	G	N	G	G	G	N	N	G	N	N	N	G	G	G	G	G	G	G	G	G	G
CA10X.chr1_56582816	G/A	1	56582816	+	NA	NA	NA	NA	NA	NA	N	G	G	G	G	G	G	G	G	G	G	G	G	G	G	G	G	G	G	G	G	G	G	N	G	G	R	G	G	G	G	G	G	N	N	G	G	G	G
CA10X.chr1_56589824	G/A	1	56589824	+	NA	NA	NA	NA	NA	NA	A	A	A	A	R	A	R	G	G	R	A	R	R	G	G	A	G	G	G	R	A	R	A	A	R	R	G	R	R	G	R	R	A	G	G	G	R	G	R
CA10X.chr1_56599025	C/A	1	56599025	+	NA	NA	NA	NA	NA	NA	A	A	A	A	M	A	M	N	C	M	A	M	M	C	C	A	M	C	C	C	A	M	A	N	N	M	N	M	M	C	M	N	N	C	C	C	M	C	M
CA10X.chr1_56599064	G/A	1	56599064	+	NA	NA	NA	NA	NA	NA	G	G	G	G	G	G	G	N	G	G	G	G	G	G	G	G	G	G	G	G	G	G	G	N	G	G	G	G	G	G	G	G	G	G	G	G	G	G	G
CA10X.chr1_56599263	C/A	1	56599263	+	NA	NA	NA	NA	NA	NA	A	A	A	A	M	A	M	N	C	M	A	M	M	C	C	A	M	C	C	N	A	M	A	N	N	M	M	M	M	C	M	A	N	C	N	C	M	C	M
CA10X.chr1_56599303	C/A	1	56599303	+	NA	NA	NA	NA	NA	NA	A	A	A	A	M	A	M	N	C	M	A	M	M	C	C	A	M	C	C	N	A	M	A	N	N	M	M	M	M	C	M	A	N	C	N	C	M	C	M
CA10X.chr1_56600612	G/A	1	56600612	+	NA	NA	NA	NA	NA	NA	G	G	G	G	R	G	G	G	G	G	G	G	G	G	G	G	G	G	G	G	G	G	G	G	G	G	G	G	G	G	G	G	G	G	G	G	G	G	N
CA10X.chr1_56607864	G/A	1	56607864	+	NA	NA	NA	NA	NA	NA	N	A	A	A	R	A	R	G	G	R	A	R	R	G	G	A	R	G	R	R	A	R	A	N	N	R	G	R	R	R	R	R	A	N	G	G	R	G	R
CA10X.chr1_56613349	G/A	1	56613349	+	NA	NA	NA	NA	NA	NA	A	A	N	A	R	A	R	N	G	R	A	N	A	G	G	A	G	G	G	R	A	R	A	R	R	R	G	R	R	G	R	A	A	G	N	G	R	G	R
CA10X.chr1_56616613	A/G	1	56616613	+	NA	NA	NA	NA	NA	NA	G	G	G	G	R	G	R	N	N	R	G	R	R	A	A	G	R	A	R	R	G	R	G	N	R	R	A	R	R	A	R	G	N	A	A	A	R	A	R
CA10X.chr1_56616713	C/A	1	56616713	+	NA	NA	NA	NA	NA	NA	A	A	A	A	M	A	M	N	N	M	A	M	M	C	C	A	M	C	N	M	A	M	A	N	M	M	C	M	M	C	M	A	N	C	C	C	M	C	M
CA10X.chr1_56616728	A/C	1	56616728	+	NA	NA	NA	NA	NA	NA	C	C	C	C	M	C	M	N	M	M	C	M	M	A	A	C	M	A	N	M	C	M	C	N	M	M	A	M	M	A	M	C	N	A	A	A	M	A	M
CA10X.chr1_56625040	C/A	1	56625040	+	NA	NA	NA	NA	NA	NA	N	A	A	A	M	A	M	C	C	M	A	M	M	C	C	A	M	C	C	M	A	M	A	M	M	N	C	M	M	C	M	M	A	C	C	C	M	C	M
CA10X.chr1_56637232	C/A	1	56637232	+	NA	NA	NA	NA	NA	NA	N	A	A	A	M	N	M	N	C	M	A	M	M	C	C	A	M	C	N	M	A	M	A	N	M	M	C	M	M	C	M	A	N	C	N	C	M	C	M
CA10X.chr1_56637256	C/T/A	1	56637256	+	NA	NA	NA	NA	NA	NA	N	T	T	T	Y	N	Y	N	C	Y	T	Y	Y	C	C	T	Y	C	N	Y	T	Y	T	N	Y	Y	C	Y	Y	C	Y	T	N	C	N	C	Y	C	Y
CA10X.chr1_56764423	G/A/T	1	56764423	+	NA	NA	NA	NA	NA	NA	N	G	G	G	G	G	N	N	G	G	N	G	G	G	N	N	G	G	N	G	G	G	G	G	N	G	G	G	G	G	G	G	G	G	G	G	G	G	G
CA10X.chr1_56818057	T/A	1	56818057	+	NA	NA	NA	NA	NA	NA	N	T	T	T	T	T	T	T	N	T	T	T	T	T	T	T	T	T	T	T	T	T	T	T	T	T	T	T	T	T	T	T	T	T	T	T	T	T	T
CA10X.chr1_56818144	T/C	1	56818144	+	NA	NA	NA	NA	NA	NA	N	T	T	T	T	T	T	T	N	T	T	T	T	T	T	T	T	T	T	T	T	T	T	T	T	T	T	T	T	T	T	T	T	T	T	T	T	T	N
CA10X.chr1_56818177	A/C	1	56818177	+	NA	NA	NA	NA	NA	NA	A	A	A	A	A	A	A	A	A	A	A	A	A	A	A	A	A	A	A	A	A	A	A	A	A	A	A	A	A	A	A	A	A	A	A	A	A	A	A
CA10X.chr1_56818204	G/T/A	1	56818204	+	NA	NA	NA	NA	NA	NA	G	G	G	G	G	G	G	G	G	G	G	G	G	G	G	G	G	G	G	G	G	G	G	G	G	G	G	G	G	G	G	G	G	G	N	G	G	G	K
CA10X.chr1_56818283	G/A	1	56818283	+	NA	NA	NA	NA	NA	NA	G	G	G	G	G	G	G	G	G	G	G	G	G	G	G	G	G	G	G	G	G	G	G	G	G	G	G	G	G	G	G	G	G	G	N	G	G	G	R
CA10X.chr1_56865714	T/C	1	56865714	+	NA	NA	NA	NA	NA	NA	T	T	T	T	T	T	T	T	T	T	T	T	T	T	T	T	T	T	N	T	T	T	T	N	T	N	T	T	T	T	T	T	N	T	N	T	T	T	T
CA10X.chr1_56865812	A/G	1	56865812	+	NA	NA	NA	NA	NA	NA	A	A	A	A	A	A	A	A	A	A	A	A	A	R	N	A	A	A	N	A	A	A	A	A	A	N	A	A	A	A	A	A	N	A	A	A	A	A	N
CA10X.chr1_56988484	A/G	1	56988484	+	NA	NA	NA	NA	NA	NA	N	A	A	A	A	A	A	A	A	A	A	A	A	A	A	A	A	A	A	A	A	A	A	A	A	A	A	A	A	A	A	A	A	N	A	A	A	A	A
CA10X.chr1_56988520	C/T	1	56988520	+	NA	NA	NA	NA	NA	NA	N	C	C	C	C	C	C	C	C	C	C	C	C	C	C	C	C	C	C	C	C	C	C	C	C	C	C	C	C	C	C	C	C	N	C	C	C	C	C
CA10X.chr1_56988595	C/T	1	56988595	+	NA	NA	NA	NA	NA	NA	N	C	C	C	C	C	C	C	C	C	C	C	C	C	C	C	C	C	C	C	C	C	C	C	C	C	C	C	C	C	C	C	C	N	C	C	C	C	C
CA10X.chr1_56996363	G/C	1	56996363	+	NA	NA	NA	NA	NA	NA	G	G	G	G	G	G	G	N	G	G	G	G	G	G	G	G	G	G	G	G	G	G	G	G	G	G	G	G	G	G	G	G	G	G	G	G	G	G	G
CA10X.chr1_56996433	G/A	1	56996433	+	NA	NA	NA	NA	NA	NA	G	G	G	G	G	G	G	N	G	G	G	G	G	G	G	G	G	G	G	G	G	G	G	G	G	G	G	G	G	G	G	G	G	G	G	G	G	G	G
CA10X.chr1_56997199	G/A	1	56997199	+	NA	NA	NA	NA	NA	NA	G	G	G	G	G	G	G	N	G	G	G	G	G	G	G	G	G	G	G	G	G	G	G	N	G	G	G	G	G	G	G	G	G	G	G	G	G	G	G
CA10X.chr1_57033395	A/G	1	57033395	+	NA	NA	NA	NA	NA	NA	A	A	A	A	A	A	A	N	A	A	A	A	A	A	A	A	A	A	A	A	A	A	A	A	A	A	A	A	A	A	A	A	A	A	A	A	A	A	A
CA10X.chr1_57065144	A/G	1	57065144	+	NA	NA	NA	NA	NA	NA	N	A	A	A	A	A	A	A	A	A	A	A	A	A	N	A	A	A	A	A	A	A	A	A	A	A	A	A	A	A	A	A	A	A	A	A	A	A	A
CA10X.chr1_57124909	C/T	1	57124909	+	NA	NA	NA	NA	NA	NA	C	C	C	C	C	C	C	N	C	C	C	C	C	C	Y	C	C	C	C	C	C	C	C	C	C	C	C	C	C	C	C	C	C	C	N	C	C	C	C
CA10X.chr1_57124952	C/A	1	57124952	+	NA	NA	NA	NA	NA	NA	C	C	C	C	C	C	C	N	C	C	C	C	C	C	M	C	C	C	C	C	C	C	C	C	C	C	C	C	C	C	C	C	C	C	N	C	C	C	C
CA10X.chr1_57135841	A/G	1	57135841	+	NA	NA	NA	NA	NA	NA	N	A	A	A	A	A	A	N	A	A	A	A	A	A	A	A	A	A	A	A	A	A	A	A	A	A	A	A	A	A	A	A	A	A	N	A	A	A	A
CA10X.chr1_57136036	C/G	1	57136036	+	NA	NA	NA	NA	NA	NA	N	C	C	C	C	C	C	N	C	C	C	C	C	C	N	C	C	C	C	C	C	C	C	C	C	C	C	C	C	C	C	C	C	C	N	C	C	C	C
CA10X.chr1_57139815	A/G	1	57139815	+	NA	NA	NA	NA	NA	NA	N	A	A	A	R	A	A	N	R	A	A	A	A	A	A	A	A	A	A	A	A	A	A	A	A	N	A	A	A	A	A	A	A	A	N	A	A	A	A
CA10X.chr1_57155906	A/T	1	57155906	+	NA	NA	NA	NA	NA	NA	A	A	A	N	A	A	A	N	A	A	A	A	A	A	A	A	A	A	N	A	A	A	A	N	A	A	A	A	A	A	A	A	A	A	A	A	A	A	A
CA10X.chr1_57155937	A/G	1	57155937	+	NA	NA	NA	NA	NA	NA	A	A	A	N	A	A	A	N	A	A	A	A	A	A	A	A	A	A	N	A	A	A	A	N	A	A	A	A	A	A	A	A	A	A	A	A	A	A	A
CA10X.chr1_57156018	G/T	1	57156018	+	NA	NA	NA	NA	NA	NA	N	G	G	N	G	G	G	N	G	G	G	G	G	G	G	G	G	G	N	G	G	G	G	N	G	G	G	G	G	G	G	G	G	G	G	G	G	G	G
CA10X.chr1_57156057	A/G	1	57156057	+	NA	NA	NA	NA	NA	NA	A	A	A	A	A	A	A	N	A	A	A	A	A	A	A	A	A	A	N	A	A	A	A	N	A	A	A	A	A	A	A	A	A	A	A	A	A	A	A
CA10X.chr1_57169940	G/A	1	57169940	+	NA	NA	NA	NA	NA	NA	N	G	G	G	R	G	G	G	R	G	G	G	G	G	G	G	G	G	G	G	G	G	G	N	G	G	N	G	G	G	G	N	G	G	N	G	G	N	G
CA10X.chr1_57169990	C/T	1	57169990	+	NA	NA	NA	NA	NA	NA	N	C	C	C	Y	C	C	C	N	C	C	C	C	C	C	C	C	C	C	C	C	C	C	N	C	C	N	C	C	C	C	N	C	C	C	C	C	N	C
CA10X.chr1_57171668	G/A	1	57171668	+	NA	NA	NA	NA	NA	NA	G	G	G	G	G	G	G	N	G	G	G	G	G	G	G	G	G	G	G	G	G	G	G	N	G	G	G	G	G	G	G	G	G	G	G	G	G	G	G
CA10X.chr1_57171710	C/T	1	57171710	+	NA	NA	NA	NA	NA	NA	C	C	C	C	C	C	C	N	C	C	C	C	C	C	C	C	C	C	C	C	C	C	C	N	C	C	C	C	C	C	C	C	C	C	C	C	C	C	C
CA10X.chr1_57171773	T/C	1	57171773	+	NA	NA	NA	NA	NA	NA	T	T	T	T	T	T	T	N	T	T	T	T	T	T	T	T	T	T	T	T	T	T	T	N	T	T	T	T	T	T	T	T	T	T	T	T	T	T	T
CA10X.chr1_57191499	A/G	1	57191499	+	NA	NA	NA	NA	NA	NA	A	A	A	A	A	A	A	A	A	A	A	A	A	A	A	A	A	A	A	A	A	A	A	N	A	A	A	A	A	A	A	A	A	N	N	A	A	A	A
CA10X.chr1_57191588	T/C	1	57191588	+	NA	NA	NA	NA	NA	NA	T	T	T	T	T	T	T	T	T	T	T	T	T	T	T	T	T	T	T	T	T	T	T	N	T	T	T	T	T	T	T	T	T	N	N	T	T	T	T
CA10X.chr1_57206446	A/G	1	57206446	+	NA	NA	NA	NA	NA	NA	A	A	A	A	A	A	A	N	A	A	A	A	A	A	R	A	A	A	A	A	A	A	A	A	A	A	A	A	A	A	A	A	A	A	A	A	A	A	A
CA10X.chr1_57206467	T/C	1	57206467	+	NA	NA	NA	NA	NA	NA	N	T	T	T	T	T	T	N	T	T	T	T	T	T	Y	T	T	T	N	T	T	T	T	N	T	T	T	T	T	T	T	T	T	T	N	T	T	T	T
CA10X.chr1_57206475	G/A	1	57206475	+	NA	NA	NA	NA	NA	NA	N	G	G	G	G	G	G	N	G	G	G	G	G	G	R	G	G	G	N	G	G	G	G	N	G	G	G	G	G	G	G	G	G	G	N	G	G	G	G
CA10X.chr1_57206548	A/C	1	57206548	+	NA	NA	NA	NA	NA	NA	N	A	A	A	A	A	A	N	A	A	A	A	A	A	M	A	A	A	N	A	A	A	A	N	A	A	A	A	A	A	A	A	A	A	N	A	A	A	A
CA10X.chr1_57206563	T/A	1	57206563	+	NA	NA	NA	NA	NA	NA	N	T	T	T	T	T	T	N	T	T	T	T	T	T	W	T	T	T	N	T	T	T	T	N	T	T	T	T	T	T	T	T	T	T	N	T	T	T	T
CA10X.chr1_57264275	A/G	1	57264275	+	NA	NA	NA	NA	NA	NA	A	A	A	A	A	A	A	A	A	A	A	A	A	A	A	A	A	A	A	A	A	A	A	N	A	A	A	A	A	A	A	A	A	A	A	A	A	A	A
CA10X.chr1_57358554	G/T	1	57358554	+	NA	NA	NA	NA	NA	NA	N	G	G	G	G	G	G	N	G	G	G	G	G	G	G	G	G	G	G	G	G	G	G	G	G	G	G	G	G	G	G	G	G	G	G	G	G	G	G
CA10X.chr1_57376609	G/T	1	57376609	+	NA	NA	NA	NA	NA	NA	G	G	G	G	G	G	G	N	G	G	G	G	G	G	K	G	G	G	G	G	G	G	G	G	G	G	N	G	G	G	G	G	G	G	N	G	G	G	G
CA10X.chr1_57434284	G/T	1	57434284	+	NA	NA	NA	NA	NA	NA	N	G	G	G	K	G	K	T	T	K	G	K	K	N	T	G	N	T	T	K	G	K	N	K	K	K	T	N	K	T	N	K	G	N	T	T	K	T	K
CA10X.chr1_57436147	T/C	1	57436147	+	NA	NA	NA	NA	NA	NA	T	T	T	T	T	T	T	T	T	T	T	T	T	T	N	T	T	T	T	T	T	T	T	T	T	T	T	T	T	T	T	T	T	T	T	T	T	T	T
CA10X.chr1_57436165	T/A	1	57436165	+	NA	NA	NA	NA	NA	NA	T	T	T	T	T	T	T	N	T	T	T	T	T	T	T	T	T	T	T	T	T	T	T	T	T	T	T	T	N	T	T	T	T	T	T	T	T	T	T
CA10X.chr1_57463028	A/G	1	57463028	+	NA	NA	NA	NA	NA	NA	N	A	A	A	A	N	A	N	A	A	A	A	A	A	A	A	A	A	A	A	A	A	A	N	A	A	A	A	A	A	A	A	A	A	A	A	A	A	A
CA10X.chr1_57543383	A/G	1	57543383	+	NA	NA	NA	NA	NA	NA	A	A	A	A	A	A	A	A	A	A	A	A	A	A	A	A	A	A	A	A	A	A	A	A	A	A	A	A	A	A	A	A	A	A	A	A	A	A	A
CA10X.chr1_57617533	A/C	1	57617533	+	NA	NA	NA	NA	NA	NA	N	A	A	A	A	A	A	N	M	A	A	N	A	A	M	A	A	A	A	A	A	A	A	A	A	A	A	A	N	A	A	A	A	A	N	A	A	A	A
CA10X.chr1_57638129	A/G	1	57638129	+	NA	NA	NA	NA	NA	NA	N	A	A	A	A	A	A	A	A	A	A	A	A	A	A	A	A	A	A	A	A	A	A	N	A	A	A	A	A	A	A	A	A	A	A	A	A	A	A
CA10X.chr1_57648117	A/G	1	57648117	+	NA	NA	NA	NA	NA	NA	N	N	A	A	N	A	A	N	A	A	N	A	A	N	A	A	A	A	A	A	A	A	A	A	A	N	A	N	A	A	A	A	A	A	A	A	A	A	A
CA10X.chr1_57660144	C/T	1	57660144	+	NA	NA	NA	NA	NA	NA	N	C	C	C	N	C	C	N	C	C	C	C	C	C	N	N	C	C	C	C	C	C	C	N	C	C	N	C	N	C	N	C	C	C	C	C	C	C	C
CA10X.chr1_57669207	C/T	1	57669207	+	NA	NA	NA	NA	NA	NA	C	C	C	C	C	C	C	N	C	C	C	C	C	C	C	C	C	C	C	C	C	C	C	C	C	C	C	C	C	C	C	C	C	C	C	C	C	C	C
CA10X.chr1_58378205	G/A	1	58378205	+	NA	NA	NA	NA	NA	NA	N	G	G	G	N	G	G	N	G	G	G	G	G	G	G	G	G	G	G	G	G	G	G	G	G	G	G	G	G	G	G	G	G	G	G	G	G	G	G
CA10X.chr1_58498870	A/G	1	58498870	+	NA	NA	NA	NA	NA	NA	A	A	A	A	A	A	A	A	A	A	A	A	A	A	A	A	A	A	A	A	A	A	A	A	A	A	A	A	A	A	A	A	A	A	A	A	A	A	A
CA10X.chr1_58498936	G/T	1	58498936	+	NA	NA	NA	NA	NA	NA	G	G	G	G	G	G	G	G	G	G	G	G	G	G	G	G	G	G	G	G	G	G	G	G	G	G	G	G	G	G	G	G	G	G	G	G	G	G	G
CA10X.chr1_58536342	G/A	1	58536342	+	NA	NA	NA	NA	NA	NA	G	G	G	G	G	N	G	N	G	G	G	G	G	G	N	G	G	G	N	G	G	G	G	G	N	G	G	G	G	G	G	G	G	G	G	G	G	G	G
CA10X.chr1_58574522	G/T	1	58574522	+	NA	NA	NA	NA	NA	NA	N	G	G	G	G	G	G	N	G	G	G	G	G	G	G	N	G	G	G	G	G	G	G	N	G	N	G	G	G	G	G	G	G	N	N	G	G	G	G
CA10X.chr1_58619810	G/A	1	58619810	+	NA	NA	NA	NA	NA	NA	N	G	G	G	R	G	G	G	G	G	G	G	G	G	G	G	G	G	G	G	G	G	G	G	G	G	G	G	G	G	G	G	G	G	N	G	G	G	G
CA10X.chr1_58684746	G/T	1	58684746	+	NA	NA	NA	NA	NA	NA	N	G	G	G	G	G	G	G	G	G	G	G	G	G	G	G	G	G	G	G	G	G	G	G	G	G	G	G	N	G	N	G	G	G	G	G	G	G	G
CA10X.chr1_58722819	G/T	1	58722819	+	NA	NA	NA	NA	NA	NA	G	G	G	G	G	G	G	G	G	G	G	G	G	G	G	G	G	G	G	G	G	G	G	G	G	G	G	G	G	G	G	G	G	G	G	G	G	G	G
CA10X.chr1_58939849	T/C	1	58939849	+	NA	NA	NA	NA	NA	NA	C	C	C	C	Y	N	Y	T	T	C	C	Y	Y	T	T	C	Y	T	T	Y	C	Y	C	Y	Y	Y	T	Y	Y	T	Y	C	C	T	N	T	Y	Y	Y
CA10X.chr1_59433573	G/T	1	59433573	+	NA	NA	NA	NA	NA	NA	G	G	G	G	G	G	G	N	G	G	G	G	G	G	G	G	G	N	G	G	G	G	G	N	G	G	G	G	G	G	G	G	G	G	G	G	G	G	G
CA10X.chr1_59741228	G/A	1	59741228	+	NA	NA	NA	NA	NA	NA	N	A	A	A	R	A	R	G	G	R	A	R	R	G	G	A	R	G	R	R	A	R	A	R	R	N	G	R	R	G	N	A	R	N	N	G	A	G	R
CA10X.chr1_59792765	C/A	1	59792765	+	NA	NA	NA	NA	NA	NA	C	C	C	C	M	C	M	N	N	M	C	M	M	A	M	C	N	A	A	M	N	M	C	M	M	N	A	N	M	A	M	N	C	A	N	A	M	A	M
CA10X.chr1_60259388	G/A	1	60259388	+	NA	NA	NA	NA	NA	NA	R	G	R	R	R	G	R	N	G	G	G	R	R	G	R	G	R	R	R	G	R	R	R	N	N	R	R	R	R	R	R	R	G	R	N	G	R	R	N
CA10X.chr1_60407171	T/G	1	60407171	+	NA	NA	NA	NA	NA	NA	N	G	G	G	K	G	K	T	K	K	G	K	K	T	T	G	N	T	K	K	G	K	G	N	K	K	T	K	K	K	G	K	K	T	T	T	K	K	K
CA10X.chr1_60502778	A/G	1	60502778	+	NA	NA	NA	NA	NA	NA	N	N	G	G	R	G	R	R	A	R	G	R	R	A	A	G	R	A	A	R	R	R	G	N	N	R	A	R	R	A	R	N	G	A	A	N	R	N	N
CA10X.chr1_60606932	C/A	1	60606932	+	NA	NA	NA	NA	NA	NA	C	C	C	C	C	C	C	N	C	C	C	C	C	C	M	C	C	C	C	C	C	C	C	C	C	C	C	C	C	C	C	C	C	C	C	C	C	C	C
CA10X.chr1_60636639	A/T/G	1	60636639	+	NA	NA	NA	NA	NA	NA	A	A	A	A	A	A	A	N	A	A	A	A	A	A	A	A	A	A	A	A	A	A	A	N	A	A	A	A	A	A	A	A	A	A	N	A	A	A	A
CA10X.chr1_60636660	G/T/A	1	60636660	+	NA	NA	NA	NA	NA	NA	G	G	G	G	G	G	G	N	G	G	G	G	G	G	G	G	G	G	G	G	G	R	G	N	G	G	G	G	G	G	G	G	G	G	N	G	G	G	G
CA10X.chr1_60659883	C/A	1	60659883	+	NA	NA	NA	NA	NA	NA	N	N	C	C	C	C	C	C	N	C	C	C	C	C	C	C	C	C	C	C	C	C	C	C	C	C	N	C	C	C	C	C	C	C	C	C	C	C	C
CA10X.chr1_60666708	A/C	1	60666708	+	NA	NA	NA	NA	NA	NA	N	N	A	A	A	A	A	A	A	A	M	A	A	A	A	A	N	A	A	N	A	A	A	N	A	A	A	A	N	A	A	N	A	A	A	A	A	A	A
CA10X.chr1_60725258	G/A/C	1	60725258	+	NA	NA	NA	NA	NA	NA	G	G	G	G	G	G	G	G	G	G	G	G	G	G	R	G	G	G	G	G	G	G	G	G	G	G	G	G	G	G	G	G	G	G	G	G	G	G	G
CA10X.chr1_60770338	A/G	1	60770338	+	NA	NA	NA	NA	NA	NA	A	A	A	A	R	A	R	N	G	R	A	R	R	G	G	A	R	G	G	R	R	R	A	G	N	R	G	R	R	G	R	A	A	G	G	G	R	G	R
CA10X.chr1_60773248	G/T	1	60773248	+	NA	NA	NA	NA	NA	NA	G	G	G	G	K	G	K	T	K	K	G	K	K	T	T	G	K	T	T	K	G	K	G	N	N	K	N	K	G	T	N	G	K	N	N	T	K	T	T
CA10X.chr1_60936584	T/C	1	60936584	+	NA	NA	NA	NA	NA	NA	N	T	T	Y	T	T	Y	N	C	Y	T	Y	Y	C	N	T	Y	C	C	Y	T	Y	T	Y	Y	N	C	Y	T	C	Y	T	T	C	C	C	Y	C	Y
CA10X.chr1_60987274	G/A	1	60987274	+	NA	NA	NA	NA	NA	NA	G	G	G	G	G	G	G	G	G	G	G	G	G	G	G	G	G	G	G	G	G	G	G	G	G	G	G	G	G	G	G	G	G	G	G	G	G	G	G
CA10X.chr1_60987283	G/A	1	60987283	+	NA	NA	NA	NA	NA	NA	G	G	G	G	G	G	G	G	G	G	G	G	G	G	G	G	G	G	G	G	G	G	G	G	G	G	G	G	G	G	G	G	G	G	G	G	G	G	G
CA10X.chr1_60992224	A/G	1	60992224	+	NA	NA	NA	NA	NA	NA	N	A	A	A	A	A	A	A	A	A	A	A	A	A	A	A	A	A	A	A	A	A	A	N	A	A	A	A	A	A	A	A	A	A	N	A	A	A	A
CA10X.chr1_60992235	G/A	1	60992235	+	NA	NA	NA	NA	NA	NA	N	G	G	G	G	G	G	G	G	G	G	G	G	G	G	G	G	G	G	G	G	G	G	N	G	G	G	G	G	G	G	G	G	G	N	G	G	G	G
CA10X.chr1_61021390	A/G	1	61021390	+	NA	NA	NA	NA	NA	NA	N	A	A	A	A	A	A	A	N	A	A	A	A	A	R	A	A	A	A	A	A	A	A	A	A	A	A	A	A	A	A	A	A	A	A	A	A	A	N
CA10X.chr1_61021396	T/C	1	61021396	+	NA	NA	NA	NA	NA	NA	N	T	T	T	T	T	T	T	N	T	T	T	T	T	Y	T	T	T	T	T	T	T	T	T	T	T	T	T	T	T	T	T	T	T	T	T	T	T	N
CA10X.chr1_61021469	T/G	1	61021469	+	NA	NA	NA	NA	NA	NA	N	T	T	T	T	T	T	T	K	T	T	T	T	T	K	T	T	T	T	T	T	T	T	T	T	T	T	T	T	T	T	T	T	T	T	T	T	T	T
CA10X.chr1_61581233	A/G	1	61581233	+	NA	NA	NA	NA	NA	NA	A	A	A	A	N	R	R	G	G	R	A	R	N	G	G	A	G	N	G	R	A	R	A	N	R	N	G	R	R	N	A	R	R	G	N	G	R	G	N
CA10X.chr1_62013930	G/T	1	62013930	+	NA	NA	NA	NA	NA	NA	K	G	G	G	K	G	K	K	T	K	G	K	K	T	T	G	K	T	T	K	K	K	G	T	K	T	T	K	G	T	K	G	G	T	T	T	K	T	K
CA10X.chr1_62690504	G/T	1	62690504	+	NA	NA	NA	NA	NA	NA	N	G	G	G	G	G	G	G	G	G	G	G	G	G	G	G	G	G	G	G	G	G	G	G	G	G	G	G	G	G	G	G	G	G	G	G	G	G	G
CA10X.chr1_63007553	G/T	1	63007553	+	NA	NA	NA	NA	NA	NA	N	G	G	N	K	G	T	N	K	K	G	K	K	N	T	G	K	T	T	K	N	K	G	N	K	N	T	T	K	T	K	G	G	T	T	T	K	T	K
CA10X.chr1_63621060	T/G	1	63621060	+	NA	NA	NA	NA	NA	NA	N	T	T	K	K	T	K	N	K	K	T	K	K	G	G	T	K	G	G	K	K	K	T	K	G	K	G	G	T	K	T	T	T	G	G	G	K	G	K
CA10X.chr1_64648740	G/T	1	64648740	+	NA	NA	NA	NA	NA	NA	T	T	T	T	K	T	K	G	N	K	T	K	K	G	G	T	K	G	G	K	T	K	T	K	N	K	G	K	N	G	K	T	N	G	G	G	K	K	K
CA10X.chr1_64648744	C/T	1	64648744	+	NA	NA	NA	NA	NA	NA	T	T	T	T	Y	T	Y	C	N	Y	T	Y	Y	C	C	T	Y	C	C	Y	T	Y	T	Y	N	Y	C	Y	N	C	Y	T	Y	C	C	C	Y	Y	Y
CA10X.chr1_64648813	T/C	1	64648813	+	NA	NA	NA	NA	NA	NA	C	C	C	C	Y	C	Y	T	N	Y	C	Y	Y	T	T	C	Y	T	T	Y	C	Y	C	Y	N	Y	T	Y	N	T	Y	C	N	T	T	T	Y	Y	Y
CA10X.chr1_64862271	C/T	1	64862271	+	NA	NA	NA	NA	NA	NA	T	T	T	T	Y	T	Y	N	C	Y	T	Y	Y	C	C	T	Y	C	N	Y	T	Y	T	Y	N	Y	C	Y	N	C	Y	Y	T	C	C	C	Y	Y	Y
CA10X.chr1_64862312	G/A	1	64862312	+	NA	NA	NA	NA	NA	NA	A	A	A	A	R	A	R	N	G	R	A	R	R	G	G	A	R	G	N	R	A	R	A	R	N	R	G	R	N	G	R	R	A	G	G	G	R	R	R
CA10X.chr1_64862357	T/G	1	64862357	+	NA	NA	NA	NA	NA	NA	G	G	G	G	K	G	K	T	T	K	G	K	K	T	T	G	K	T	N	K	G	K	G	K	T	K	T	K	K	T	K	N	G	T	T	T	K	K	K
CA10X.chr1_64876012	T/C	1	64876012	+	NA	NA	NA	NA	NA	NA	N	C	C	C	Y	C	Y	N	Y	Y	C	Y	Y	T	T	C	Y	T	T	Y	C	Y	C	N	N	Y	N	Y	Y	T	Y	N	Y	T	N	T	Y	T	Y
CA10X.chr1_64876065	A/C	1	64876065	+	NA	NA	NA	NA	NA	NA	N	C	C	C	M	C	M	N	M	M	C	M	M	A	A	C	M	A	A	M	C	M	C	N	N	M	N	M	M	A	M	M	M	A	N	A	M	A	M
CA10X.chr1_64876074	T/G	1	64876074	+	NA	NA	NA	NA	NA	NA	N	G	G	G	K	G	K	N	K	K	G	K	K	T	T	G	K	T	T	K	G	K	G	N	N	K	N	K	K	T	K	K	K	T	N	T	K	T	K
CA10X.chr1_64973782	T/G	1	64973782	+	NA	NA	NA	NA	NA	NA	N	G	G	G	K	G	K	T	K	G	G	G	K	T	T	G	K	T	T	K	G	K	G	T	G	K	T	K	G	K	K	G	N	T	N	T	N	T	K
CA10X.chr1_65014708	T/C	1	65014708	+	NA	NA	NA	NA	NA	NA	C	C	C	C	Y	C	Y	T	T	Y	C	Y	T	T	T	C	Y	T	T	Y	Y	Y	C	Y	Y	Y	T	Y	Y	T	Y	Y	Y	T	T	T	Y	T	Y
CA10X.chr1_65014842	T/C	1	65014842	+	NA	NA	NA	NA	NA	NA	C	C	C	C	Y	C	Y	T	T	Y	C	Y	T	T	T	C	Y	T	T	Y	Y	Y	C	Y	Y	Y	T	Y	Y	T	Y	Y	Y	T	N	T	Y	N	Y
CA10X.chr1_65018186	C/T	1	65018186	+	NA	NA	NA	NA	NA	NA	T	T	T	T	Y	T	Y	C	C	Y	T	Y	Y	C	C	T	N	C	C	Y	Y	Y	T	Y	Y	Y	C	Y	T	C	Y	T	T	C	C	C	Y	C	Y
CA10X.chr1_65053229	G/A	1	65053229	+	NA	NA	NA	NA	NA	NA	N	A	A	R	R	A	R	N	N	A	A	R	R	G	G	A	G	G	G	R	R	R	A	N	R	R	G	R	R	G	R	A	A	G	G	G	R	G	R
CA10X.chr1_65053288	T/C	1	65053288	+	NA	NA	NA	NA	NA	NA	N	C	N	Y	Y	C	Y	N	T	C	C	Y	N	T	T	C	T	T	T	Y	N	Y	C	N	Y	Y	T	Y	Y	T	Y	C	C	T	T	T	Y	T	Y
CA10X.chr1_65053330	T/C	1	65053330	+	NA	NA	NA	NA	NA	NA	N	C	N	Y	Y	C	Y	N	N	C	C	Y	N	T	T	C	T	T	T	Y	N	Y	C	N	Y	Y	T	Y	Y	T	Y	C	C	T	T	T	Y	T	Y
CA10X.chr1_65053353	A/G	1	65053353	+	NA	NA	NA	NA	NA	NA	N	G	N	R	R	G	R	N	N	G	G	R	N	A	A	G	A	A	A	R	N	R	G	N	R	R	A	R	R	A	R	G	G	A	A	A	R	A	R
CA10X.chr1_65092550	T/C	1	65092550	+	NA	NA	NA	NA	NA	NA	N	N	T	T	Y	T	Y	C	C	Y	T	Y	Y	C	C	T	Y	C	C	C	Y	Y	T	C	Y	Y	C	Y	Y	C	C	T	N	C	N	C	Y	C	T
CA10X.chr1_65094394	G/T	1	65094394	+	NA	NA	NA	NA	NA	NA	G	G	G	G	K	G	K	T	T	K	G	K	K	T	T	G	K	T	N	K	G	K	G	T	K	K	T	K	K	T	K	G	G	T	N	T	K	T	K
CA10X.chr1_65099082	G/A	1	65099082	+	NA	NA	NA	NA	NA	NA	N	G	G	G	R	R	R	N	A	R	G	R	R	A	A	G	N	A	A	R	G	R	G	N	N	N	A	R	R	A	R	G	N	A	N	A	R	N	R
CA10X.chr1_65099112	T/C	1	65099112	+	NA	NA	NA	NA	NA	NA	N	T	T	T	Y	Y	Y	N	C	Y	T	Y	Y	C	C	T	N	C	C	Y	T	Y	T	N	N	Y	C	Y	Y	C	Y	T	T	C	N	C	Y	N	Y
CA10X.chr1_66712934	G/A	1	66712934	+	NA	NA	NA	NA	NA	NA	G	G	G	G	G	G	G	N	G	G	G	G	G	G	G	G	G	G	G	G	G	G	G	G	G	G	G	G	G	G	G	G	G	G	N	G	G	G	G
CA10X.chr1_67005113	A/C	1	67005113	+	NA	NA	NA	NA	NA	NA	N	A	A	A	N	N	A	N	M	A	A	A	A	A	A	A	A	A	A	A	A	A	A	A	A	A	A	A	A	A	A	A	A	A	A	A	A	A	A
CA10X.chr1_67946527	C/T	1	67946527	+	NA	NA	NA	NA	NA	NA	T	T	T	Y	Y	T	Y	N	N	Y	T	Y	N	C	C	T	Y	C	C	Y	Y	Y	T	N	N	Y	C	C	Y	Y	Y	Y	N	C	N	C	Y	C	Y
CA10X.chr1_68360069	G/A	1	68360069	+	NA	NA	NA	NA	NA	NA	G	G	G	G	G	G	G	G	G	G	G	G	G	G	G	G	G	G	G	G	G	G	G	G	G	G	G	G	G	G	G	G	G	G	G	G	G	G	G
CA10X.chr1_69974794	G/A	1	69974794	+	NA	NA	NA	NA	NA	NA	G	G	G	G	G	G	G	N	G	G	G	G	G	G	G	G	G	G	G	G	G	G	G	G	G	G	G	G	G	G	G	G	G	G	G	G	G	G	G
CA10X.chr1_70056508	A/C	1	70056508	+	NA	NA	NA	NA	NA	NA	A	A	A	M	M	A	N	N	C	M	A	M	M	C	C	A	M	C	M	M	N	M	A	M	M	M	C	C	M	C	M	A	M	C	C	C	M	C	M
CA10X.chr1_70867546	G/A	1	70867546	+	NA	NA	NA	NA	NA	NA	G	G	G	R	R	G	R	N	N	R	G	R	R	A	N	G	A	A	N	R	R	R	G	R	N	N	R	A	R	A	R	R	G	A	A	A	R	A	R
CA10X.chr1_72006325	T/A	1	72006325	+	NA	NA	NA	NA	NA	NA	N	T	T	T	T	T	T	N	N	T	T	T	T	T	W	T	T	T	T	T	T	T	T	N	N	N	T	T	T	T	T	T	T	T	T	T	T	T	T
CA10X.chr1_72102492	C/A	1	72102492	+	NA	NA	NA	NA	NA	NA	N	A	A	M	M	A	M	C	M	M	A	M	M	C	C	A	N	C	M	M	M	M	A	N	A	A	C	C	N	C	M	A	N	C	C	C	M	C	C
CA10X.chr1_72444729	A/T	1	72444729	+	NA	NA	NA	NA	NA	NA	N	T	T	W	W	T	W	N	A	W	T	W	W	A	A	T	W	A	N	W	W	W	T	N	T	W	A	A	W	W	W	T	W	A	A	A	W	A	W
CA10X.chr1_72996708	A/C/T	1	72996708	+	NA	NA	NA	NA	NA	NA	N	A	A	A	M	A	A	A	A	A	A	A	A	A	A	A	N	A	A	A	A	A	A	N	N	N	W	A	A	A	A	A	A	A	A	A	A	A	M
CA10X.chr1_73012541	G/C	1	73012541	+	NA	NA	NA	NA	NA	NA	N	G	G	G	G	G	G	G	G	G	G	G	G	G	S	G	G	G	G	G	G	G	G	G	G	G	G	G	G	G	G	G	G	G	N	G	G	G	G
CA10X.chr1_73012737	C/T	1	73012737	+	NA	NA	NA	NA	NA	NA	N	C	C	C	C	C	C	C	C	C	C	C	C	C	Y	C	C	C	C	C	C	C	C	C	C	C	C	C	C	C	C	C	C	C	C	C	C	C	C
CA10X.chr1_75688263	A/C	1	75688263	+	NA	NA	NA	NA	NA	NA	N	A	A	A	A	A	A	N	A	A	A	A	A	A	A	A	A	A	A	A	A	A	A	A	A	A	A	A	A	A	A	A	A	A	A	A	A	A	A
CA10X.chr1_75739235	G/A/C	1	75739235	+	NA	NA	NA	NA	NA	NA	G	G	G	G	G	G	G	N	G	G	N	G	G	G	G	G	G	G	G	G	G	G	G	N	G	G	G	G	G	G	G	G	G	G	N	G	G	G	G
CA10X.chr1_76060140	G/T	1	76060140	+	NA	NA	NA	NA	NA	NA	G	G	G	G	G	G	G	N	G	G	G	G	G	G	K	G	G	G	G	G	G	G	G	G	G	G	G	G	G	G	G	G	G	G	G	G	G	G	G
CA10X.chr1_76474405	C/T	1	76474405	+	NA	NA	NA	NA	NA	NA	N	C	C	C	C	C	C	C	C	C	C	C	C	C	C	C	C	C	N	C	C	C	C	N	C	C	C	C	C	C	C	C	C	C	C	C	C	C	C
CA10X.chr1_76735398	A/G	1	76735398	+	NA	NA	NA	NA	NA	NA	A	A	A	A	N	A	A	N	A	A	A	A	A	R	A	A	A	A	A	A	A	A	A	A	A	A	A	A	A	A	A	A	A	A	A	A	A	A	A
CA10X.chr1_77592276	T/C	1	77592276	+	NA	NA	NA	NA	NA	NA	N	T	T	T	T	T	T	T	T	T	T	T	T	T	Y	N	T	T	T	T	T	T	T	T	T	T	T	T	T	T	T	T	T	T	N	T	T	T	Y
CA10X.chr1_77598908	A/C	1	77598908	+	NA	NA	NA	NA	NA	NA	A	A	A	A	N	A	A	A	A	A	A	A	A	A	A	N	N	A	N	A	M	A	A	A	A	A	A	A	A	A	A	A	A	A	A	A	A	A	M
CA10X.chr1_77736439	C/A	1	77736439	+	NA	NA	NA	NA	NA	NA	C	C	C	C	C	C	C	C	M	C	C	C	C	C	C	C	C	C	C	C	C	C	C	C	C	C	C	C	C	C	C	C	N	C	C	C	C	C	C
CA10X.chr1_78774973	G/A	1	78774973	+	NA	NA	NA	NA	NA	NA	G	G	G	G	N	G	G	N	G	G	G	G	G	G	N	G	G	G	G	G	G	G	G	G	G	G	G	G	G	G	G	G	G	G	G	G	G	G	G
CA10X.chr1_79234028	T/C	1	79234028	+	NA	NA	NA	NA	NA	NA	N	T	T	T	T	T	T	N	T	T	T	T	T	T	T	T	T	T	T	T	T	T	T	T	T	T	T	T	T	T	T	T	T	T	N	T	T	T	T
CA10X.chr1_79371231	A/G	1	79371231	+	NA	NA	NA	NA	NA	NA	A	A	N	A	N	A	N	N	A	A	A	A	A	N	A	A	A	A	A	A	A	A	A	A	A	A	A	A	A	A	A	A	A	A	N	A	A	A	A
CA10X.chr1_80542877	C/G	1	80542877	+	NA	NA	NA	NA	NA	NA	N	C	C	C	C	C	C	C	C	C	C	C	C	C	C	C	C	C	C	C	C	C	C	C	C	C	C	C	C	C	C	C	C	C	C	C	C	C	C
CA10X.chr1_80745777	A/G	1	80745777	+	NA	NA	NA	NA	NA	NA	N	A	A	A	A	A	A	N	A	A	A	A	A	A	A	A	A	A	A	A	N	A	A	A	A	A	A	A	A	A	A	A	A	A	A	A	A	A	R
CA10X.chr1_81679960	G/A	1	81679960	+	NA	NA	NA	NA	NA	NA	G	G	G	G	G	G	G	G	R	G	G	G	G	G	G	G	G	G	G	G	G	G	G	G	G	G	G	G	G	G	G	G	G	G	G	G	G	G	G
CA10X.chr1_82040154	T/C	1	82040154	+	NA	NA	NA	NA	NA	NA	T	T	T	T	T	T	T	T	T	T	T	T	T	T	N	T	T	T	T	T	T	T	T	T	T	T	T	T	T	T	T	T	T	T	T	T	T	T	N
CA10X.chr1_83054099	C/G	1	83054099	+	NA	NA	NA	NA	NA	NA	C	C	C	C	S	C	C	C	C	C	C	C	C	C	C	C	C	C	C	C	C	C	C	C	C	C	C	C	C	C	C	C	C	C	C	C	C	C	C
CA10X.chr1_83197409	G/C	1	83197409	+	NA	NA	NA	NA	NA	NA	G	G	G	G	G	G	G	G	G	G	G	G	G	G	G	G	G	G	G	G	G	G	G	G	G	G	G	G	G	G	G	G	G	N	N	G	G	G	N
CA10X.chr1_84058197	A/G	1	84058197	+	NA	NA	NA	NA	NA	NA	N	A	A	A	A	A	A	A	N	A	A	A	A	A	A	A	A	A	A	A	A	A	A	N	A	A	A	A	A	A	A	A	A	A	A	A	A	A	A
CA10X.chr1_85095778	A/C	1	85095778	+	NA	NA	NA	NA	NA	NA	A	A	A	A	A	A	A	A	M	A	A	A	A	A	A	A	A	A	A	A	A	A	A	A	A	A	A	A	A	A	A	A	A	A	A	A	A	A	A
CA10X.chr1_85390718	A/G	1	85390718	+	NA	NA	NA	NA	NA	NA	A	A	A	A	N	A	A	N	N	A	A	A	A	A	A	A	A	A	A	A	A	A	A	N	A	A	A	A	A	A	A	A	A	A	A	A	A	A	A
CA10X.chr1_85713058	G/T	1	85713058	+	NA	NA	NA	NA	NA	NA	G	G	G	G	G	G	G	G	G	G	G	G	G	G	G	G	G	G	G	G	G	G	G	G	G	G	G	G	G	G	G	G	G	G	G	G	G	G	G
CA10X.chr1_85985034	C/T	1	85985034	+	NA	NA	NA	NA	NA	NA	N	T	N	Y	N	T	Y	N	N	Y	T	T	Y	C	C	T	N	C	Y	Y	T	Y	T	N	T	Y	C	C	Y	C	Y	Y	Y	C	C	C	Y	C	Y
CA10X.chr1_86436422	G/T	1	86436422	+	NA	NA	NA	NA	NA	NA	G	G	G	G	G	G	G	G	G	G	G	G	G	G	G	G	G	G	G	G	G	G	G	G	G	N	G	G	G	G	G	G	G	G	G	G	G	G	G
CA10X.chr1_86810130	C/T	1	86810130	+	NA	NA	NA	NA	NA	NA	T	T	T	Y	Y	T	Y	C	C	Y	T	T	Y	C	C	T	N	C	Y	Y	T	Y	T	T	N	Y	C	C	Y	C	Y	Y	N	C	C	C	Y	C	Y
CA10X.chr1_86947550	G/A	1	86947550	+	NA	NA	NA	NA	NA	NA	G	G	G	G	G	G	G	G	G	G	G	G	G	G	G	G	G	G	G	G	G	G	G	N	G	G	G	G	G	G	G	G	G	G	G	G	G	G	G
CA10X.chr1_89780060	C/A	1	89780060	+	NA	NA	NA	NA	NA	NA	C	C	C	M	C	C	N	N	N	M	C	C	M	A	M	C	M	A	M	M	C	M	C	C	M	M	A	A	M	A	M	M	N	A	A	A	M	A	M
CA10X.chr1_90207331	G/A	1	90207331	+	NA	NA	NA	NA	NA	NA	A	A	A	R	R	A	R	G	G	R	A	A	R	G	G	A	N	G	R	R	R	R	A	A	N	R	G	G	N	G	R	R	A	G	G	G	R	G	R
CA10X.chr1_90391612	C/A	1	90391612	+	NA	NA	NA	NA	NA	NA	C	C	C	C	C	C	C	C	C	C	C	C	C	C	C	C	N	C	C	C	C	C	C	C	C	C	C	C	C	C	C	C	C	N	C	C	C	C	N
CA10X.chr1_90497635	C/A	1	90497635	+	NA	NA	NA	NA	NA	NA	N	N	C	C	C	C	C	C	C	C	C	C	C	C	C	C	N	C	N	C	C	C	C	C	N	C	C	C	C	C	C	C	C	C	N	C	C	C	C
CA10X.chr1_90710386	G/C	1	90710386	+	NA	NA	NA	NA	NA	NA	G	G	N	G	S	G	G	G	G	G	G	G	G	G	G	G	N	G	G	G	G	G	G	G	G	G	G	G	G	G	G	G	G	G	G	G	G	G	G
CA10X.chr1_92154847	A/C	1	92154847	+	NA	NA	NA	NA	NA	NA	A	A	A	A	A	A	A	A	A	A	A	A	A	A	N	A	A	A	A	A	A	A	A	A	A	A	A	A	A	A	A	A	A	A	A	A	A	A	A
CA10X.chr1_92718347	G/T	1	92718347	+	NA	NA	NA	NA	NA	NA	N	G	G	G	G	G	G	N	N	G	G	G	G	G	K	G	G	G	G	G	G	G	G	G	G	G	G	G	G	G	G	G	N	G	G	G	G	G	G
CA10X.chr1_93547789	G/T	1	93547789	+	NA	NA	NA	NA	NA	NA	N	G	G	G	G	G	G	N	G	G	G	G	G	G	G	G	G	G	G	G	G	G	G	N	G	G	N	G	G	G	G	G	G	G	N	G	G	G	G
CA10X.chr1_95546980	A/T	1	95546980	+	NA	NA	NA	NA	NA	NA	A	A	A	A	A	A	A	N	A	A	A	A	A	A	W	A	A	A	N	A	A	A	A	N	A	A	A	A	A	A	A	A	A	A	A	A	A	A	A
CA10X.chr1_96326132	A/T	1	96326132	+	NA	NA	NA	NA	NA	NA	N	N	T	W	W	T	W	W	A	W	T	T	A	A	A	T	W	A	A	W	W	W	T	T	A	W	A	A	W	W	W	W	W	A	N	A	W	A	N
CA10X.chr1_97972932	A/G	1	97972932	+	NA	NA	NA	NA	NA	NA	A	A	A	A	A	A	A	N	N	A	A	A	A	N	A	A	A	A	A	A	A	A	A	N	A	A	A	A	A	A	A	A	A	A	A	A	A	A	R
CA10X.chr1_98047858	C/T	1	98047858	+	NA	NA	NA	NA	NA	NA	C	C	C	C	C	C	C	N	C	C	C	C	C	C	C	C	C	C	C	C	C	C	C	C	C	C	C	C	C	C	C	C	C	C	C	C	C	C	C
CA10X.chr1_98117268	A/G	1	98117268	+	NA	NA	NA	NA	NA	NA	G	G	G	R	N	G	N	N	N	R	G	G	R	A	A	G	R	A	R	R	G	R	G	G	R	N	N	A	R	A	R	G	G	N	N	A	R	A	R
CA10X.chr1_98320391	C/A	1	98320391	+	NA	NA	NA	NA	NA	NA	A	N	A	M	N	A	M	C	C	C	A	N	M	C	C	A	M	C	N	M	M	M	A	A	M	M	C	C	A	C	A	A	A	C	C	C	M	M	M
CA10X.chr1_98810572	C/T	1	98810572	+	NA	NA	NA	NA	NA	NA	N	C	C	C	C	C	C	C	C	C	C	C	C	C	C	C	C	C	C	C	C	C	C	C	C	C	C	C	C	C	C	C	C	C	N	C	C	C	C
CA10X.chr1_98836850	A/G	1	98836850	+	NA	NA	NA	NA	NA	NA	A	A	A	A	A	A	A	A	A	A	A	A	A	A	A	A	A	A	A	A	A	A	A	A	A	A	A	A	A	A	A	A	A	A	A	A	A	A	A
CA10X.chr1_98836999	C/T	1	98836999	+	NA	NA	NA	NA	NA	NA	C	C	C	C	C	C	C	C	N	C	C	C	C	C	N	C	C	C	C	C	C	C	C	C	C	C	C	C	C	C	C	C	C	C	C	C	C	C	C
CA10X.chr1_98890264	C/A	1	98890264	+	NA	NA	NA	NA	NA	NA	N	C	C	C	C	C	C	N	C	C	C	C	C	C	C	N	C	C	C	C	C	C	N	C	C	C	N	C	C	C	C	C	C	C	N	C	C	C	C
CA10X.chr1_99473426	A/G	1	99473426	+	NA	NA	NA	NA	NA	NA	A	A	A	A	A	A	A	A	R	A	A	A	A	N	A	A	A	A	A	A	A	A	A	A	A	A	A	A	A	A	A	A	A	A	A	A	A	A	N
CA10X.chr1_100043759	C/T	1	100043759	+	NA	NA	NA	NA	NA	NA	T	T	T	Y	Y	T	Y	N	C	Y	T	T	Y	C	C	T	N	C	N	Y	T	Y	T	T	Y	N	C	C	N	C	Y	N	T	C	C	C	Y	C	Y
CA10X.chr1_100161133	A/C	1	100161133	+	NA	NA	NA	NA	NA	NA	C	C	C	N	A	M	M	N	A	M	N	C	M	A	A	C	M	A	M	M	C	M	C	C	M	M	N	A	M	A	M	C	M	A	N	A	M	A	M
CA10X.chr1_100216706	C/T	1	100216706	+	NA	NA	NA	NA	NA	NA	N	T	T	Y	Y	T	Y	C	C	T	T	T	Y	N	C	T	T	C	Y	Y	Y	Y	T	N	T	C	C	C	Y	Y	Y	Y	N	C	C	C	Y	C	C
CA10X.chr1_100230965	T/C	1	100230965	+	NA	NA	NA	NA	NA	NA	N	T	T	T	T	T	T	T	T	T	T	T	T	T	T	T	T	T	T	T	T	T	T	T	T	N	T	T	T	T	T	T	T	T	T	T	T	T	T
CA10X.chr1_100235006	G/A	1	100235006	+	NA	NA	NA	NA	NA	NA	N	G	G	G	N	G	G	N	G	G	G	G	G	G	G	G	G	G	G	G	G	G	G	G	G	G	G	G	G	G	G	G	G	G	N	G	G	G	G
CA10X.chr1_100829364	G/A	1	100829364	+	NA	NA	NA	NA	NA	NA	G	G	G	G	R	G	G	G	G	G	G	G	G	G	G	G	G	G	G	G	G	G	G	N	G	G	G	G	G	G	G	G	G	G	N	G	G	G	G
CA10X.chr1_100899896	G/C	1	100899896	+	NA	NA	NA	NA	NA	NA	N	N	N	G	N	G	S	N	N	G	G	G	G	G	G	G	G	G	G	G	G	G	G	G	G	G	G	G	G	G	G	G	G	G	G	G	G	G	G
CA10X.chr1_101000172	G/T	1	101000172	+	NA	NA	NA	NA	NA	NA	G	G	G	G	G	N	G	N	N	G	G	G	G	G	G	G	G	G	G	G	G	G	G	G	G	G	G	G	G	G	G	G	G	G	N	G	G	G	G
CA10X.chr1_101793636	C/G	1	101793636	+	NA	NA	NA	NA	NA	NA	C	C	C	C	C	C	C	C	C	C	C	C	C	C	C	C	C	C	C	C	C	C	C	C	C	C	C	C	C	C	C	C	C	C	C	C	C	C	S
CA10X.chr1_101988026	C/T	1	101988026	+	NA	NA	NA	NA	NA	NA	N	C	C	C	C	C	C	N	C	C	C	C	C	C	C	C	C	C	C	C	C	C	C	N	C	C	C	C	N	C	C	C	C	C	N	C	C	C	C
CA10X.chr1_102416263	G/T	1	102416263	+	NA	NA	NA	NA	NA	NA	G	G	G	G	G	G	G	N	G	G	G	G	G	G	G	G	G	G	G	G	G	G	G	N	G	G	N	G	G	G	G	N	G	G	N	G	G	G	G
CA10X.chr1_104973242	C/A	1	104973242	+	NA	NA	NA	NA	NA	NA	N	C	N	C	C	C	C	N	C	C	C	C	C	C	C	C	C	C	C	C	C	C	N	N	C	C	C	C	C	C	C	C	C	C	C	C	C	C	C
CA10X.chr1_105161764	G/T	1	105161764	+	NA	NA	NA	NA	NA	NA	N	G	G	G	N	G	G	N	G	G	G	G	G	G	K	G	G	G	G	G	G	G	G	N	G	G	G	G	G	G	G	G	G	G	N	G	G	G	G
CA10X.chr1_105309968	C/T	1	105309968	+	NA	NA	NA	NA	NA	NA	N	C	C	C	C	C	C	C	C	C	C	C	C	C	C	C	C	C	C	C	C	C	C	C	C	N	C	C	C	C	C	C	C	C	N	C	C	C	C
CA10X.chr1_105521229	C/T	1	105521229	+	NA	NA	NA	NA	NA	NA	C	C	C	C	C	C	C	C	C	C	C	C	C	C	Y	C	C	C	C	C	C	C	C	C	C	C	C	C	C	C	C	C	C	C	C	C	C	C	C
CA10X.chr1_105723822	A/G	1	105723822	+	NA	NA	NA	NA	NA	NA	N	A	A	A	N	A	A	N	A	A	A	A	A	A	A	A	A	A	A	A	A	A	A	A	A	N	A	A	A	A	A	A	A	A	A	A	A	A	A
CA10X.chr1_106061880	G/A	1	106061880	+	NA	NA	NA	NA	NA	NA	G	N	G	G	G	G	G	G	G	G	G	G	G	G	R	G	G	G	G	G	G	G	G	N	G	G	G	G	G	G	G	G	G	G	G	G	G	G	G
CA10X.chr1_106107019	C/T	1	106107019	+	NA	NA	NA	NA	NA	NA	C	C	C	C	C	C	C	N	N	C	C	C	C	C	C	C	C	C	C	C	C	C	C	C	C	C	C	C	C	C	C	C	C	C	C	C	C	C	C
CA10X.chr1_106107175	A/G	1	106107175	+	NA	NA	NA	NA	NA	NA	A	A	A	A	N	A	A	N	N	A	A	A	A	A	A	A	A	A	A	A	A	A	A	A	A	A	A	A	A	A	A	A	A	A	A	A	A	A	A
CA10X.chr1_106639165	A/G	1	106639165	+	NA	NA	NA	NA	NA	NA	A	N	A	A	A	A	A	N	A	A	A	A	A	A	N	A	A	A	A	A	A	A	A	N	A	A	A	A	A	A	A	A	A	A	A	A	A	A	N
CA10X.chr1_106904508	C/T	1	106904508	+	NA	NA	NA	NA	NA	NA	C	C	C	C	C	C	C	C	C	C	C	C	C	C	C	C	C	C	C	C	C	C	C	C	C	C	N	C	C	C	C	C	C	C	C	C	C	C	C
CA10X.chr1_107437507	C/T	1	107437507	+	NA	NA	NA	NA	NA	NA	C	C	C	C	C	C	C	N	C	C	C	C	C	C	C	C	N	C	C	C	C	C	C	C	C	C	C	C	C	C	C	C	C	C	N	C	C	C	C
CA10X.chr1_107510726	C/T	1	107510726	+	NA	NA	NA	NA	NA	NA	C	C	C	C	C	C	C	C	C	C	C	C	C	C	C	C	C	C	C	C	C	C	C	N	C	C	C	C	C	C	C	C	C	C	C	C	C	C	C
CA10X.chr1_107890375	A/T/G	1	107890375	+	NA	NA	NA	NA	NA	NA	N	A	A	A	A	A	A	A	N	A	A	A	A	A	A	A	A	A	A	A	A	A	A	A	A	A	A	A	A	A	A	A	A	A	A	A	A	A	A
CA10X.chr1_108138195	A/C	1	108138195	+	NA	NA	NA	NA	NA	NA	N	A	A	A	A	A	A	A	A	A	A	A	A	A	A	A	A	A	A	A	A	A	A	A	N	A	A	A	A	A	A	A	A	A	A	A	A	A	A
CA10X.chr1_109127855	T/C	1	109127855	+	NA	NA	NA	NA	NA	NA	N	T	T	T	T	T	T	N	N	T	T	T	T	T	T	T	T	T	T	T	T	T	T	T	T	T	T	T	T	T	T	T	T	T	T	T	T	T	T
CA10X.chr1_110781325	C/T	1	110781325	+	NA	NA	NA	NA	NA	NA	N	C	C	C	N	N	C	N	Y	C	C	C	C	Y	C	C	C	C	C	C	C	C	C	C	C	C	C	C	C	C	C	C	N	C	N	C	C	C	C
CA10X.chr1_111374675	G/A	1	111374675	+	NA	NA	NA	NA	NA	NA	N	G	G	G	G	G	G	N	G	G	N	G	G	G	G	G	G	G	G	G	G	G	G	G	G	G	G	G	G	G	G	G	G	G	G	G	G	G	N
CA10X.chr1_111374752	A/G	1	111374752	+	NA	NA	NA	NA	NA	NA	N	A	A	A	A	A	A	N	A	A	N	A	A	A	N	A	A	A	A	A	A	A	A	A	A	A	A	A	A	A	A	A	A	A	A	A	A	A	A
CA10X.chr1_111501846	A/G	1	111501846	+	NA	NA	NA	NA	NA	NA	N	A	A	A	A	A	A	N	A	A	A	A	A	N	A	A	A	A	A	A	A	A	A	A	A	A	A	A	A	A	A	A	A	A	A	A	A	A	A
CA10X.chr1_114425757	G/A	1	114425757	+	NA	NA	NA	NA	NA	NA	G	G	G	N	R	R	R	N	R	R	G	G	N	A	A	G	R	A	R	R	G	R	G	G	R	R	A	A	R	A	R	R	R	A	A	A	R	A	R
CA10X.chr1_114506024	C/G	1	114506024	+	NA	NA	NA	NA	NA	NA	C	C	C	C	C	C	C	N	C	C	C	C	C	C	N	C	C	C	C	C	C	C	C	C	C	C	C	C	C	C	C	C	C	C	C	C	C	C	S
CA10X.chr1_118186466	T/C	1	118186466	+	NA	NA	NA	NA	NA	NA	T	T	T	T	T	T	T	T	T	T	T	T	T	T	T	T	T	T	T	T	T	T	T	N	N	T	T	T	T	T	T	T	T	N	T	T	T	T	T
CA10X.chr1_118421806	G/A	1	118421806	+	NA	NA	NA	NA	NA	NA	N	G	G	G	G	G	G	G	G	G	G	G	G	G	G	G	G	G	G	G	G	G	G	G	G	G	G	G	G	G	G	G	G	G	G	G	G	G	G
CA10X.chr1_118761383	G/A	1	118761383	+	NA	NA	NA	NA	NA	NA	N	G	G	G	G	G	G	N	N	G	G	G	G	G	G	G	G	G	G	G	G	G	G	G	G	G	G	G	G	G	G	G	G	G	G	G	G	G	G
CA10X.chr1_119271509	G/T	1	119271509	+	NA	NA	NA	NA	NA	NA	N	G	G	G	G	G	G	G	G	G	G	G	G	G	G	G	G	G	G	G	G	G	G	N	G	G	G	G	G	G	G	G	G	G	G	G	G	G	G
CA10X.chr1_119845621	C/T	1	119845621	+	NA	NA	NA	NA	NA	NA	N	C	C	C	C	C	C	N	C	C	C	C	C	C	C	C	C	C	C	C	C	C	C	C	C	C	C	C	C	C	C	C	C	C	N	C	C	C	C
CA10X.chr1_120064953	A/G	1	120064953	+	NA	NA	NA	NA	NA	NA	N	A	A	A	A	A	A	N	A	A	A	A	A	A	R	A	A	A	A	A	A	A	A	A	A	A	A	A	A	A	A	A	A	A	N	A	A	A	A
CA10X.chr1_120069684	T/C	1	120069684	+	NA	NA	NA	NA	NA	NA	T	T	T	T	T	T	T	T	T	T	T	N	T	T	Y	T	T	T	T	T	T	T	T	N	T	N	N	T	T	T	T	T	T	T	T	T	T	T	N
CA10X.chr1_120415634	G/C	1	120415634	+	NA	NA	NA	NA	NA	NA	N	G	G	G	G	G	G	G	G	G	G	G	G	S	G	G	G	G	G	G	G	G	G	G	G	G	G	G	G	G	G	G	G	G	G	G	G	G	G
CA10X.chr1_121085153	A/G	1	121085153	+	NA	NA	NA	NA	NA	NA	N	A	A	A	A	A	A	A	A	A	A	A	A	A	N	A	A	A	A	A	A	A	A	A	A	A	A	A	N	A	A	A	A	A	A	A	A	A	A
CA10X.chr1_121476747	C/T	1	121476747	+	NA	NA	NA	NA	NA	NA	C	C	C	C	C	C	C	N	C	C	C	C	C	C	C	N	C	C	C	C	C	C	C	N	C	C	N	C	C	C	C	C	C	C	C	C	C	C	C
CA10X.chr1_122043691	T/G	1	122043691	+	NA	NA	NA	NA	NA	NA	N	T	T	T	T	T	T	N	T	T	T	T	T	T	T	T	T	T	T	T	T	T	T	N	T	T	K	T	T	T	T	T	T	T	T	T	T	T	T
CA10X.chr1_123198615	A/G	1	123198615	+	NA	NA	NA	NA	NA	NA	A	A	A	A	A	A	A	N	R	A	A	A	A	A	A	N	A	A	A	A	A	A	A	N	A	A	A	A	A	A	A	A	A	A	N	A	A	A	R
CA10X.chr1_123257640	C/A	1	123257640	+	NA	NA	NA	NA	NA	NA	N	C	C	C	C	C	C	N	C	C	C	C	C	C	C	C	C	C	C	C	C	C	C	C	C	C	C	C	C	C	C	C	C	C	N	C	C	C	C
CA10X.chr1_123288045	G/A	1	123288045	+	NA	NA	NA	NA	NA	NA	G	G	G	G	G	G	G	G	G	G	G	G	G	G	G	G	G	G	G	G	G	G	G	N	G	G	G	G	N	G	G	G	G	G	N	G	G	G	G
CA10X.chr1_124451325	A/C	1	124451325	+	NA	NA	NA	NA	NA	NA	A	A	N	A	N	A	A	N	A	A	A	A	A	A	N	A	A	A	A	A	A	A	A	A	A	N	A	A	A	A	A	A	A	A	A	A	A	A	N
CA10X.chr1_125176344	A/G/T	1	125176344	+	NA	NA	NA	NA	NA	NA	A	A	A	A	A	A	A	N	R	A	A	N	A	A	A	A	A	A	A	A	A	A	A	A	N	A	N	A	A	A	A	A	A	A	N	A	A	A	A
CA10X.chr1_127303028	A/G	1	127303028	+	NA	NA	NA	NA	NA	NA	N	G	G	R	N	N	R	N	A	R	G	G	R	R	A	G	R	A	R	R	N	R	G	G	R	R	A	A	R	A	R	R	G	A	A	A	R	A	R
CA10X.chr1_128281537	G/T	1	128281537	+	NA	NA	NA	NA	NA	NA	N	G	G	G	G	G	G	G	G	G	G	G	G	K	G	G	G	G	G	G	G	G	G	G	G	G	G	G	G	G	G	G	G	G	N	G	G	G	G
CA10X.chr1_128283810	G/T	1	128283810	+	NA	NA	NA	NA	NA	NA	G	N	G	G	G	G	G	G	K	G	G	G	G	G	G	G	G	G	G	G	G	G	G	G	N	G	G	G	G	G	G	G	G	G	N	G	G	G	K
CA10X.chr1_128943935	T/C	1	128943935	+	NA	NA	NA	NA	NA	NA	N	T	T	T	T	T	T	N	T	T	T	T	T	Y	T	T	T	T	T	T	T	T	T	T	T	T	T	T	T	T	T	T	T	T	T	T	T	T	T
CA10X.chr1_129109200	G/C	1	129109200	+	NA	NA	NA	NA	NA	NA	G	G	G	G	G	G	G	G	G	G	G	G	G	G	G	G	G	G	G	G	G	G	G	N	G	G	G	G	G	G	G	G	G	G	G	G	G	G	G
CA10X.chr1_129779905	C/T	1	129779905	+	NA	NA	NA	NA	NA	NA	N	T	T	Y	Y	Y	Y	N	C	Y	T	T	Y	Y	C	N	Y	C	Y	Y	Y	Y	T	T	N	N	C	C	Y	C	Y	Y	T	C	N	C	Y	C	Y
CA10X.chr1_129782252	G/C	1	129782252	+	NA	NA	NA	NA	NA	NA	N	G	G	G	G	G	G	G	G	G	G	G	G	G	G	G	G	G	G	G	G	G	G	G	G	G	G	G	N	G	G	G	G	G	N	G	G	G	G
CA10X.chr1_130109382	A/G	1	130109382	+	NA	NA	NA	NA	NA	NA	N	A	A	A	A	A	A	A	A	A	A	A	A	A	R	A	A	A	A	A	A	A	A	N	A	A	A	A	A	A	A	A	A	A	N	A	A	A	A
CA10X.chr1_131292507	C/T	1	131292507	+	NA	NA	NA	NA	NA	NA	C	C	C	C	N	N	C	N	C	C	C	C	C	C	C	C	C	C	C	C	C	C	C	C	N	C	C	C	C	C	C	C	C	C	N	C	C	C	C
CA10X.chr1_131634091	C/T	1	131634091	+	NA	NA	NA	NA	NA	NA	C	C	C	C	C	C	C	C	C	C	C	C	C	C	C	C	C	C	C	C	C	C	C	N	C	C	C	C	C	C	C	C	C	C	N	C	C	C	C
CA10X.chr1_131810110	G/A	1	131810110	+	NA	NA	NA	NA	NA	NA	G	G	G	G	G	G	G	N	N	G	G	G	G	G	G	G	G	G	G	G	G	G	G	G	G	N	G	G	G	G	G	G	G	G	G	G	G	G	G
CA10X.chr1_131924871	G/A	1	131924871	+	NA	NA	NA	NA	NA	NA	G	G	G	G	G	G	G	N	G	G	G	G	G	G	G	G	G	G	N	G	G	G	G	G	G	N	N	G	G	G	G	G	G	G	G	G	G	G	G
CA10X.chr1_132456200	G/T	1	132456200	+	NA	NA	NA	NA	NA	NA	G	G	G	G	G	G	G	G	K	G	G	G	G	G	G	G	G	G	G	G	G	G	G	G	G	G	G	G	G	G	G	G	G	G	N	G	G	G	G
CA10X.chr1_132733474	G/C	1	132733474	+	NA	NA	NA	NA	NA	NA	N	G	G	G	G	G	G	N	G	G	G	G	G	G	G	N	G	G	G	G	G	G	N	G	G	G	G	G	G	G	G	G	G	G	N	G	G	G	G
CA10X.chr1_133410351	G/A	1	133410351	+	NA	NA	NA	NA	NA	NA	N	G	G	G	G	G	G	G	G	G	G	G	G	G	N	N	N	G	G	N	G	G	G	G	N	G	G	G	G	G	G	G	G	G	G	G	G	G	G
CA10X.chr1_133478815	A/C	1	133478815	+	NA	NA	NA	NA	NA	NA	A	A	A	A	A	A	A	N	A	A	A	A	A	N	A	A	A	A	A	A	A	A	A	A	A	A	A	A	A	A	A	A	A	A	A	A	A	A	A
CA10X.chr1_133538111	T/C	1	133538111	+	NA	NA	NA	NA	NA	NA	N	T	T	T	T	T	T	N	T	T	T	T	T	Y	T	T	T	T	T	T	Y	T	T	T	T	T	T	T	T	T	T	T	T	T	T	T	T	T	T
CA10X.chr1_133826425	G/A	1	133826425	+	NA	NA	NA	NA	NA	NA	N	G	G	G	G	G	G	G	G	G	G	G	G	G	G	G	G	G	G	G	G	G	G	G	G	G	G	G	G	G	N	G	G	G	N	G	G	G	G
CA10X.chr1_135758980	C/T	1	135758980	+	NA	NA	NA	NA	NA	NA	N	C	C	C	C	C	C	C	C	C	C	N	C	C	C	C	C	C	C	C	C	C	C	N	C	C	C	C	C	C	N	C	N	C	N	C	C	C	C
CA10X.chr1_135758982	G/T	1	135758982	+	NA	NA	NA	NA	NA	NA	N	G	G	G	G	G	G	G	G	G	G	G	G	G	G	G	G	G	G	G	G	G	G	N	G	G	G	G	G	G	N	G	N	G	N	G	G	G	G
CA10X.chr1_135784213	T/C	1	135784213	+	NA	NA	NA	NA	NA	NA	N	T	T	T	Y	T	T	N	Y	T	T	T	T	T	T	T	T	T	T	T	T	T	T	N	T	T	N	T	T	T	T	T	T	T	T	T	T	T	T
CA10X.chr1_135787010	G/A	1	135787010	+	NA	NA	NA	NA	NA	NA	G	G	G	G	G	G	G	G	G	G	G	G	G	G	G	G	G	G	G	G	G	G	G	N	G	G	G	G	G	G	G	G	G	G	G	G	G	G	G
CA10X.chr1_135792608	A/G	1	135792608	+	NA	NA	NA	NA	NA	NA	N	N	A	A	A	A	A	A	A	A	A	A	A	A	A	A	A	A	A	A	A	A	A	A	A	A	A	A	N	A	A	A	A	A	A	A	A	A	A
CA10X.chr1_135836245	T/C	1	135836245	+	NA	NA	NA	NA	NA	NA	T	T	T	T	N	T	T	N	T	T	T	T	T	T	T	N	T	T	T	T	T	T	T	T	T	T	T	T	T	T	T	T	T	T	T	T	T	T	T
CA10X.chr1_135836297	G/A	1	135836297	+	NA	NA	NA	NA	NA	NA	G	G	G	G	N	G	G	N	G	G	G	G	G	G	G	N	G	G	G	G	G	G	G	G	G	G	G	G	G	G	G	G	G	G	G	G	G	G	G
CA10X.chr1_135836325	G/A	1	135836325	+	NA	NA	NA	NA	NA	NA	G	G	G	G	N	G	G	N	G	G	G	G	G	G	G	N	G	G	G	G	G	G	G	G	G	G	G	G	G	G	G	G	G	G	G	G	G	G	G
CA10X.chr1_135836359	A/G	1	135836359	+	NA	NA	NA	NA	NA	NA	A	A	A	A	N	A	A	N	A	A	A	A	A	A	A	N	A	A	A	A	A	A	A	A	A	A	A	A	A	A	A	A	A	A	A	A	A	A	A
CA10X.chr1_135836480	T/C	1	135836480	+	NA	NA	NA	NA	NA	NA	T	T	T	T	N	T	T	N	T	T	T	T	T	T	T	N	T	T	T	T	T	T	T	T	T	T	T	T	T	T	T	T	T	T	T	T	T	T	T
CA10X.chr1_135836748	T/C	1	135836748	+	NA	NA	NA	NA	NA	NA	T	T	T	T	Y	T	T	N	T	T	T	T	T	T	N	T	T	T	T	T	T	T	T	T	T	T	T	T	T	T	T	T	T	T	T	T	T	T	T
CA10X.chr1_135836775	A/G	1	135836775	+	NA	NA	NA	NA	NA	NA	A	A	A	A	R	A	A	N	A	A	A	A	A	A	N	A	A	A	A	A	A	A	A	A	A	A	A	A	A	A	A	A	A	A	A	A	A	A	A
CA10X.chr1_135836836	C/G	1	135836836	+	NA	NA	NA	NA	NA	NA	C	C	C	C	S	C	C	N	C	C	C	C	C	C	N	C	C	C	C	C	C	C	C	C	C	C	C	C	C	C	C	C	C	C	C	C	C	C	C
CA10X.chr1_136114710	C/T	1	136114710	+	NA	NA	NA	NA	NA	NA	C	C	C	Y	Y	C	C	C	Y	C	C	C	Y	C	T	C	Y	T	Y	Y	C	Y	C	C	C	Y	Y	N	N	Y	Y	Y	C	T	N	T	Y	Y	Y
CA10X.chr1_136377039	G/A	1	136377039	+	NA	NA	NA	NA	NA	NA	G	G	G	R	N	G	R	N	R	G	G	G	R	R	A	G	R	A	N	R	G	R	G	G	R	R	A	A	R	A	R	R	G	A	A	A	R	A	R
CA10X.chr1_136377108	G/C	1	136377108	+	NA	NA	NA	NA	NA	NA	G	G	G	N	N	G	S	C	S	G	G	G	S	S	C	G	S	C	S	S	G	S	G	G	S	S	C	C	S	C	S	S	G	C	C	C	S	C	S
CA10X.chr1_136377133	G/A	1	136377133	+	NA	NA	NA	NA	NA	NA	G	G	G	R	N	G	R	N	R	G	G	G	R	R	A	G	R	A	R	R	G	R	G	G	R	R	A	A	R	A	R	R	G	A	A	A	R	A	R
CA10X.chr1_136377201	A/G	1	136377201	+	NA	NA	NA	NA	NA	NA	A	A	A	R	N	A	R	N	R	A	A	A	R	R	G	A	R	G	R	R	A	R	A	A	R	R	G	G	R	G	R	R	A	G	G	G	R	G	R
CA10X.chr1_136869075	G/A	1	136869075	+	NA	NA	NA	NA	NA	NA	G	G	G	G	G	G	G	G	R	G	G	G	G	G	R	G	G	G	G	G	G	G	G	G	G	G	G	G	G	G	G	G	G	G	G	G	G	G	G
CA10X.chr1_136975023	C/T	1	136975023	+	NA	NA	NA	NA	NA	NA	C	C	C	C	C	C	C	C	C	C	C	C	C	C	Y	C	C	C	C	C	C	C	C	C	C	C	C	C	C	C	C	C	C	C	N	C	C	C	C
CA10X.chr1_137364207	G/A	1	137364207	+	NA	NA	NA	NA	NA	NA	G	G	N	R	R	G	R	N	R	R	G	G	R	R	A	G	R	A	R	R	G	R	G	G	R	R	A	A	R	A	R	R	G	A	N	A	R	A	R
CA10X.chr1_137395087	G/C	1	137395087	+	NA	NA	NA	NA	NA	NA	N	G	G	G	G	G	G	N	G	G	G	G	G	G	G	G	G	G	G	G	G	G	G	N	G	G	G	G	N	G	G	G	G	G	G	G	G	G	G
CA10X.chr1_137804042	A/C	1	137804042	+	NA	NA	NA	NA	NA	NA	C	C	C	M	M	M	M	N	M	M	C	C	M	M	A	C	N	N	M	M	C	M	C	C	M	M	A	A	M	A	M	M	C	A	N	A	M	A	N
CA10X.chr1_137988342	T/A	1	137988342	+	NA	NA	NA	NA	NA	NA	N	N	A	W	W	A	W	W	W	W	A	A	W	W	T	A	W	T	W	W	A	W	A	N	N	W	T	T	W	T	A	W	A	T	T	T	W	T	W
CA10X.chr1_138202070	T/C	1	138202070	+	NA	NA	NA	NA	NA	NA	N	C	C	Y	Y	C	Y	T	Y	Y	C	C	Y	Y	T	C	Y	T	Y	Y	C	Y	C	N	Y	Y	N	T	Y	T	Y	Y	C	T	T	T	Y	T	Y
CA10X.chr1_138213833	C/T	1	138213833	+	NA	NA	NA	NA	NA	NA	C	Y	C	Y	Y	C	Y	Y	Y	Y	C	N	Y	Y	Y	C	N	T	Y	Y	C	Y	C	C	Y	C	T	T	Y	T	Y	Y	Y	T	N	T	Y	T	Y
CA10X.chr1_139339847	G/A	1	139339847	+	NA	NA	NA	NA	NA	NA	G	G	G	G	G	G	G	G	G	G	G	G	G	G	N	G	G	G	G	G	G	G	G	G	N	N	N	G	G	G	G	G	G	G	G	G	G	G	G
CA10X.chr1_139490635	C/A	1	139490635	+	NA	NA	NA	NA	NA	NA	A	A	A	C	M	A	M	C	M	N	A	A	M	N	C	A	M	C	M	M	M	M	A	A	M	M	M	C	M	C	M	M	M	C	N	C	M	C	M
CA10X.chr1_139807587	G/A	1	139807587	+	NA	NA	NA	NA	NA	NA	G	G	G	G	G	G	G	N	G	G	G	G	G	G	G	G	G	G	N	N	G	G	G	G	N	G	G	G	G	G	G	G	N	G	N	G	G	G	G
CA10X.chr1_140038515	T/A	1	140038515	+	NA	NA	NA	NA	NA	NA	A	A	A	W	W	A	W	W	W	W	A	A	W	W	T	A	N	T	A	N	W	W	A	A	W	N	T	T	W	T	W	W	W	T	T	T	W	N	W
CA10X.chr1_140099702	C/A	1	140099702	+	NA	NA	NA	NA	NA	NA	C	C	C	M	M	C	M	M	M	M	C	C	M	M	M	C	M	A	M	M	M	M	C	C	M	M	A	A	C	N	M	M	C	A	A	A	M	A	M
CA10X.chr1_140415751	C/T	1	140415751	+	NA	NA	NA	NA	NA	NA	N	C	C	Y	Y	C	Y	T	Y	Y	C	C	Y	Y	T	C	Y	T	N	Y	Y	Y	C	C	N	Y	T	T	N	T	Y	Y	Y	T	N	T	Y	T	Y
CA10X.chr1_140783468	T/C	1	140783468	+	NA	NA	NA	NA	NA	NA	N	C	C	Y	Y	C	Y	T	T	Y	C	C	Y	Y	T	C	Y	T	Y	Y	C	Y	C	N	Y	Y	Y	T	N	T	Y	Y	C	N	N	T	Y	T	N
CA10X.chr1_141127169	G/A	1	141127169	+	NA	NA	NA	NA	NA	NA	N	N	A	R	R	A	R	N	N	A	A	A	R	R	G	A	R	G	R	R	A	R	A	A	N	R	R	G	R	G	R	R	N	G	N	G	R	G	R
CA10X.chr1_141520422	G/C/T	1	141520422	+	NA	NA	NA	NA	NA	NA	N	C	C	S	S	C	S	S	S	S	C	C	S	S	G	N	N	G	N	S	C	S	C	N	S	S	S	G	S	G	S	S	S	G	G	G	S	G	S
CA10X.chr1_141815605	G/A	1	141815605	+	NA	NA	NA	NA	NA	NA	N	A	A	R	R	A	R	G	R	R	A	A	R	R	G	A	N	G	R	R	A	R	A	N	N	R	N	G	R	G	R	R	A	N	G	G	R	G	R
CA10X.chr1_142006443	C/T	1	142006443	+	NA	NA	NA	NA	NA	NA	T	T	N	Y	Y	T	Y	C	Y	Y	T	T	Y	Y	C	T	Y	C	Y	Y	Y	Y	T	T	Y	Y	N	C	N	C	Y	Y	T	C	C	C	Y	Y	Y
CA10X.chr1_142166332	C/A	1	142166332	+	NA	NA	NA	NA	NA	NA	A	A	A	M	M	A	M	C	M	M	A	A	M	M	C	A	M	C	M	M	N	M	A	A	M	M	N	C	M	C	M	M	M	C	N	C	M	C	M
CA10X.chr1_142940567	G/A	1	142940567	+	NA	NA	NA	NA	NA	NA	A	A	A	R	R	A	G	G	R	R	A	A	R	R	G	A	R	G	R	R	A	R	A	A	R	R	G	G	R	G	R	R	A	G	G	G	R	G	R
CA10X.chr1_143216081	T/C	1	143216081	+	NA	NA	NA	NA	NA	NA	C	C	C	Y	Y	C	Y	T	Y	Y	C	C	Y	Y	T	C	Y	T	Y	Y	C	Y	C	C	Y	Y	T	T	Y	T	Y	Y	Y	T	N	T	Y	T	Y
CA10X.chr1_144760552	G/T	1	144760552	+	NA	NA	NA	NA	NA	NA	G	G	G	G	G	G	G	G	K	G	G	G	G	G	N	G	G	G	G	G	G	G	N	N	G	G	G	G	G	G	G	G	G	G	N	G	G	G	G
CA10X.chr1_144914285	G/A	1	144914285	+	NA	NA	NA	NA	NA	NA	N	G	G	G	G	G	G	G	R	G	G	N	G	G	G	N	G	G	N	G	G	G	G	N	N	G	G	G	G	G	G	G	G	G	N	G	G	G	N
CA10X.chr1_144966925	G/T	1	144966925	+	NA	NA	NA	NA	NA	NA	G	G	G	K	K	G	K	T	K	K	G	G	K	T	T	N	K	K	K	K	G	K	G	G	G	K	T	T	N	N	T	K	N	T	T	T	K	T	N
CA10X.chr1_144966934	G/A	1	144966934	+	NA	NA	NA	NA	NA	NA	G	G	G	R	R	G	R	A	R	R	G	G	R	A	A	N	R	N	R	R	G	R	G	G	G	R	A	A	N	N	A	R	N	A	A	A	R	A	N
CA10X.chr1_144967891	C/T	1	144967891	+	NA	NA	NA	NA	NA	NA	C	C	C	Y	Y	C	Y	T	Y	Y	C	C	Y	T	T	C	T	Y	N	N	C	Y	C	C	N	Y	T	T	Y	T	T	Y	N	T	T	T	Y	T	Y
CA10X.chr1_144967901	T/A	1	144967901	+	NA	NA	NA	NA	NA	NA	T	T	T	W	W	T	W	A	W	W	T	T	W	A	A	T	A	W	N	N	T	W	T	T	N	W	A	A	W	A	A	W	N	A	A	A	W	A	W
CA10X.chr1_144968054	C/A	1	144968054	+	NA	NA	NA	NA	NA	NA	C	C	C	M	M	C	M	A	M	M	C	C	M	A	A	C	A	M	N	N	C	M	C	C	M	N	A	A	M	A	A	M	M	A	A	A	M	A	M
CA10X.chr1_144968087	G/A	1	144968087	+	NA	NA	NA	NA	NA	NA	G	G	G	R	R	G	R	A	R	R	G	G	R	A	A	G	A	R	N	N	G	R	G	G	R	N	A	A	R	A	A	R	N	A	A	A	R	A	R
CA10X.chr1_144968114	T/C	1	144968114	+	NA	NA	NA	NA	NA	NA	T	T	T	Y	Y	T	Y	C	Y	Y	T	T	Y	C	C	T	C	Y	N	N	T	Y	T	T	Y	N	C	C	Y	C	C	Y	N	C	C	C	Y	C	Y
CA10X.chr1_144970536	G/T	1	144970536	+	NA	NA	NA	NA	NA	NA	N	G	G	K	K	G	K	K	K	K	G	G	K	T	T	G	K	K	K	K	K	K	G	N	K	K	K	N	K	T	T	N	N	T	N	T	T	T	K
CA10X.chr1_144983148	A/G	1	144983148	+	NA	NA	NA	NA	NA	NA	A	A	A	R	R	A	R	G	R	R	A	A	R	G	G	A	R	R	N	R	A	R	A	A	R	G	G	G	R	G	G	R	R	G	G	G	R	G	G
CA10X.chr1_145251174	T/G	1	145251174	+	NA	NA	NA	NA	NA	NA	N	T	T	K	N	T	K	N	K	T	T	T	K	G	G	T	K	G	K	N	K	K	T	T	N	K	G	G	K	G	G	K	T	G	G	G	K	G	K
CA10X.chr1_145251175	G/A	1	145251175	+	NA	NA	NA	NA	NA	NA	N	G	G	R	N	G	R	N	R	G	G	G	R	A	A	G	R	A	R	N	N	R	G	G	N	R	N	A	R	A	A	R	G	A	A	A	R	A	R
CA10X.chr1_145311618	C/T	1	145311618	+	NA	NA	NA	NA	NA	NA	T	T	T	Y	Y	T	Y	C	Y	Y	T	N	Y	C	C	T	Y	C	T	Y	Y	Y	T	N	Y	N	C	C	N	C	C	Y	T	N	C	C	Y	C	N
CA10X.chr1_145320822	T/C	1	145320822	+	NA	NA	NA	NA	NA	NA	T	T	N	Y	Y	T	Y	N	N	Y	T	T	T	C	N	N	Y	C	Y	Y	Y	Y	T	N	N	Y	C	C	Y	Y	C	Y	T	C	N	C	Y	C	Y
CA10X.chr1_145320881	T/C	1	145320881	+	NA	NA	NA	NA	NA	NA	T	T	N	Y	Y	T	Y	N	N	Y	T	T	T	C	N	N	Y	C	Y	Y	Y	Y	T	N	N	Y	C	C	Y	Y	C	Y	T	C	N	C	Y	C	Y
CA10X.chr1_145330197	C/A	1	145330197	+	NA	NA	NA	NA	NA	NA	A	A	N	M	N	A	M	N	M	A	A	A	M	C	C	M	M	C	M	M	M	M	A	A	M	M	C	C	M	N	C	M	M	C	C	C	M	C	M
CA10X.chr1_145330462	A/G	1	145330462	+	NA	NA	NA	NA	NA	NA	G	G	G	R	N	G	R	N	R	G	G	G	R	A	A	R	R	A	R	R	R	R	G	G	N	R	A	A	R	N	A	R	R	A	A	A	R	A	R
CA10X.chr1_145336275	T/C	1	145336275	+	NA	NA	NA	NA	NA	NA	T	T	T	Y	Y	T	Y	N	Y	Y	T	T	Y	C	C	T	N	C	Y	N	Y	Y	T	T	Y	N	C	C	Y	C	C	Y	N	C	C	C	Y	C	Y
CA10X.chr1_145366742	T/A	1	145366742	+	NA	NA	NA	NA	NA	NA	T	T	T	W	W	T	W	A	W	N	T	T	W	A	A	W	W	A	T	W	T	W	T	T	W	N	A	A	W	A	A	W	T	A	A	A	W	W	W
CA10X.chr1_145427405	G/T	1	145427405	+	NA	NA	NA	NA	NA	NA	G	G	G	K	K	G	K	T	K	K	G	G	K	T	T	G	K	T	G	K	G	K	G	G	K	K	K	T	K	T	T	K	G	T	N	T	K	T	K
CA10X.chr1_145503120	T/C	1	145503120	+	NA	NA	NA	NA	NA	NA	N	C	C	C	N	C	N	N	C	Y	C	C	Y	T	T	Y	Y	T	C	Y	C	Y	C	N	Y	N	T	T	Y	T	T	Y	Y	T	T	T	Y	T	C
CA10X.chr1_145863723	A/C	1	145863723	+	NA	NA	NA	NA	NA	NA	N	N	A	M	M	M	M	M	M	M	A	A	M	C	C	A	M	C	A	M	M	M	A	A	M	A	N	C	N	C	C	C	M	C	C	C	M	C	N
CA10X.chr1_145897112	C/T	1	145897112	+	NA	NA	NA	NA	NA	NA	C	C	N	Y	Y	C	N	N	Y	Y	C	C	Y	T	T	C	Y	T	Y	N	N	Y	C	C	Y	Y	T	T	N	N	T	Y	Y	T	N	T	Y	N	Y
CA10X.chr1_145911024	T/G	1	145911024	+	NA	NA	NA	NA	NA	NA	T	T	T	G	K	T	N	K	K	N	T	T	K	G	G	T	K	G	K	K	T	K	T	T	T	K	G	G	K	G	G	K	K	G	G	G	K	G	K
CA10X.chr1_145980191	T/A	1	145980191	+	NA	NA	NA	NA	NA	NA	N	N	T	T	T	T	T	T	T	T	T	T	T	T	W	T	T	T	N	T	T	T	T	T	N	T	T	T	T	T	T	T	T	T	T	T	T	T	N
CA10X.chr1_146055822	C/T	1	146055822	+	NA	NA	NA	NA	NA	NA	N	T	T	Y	Y	Y	C	N	Y	Y	T	T	Y	C	C	T	Y	C	Y	Y	Y	Y	T	N	Y	Y	C	C	Y	C	C	Y	Y	C	C	C	Y	C	Y
CA10X.chr1_146059258	G/A	1	146059258	+	NA	NA	NA	NA	NA	NA	N	A	A	R	R	R	R	G	R	R	A	A	R	G	G	A	A	G	R	R	A	R	A	A	R	A	G	G	R	R	G	G	R	G	G	G	R	G	R
CA10X.chr1_146059275	G/T	1	146059275	+	NA	NA	NA	NA	NA	NA	N	T	T	K	K	K	K	G	K	K	T	T	K	G	G	T	T	G	K	K	T	K	T	T	K	T	G	G	K	K	G	G	K	G	G	G	K	G	K
CA10X.chr1_146228364	A/G	1	146228364	+	NA	NA	NA	NA	NA	NA	G	G	G	R	R	R	R	A	R	R	G	G	R	A	A	G	R	A	N	R	G	R	G	G	N	R	A	A	R	A	A	R	R	N	A	A	R	A	A
CA10X.chr1_146308273	T/C	1	146308273	+	NA	NA	NA	NA	NA	NA	T	T	T	T	Y	T	T	N	T	T	T	T	T	T	T	T	T	T	T	T	T	T	T	T	T	T	T	T	T	T	T	T	T	T	T	T	T	T	T
CA10X.chr1_146308279	A/C	1	146308279	+	NA	NA	NA	NA	NA	NA	A	A	A	A	M	A	A	N	A	A	A	A	A	A	A	A	A	A	A	A	A	A	A	A	A	A	A	A	A	A	A	A	A	A	A	A	A	A	A
CA10X.chr1_146308284	C/T/A	1	146308284	+	NA	NA	NA	NA	NA	NA	C	C	C	C	Y	C	C	N	C	C	C	C	C	C	C	C	C	C	C	C	C	C	C	C	C	C	C	C	C	C	C	C	C	C	C	C	C	C	C
CA10X.chr1_146308309	C/T	1	146308309	+	NA	NA	NA	NA	NA	NA	C	C	C	C	Y	C	C	N	C	C	C	C	C	C	C	C	C	C	N	C	C	C	C	C	C	C	C	C	C	C	C	C	C	C	C	C	C	C	C
CA10X.chr1_146308316	A/G/C	1	146308316	+	NA	NA	NA	NA	NA	NA	N	A	A	A	R	A	A	N	A	A	A	A	A	A	A	A	A	A	N	A	A	A	A	A	A	A	A	A	A	A	A	A	A	A	A	A	A	A	A
CA10X.chr1_146563006	C/T	1	146563006	+	NA	NA	NA	NA	NA	NA	C	C	C	N	Y	C	T	N	N	N	C	C	Y	N	N	Y	Y	Y	Y	Y	C	Y	C	N	Y	Y	T	T	Y	T	T	Y	Y	T	T	T	Y	T	Y
CA10X.chr1_147283741	A/G	1	147283741	+	NA	NA	NA	NA	NA	NA	G	G	G	R	N	G	R	N	N	R	G	G	R	A	A	A	R	R	R	R	G	R	G	G	N	R	A	A	G	A	A	R	G	A	A	A	R	A	R
CA10X.chr1_147330941	C/T	1	147330941	+	NA	NA	NA	NA	NA	NA	C	C	C	C	N	C	C	N	Y	C	C	C	C	C	Y	C	C	C	C	C	C	C	C	N	C	C	C	C	C	C	C	C	C	C	N	C	C	C	C
CA10X.chr1_147534697	C/A	1	147534697	+	NA	NA	NA	NA	NA	NA	N	C	C	C	C	C	C	N	M	C	C	N	C	C	C	C	C	C	C	C	C	C	C	C	C	C	C	C	C	C	C	C	C	C	C	C	C	C	C
CA10X.chr1_147534709	G/A	1	147534709	+	NA	NA	NA	NA	NA	NA	N	G	G	G	G	G	G	N	R	G	G	N	G	G	G	G	G	G	G	G	N	G	G	G	G	G	G	G	G	G	G	G	G	G	G	G	G	G	G
CA10X.chr1_147767655	T/A	1	147767655	+	NA	NA	NA	NA	NA	NA	A	A	W	W	W	A	W	T	W	W	A	A	W	T	T	W	W	W	W	W	W	A	A	A	N	W	T	T	W	T	T	W	W	T	N	T	W	T	W
CA10X.chr1_148385631	T/A	1	148385631	+	NA	NA	NA	NA	NA	NA	N	T	T	T	T	N	T	N	W	T	T	T	T	T	T	T	T	T	N	T	T	T	T	T	T	T	T	T	N	T	T	T	T	T	T	T	T	T	T
CA10X.chr1_148454452	T/C	1	148454452	+	NA	NA	NA	NA	NA	NA	N	T	T	T	Y	T	T	N	Y	T	T	T	T	T	N	T	T	T	T	T	T	T	T	T	T	T	T	T	T	T	T	T	T	T	N	T	T	T	T
CA10X.chr1_148454492	A/T	1	148454492	+	NA	NA	NA	NA	NA	NA	N	A	A	A	W	A	A	N	W	A	A	A	A	A	N	A	A	A	A	A	A	A	A	A	A	A	A	A	A	A	A	A	A	A	N	A	A	A	A
CA10X.chr1_148502920	G/T	1	148502920	+	NA	NA	NA	NA	NA	NA	N	G	G	G	G	G	G	N	K	G	G	G	G	G	G	N	G	G	G	G	G	G	G	G	G	G	G	G	G	G	G	G	G	G	G	G	G	G	G
CA10X.chr1_148502970	C/T	1	148502970	+	NA	NA	NA	NA	NA	NA	N	C	C	C	C	C	C	N	Y	C	C	C	C	C	C	N	C	C	C	C	C	C	C	C	C	C	C	C	C	C	C	C	C	C	C	C	C	C	C
CA10X.chr1_148532569	G/A	1	148532569	+	NA	NA	NA	NA	NA	NA	G	G	G	G	G	G	G	G	G	G	G	G	G	G	R	G	G	G	G	G	G	G	G	G	N	N	G	G	G	G	G	G	G	G	G	G	G	G	N
CA10X.chr1_148532597	C/T	1	148532597	+	NA	NA	NA	NA	NA	NA	C	C	C	C	C	C	C	C	C	C	C	C	C	C	Y	C	C	C	C	C	C	C	C	C	N	N	C	C	C	C	C	C	C	C	C	C	C	C	N
CA10X.chr1_148535818	C/T	1	148535818	+	NA	NA	NA	NA	NA	NA	N	C	C	C	C	C	C	N	Y	C	C	C	C	C	C	N	C	C	C	C	C	C	C	N	C	C	C	C	C	C	C	C	C	C	C	C	C	C	Y
CA10X.chr1_148535856	A/G	1	148535856	+	NA	NA	NA	NA	NA	NA	N	A	A	A	N	A	A	N	R	A	A	A	A	A	A	N	A	A	A	A	R	A	A	N	A	A	A	A	A	A	A	A	A	A	A	A	A	A	R
CA10X.chr1_148553175	G/A	1	148553175	+	NA	NA	NA	NA	NA	NA	G	G	G	G	N	G	G	N	R	G	G	G	G	G	G	G	G	G	G	G	G	G	G	G	G	G	G	G	G	G	G	G	G	G	G	G	G	G	G
CA10X.chr1_148593801	C/T	1	148593801	+	NA	NA	NA	NA	NA	NA	N	C	C	C	C	C	C	C	C	C	C	C	C	C	Y	C	C	N	C	C	C	C	C	C	N	C	N	C	C	C	C	C	C	N	N	C	C	C	N
CA10X.chr1_148605806	G/A	1	148605806	+	NA	NA	NA	NA	NA	NA	N	G	G	G	G	G	G	N	R	G	G	G	G	G	G	G	N	G	G	G	G	G	G	N	G	G	G	G	G	G	G	G	G	G	N	G	G	G	G
CA10X.chr1_148605867	T/C	1	148605867	+	NA	NA	NA	NA	NA	NA	N	T	T	T	T	T	T	N	Y	T	T	T	T	T	T	T	N	T	T	T	T	T	T	N	T	T	T	T	T	T	N	T	T	T	N	T	T	T	T
CA10X.chr1_148607730	C/T	1	148607730	+	NA	NA	NA	NA	NA	NA	N	C	C	C	C	C	C	N	C	C	C	C	C	C	C	N	C	C	N	C	C	C	C	N	C	C	N	C	C	C	C	C	C	C	C	C	C	C	C
CA10X.chr1_148613486	T/C	1	148613486	+	NA	NA	NA	NA	NA	NA	T	T	T	T	N	T	Y	N	T	T	T	T	T	T	T	T	T	T	T	T	T	T	T	T	T	T	T	T	T	T	T	T	T	T	N	T	T	T	T
CA10X.chr1_148613549	G/A	1	148613549	+	NA	NA	NA	NA	NA	NA	G	G	G	G	N	G	R	N	G	G	G	G	G	G	G	G	G	G	G	G	G	G	G	G	G	G	G	G	G	G	G	G	G	G	N	G	G	G	G
CA10X.chr1_148935769	G/A	1	148935769	+	NA	NA	NA	NA	NA	NA	G	G	G	G	G	G	G	N	G	G	G	G	G	G	G	G	G	G	G	G	G	G	G	G	G	G	G	G	N	G	G	G	G	G	G	G	G	G	G
CA10X.chr1_148935793	C/T	1	148935793	+	NA	NA	NA	NA	NA	NA	C	C	C	C	C	C	C	N	C	C	C	C	C	C	C	C	C	C	C	C	C	C	C	C	C	C	C	C	N	C	C	C	C	C	C	C	C	C	C
CA10X.chr1_148935815	C/T	1	148935815	+	NA	NA	NA	NA	NA	NA	C	C	C	C	C	C	C	N	C	C	C	C	C	C	C	C	C	C	C	C	C	C	C	C	C	C	C	C	N	C	C	C	C	C	C	C	C	C	C
CA10X.chr1_148935832	G/A	1	148935832	+	NA	NA	NA	NA	NA	NA	G	G	G	G	G	G	G	N	G	G	G	G	G	G	G	G	G	G	G	G	G	G	G	G	G	G	G	G	N	G	G	G	G	G	G	G	G	G	G
CA10X.chr1_148935900	C/T	1	148935900	+	NA	NA	NA	NA	NA	NA	C	C	C	C	C	C	C	N	C	C	C	C	C	C	C	C	C	C	C	C	C	C	C	C	C	C	C	C	N	C	C	C	C	C	C	C	C	C	C
CA10X.chr1_148935909	G/A	1	148935909	+	NA	NA	NA	NA	NA	NA	G	G	G	G	G	G	G	N	G	G	G	G	G	G	G	G	G	G	G	G	G	G	G	G	G	G	G	G	N	G	G	G	G	G	G	G	G	G	G
CA10X.chr1_148936477	G/A/T	1	148936477	+	NA	NA	NA	NA	NA	NA	G	G	G	G	G	G	G	N	R	G	G	G	K	G	G	G	G	G	G	G	N	G	G	G	N	G	G	G	G	G	G	G	G	G	G	G	G	G	R
CA10X.chr1_148936691	T/G	1	148936691	+	NA	NA	NA	NA	NA	NA	T	T	T	T	N	T	T	N	T	T	T	T	T	T	T	T	T	T	T	T	T	T	T	N	T	T	T	T	T	T	T	T	T	T	N	T	T	T	T
CA10X.chr1_148936706	A/G	1	148936706	+	NA	NA	NA	NA	NA	NA	A	A	A	A	N	A	A	N	A	A	A	A	A	A	A	A	A	A	A	A	A	A	A	N	A	A	A	A	A	A	A	A	A	A	N	A	A	A	A
CA10X.chr1_148936713	G/A	1	148936713	+	NA	NA	NA	NA	NA	NA	G	G	G	G	N	G	G	N	G	G	G	G	G	G	G	G	G	G	G	G	G	G	G	N	G	G	G	G	G	G	G	G	G	G	N	G	G	G	G
CA10X.chr1_148936775	G/A	1	148936775	+	NA	NA	NA	NA	NA	NA	G	G	G	G	G	G	G	N	G	G	G	G	G	G	N	G	G	G	G	G	G	G	G	N	G	G	G	G	G	G	G	G	G	G	N	G	G	G	G
CA10X.chr1_148936896	A/C	1	148936896	+	NA	NA	NA	NA	NA	NA	A	A	A	A	A	A	A	N	A	A	A	A	A	A	A	A	A	A	A	A	A	A	A	N	A	A	A	A	A	A	A	A	A	A	N	A	A	A	A
CA10X.chr1_148941590	A/G	1	148941590	+	NA	NA	NA	NA	NA	NA	A	A	A	A	A	A	A	N	A	A	A	A	A	A	A	A	A	A	A	A	N	A	A	A	N	N	A	A	A	A	A	A	A	A	A	A	A	A	A
CA10X.chr1_149053943	G/T	1	149053943	+	NA	NA	NA	NA	NA	NA	G	G	G	G	G	G	G	G	G	G	G	G	G	G	N	G	G	G	G	G	G	G	G	G	G	G	G	G	G	G	G	G	G	G	G	G	G	G	G
CA10X.chr1_149053946	A/C	1	149053946	+	NA	NA	NA	NA	NA	NA	A	A	A	A	A	A	A	A	A	A	A	A	A	A	N	A	A	A	A	A	A	A	A	A	A	A	A	A	A	A	A	A	A	A	A	A	A	A	A
CA10X.chr1_149054076	G/C	1	149054076	+	NA	NA	NA	NA	NA	NA	G	G	G	G	G	G	G	G	G	G	G	G	G	G	S	G	G	G	G	G	G	G	G	G	G	G	G	G	G	G	G	G	G	G	G	G	G	G	S
CA10X.chr1_149054100	A/T	1	149054100	+	NA	NA	NA	NA	NA	NA	T	T	W	W	W	W	W	W	N	W	T	T	W	A	W	W	W	W	W	W	W	T	T	T	W	W	A	A	T	A	A	W	W	A	A	A	W	A	W
CA10X.chr1_149054102	A/C	1	149054102	+	NA	NA	NA	NA	NA	NA	A	A	A	A	A	A	A	A	A	A	A	A	A	A	N	A	A	A	A	A	A	A	A	A	A	A	A	A	A	A	A	A	A	A	A	A	A	A	A
CA10X.chr1_149054133	G/T	1	149054133	+	NA	NA	NA	NA	NA	NA	G	G	G	G	G	G	G	G	G	G	G	G	G	G	N	G	G	G	G	G	G	G	G	G	G	G	G	G	G	G	G	G	G	G	G	G	G	G	G
CA10X.chr1_149054139	C/A	1	149054139	+	NA	NA	NA	NA	NA	NA	C	C	C	C	C	C	C	C	C	C	C	C	C	C	N	C	C	C	C	C	C	C	C	C	C	C	C	C	C	C	C	C	C	C	C	C	C	C	C
CA10X.chr1_149054150	C/G	1	149054150	+	NA	NA	NA	NA	NA	NA	C	C	C	C	C	C	C	C	C	C	C	C	C	C	N	C	C	C	C	C	C	C	C	C	C	C	C	C	C	C	C	C	C	C	C	C	C	C	C
CA10X.chr1_149054176	C/T	1	149054176	+	NA	NA	NA	NA	NA	NA	C	C	C	C	C	C	N	C	C	C	C	C	C	C	N	C	C	C	C	C	C	C	C	C	C	C	C	C	C	C	C	C	C	C	C	C	C	C	C
CA10X.chr1_149183870	C/T	1	149183870	+	NA	NA	NA	NA	NA	NA	N	C	C	C	C	C	C	C	C	C	C	C	C	C	C	C	C	C	N	C	C	C	C	N	C	C	C	C	N	C	C	C	C	C	N	C	C	C	Y
CA10X.chr1_149183976	A/G	1	149183976	+	NA	NA	NA	NA	NA	NA	A	A	A	A	A	A	A	A	A	A	A	A	A	A	A	A	A	A	N	A	A	A	A	A	A	A	A	A	A	A	A	A	A	A	A	A	A	A	R
CA10X.chr1_149184064	C/T	1	149184064	+	NA	NA	NA	NA	NA	NA	N	C	C	C	C	C	C	C	C	C	C	C	C	C	C	C	C	C	N	C	C	C	C	N	C	C	C	C	N	C	C	C	C	C	N	C	C	C	Y
CA10X.chr1_149202062	T/G/C	1	149202062	+	NA	NA	NA	NA	NA	NA	T	N	T	T	T	T	T	T	K	T	T	T	T	T	T	T	T	T	T	T	T	T	T	T	T	N	T	T	T	T	T	T	T	T	N	T	T	T	T
CA10X.chr1_149208708	C/T	1	149208708	+	NA	NA	NA	NA	NA	NA	C	C	N	C	C	C	C	N	N	C	N	C	N	C	C	C	N	C	C	C	C	C	C	N	C	C	C	C	C	C	C	C	C	C	C	C	C	C	C
CA10X.chr1_149209274	A/C	1	149209274	+	NA	NA	NA	NA	NA	NA	N	A	A	A	A	A	A	A	A	A	A	A	A	A	A	N	A	A	A	A	N	A	A	A	N	A	N	A	N	A	A	A	N	A	N	A	A	A	A
CA10X.chr1_149229656	G/A	1	149229656	+	NA	NA	NA	NA	NA	NA	G	G	G	G	G	G	G	G	G	G	G	G	G	G	G	N	G	G	G	G	G	G	G	N	G	G	G	G	G	G	G	G	G	G	N	G	G	G	N
CA10X.chr1_149229660	G/A	1	149229660	+	NA	NA	NA	NA	NA	NA	G	G	G	G	G	G	G	G	G	G	G	G	G	G	G	N	G	G	G	G	G	G	G	N	G	G	G	G	G	G	G	G	G	G	N	G	G	G	N
CA10X.chr1_149235928	C/T/G	1	149235928	+	NA	NA	NA	NA	NA	NA	N	C	C	N	C	C	C	N	C	C	C	C	C	C	C	N	C	C	C	C	Y	C	C	C	C	C	C	C	C	C	C	C	C	C	N	C	C	C	C
CA10X.chr1_149235932	A/G	1	149235932	+	NA	NA	NA	NA	NA	NA	N	A	A	N	A	A	A	N	A	A	A	A	A	A	A	N	A	A	A	A	R	A	A	A	A	A	A	A	A	A	A	A	A	A	N	A	A	A	A
CA10X.chr1_149265605	C/G	1	149265605	+	NA	NA	NA	NA	NA	NA	N	C	C	C	S	C	S	C	S	N	C	C	C	C	C	C	C	C	C	C	C	C	C	C	C	N	C	C	C	C	C	C	C	C	C	C	C	C	C
CA10X.chr1_149265609	T/A	1	149265609	+	NA	NA	NA	NA	NA	NA	N	T	T	T	W	T	W	T	W	N	T	T	T	T	T	T	T	T	T	T	T	T	T	T	T	N	T	T	T	T	T	T	T	T	T	T	T	T	T
CA10X.chr1_149276927	T/C	1	149276927	+	NA	NA	NA	NA	NA	NA	N	T	T	T	T	T	T	T	T	T	T	T	T	T	T	N	T	T	T	T	T	T	T	T	T	T	T	T	T	T	T	T	T	T	N	T	T	T	T
CA10X.chr1_149288186	A/G	1	149288186	+	NA	NA	NA	NA	NA	NA	N	A	A	A	A	A	A	N	R	A	A	A	A	A	A	A	A	A	A	A	A	A	A	N	A	A	A	A	A	A	A	A	A	A	A	A	A	A	A
CA10X.chr1_149292551	G/A	1	149292551	+	NA	NA	NA	NA	NA	NA	N	G	G	G	G	G	G	G	G	G	G	G	G	G	G	G	G	G	G	G	G	G	G	N	G	G	N	G	G	G	G	G	G	G	G	G	G	G	G
CA10X.chr1_149292571	G/A	1	149292571	+	NA	NA	NA	NA	NA	NA	N	G	G	G	G	G	G	G	G	G	G	G	G	G	G	G	G	G	G	G	G	G	G	N	G	G	N	G	G	G	G	G	G	G	G	G	G	G	G
CA10X.chr1_149292594	C/T	1	149292594	+	NA	NA	NA	NA	NA	NA	N	C	C	C	C	C	C	C	C	C	C	C	C	C	C	C	C	C	C	C	C	C	C	N	C	C	N	C	C	C	C	C	C	C	C	C	C	C	C
CA10X.chr1_149292606	C/G	1	149292606	+	NA	NA	NA	NA	NA	NA	N	C	C	C	C	C	C	C	C	C	C	C	C	C	C	C	C	C	C	C	C	C	C	N	C	C	N	C	C	C	C	C	C	C	C	C	C	C	C
CA10X.chr1_149313024	G/A	1	149313024	+	NA	NA	NA	NA	NA	NA	G	G	G	G	G	G	G	N	G	G	G	G	G	G	G	G	G	G	G	G	G	G	G	G	G	G	G	G	G	G	G	G	G	G	G	G	G	G	G
CA10X.chr1_149313213	C/T	1	149313213	+	NA	NA	NA	NA	NA	NA	C	C	N	C	C	C	C	N	C	C	C	C	C	C	N	C	C	C	C	C	C	C	C	C	C	C	C	C	C	C	C	C	C	C	C	C	C	C	C
CA10X.chr1_149314594	G/A	1	149314594	+	NA	NA	NA	NA	NA	NA	G	G	G	G	G	G	G	G	R	G	G	G	G	G	G	G	G	G	G	G	G	G	G	N	N	G	N	G	G	G	G	G	G	G	N	G	G	G	G
CA10X.chr1_149333516	T/C	1	149333516	+	NA	NA	NA	NA	NA	NA	N	T	T	T	T	T	T	N	T	T	T	T	T	T	T	T	T	T	T	T	T	T	T	T	T	T	T	T	T	T	T	T	T	T	T	T	T	T	T
CA10X.chr1_149333674	A/C	1	149333674	+	NA	NA	NA	NA	NA	NA	N	A	A	A	A	A	A	N	A	A	A	A	A	A	A	A	A	A	A	A	A	A	A	A	A	A	A	A	A	A	A	A	A	A	A	A	A	A	A
CA10X.chr1_149340354	C/A	1	149340354	+	NA	NA	NA	NA	NA	NA	N	C	C	C	C	C	C	C	C	C	C	C	C	C	C	N	C	C	C	C	C	C	C	C	C	C	C	C	C	C	C	C	C	C	C	C	C	C	C
CA10X.chr1_149372502	A/G	1	149372502	+	NA	NA	NA	NA	NA	NA	N	A	A	A	A	A	A	A	N	A	A	A	A	A	A	A	A	A	A	A	A	A	A	N	A	A	A	A	A	A	A	A	A	A	A	A	A	A	A
CA10X.chr1_149372704	A/C	1	149372704	+	NA	NA	NA	NA	NA	NA	N	A	A	A	A	A	A	A	N	A	A	A	A	A	A	A	A	A	A	A	A	A	A	N	A	A	A	A	A	A	A	A	A	A	A	A	A	A	A
CA10X.chr1_149386805	A/T	1	149386805	+	NA	NA	NA	NA	NA	NA	A	A	A	A	A	A	A	N	A	A	A	A	A	A	W	A	A	A	A	A	A	A	A	A	A	A	A	A	A	A	A	A	A	A	A	A	A	A	A
CA10X.chr1_149394846	C/T	1	149394846	+	NA	NA	NA	NA	NA	NA	C	C	C	C	C	C	C	N	Y	C	C	C	C	C	C	N	C	C	C	C	C	C	C	C	C	C	C	C	C	C	C	C	C	C	C	C	C	C	C
CA10X.chr1_149434740	A/G	1	149434740	+	NA	NA	NA	NA	NA	NA	A	A	N	A	R	A	A	N	A	A	A	A	A	A	N	A	A	A	A	A	A	A	A	A	A	A	A	A	A	A	A	A	A	A	A	A	A	A	R
CA10X.chr1_149434749	T/G	1	149434749	+	NA	NA	NA	NA	NA	NA	T	T	N	T	K	T	T	N	T	T	T	T	T	T	N	T	T	T	T	T	T	T	T	T	T	T	T	T	T	T	T	T	T	T	T	T	T	T	K
CA10X.chr1_149444197	G/A	1	149444197	+	NA	NA	NA	NA	NA	NA	G	G	G	G	G	G	G	N	G	G	G	G	G	G	G	G	G	G	G	G	G	G	G	G	G	G	G	G	G	G	G	G	G	G	G	G	G	G	R
CA10X.chr1_149444222	T/C	1	149444222	+	NA	NA	NA	NA	NA	NA	T	T	T	T	T	T	T	N	T	T	T	T	T	T	T	T	T	T	T	T	T	T	T	T	T	T	T	T	T	T	T	T	T	T	T	T	T	T	Y
CA10X.chr1_149444486	C/G	1	149444486	+	NA	NA	NA	NA	NA	NA	C	C	C	C	C	C	C	N	C	C	C	C	C	C	C	C	C	C	C	C	C	C	C	C	C	C	C	C	C	C	C	C	C	C	C	C	C	C	S
CA10X.chr1_149449423	G/T	1	149449423	+	NA	NA	NA	NA	NA	NA	N	G	G	G	K	G	N	G	K	G	G	G	G	G	G	G	G	G	G	G	G	G	G	N	G	G	G	G	G	G	G	G	G	G	G	G	G	G	N
CA10X.chr1_149449431	A/G	1	149449431	+	NA	NA	NA	NA	NA	NA	N	A	A	A	R	A	N	A	R	A	A	A	A	A	A	A	A	A	A	A	A	A	A	N	A	A	A	N	A	A	A	A	A	A	A	A	A	A	N
CA10X.chr1_149651808	T/A	1	149651808	+	NA	NA	NA	NA	NA	NA	A	A	A	W	W	W	W	T	W	W	A	A	W	T	T	W	W	W	A	W	A	A	A	N	W	N	T	T	A	T	T	W	A	T	N	T	A	T	W
CA10X.chr1_149667883	C/A	1	149667883	+	NA	NA	NA	NA	NA	NA	N	A	A	M	M	M	M	N	M	M	A	A	M	C	C	M	M	M	M	M	A	A	A	A	M	M	C	C	A	C	C	M	N	C	C	C	A	C	M
CA10X.chr1_149667899	A/G	1	149667899	+	NA	NA	NA	NA	NA	NA	N	G	G	R	R	R	R	N	R	R	G	G	R	A	A	R	R	R	R	R	G	G	G	G	R	R	A	A	G	A	A	R	N	A	A	A	G	A	R
CA10X.chr1_149667917	C/G	1	149667917	+	NA	NA	NA	NA	NA	NA	N	G	G	S	S	N	S	N	S	S	G	G	S	C	C	S	S	S	S	S	G	G	G	N	S	S	C	C	G	C	C	S	N	C	C	C	G	C	S
CA10X.chr1_149667997	T/C	1	149667997	+	NA	NA	NA	NA	NA	NA	N	C	C	Y	N	Y	C	N	Y	Y	C	C	Y	T	T	Y	Y	Y	Y	Y	Y	C	C	C	Y	Y	T	T	N	T	T	Y	C	T	T	T	C	T	Y
CA10X.chr1_149668059	G/A	1	149668059	+	NA	NA	NA	NA	NA	NA	N	A	A	R	N	R	A	N	R	R	A	A	R	G	G	R	R	R	R	R	R	A	A	A	R	R	G	G	N	G	G	R	A	G	G	G	A	G	R
CA10X.chr1_149670339	A/G	1	149670339	+	NA	NA	NA	NA	NA	NA	G	G	G	R	R	R	R	A	R	R	G	G	R	A	A	R	R	R	R	R	G	G	G	G	R	N	A	A	R	A	A	R	N	A	A	A	G	A	R
CA10X.chr1_149774841	G/A	1	149774841	+	NA	NA	NA	NA	NA	NA	G	N	G	R	R	R	R	A	R	R	G	G	R	R	A	R	N	R	R	R	R	G	G	N	N	N	N	A	G	N	A	R	R	A	N	A	G	A	N
CA10X.chr1_149902378	G/T	1	149902378	+	NA	NA	NA	NA	NA	NA	N	T	T	K	K	K	K	N	K	K	T	T	K	G	G	K	K	N	T	K	K	T	T	N	K	K	G	G	T	G	G	K	N	G	G	G	T	G	K
CA10X.chr1_149988254	C/T/G	1	149988254	+	NA	NA	NA	NA	NA	NA	T	T	Y	Y	Y	Y	N	C	Y	Y	T	T	Y	C	C	C	Y	Y	Y	C	T	T	T	N	Y	Y	C	C	K	C	C	Y	T	C	C	C	T	C	Y
CA10X.chr1_150013382	G/T	1	150013382	+	NA	NA	NA	NA	NA	NA	T	T	T	K	N	K	K	G	K	K	T	T	K	G	G	K	K	K	K	K	T	T	T	T	N	N	G	N	T	N	G	K	T	G	G	G	T	G	K
CA10X.chr1_150013453	T/C	1	150013453	+	NA	NA	NA	NA	NA	NA	C	C	C	Y	Y	Y	Y	T	Y	Y	C	C	Y	T	T	Y	Y	Y	Y	Y	C	C	C	C	T	N	T	N	C	N	T	Y	C	T	T	T	C	T	Y
CA10X.chr1_150044445	A/G	1	150044445	+	NA	NA	NA	NA	NA	NA	G	G	G	R	N	A	R	N	N	R	G	G	R	A	N	R	R	R	R	R	N	G	G	N	R	R	A	A	G	A	A	R	G	A	A	A	G	A	R
CA10X.chr1_150109469	A/G	1	150109469	+	NA	NA	NA	NA	NA	NA	A	A	A	R	R	R	R	R	R	R	A	A	R	N	G	R	R	R	R	R	A	A	A	A	R	N	G	G	N	G	G	R	N	G	G	G	A	G	R
CA10X.chr1_150109517	G/A	1	150109517	+	NA	NA	NA	NA	NA	NA	G	G	G	R	R	R	R	R	R	R	G	G	R	N	A	R	R	R	R	R	G	G	G	G	R	N	A	A	N	A	A	R	N	A	A	A	G	A	R
CA10X.chr1_150109705	C/T	1	150109705	+	NA	NA	NA	NA	NA	NA	C	C	C	Y	Y	Y	Y	Y	Y	Y	C	C	Y	N	T	Y	Y	Y	Y	N	C	C	C	N	Y	N	T	T	N	T	T	Y	N	T	T	T	C	T	Y
CA10X.chr1_150137061	A/G	1	150137061	+	NA	NA	NA	NA	NA	NA	N	G	G	R	R	R	R	R	R	R	G	G	R	N	A	R	R	R	R	R	N	G	G	G	R	R	A	A	G	A	A	R	G	A	N	A	G	A	R
CA10X.chr1_150137074	G/A	1	150137074	+	NA	NA	NA	NA	NA	NA	N	A	A	R	R	R	R	R	R	R	A	A	R	N	G	R	R	R	R	N	N	A	A	A	R	R	G	G	A	G	G	R	A	G	N	G	A	G	R
CA10X.chr1_150208676	T/C	1	150208676	+	NA	NA	NA	NA	NA	NA	N	C	Y	Y	Y	Y	Y	N	Y	Y	C	C	Y	Y	T	Y	Y	Y	Y	Y	Y	C	C	N	Y	Y	Y	T	C	T	T	Y	Y	T	T	T	C	T	Y
CA10X.chr1_150208684	G/T	1	150208684	+	NA	NA	NA	NA	NA	NA	N	T	K	K	K	K	K	N	K	K	T	T	K	N	G	K	K	K	K	K	K	T	T	N	K	K	K	G	T	G	G	K	K	G	G	G	T	G	K
CA10X.chr1_150216013	A/G	1	150216013	+	NA	NA	NA	NA	NA	NA	G	G	G	R	R	N	R	N	N	R	G	G	R	N	A	R	R	R	G	R	G	G	G	G	R	N	A	A	G	A	A	R	G	A	A	A	G	A	R
CA10X.chr1_150216178	G/A	1	150216178	+	NA	NA	NA	NA	NA	NA	A	A	A	R	R	G	R	N	N	R	A	A	R	N	G	R	R	R	A	R	A	A	A	A	R	R	G	G	A	G	G	R	A	G	G	G	A	G	R
CA10X.chr1_150260134	T/G	1	150260134	+	NA	NA	NA	NA	NA	NA	G	G	G	K	K	T	K	N	N	K	G	G	K	T	T	K	N	K	K	K	K	G	G	N	K	K	N	T	G	T	T	K	G	T	T	T	G	T	K
CA10X.chr1_150260175	T/A	1	150260175	+	NA	NA	NA	NA	NA	NA	A	A	A	W	W	T	W	N	N	W	A	A	W	T	T	W	N	W	W	W	N	A	A	N	W	W	T	T	A	T	T	W	A	T	T	T	A	T	W
CA10X.chr1_150261442	T/G	1	150261442	+	NA	NA	NA	NA	NA	NA	N	G	G	K	K	K	K	N	K	K	G	G	K	N	T	K	N	K	G	K	G	G	G	G	N	K	N	T	N	T	T	K	G	T	T	T	G	T	K
CA10X.chr1_150312788	T/C	1	150312788	+	NA	NA	NA	NA	NA	NA	N	T	T	Y	Y	Y	Y	C	Y	Y	T	T	Y	C	C	Y	N	Y	Y	Y	T	T	T	N	Y	Y	N	C	Y	C	C	Y	Y	C	C	C	T	C	Y
CA10X.chr1_150312830	A/G	1	150312830	+	NA	NA	NA	NA	NA	NA	N	A	A	R	R	R	R	G	R	R	A	A	R	G	G	R	N	R	R	R	A	A	A	N	R	R	N	G	R	G	G	R	R	G	G	G	A	G	R
CA10X.chr1_150312863	G/A	1	150312863	+	NA	NA	NA	NA	NA	NA	N	G	G	R	R	R	R	A	R	R	G	G	R	A	A	R	N	R	R	R	G	G	G	N	R	R	N	A	R	A	A	R	R	A	A	A	G	A	R
CA10X.chr1_150312867	G/A	1	150312867	+	NA	NA	NA	NA	NA	NA	N	G	G	R	R	R	R	A	R	R	G	G	R	A	A	R	N	R	R	R	G	G	G	N	R	R	N	A	R	A	A	R	G	A	A	A	G	A	R
CA10X.chr1_150312873	G/T	1	150312873	+	NA	NA	NA	NA	NA	NA	N	G	G	K	K	K	K	T	K	K	G	G	K	T	T	K	N	K	K	K	G	G	G	N	K	K	N	T	K	T	T	K	K	T	T	T	G	T	K
CA10X.chr1_150312880	G/T	1	150312880	+	NA	NA	NA	NA	NA	NA	N	G	G	K	K	K	K	T	K	K	G	G	K	T	T	K	N	K	K	K	G	G	G	N	K	K	N	T	K	T	T	K	K	T	T	T	G	T	K
CA10X.chr1_150312882	C/T	1	150312882	+	NA	NA	NA	NA	NA	NA	N	C	C	Y	Y	Y	Y	T	Y	Y	C	C	Y	T	T	Y	N	Y	Y	Y	C	C	C	N	Y	Y	N	T	Y	T	T	Y	Y	T	T	T	C	T	Y
CA10X.chr1_150312894	C/A	1	150312894	+	NA	NA	NA	NA	NA	NA	N	C	C	M	M	M	M	A	M	M	C	C	M	A	A	M	N	M	M	M	C	C	C	N	M	M	N	A	M	A	A	M	M	A	A	A	C	A	M
CA10X.chr1_150312900	A/G	1	150312900	+	NA	NA	NA	NA	NA	NA	N	A	A	R	R	R	R	G	R	R	A	A	R	G	G	R	N	R	R	R	A	A	A	N	R	R	N	G	R	G	G	R	A	G	G	G	A	G	R
CA10X.chr1_150312904	C/T	1	150312904	+	NA	NA	NA	NA	NA	NA	N	C	C	Y	Y	Y	Y	T	Y	Y	C	C	Y	T	T	Y	N	Y	Y	Y	C	C	C	N	Y	Y	N	T	Y	T	T	Y	Y	T	T	T	C	T	Y
CA10X.chr1_150312905	A/G	1	150312905	+	NA	NA	NA	NA	NA	NA	N	A	A	R	R	R	R	G	R	R	A	A	R	G	G	R	N	R	R	R	A	A	A	N	R	R	N	G	R	G	G	R	R	G	G	G	A	G	R
CA10X.chr1_150312906	G/A	1	150312906	+	NA	NA	NA	NA	NA	NA	N	G	G	R	R	R	R	A	R	R	G	G	R	A	A	R	N	R	R	R	G	G	G	N	R	R	N	A	R	A	A	R	G	A	A	A	G	A	R
CA10X.chr1_150573317	A/T	1	150573317	+	NA	NA	NA	NA	NA	NA	N	A	A	W	W	W	W	N	W	W	A	A	W	T	T	W	W	W	W	W	A	A	A	A	W	W	W	T	N	W	T	N	A	T	T	T	A	T	W
CA10X.chr1_150573325	G/A	1	150573325	+	NA	NA	NA	NA	NA	NA	N	G	G	R	R	R	R	N	R	R	G	G	R	A	A	R	R	R	R	R	G	G	G	G	R	R	R	A	N	R	A	N	G	A	A	A	G	A	R
CA10X.chr1_150573340	T/C	1	150573340	+	NA	NA	NA	NA	NA	NA	N	T	T	Y	Y	Y	Y	N	Y	Y	T	T	Y	C	C	Y	Y	Y	Y	Y	T	T	T	T	Y	Y	Y	C	N	Y	C	N	T	C	C	C	T	C	Y
CA10X.chr1_150573366	A/G	1	150573366	+	NA	NA	NA	NA	NA	NA	N	A	A	R	R	R	R	N	R	R	A	A	R	G	G	R	R	R	R	R	A	A	A	A	R	R	R	G	N	R	G	N	A	G	G	G	A	G	R
CA10X.chr1_150573377	G/T	1	150573377	+	NA	NA	NA	NA	NA	NA	N	G	G	K	K	K	K	N	K	K	G	G	K	T	T	K	K	K	K	K	G	G	G	G	K	K	K	T	N	K	T	N	G	T	T	T	G	T	K
CA10X.chr1_150631342	G/T	1	150631342	+	NA	NA	NA	NA	NA	NA	N	G	G	K	K	K	K	K	K	K	G	G	K	K	T	N	K	K	K	K	N	G	G	N	K	K	K	T	G	T	T	K	G	T	T	T	G	T	K
CA10X.chr1_150880517	T/C	1	150880517	+	NA	NA	NA	NA	NA	NA	N	C	C	Y	Y	N	Y	N	Y	Y	C	C	Y	T	T	Y	Y	Y	Y	Y	N	C	C	N	Y	Y	Y	T	C	T	T	Y	Y	T	N	T	C	T	Y
CA10X.chr1_150880574	A/T	1	150880574	+	NA	NA	NA	NA	NA	NA	N	T	T	W	W	N	W	N	W	W	T	T	W	A	A	W	W	W	W	W	N	T	T	N	W	W	W	A	T	A	A	W	W	A	N	A	T	A	W
CA10X.chr1_150880755	G/A	1	150880755	+	NA	NA	NA	NA	NA	NA	N	G	G	R	R	R	R	N	R	R	G	G	R	A	A	R	R	R	R	R	G	G	G	N	R	R	R	A	G	A	A	R	R	A	N	A	G	A	R
CA10X.chr1_152044610	A/C	1	152044610	+	NA	NA	NA	NA	NA	NA	A	A	A	M	M	C	M	M	M	M	A	A	M	C	C	M	M	M	M	M	A	A	A	A	M	M	M	C	M	M	C	M	A	C	C	C	A	M	M
CA10X.chr1_152326043	C/T	1	152326043	+	NA	NA	NA	NA	NA	NA	N	Y	C	Y	Y	Y	Y	Y	Y	Y	C	C	Y	T	T	Y	Y	N	N	Y	Y	C	C	C	Y	Y	T	N	C	T	T	T	C	T	T	T	C	T	Y
CA10X.chr1_152327184	T/A	1	152327184	+	NA	NA	NA	NA	NA	NA	T	W	T	W	W	W	W	W	W	W	T	T	W	W	A	W	W	W	W	W	T	T	T	T	W	W	W	A	T	A	A	W	W	A	A	A	T	N	W
CA10X.chr1_152940250	G/A	1	152940250	+	NA	NA	NA	NA	NA	NA	G	R	R	R	R	R	R	N	R	R	G	R	R	A	A	A	R	R	A	R	G	G	G	N	R	R	N	A	G	R	A	R	G	A	A	A	G	A	R
CA10X.chr1_154428860	T/C	1	154428860	+	NA	NA	NA	NA	NA	NA	T	T	T	T	T	T	T	T	T	T	T	T	T	T	T	T	T	T	T	T	T	T	T	T	T	T	T	T	T	T	T	T	T	T	T	T	T	T	Y
CA10X.chr1_154428890	C/T	1	154428890	+	NA	NA	NA	NA	NA	NA	C	C	C	C	C	C	C	C	C	C	C	C	C	C	C	C	C	C	C	C	C	C	C	C	C	C	C	C	C	C	C	C	C	C	C	C	C	C	Y
CA10X.chr1_154429011	C/T	1	154429011	+	NA	NA	NA	NA	NA	NA	C	C	C	C	C	C	C	C	C	C	C	C	C	C	C	C	C	C	C	C	C	C	C	C	C	C	C	C	C	C	C	C	C	C	C	C	C	C	C
CA10X.chr1_154429030	T/C	1	154429030	+	NA	NA	NA	NA	NA	NA	T	T	T	T	T	T	T	T	T	T	T	T	T	T	T	T	T	T	T	T	T	T	T	T	T	T	T	T	T	T	T	T	T	T	T	T	T	T	Y
CA10X.chr1_154429046	C/T	1	154429046	+	NA	NA	NA	NA	NA	NA	C	C	C	C	C	C	C	C	C	C	C	C	C	C	C	C	C	C	C	C	C	C	C	C	C	C	C	C	C	C	C	C	C	C	C	C	C	C	Y
CA10X.chr1_154645805	G/A	1	154645805	+	NA	NA	NA	NA	NA	NA	G	G	G	G	G	G	G	N	G	G	G	G	G	G	R	G	G	G	G	G	G	G	G	G	G	G	G	G	G	G	G	G	G	G	N	G	G	G	G
CA10X.chr1_154645808	C/T	1	154645808	+	NA	NA	NA	NA	NA	NA	C	C	C	C	C	C	C	N	C	C	C	C	C	N	N	C	C	C	C	C	C	C	C	C	C	C	C	C	C	C	C	C	C	C	N	C	C	C	C
CA10X.chr1_154645830	C/T	1	154645830	+	NA	NA	NA	NA	NA	NA	C	C	C	C	C	C	C	N	C	C	C	C	C	C	N	C	C	C	C	C	C	C	C	C	C	C	C	C	C	C	C	C	C	C	N	C	C	C	C
CA10X.chr1_154648311	C/T/A	1	154648311	+	NA	NA	NA	NA	NA	NA	C	C	C	C	C	C	C	N	Y	C	C	C	C	C	Y	C	C	C	C	C	C	C	C	N	C	C	C	C	C	C	C	C	C	C	C	C	C	C	C
CA10X.chr1_154816462	G/T	1	154816462	+	NA	NA	NA	NA	NA	NA	N	G	G	G	G	G	G	G	G	G	G	G	G	G	G	G	G	G	G	G	G	G	G	G	G	G	G	G	G	G	G	G	G	G	N	G	G	G	G
CA10X.chr1_154816466	C/T	1	154816466	+	NA	NA	NA	NA	NA	NA	N	C	C	C	C	C	C	C	C	C	C	C	C	C	C	C	C	C	C	C	C	C	C	C	C	C	C	C	C	C	C	C	C	C	N	C	C	C	C
CA10X.chr1_155032368	A/G	1	155032368	+	NA	NA	NA	NA	NA	NA	N	A	A	A	R	A	A	A	A	A	A	A	A	R	A	A	A	A	A	A	A	A	A	N	A	A	A	A	A	A	A	A	A	A	A	A	A	A	R
CA10X.chr1_155059153	C/T	1	155059153	+	NA	NA	NA	NA	NA	NA	N	C	C	C	N	C	C	C	C	C	C	C	C	C	Y	C	C	N	C	C	C	C	C	C	C	C	C	C	C	C	C	C	C	C	N	C	C	C	N
CA10X.chr1_155180078	A/G	1	155180078	+	NA	NA	NA	NA	NA	NA	N	A	A	A	A	A	A	N	A	A	A	A	A	A	A	A	A	A	N	A	A	A	A	A	A	A	A	A	A	A	A	A	A	A	N	A	A	A	A
CA10X.chr1_155180111	T/G	1	155180111	+	NA	NA	NA	NA	NA	NA	N	T	T	T	T	T	T	N	T	T	T	T	T	T	T	T	T	T	N	T	T	T	T	T	T	T	T	T	T	T	T	T	T	T	N	T	T	T	T
CA10X.chr1_155180140	A/G	1	155180140	+	NA	NA	NA	NA	NA	NA	A	A	A	A	A	A	A	A	A	A	A	A	A	A	A	A	A	A	A	A	A	A	A	A	A	A	A	A	A	A	A	A	A	A	N	A	A	A	A
CA10X.chr1_155183027	A/G	1	155183027	+	NA	NA	NA	NA	NA	NA	A	A	A	A	A	A	A	N	R	A	A	A	A	A	R	A	A	A	A	A	A	A	A	A	A	A	A	A	A	A	A	A	A	N	N	A	A	A	N
CA10X.chr1_155183044	G/A	1	155183044	+	NA	NA	NA	NA	NA	NA	G	G	G	G	N	G	G	N	N	G	G	G	G	G	R	G	G	G	G	G	G	G	G	G	G	G	G	G	G	G	G	G	G	N	N	G	G	G	R
CA10X.chr1_155183244	T/C	1	155183244	+	NA	NA	NA	NA	NA	NA	T	T	T	T	Y	T	T	N	Y	T	T	T	T	T	Y	T	T	T	T	T	T	T	T	T	T	T	T	T	T	T	T	T	T	T	N	T	T	T	N
CA10X.chr1_155193049	G/A	1	155193049	+	NA	NA	NA	NA	NA	NA	G	G	G	G	G	G	G	N	R	G	G	G	G	G	G	G	G	G	G	G	G	G	G	N	N	G	G	G	G	G	G	G	G	G	G	G	G	G	G
CA10X.chr1_155193121	A/G	1	155193121	+	NA	NA	NA	NA	NA	NA	A	A	A	A	A	A	A	N	R	A	A	A	A	A	A	A	A	A	A	A	A	A	A	N	N	A	A	A	A	A	A	A	A	A	A	A	A	A	A
CA10X.chr1_155193153	G/A	1	155193153	+	NA	NA	NA	NA	NA	NA	N	R	N	R	N	N	R	N	R	N	A	N	R	G	G	N	R	R	G	N	R	A	A	A	R	N	R	G	A	G	G	R	A	G	G	G	A	G	R
CA10X.chr1_155193195	T/C	1	155193195	+	NA	NA	NA	NA	NA	NA	T	T	T	T	T	T	T	N	T	T	T	T	T	T	T	T	T	T	T	T	T	T	T	N	N	T	T	T	T	T	T	T	T	T	T	T	T	T	T
CA10X.chr1_155193218	T/A	1	155193218	+	NA	NA	NA	NA	NA	NA	T	T	T	T	T	T	T	N	T	T	T	T	T	T	T	T	T	T	T	T	T	T	T	N	N	T	T	T	T	T	T	T	T	T	T	T	T	T	T
CA10X.chr1_155193247	T/C	1	155193247	+	NA	NA	NA	NA	NA	NA	T	T	T	T	T	T	T	N	N	T	T	T	T	T	T	T	T	T	T	T	T	T	T	N	N	T	T	T	T	T	T	T	T	T	T	T	T	T	T
CA10X.chr1_155193270	C/T/A	1	155193270	+	NA	NA	NA	NA	NA	NA	C	C	C	C	C	C	C	N	C	C	C	C	C	C	C	C	C	C	C	C	C	C	C	N	N	C	C	C	C	C	C	C	C	C	C	C	C	C	C
CA10X.chr1_155193292	G/A	1	155193292	+	NA	NA	NA	NA	NA	NA	G	G	G	G	G	G	G	N	G	G	G	G	G	G	G	G	G	G	G	G	G	G	G	N	N	G	G	G	G	G	G	G	G	G	G	G	G	G	G
CA10X.chr1_155197146	C/T	1	155197146	+	NA	NA	NA	NA	NA	NA	N	C	C	C	C	C	C	N	Y	C	C	C	C	C	Y	C	C	C	C	C	C	C	C	C	C	C	C	C	C	C	C	C	C	C	C	C	C	C	C
CA10X.chr1_155197421	G/T	1	155197421	+	NA	NA	NA	NA	NA	NA	N	K	N	K	K	K	K	K	K	K	G	K	K	T	T	K	K	K	N	K	K	G	G	G	N	K	K	T	K	T	T	K	K	T	N	T	G	K	K
CA10X.chr1_155283115	G/T	1	155283115	+	NA	NA	NA	NA	NA	NA	N	K	T	K	K	N	K	N	K	K	T	T	K	K	G	K	K	K	G	G	T	T	T	T	K	N	N	G	N	N	G	K	K	G	N	G	T	G	K
CA10X.chr1_155283187	G/A	1	155283187	+	NA	NA	NA	NA	NA	NA	N	R	A	R	R	N	R	N	R	R	A	A	R	R	G	R	R	R	G	G	A	A	A	A	R	N	N	G	N	R	G	R	N	G	N	G	A	G	R
CA10X.chr1_155412937	T/G	1	155412937	+	NA	NA	NA	NA	NA	NA	K	T	G	K	K	K	K	K	T	K	G	K	K	K	T	T	K	G	T	N	G	G	G	G	K	K	K	T	N	T	T	K	G	T	N	T	G	T	K
CA10X.chr1_155428646	A/G	1	155428646	+	NA	NA	NA	NA	NA	NA	N	N	G	R	R	R	R	R	R	R	G	N	R	R	R	R	R	N	R	R	G	G	G	G	R	N	R	A	R	A	A	R	G	A	A	A	G	R	G
CA10X.chr1_155428667	A/G	1	155428667	+	NA	NA	NA	NA	NA	NA	N	N	G	R	R	R	R	R	R	R	G	N	R	R	R	R	R	G	R	R	N	G	G	G	R	N	R	A	R	A	A	R	G	A	A	A	G	R	G
CA10X.chr1_155444111	G/A	1	155444111	+	NA	NA	NA	NA	NA	NA	N	R	A	R	R	G	R	N	R	R	A	A	R	G	R	R	R	R	R	R	A	A	A	A	R	R	R	G	R	G	G	R	A	G	N	G	A	G	R
CA10X.chr1_155505537	G/A	1	155505537	+	NA	NA	NA	NA	NA	NA	R	G	R	R	R	R	R	N	R	R	A	N	R	G	G	N	N	R	G	R	A	A	A	A	N	R	R	G	N	G	G	N	N	G	G	G	A	G	R
CA10X.chr1_155505600	A/G	1	155505600	+	NA	NA	NA	NA	NA	NA	R	A	R	R	R	R	R	N	R	R	G	N	R	A	A	A	N	R	A	R	G	G	G	G	N	R	R	A	N	A	A	N	R	A	A	A	G	A	R
CA10X.chr1_155654469	A/G	1	155654469	+	NA	NA	NA	NA	NA	NA	N	R	A	R	R	R	R	N	R	R	A	R	R	G	G	R	R	R	G	R	R	A	A	A	R	R	R	G	A	G	G	R	A	G	G	G	A	G	R
CA10X.chr1_155678755	G/A/T	1	155678755	+	NA	NA	NA	NA	NA	NA	G	N	G	R	R	R	R	N	R	R	G	G	R	A	A	R	N	R	N	G	G	G	G	N	G	R	R	A	G	A	A	R	G	N	A	A	G	R	R
CA10X.chr1_155849236	A/G	1	155849236	+	NA	NA	NA	NA	NA	NA	A	A	A	A	A	A	A	A	R	A	A	A	A	A	R	A	A	A	A	A	A	A	A	A	A	A	A	A	A	A	A	A	A	A	A	A	A	A	A
CA10X.chr1_156091091	T/A	1	156091091	+	NA	NA	NA	NA	NA	NA	N	T	T	T	W	T	N	T	T	T	T	T	T	T	W	T	T	T	T	T	T	T	T	N	T	T	T	T	T	T	T	T	T	T	T	T	T	T	T
CA10X.chr1_156166656	G/C	1	156166656	+	NA	NA	NA	NA	NA	NA	S	S	C	S	S	S	S	S	S	G	C	S	S	G	S	S	S	S	G	S	C	C	C	N	S	S	S	G	C	G	G	S	S	G	N	G	C	G	S
CA10X.chr1_156166728	C/A	1	156166728	+	NA	NA	NA	NA	NA	NA	M	M	A	M	M	M	M	M	M	C	A	M	M	C	M	M	M	M	C	M	A	A	A	N	M	M	M	C	A	C	C	M	M	C	N	C	A	C	M
CA10X.chr1_156343781	G/A	1	156343781	+	NA	NA	NA	NA	NA	NA	G	G	G	G	G	G	G	N	G	G	G	G	G	G	G	G	G	G	G	G	G	G	G	G	G	G	G	G	G	G	G	G	G	G	G	G	G	G	R
CA10X.chr1_156343817	A/G	1	156343817	+	NA	NA	NA	NA	NA	NA	A	A	A	A	A	A	A	N	A	A	A	A	A	A	A	A	A	A	A	A	A	A	A	A	A	A	A	A	A	A	A	A	A	A	A	A	A	A	R
CA10X.chr1_156343818	T/C	1	156343818	+	NA	NA	NA	NA	NA	NA	T	T	T	T	T	T	T	N	T	T	T	T	T	T	T	T	T	T	T	T	T	T	T	T	T	T	T	T	T	T	T	T	T	T	T	T	T	T	Y
CA10X.chr1_156343847	T/G	1	156343847	+	NA	NA	NA	NA	NA	NA	T	T	T	T	T	T	T	N	T	T	T	T	T	T	T	T	T	T	T	T	T	T	T	T	T	T	T	T	T	T	T	T	T	T	T	T	T	T	K
CA10X.chr1_156343898	G/A	1	156343898	+	NA	NA	NA	NA	NA	NA	G	G	G	G	G	N	G	N	G	G	G	G	G	G	G	G	G	G	G	G	G	G	G	G	G	G	G	G	G	G	G	G	G	G	N	G	G	G	R
CA10X.chr1_156343978	C/T	1	156343978	+	NA	NA	NA	NA	NA	NA	C	C	C	C	C	N	C	N	C	C	C	C	C	C	C	C	C	C	C	C	C	C	C	C	C	C	C	C	C	C	C	C	C	C	N	C	C	C	Y
CA10X.chr1_156431704	T/C	1	156431704	+	NA	NA	NA	NA	NA	NA	T	T	T	T	T	T	T	T	Y	T	T	T	T	T	T	T	T	T	T	T	T	T	T	T	T	T	T	T	T	T	T	T	T	T	T	T	T	T	T
CA10X.chr1_156442678	C/T/G	1	156442678	+	NA	NA	NA	NA	NA	NA	N	C	C	C	C	C	C	N	C	C	C	C	C	C	C	C	C	C	C	C	C	C	C	N	C	C	C	C	C	C	C	C	C	C	N	C	C	C	C
CA10X.chr1_156552663	A/G	1	156552663	+	NA	NA	NA	NA	NA	NA	N	A	A	A	A	A	A	A	A	A	A	A	A	A	A	A	A	A	A	A	A	A	A	A	N	A	A	A	A	A	A	A	A	A	N	A	A	A	A
CA10X.chr1_156552761	T/C	1	156552761	+	NA	NA	NA	NA	NA	NA	N	T	T	T	T	T	T	T	T	T	T	T	T	T	T	T	T	T	T	T	T	T	T	T	T	T	T	T	T	T	T	T	T	T	T	T	T	T	T
CA10X.chr1_156552799	T/G	1	156552799	+	NA	NA	NA	NA	NA	NA	N	T	T	T	T	T	T	T	T	T	T	T	T	T	T	T	T	T	T	T	T	T	T	T	N	T	T	T	T	T	T	T	T	T	N	T	T	T	T
CA10X.chr1_156552816	C/T	1	156552816	+	NA	NA	NA	NA	NA	NA	N	C	C	C	C	C	C	C	C	C	C	C	C	C	C	C	C	C	C	C	C	C	C	C	N	C	C	C	C	C	C	C	C	C	N	C	C	C	C
CA10X.chr1_156556277	A/G	1	156556277	+	NA	NA	NA	NA	NA	NA	A	A	A	A	A	A	A	A	A	A	A	A	A	A	A	A	N	A	A	A	A	A	A	N	A	A	A	A	A	A	A	A	A	A	A	A	A	A	R
CA10X.chr1_156556310	A/G	1	156556310	+	NA	NA	NA	NA	NA	NA	A	A	A	A	A	A	A	A	A	A	A	A	A	A	A	A	N	A	A	A	A	A	A	N	A	A	A	A	A	A	A	A	A	A	A	A	A	A	R
CA10X.chr1_156556349	C/T	1	156556349	+	NA	NA	NA	NA	NA	NA	C	C	C	C	C	C	C	C	C	C	C	C	C	C	C	C	C	C	C	C	C	C	C	C	C	C	C	C	C	C	C	C	C	C	C	C	C	C	Y
CA10X.chr1_156556441	A/G	1	156556441	+	NA	NA	NA	NA	NA	NA	A	A	A	A	A	A	A	A	A	A	A	A	A	A	A	A	N	A	A	A	A	A	A	N	A	A	N	A	A	A	A	A	A	A	A	A	A	A	N
CA10X.chr1_156583910	C/T	1	156583910	+	NA	NA	NA	NA	NA	NA	N	C	C	C	N	C	C	C	C	C	C	C	C	C	C	C	C	C	C	N	C	C	C	N	C	C	C	C	C	C	C	C	C	C	C	C	C	C	Y
CA10X.chr1_156583959	C/A	1	156583959	+	NA	NA	NA	NA	NA	NA	N	C	C	C	N	C	C	C	C	C	C	C	C	C	C	C	C	C	C	N	C	C	C	N	C	C	C	C	C	C	C	C	C	C	C	C	C	C	M
CA10X.chr1_156583963	C/T	1	156583963	+	NA	NA	NA	NA	NA	NA	N	C	C	C	N	C	C	C	C	C	C	C	C	C	C	C	C	C	C	N	C	C	C	N	C	C	C	C	C	C	C	C	C	C	C	C	C	C	Y
CA10X.chr1_156586997	G/T	1	156586997	+	NA	NA	NA	NA	NA	NA	G	G	N	G	G	N	N	N	G	G	G	G	G	G	N	G	G	G	G	G	G	G	G	G	G	G	N	G	G	G	G	G	G	G	N	G	G	G	G
CA10X.chr1_156587043	G/C	1	156587043	+	NA	NA	NA	NA	NA	NA	G	G	N	G	G	N	N	N	G	G	G	G	G	G	N	G	G	G	G	G	G	G	G	G	G	G	N	G	G	G	G	G	G	G	N	G	G	G	G
CA10X.chr1_156587048	G/A	1	156587048	+	NA	NA	NA	NA	NA	NA	G	G	N	G	R	N	N	N	G	G	G	G	G	G	N	G	G	G	G	G	G	G	G	G	G	G	N	G	G	G	G	G	G	G	N	G	G	G	G
CA10X.chr1_156587060	A/G	1	156587060	+	NA	NA	NA	NA	NA	NA	A	A	N	A	A	N	N	N	A	A	A	A	A	A	N	A	A	A	A	A	A	A	A	A	A	A	N	A	A	A	A	A	A	A	N	A	A	A	A
CA10X.chr1_156596966	T/C	1	156596966	+	NA	NA	NA	NA	NA	NA	N	T	T	T	T	T	T	T	T	T	T	T	T	T	N	T	T	T	T	T	T	T	T	T	T	T	T	T	T	T	T	T	T	T	T	T	T	T	T
CA10X.chr1_156596987	A/G/C	1	156596987	+	NA	NA	NA	NA	NA	NA	N	A	A	A	A	A	A	A	A	A	A	A	A	A	N	A	A	A	A	A	A	A	A	A	A	A	A	A	A	A	A	A	A	A	A	A	A	A	A
CA10X.chr1_156596999	C/T	1	156596999	+	NA	NA	NA	NA	NA	NA	N	C	C	C	C	C	C	C	C	C	C	C	C	C	N	C	C	C	C	C	C	C	C	C	C	C	C	C	C	C	C	C	C	C	C	C	C	C	C
CA10X.chr1_156597140	T/C	1	156597140	+	NA	NA	NA	NA	NA	NA	N	T	T	T	T	T	T	T	N	T	T	T	T	T	Y	T	T	T	T	T	T	T	T	T	T	T	T	T	T	T	T	T	T	T	T	T	T	T	T
CA10X.chr1_156619656	A/G	1	156619656	+	NA	NA	NA	NA	NA	NA	N	N	A	A	A	A	A	A	A	A	A	A	A	A	R	A	A	A	A	A	A	A	A	A	A	A	N	A	A	A	A	A	A	A	A	A	A	A	N
CA10X.chr1_156619691	A/C/G	1	156619691	+	NA	NA	NA	NA	NA	NA	N	N	A	A	A	A	A	A	A	A	A	A	A	A	M	A	A	A	A	A	A	A	A	A	A	A	N	A	A	A	A	A	A	A	A	A	A	A	N
CA10X.chr1_156619706	C/A/T	1	156619706	+	NA	NA	NA	NA	NA	NA	N	N	C	C	C	C	C	C	C	C	C	C	C	C	M	C	C	C	C	C	C	C	C	C	C	C	N	C	C	C	C	C	C	C	C	C	C	C	N
CA10X.chr1_156620957	A/G	1	156620957	+	NA	NA	NA	NA	NA	NA	N	A	A	A	R	A	A	N	A	A	A	A	A	N	R	A	A	A	A	A	A	A	A	A	A	A	A	A	N	A	A	A	A	A	A	A	A	A	A
CA10X.chr1_156620958	T/C	1	156620958	+	NA	NA	NA	NA	NA	NA	N	T	T	T	Y	T	T	N	T	T	T	T	T	N	Y	T	T	T	T	T	T	T	T	T	T	T	T	T	N	T	T	T	T	T	T	T	T	T	T
CA10X.chr1_156620959	A/T	1	156620959	+	NA	NA	NA	NA	NA	NA	N	A	A	A	W	A	A	N	A	A	A	A	A	N	W	A	A	A	A	A	A	A	A	A	A	A	A	A	N	A	A	A	A	A	A	A	A	A	A
CA10X.chr1_156620979	C/T	1	156620979	+	NA	NA	NA	NA	NA	NA	N	C	C	C	N	C	C	N	C	C	C	C	C	N	N	C	C	C	C	C	C	C	C	C	C	C	N	C	N	C	C	C	C	C	C	C	C	C	C
CA10X.chr1_156623355	A/G	1	156623355	+	NA	NA	NA	NA	NA	NA	N	A	A	A	A	A	A	N	A	A	A	A	A	A	N	A	A	A	A	A	A	A	A	A	A	A	A	A	A	A	A	A	A	A	A	A	A	A	A
CA10X.chr1_156623450	A/C	1	156623450	+	NA	NA	NA	NA	NA	NA	N	A	A	A	A	A	A	N	A	A	A	A	A	A	A	A	A	A	A	A	A	A	A	A	A	A	A	A	A	A	A	A	A	A	N	A	A	A	A
CA10X.chr1_156623467	G/A/T	1	156623467	+	NA	NA	NA	NA	NA	NA	N	G	G	G	G	G	G	N	G	G	G	G	G	G	G	G	G	G	G	G	G	G	G	G	G	G	G	G	G	G	G	G	G	G	N	G	G	G	G
CA10X.chr1_156623498	C/T	1	156623498	+	NA	NA	NA	NA	NA	NA	N	C	C	C	C	C	C	N	C	C	C	C	C	C	C	C	C	C	C	C	C	C	C	C	C	C	C	C	C	C	C	C	C	C	N	C	C	C	C
CA10X.chr1_156623541	C/T	1	156623541	+	NA	NA	NA	NA	NA	NA	N	C	C	C	C	C	C	N	C	C	C	C	C	C	C	C	C	C	C	C	C	C	C	C	C	C	C	C	C	C	C	C	C	C	N	C	C	C	C
CA10X.chr1_156682949	A/C/G	1	156682949	+	NA	NA	NA	NA	NA	NA	N	A	A	A	N	A	A	N	A	A	A	A	A	A	A	A	N	A	A	A	A	A	A	A	A	R	A	A	A	A	A	A	A	A	A	A	A	A	A
CA10X.chr1_156682955	A/G	1	156682955	+	NA	NA	NA	NA	NA	NA	N	A	A	A	A	A	A	N	A	A	A	A	A	A	A	A	N	A	A	A	A	A	A	A	A	A	A	A	A	A	A	A	A	A	A	A	A	A	A
CA10X.chr1_156683188	A/G	1	156683188	+	NA	NA	NA	NA	NA	NA	N	A	A	A	N	A	A	N	A	A	A	A	A	A	A	A	N	A	A	A	A	A	A	A	A	A	A	A	A	A	A	A	A	A	A	A	A	A	A
CA10X.chr1_156683202	C/T	1	156683202	+	NA	NA	NA	NA	NA	NA	N	C	C	C	N	C	C	N	C	C	C	C	C	C	C	C	N	C	C	C	C	C	C	C	C	C	C	C	C	C	C	C	C	C	C	C	C	C	C
CA10X.chr1_156740387	T/C	1	156740387	+	NA	NA	NA	NA	NA	NA	N	T	T	T	T	T	T	T	T	T	T	N	T	T	T	T	T	T	T	T	T	T	T	T	T	N	T	T	N	T	T	T	T	T	N	T	T	T	T
CA10X.chr1_156740422	T/C	1	156740422	+	NA	NA	NA	NA	NA	NA	N	T	T	T	T	T	T	T	T	T	T	N	T	T	T	T	T	T	T	T	T	T	T	T	T	N	T	T	N	T	T	T	T	T	N	T	T	T	T
CA10X.chr1_156768248	G/A	1	156768248	+	NA	NA	NA	NA	NA	NA	G	G	N	G	N	G	G	N	G	G	G	G	G	G	R	G	G	G	G	G	G	G	G	G	G	G	G	G	G	G	G	G	G	G	N	G	G	G	G
CA10X.chr1_156768521	G/A	1	156768521	+	NA	NA	NA	NA	NA	NA	G	G	N	G	N	G	G	N	G	G	G	G	G	G	N	G	G	G	G	G	G	G	G	G	G	G	G	G	G	G	G	G	G	G	N	G	G	G	G
CA10X.chr1_156768663	G/A	1	156768663	+	NA	NA	NA	NA	NA	NA	N	G	G	G	G	G	G	G	G	G	G	G	G	G	G	G	G	G	G	G	G	G	G	G	G	G	G	G	G	G	G	G	G	G	G	G	G	G	G
CA10X.chr1_156768694	A/G	1	156768694	+	NA	NA	NA	NA	NA	NA	N	A	A	A	A	A	A	A	A	A	A	A	A	A	A	A	A	A	A	A	A	A	A	A	A	A	A	A	A	A	A	A	A	A	A	A	A	A	A
CA10X.chr1_156874908	T/C	1	156874908	+	NA	NA	NA	NA	NA	NA	N	T	C	Y	Y	Y	Y	Y	Y	T	C	N	Y	T	N	Y	N	Y	N	Y	Y	C	C	Y	Y	Y	T	T	C	T	T	Y	Y	T	T	T	C	T	Y
CA10X.chr1_156906799	G/A	1	156906799	+	NA	NA	NA	NA	NA	NA	R	R	G	R	R	R	R	R	R	R	G	G	R	A	A	N	R	R	R	R	G	G	G	R	R	R	R	A	G	A	A	R	R	A	A	A	G	A	R
CA10X.chr1_156906831	G/A	1	156906831	+	NA	NA	NA	NA	NA	NA	R	R	G	R	R	R	R	R	R	R	G	G	R	A	A	N	R	R	R	R	R	G	G	R	R	R	R	A	G	A	A	R	R	A	A	A	G	A	R
CA10X.chr1_156906852	G/T	1	156906852	+	NA	NA	NA	NA	NA	NA	K	K	T	K	K	K	K	K	K	K	T	T	K	G	G	N	K	K	K	K	T	T	T	K	K	K	K	G	T	G	G	K	N	G	N	G	T	G	K
CA10X.chr1_156914073	A/G	1	156914073	+	NA	NA	NA	NA	NA	NA	A	A	A	A	A	A	A	A	A	A	A	A	A	A	A	A	A	A	A	A	A	A	A	A	A	A	A	A	A	A	A	A	A	A	A	A	A	A	A
CA10X.chr1_156926628	C/T	1	156926628	+	NA	NA	NA	NA	NA	NA	N	Y	N	Y	Y	N	Y	N	Y	C	T	T	Y	C	C	Y	Y	Y	C	Y	Y	T	T	Y	Y	Y	Y	C	T	N	C	Y	N	C	C	C	T	C	Y
CA10X.chr1_156926685	C/T	1	156926685	+	NA	NA	NA	NA	NA	NA	C	C	N	C	N	N	C	N	N	C	C	C	C	C	C	C	C	C	C	C	C	C	C	C	C	C	C	C	C	C	C	C	C	C	C	C	C	C	N
CA10X.chr1_156958507	T/G	1	156958507	+	NA	NA	NA	NA	NA	NA	N	T	T	T	N	T	T	N	T	T	T	T	T	T	T	T	T	T	T	T	T	T	T	T	T	T	T	T	T	T	T	T	T	T	N	T	T	T	T
CA10X.chr1_156958586	C/T/G	1	156958586	+	NA	NA	NA	NA	NA	NA	N	Y	T	N	N	Y	Y	N	Y	Y	T	T	N	C	C	Y	Y	Y	Y	Y	Y	T	T	N	Y	Y	Y	C	T	C	C	Y	Y	C	N	C	T	C	Y
CA10X.chr1_157066754	C/G	1	157066754	+	NA	NA	NA	NA	NA	NA	N	S	G	S	C	C	S	C	S	C	G	S	S	C	C	N	S	S	C	S	G	G	G	C	N	C	C	C	S	C	C	S	N	C	C	C	G	C	S
CA10X.chr1_157066773	G/A	1	157066773	+	NA	NA	NA	NA	NA	NA	N	R	A	R	G	G	R	G	R	G	A	R	R	G	G	R	R	R	G	R	A	A	A	G	N	G	G	G	R	G	G	R	N	G	G	G	A	G	R
CA10X.chr1_157066943	T/C	1	157066943	+	NA	NA	NA	NA	NA	NA	Y	Y	C	Y	Y	N	Y	N	Y	T	C	Y	Y	T	T	Y	Y	Y	Y	Y	Y	C	C	N	Y	N	N	T	N	T	T	Y	T	T	N	T	C	T	Y
CA10X.chr1_157066978	T/C	1	157066978	+	NA	NA	NA	NA	NA	NA	Y	Y	C	Y	Y	T	Y	N	Y	T	C	Y	Y	T	T	Y	Y	Y	Y	Y	Y	C	C	N	Y	N	N	T	C	T	T	Y	T	T	N	T	C	T	Y
CA10X.chr1_157067100	C/T	1	157067100	+	NA	NA	NA	NA	NA	NA	Y	Y	T	Y	Y	Y	Y	N	Y	C	T	Y	Y	C	C	Y	Y	Y	N	Y	Y	T	T	Y	Y	N	N	C	T	C	C	Y	C	C	N	C	T	C	Y
CA10X.chr1_157112866	C/T	1	157112866	+	NA	NA	NA	NA	NA	NA	C	C	C	C	C	C	C	C	C	C	C	C	C	C	C	C	C	C	C	C	C	C	C	C	C	C	C	C	C	C	C	C	C	C	C	C	C	C	C
CA10X.chr1_157112912	G/A/C	1	157112912	+	NA	NA	NA	NA	NA	NA	G	G	G	G	G	G	G	G	G	G	G	G	G	G	G	G	G	G	G	G	G	G	G	G	G	G	G	G	S	G	G	G	G	G	G	G	G	G	G
CA10X.chr1_157133790	C/T	1	157133790	+	NA	NA	NA	NA	NA	NA	N	C	C	C	C	C	C	N	Y	C	C	C	C	C	C	C	C	C	C	C	C	C	C	C	C	C	C	C	C	C	C	C	C	C	C	C	C	C	C
CA10X.chr1_157143308	C/T	1	157143308	+	NA	NA	NA	NA	NA	NA	C	C	C	C	C	C	C	C	C	C	C	C	C	C	C	C	C	C	C	C	C	C	C	C	C	C	C	C	C	C	C	C	C	C	C	C	C	C	Y
CA10X.chr1_157143372	C/G	1	157143372	+	NA	NA	NA	NA	NA	NA	C	C	C	C	C	C	C	C	C	C	C	C	C	C	C	C	C	C	C	C	C	C	C	C	C	C	C	C	C	C	C	C	C	C	C	C	C	C	N
CA10X.chr1_157148243	C/T	1	157148243	+	NA	NA	NA	NA	NA	NA	C	C	Y	C	C	C	C	N	C	C	C	C	C	C	C	C	C	C	C	C	C	C	C	C	C	C	C	C	C	C	C	C	C	C	N	C	C	C	C
CA10X.chr1_157148517	T/A	1	157148517	+	NA	NA	NA	NA	NA	NA	T	T	T	T	T	T	T	N	T	T	T	T	T	T	N	T	T	T	T	T	T	T	T	T	T	T	T	T	T	T	T	T	T	T	N	T	T	T	N
CA10X.chr1_157151358	A/T	1	157151358	+	NA	NA	NA	NA	NA	NA	A	A	A	A	A	A	A	A	A	A	A	A	A	A	A	A	A	A	A	A	A	A	A	N	N	A	A	A	N	A	A	A	A	A	N	A	A	A	A
CA10X.chr1_157151439	A/T	1	157151439	+	NA	NA	NA	NA	NA	NA	A	A	A	A	A	A	A	A	A	A	A	A	A	A	A	A	A	A	A	A	A	A	A	N	N	A	A	A	N	A	A	A	A	A	N	A	A	A	A
CA10X.chr1_157477985	G/C	1	157477985	+	NA	NA	NA	NA	NA	NA	N	S	G	S	S	S	S	N	S	S	G	G	S	C	C	N	S	S	S	S	S	G	G	S	S	S	S	C	G	C	N	S	S	C	N	C	G	C	N
CA10X.chr1_158436531	C/T	1	158436531	+	NA	NA	NA	NA	NA	NA	C	C	C	C	C	C	C	C	C	C	C	C	C	C	C	N	C	C	C	C	C	C	C	N	C	C	C	C	C	C	C	C	C	N	C	C	C	C	C
CA10X.chr1_158463412	G/A	1	158463412	+	NA	NA	NA	NA	NA	NA	G	G	G	N	N	G	G	N	G	G	G	G	G	N	G	G	G	G	G	G	G	G	G	N	G	G	G	G	G	G	G	G	G	G	G	G	G	G	G
CA10X.chr1_158463458	G/A	1	158463458	+	NA	NA	NA	NA	NA	NA	G	G	N	N	N	G	G	N	G	G	G	G	G	N	G	G	G	G	G	G	G	G	G	N	G	G	G	G	G	G	G	G	G	G	G	G	G	G	G
CA10X.chr1_158463631	C/G	1	158463631	+	NA	NA	NA	NA	NA	NA	C	C	C	C	N	C	C	N	C	C	C	C	C	N	C	C	C	C	C	C	C	C	C	N	C	C	C	C	C	C	C	C	C	C	N	C	C	C	C
CA10X.chr1_158463651	T/C	1	158463651	+	NA	NA	NA	NA	NA	NA	T	T	T	T	N	T	T	N	T	T	T	T	T	N	T	T	T	T	T	T	T	T	T	N	T	T	T	T	T	T	T	T	T	T	N	T	T	T	T
CA10X.chr1_158823573	C/A	1	158823573	+	NA	NA	NA	NA	NA	NA	C	C	C	C	N	C	C	N	C	C	C	C	C	C	M	C	C	C	C	M	C	C	C	C	C	C	C	C	C	C	C	C	C	C	C	C	C	C	N
CA10X.chr1_159066092	C/T	1	159066092	+	NA	NA	NA	NA	NA	NA	Y	Y	T	Y	Y	Y	Y	Y	Y	Y	T	N	Y	C	C	Y	Y	Y	C	N	N	T	T	N	N	Y	Y	C	Y	C	C	Y	Y	C	C	C	T	C	Y
CA10X.chr1_159066098	C/A	1	159066098	+	NA	NA	NA	NA	NA	NA	M	M	A	M	M	M	M	M	M	M	A	N	M	C	C	M	M	M	C	N	N	A	A	N	N	M	M	C	M	C	C	M	M	C	C	C	A	C	M
CA10X.chr1_159077750	G/A	1	159077750	+	NA	NA	NA	NA	NA	NA	A	R	A	R	R	R	R	R	R	G	A	R	R	G	R	R	G	R	G	R	A	A	A	N	A	R	R	G	A	G	G	R	R	G	G	G	A	G	R
CA10X.chr1_159077753	A/C	1	159077753	+	NA	NA	NA	NA	NA	NA	A	M	A	M	M	M	M	M	M	M	A	M	M	C	M	M	C	M	C	M	A	A	A	N	A	M	M	C	A	C	C	M	M	C	C	C	A	C	M
CA10X.chr1_159153205	T/C	1	159153205	+	NA	NA	NA	NA	NA	NA	T	T	T	T	N	T	T	N	T	T	T	T	T	T	T	T	T	T	T	T	T	T	T	T	T	T	T	T	T	T	T	T	T	T	T	T	T	T	T
CA10X.chr1_159153267	T/C	1	159153267	+	NA	NA	NA	NA	NA	NA	T	T	T	T	Y	T	T	T	T	T	T	T	T	T	T	T	T	T	T	T	T	T	T	T	T	T	T	T	T	T	T	T	T	T	T	T	T	T	T
CA10X.chr1_159153300	G/A	1	159153300	+	NA	NA	NA	NA	NA	NA	G	G	G	G	N	G	G	N	G	G	G	G	G	G	G	G	G	G	G	G	G	G	G	G	G	G	G	G	G	G	G	G	G	G	G	G	G	G	G
CA10X.chr1_159741738	A/T	1	159741738	+	NA	NA	NA	NA	NA	NA	A	W	T	W	W	N	W	W	W	W	T	W	W	W	A	W	N	W	A	W	T	T	W	N	W	N	W	A	T	A	A	W	N	A	A	A	T	A	W
CA10X.chr1_159741863	G/T	1	159741863	+	NA	NA	NA	NA	NA	NA	G	K	T	K	K	K	K	K	K	N	T	K	N	N	G	K	N	K	G	K	K	T	K	K	K	N	K	G	T	G	G	K	K	G	G	G	T	G	K
CA10X.chr1_159805744	G/A	1	159805744	+	NA	NA	NA	NA	NA	NA	N	G	G	G	R	G	G	N	G	G	G	G	G	G	G	G	G	G	G	G	G	G	G	G	G	G	G	G	G	G	G	G	G	G	G	G	G	G	G
CA10X.chr1_160001759	G/T	1	160001759	+	NA	NA	NA	NA	NA	NA	K	K	T	K	K	K	K	N	K	N	T	K	K	K	G	K	K	K	G	K	K	T	K	N	K	K	G	G	K	G	G	K	K	G	G	G	T	G	K
CA10X.chr1_160263774	T/A	1	160263774	+	NA	NA	NA	NA	NA	NA	N	T	T	T	T	T	T	N	T	T	T	T	T	T	T	N	N	T	T	T	T	T	T	N	N	T	N	T	N	T	T	N	T	T	N	T	T	T	T
CA10X.chr1_160288933	A/T	1	160288933	+	NA	NA	NA	NA	NA	NA	A	A	N	A	N	A	A	N	N	A	A	A	A	A	N	A	A	A	A	A	A	A	A	A	A	A	A	A	A	A	A	A	A	A	A	A	A	A	A
CA10X.chr1_160288957	T/C	1	160288957	+	NA	NA	NA	NA	NA	NA	T	T	Y	T	N	T	N	N	N	T	T	T	T	T	N	T	T	T	T	T	T	T	T	T	T	T	T	T	T	T	T	T	T	T	T	T	T	T	T
CA10X.chr1_160289185	A/C	1	160289185	+	NA	NA	NA	NA	NA	NA	A	A	A	A	N	N	A	N	A	A	A	A	A	A	A	A	A	A	A	A	A	A	A	N	A	A	A	A	A	A	A	A	A	A	A	A	A	A	A
CA10X.chr1_160383083	A/G	1	160383083	+	NA	NA	NA	NA	NA	NA	N	R	G	R	R	R	R	G	R	R	G	R	R	R	A	R	N	R	N	R	R	G	R	N	R	R	R	A	G	A	A	R	R	A	A	A	G	A	R
CA10X.chr1_160383173	A/G	1	160383173	+	NA	NA	NA	NA	NA	NA	R	R	G	R	R	R	R	G	R	R	G	R	R	R	A	R	N	R	A	R	N	G	R	R	R	R	R	A	G	A	A	R	R	A	A	A	G	A	R
CA10X.chr1_160392771	T/C	1	160392771	+	NA	NA	NA	NA	NA	NA	Y	Y	C	Y	Y	Y	Y	Y	Y	T	C	C	Y	Y	T	Y	Y	Y	T	Y	Y	C	Y	Y	Y	Y	Y	T	N	T	T	Y	Y	T	T	T	C	T	Y
CA10X.chr1_160392835	T/G	1	160392835	+	NA	NA	NA	NA	NA	NA	K	K	G	K	K	K	K	K	K	K	G	G	K	K	T	K	K	K	T	K	N	G	K	K	K	K	K	T	N	T	T	K	K	T	T	T	G	T	K
CA10X.chr1_160793915	C/T	1	160793915	+	NA	NA	NA	NA	NA	NA	Y	Y	T	Y	T	Y	Y	N	Y	C	T	T	Y	Y	C	Y	Y	Y	N	C	N	T	T	Y	Y	Y	Y	C	T	C	C	Y	Y	C	C	C	T	C	C
CA10X.chr1_160794017	G/A	1	160794017	+	NA	NA	NA	NA	NA	NA	G	G	G	G	G	G	G	N	R	G	G	G	G	G	G	G	G	G	G	G	G	G	G	G	G	G	G	G	G	G	G	G	G	G	G	G	G	G	R
CA10X.chr1_160794117	A/G	1	160794117	+	NA	NA	NA	NA	NA	NA	R	R	G	R	G	R	R	N	R	A	G	G	R	R	A	R	R	R	A	A	G	G	G	R	R	R	R	A	G	A	A	R	R	A	A	A	G	A	A
CA10X.chr1_160811300	G/A	1	160811300	+	NA	NA	NA	NA	NA	NA	R	R	A	R	R	R	R	R	R	R	A	A	R	R	G	R	R	R	R	G	R	A	R	N	R	R	R	G	N	G	G	R	R	G	G	G	A	G	R
CA10X.chr1_160811376	C/T	1	160811376	+	NA	NA	NA	NA	NA	NA	Y	Y	T	Y	Y	Y	Y	Y	Y	Y	T	T	Y	Y	C	Y	Y	Y	Y	C	Y	T	Y	N	Y	Y	Y	C	T	C	C	Y	Y	C	C	C	T	C	Y
CA10X.chr1_160835121	C/T	1	160835121	+	NA	NA	NA	NA	NA	NA	N	Y	T	Y	Y	Y	Y	Y	Y	Y	T	N	Y	Y	C	N	Y	N	C	C	T	N	N	Y	N	Y	Y	C	N	C	C	C	Y	C	C	C	T	C	Y
CA10X.chr1_160835151	A/T	1	160835151	+	NA	NA	NA	NA	NA	NA	W	W	T	W	W	W	W	N	W	A	T	N	W	W	A	N	N	W	A	A	T	N	W	W	N	W	W	A	N	A	A	A	W	A	A	A	T	A	W
CA10X.chr1_160848296	G/T	1	160848296	+	NA	NA	NA	NA	NA	NA	K	K	K	K	K	K	K	K	K	K	K	K	K	K	G	T	K	K	N	N	K	K	K	N	G	K	K	G	K	K	G	K	K	G	N	G	K	G	K
CA10X.chr1_160848298	T/G	1	160848298	+	NA	NA	NA	NA	NA	NA	K	K	K	K	K	K	K	K	K	K	K	K	K	K	T	G	K	K	N	N	K	K	K	N	T	K	K	T	K	K	T	K	K	T	N	T	K	T	K
CA10X.chr1_160848316	C/G	1	160848316	+	NA	NA	NA	NA	NA	NA	S	S	S	S	S	S	S	S	S	S	S	S	S	S	C	G	S	S	N	N	S	S	S	N	C	S	S	C	S	S	C	S	S	C	N	C	S	C	S
CA10X.chr1_160848319	A/G	1	160848319	+	NA	NA	NA	NA	NA	NA	R	R	R	R	R	R	R	R	R	R	R	R	R	R	A	G	R	R	N	N	R	R	R	N	A	R	R	A	R	R	A	R	R	A	N	A	R	A	R
CA10X.chr1_160848340	A/T	1	160848340	+	NA	NA	NA	NA	NA	NA	W	W	W	W	W	W	W	W	W	W	W	W	W	W	A	T	W	W	N	N	W	W	W	N	A	W	W	A	W	W	A	W	W	A	N	A	W	A	W
CA10X.chr1_160850689	A/C	1	160850689	+	NA	NA	NA	NA	NA	NA	N	M	C	M	M	A	M	N	N	A	N	M	M	M	N	N	M	M	A	A	M	C	M	N	N	M	M	A	M	A	A	M	M	A	N	A	C	A	M
CA10X.chr1_160850713	T/C	1	160850713	+	NA	NA	NA	NA	NA	NA	N	Y	C	Y	Y	T	Y	N	N	T	N	Y	Y	Y	N	N	Y	Y	T	T	Y	C	Y	N	N	Y	Y	T	C	T	T	Y	Y	T	N	T	C	T	Y
CA10X.chr1_160850818	C/A	1	160850818	+	NA	NA	NA	NA	NA	NA	N	M	A	M	M	C	M	N	M	C	N	N	M	M	N	N	M	M	C	C	M	A	M	M	N	M	M	C	M	C	C	M	M	C	N	C	A	C	M
CA10X.chr1_160850858	T/G	1	160850858	+	NA	NA	NA	NA	NA	NA	N	K	T	K	K	G	K	N	K	G	N	K	K	K	N	N	K	K	G	G	K	T	K	K	N	K	K	G	K	G	G	K	K	G	N	G	T	G	K
CA10X.chr1_160898176	C/T	1	160898176	+	NA	NA	NA	NA	NA	NA	N	N	T	Y	Y	Y	N	Y	Y	C	T	T	Y	Y	C	N	N	Y	C	N	T	T	N	C	Y	Y	Y	C	T	C	C	Y	N	C	C	C	T	C	N
CA10X.chr1_160898206	T/C	1	160898206	+	NA	NA	NA	NA	NA	NA	N	N	C	Y	Y	Y	N	Y	Y	T	C	N	Y	Y	T	N	N	Y	T	N	C	C	N	T	Y	Y	Y	T	C	T	T	Y	N	T	T	T	C	T	N
CA10X.chr1_160910642	A/G	1	160910642	+	NA	NA	NA	NA	NA	NA	N	R	G	R	N	N	R	N	G	R	G	R	R	R	A	R	R	R	A	A	G	G	R	N	G	A	R	A	G	A	A	R	R	A	N	A	G	A	R
CA10X.chr1_160910765	C/T	1	160910765	+	NA	NA	NA	NA	NA	NA	N	Y	T	Y	N	N	Y	N	N	Y	T	Y	Y	Y	C	Y	Y	Y	C	C	N	T	Y	N	T	C	Y	C	T	C	C	Y	Y	C	N	C	T	C	Y
CA10X.chr1_160961958	T/C	1	160961958	+	NA	NA	NA	NA	NA	NA	N	Y	N	Y	Y	C	Y	N	N	Y	N	C	N	Y	N	N	Y	Y	T	T	C	C	Y	N	Y	Y	Y	T	C	T	T	Y	Y	T	N	T	C	T	Y
CA10X.chr1_160984597	C/T	1	160984597	+	NA	NA	NA	NA	NA	NA	Y	Y	T	Y	Y	Y	Y	Y	Y	N	T	T	Y	Y	C	N	Y	Y	C	C	T	T	Y	Y	Y	Y	Y	C	Y	C	C	Y	Y	C	C	C	T	C	Y
CA10X.chr1_161099572	A/G	1	161099572	+	NA	NA	NA	NA	NA	NA	N	R	G	R	R	R	R	R	R	A	G	R	R	R	A	N	R	R	A	A	N	G	R	N	R	A	N	A	G	A	A	N	R	A	A	A	G	A	R
CA10X.chr1_161099606	T/G	1	161099606	+	NA	NA	NA	NA	NA	NA	N	K	G	K	K	K	K	K	K	T	G	K	K	K	T	N	K	K	T	T	N	G	K	N	K	T	N	T	G	T	T	N	K	T	T	T	G	T	K
CA10X.chr1_161099762	A/T	1	161099762	+	NA	NA	NA	NA	NA	NA	N	W	T	W	W	W	W	W	W	A	T	W	W	W	A	N	W	W	W	A	N	T	W	N	W	A	N	A	T	A	A	N	W	A	N	A	T	A	W
CA10X.chr1_161099902	T/A	1	161099902	+	NA	NA	NA	NA	NA	NA	W	W	A	W	W	W	W	W	W	W	A	A	W	W	T	W	W	N	W	T	A	A	W	W	N	T	A	T	A	T	T	W	W	T	N	T	A	T	W
CA10X.chr1_161159119	G/T	1	161159119	+	NA	NA	NA	NA	NA	NA	N	K	T	K	K	K	K	K	K	N	T	K	K	K	G	K	K	K	G	G	T	T	K	N	N	K	K	G	T	G	G	K	K	G	N	G	T	G	K
CA10X.chr1_161159315	C/T	1	161159315	+	NA	NA	NA	NA	NA	NA	N	Y	T	Y	Y	Y	Y	Y	Y	Y	T	Y	Y	Y	C	Y	Y	Y	C	C	T	T	Y	N	N	Y	Y	C	T	C	C	Y	Y	C	N	C	T	C	Y
CA10X.chr1_161291821	G/T	1	161291821	+	NA	NA	NA	NA	NA	NA	K	G	T	K	K	K	K	T	K	G	T	K	K	K	G	T	K	K	G	G	T	T	N	K	N	K	T	G	T	K	G	K	G	G	G	G	T	G	K
CA10X.chr1_161644847	C/A	1	161644847	+	NA	NA	NA	NA	NA	NA	M	M	A	M	M	M	C	M	M	M	A	M	M	M	C	M	M	M	N	C	A	A	M	M	M	M	M	C	M	M	C	M	C	C	C	C	A	C	M
CA10X.chr1_162452923	G/A	1	162452923	+	NA	NA	NA	NA	NA	NA	N	A	A	R	R	R	G	R	R	G	A	R	R	R	G	R	R	R	N	G	R	A	R	R	R	R	N	G	A	G	G	N	R	G	G	G	A	G	N
CA10X.chr1_162617099	C/T	1	162617099	+	NA	NA	NA	NA	NA	NA	C	C	C	C	C	C	C	C	C	C	C	C	C	C	C	C	C	C	C	C	C	C	C	C	C	C	C	C	C	C	C	C	C	C	C	C	C	C	C
CA10X.chr1_163374740	G/A	1	163374740	+	NA	NA	NA	NA	NA	NA	G	G	G	G	G	G	G	N	G	G	G	G	G	G	G	G	G	G	G	G	G	G	G	N	G	G	G	G	G	G	G	G	G	G	G	G	G	G	R
CA10X.chr1_163909689	T/C	1	163909689	+	NA	NA	NA	NA	NA	NA	Y	Y	C	Y	Y	Y	T	N	Y	Y	C	Y	Y	Y	T	Y	Y	N	N	T	C	C	Y	N	Y	Y	N	T	Y	T	T	N	Y	T	T	T	C	T	Y
CA10X.chr1_164123225	G/A	1	164123225	+	NA	NA	NA	NA	NA	NA	G	G	G	G	N	G	G	N	G	G	G	G	G	G	N	G	G	G	G	G	G	G	G	N	G	G	G	G	G	G	G	G	G	G	N	G	G	G	G
CA10X.chr1_164793038	G/A	1	164793038	+	NA	NA	NA	NA	NA	NA	G	G	G	G	G	G	G	G	G	G	G	G	G	G	G	G	G	G	G	G	G	G	G	G	G	G	G	G	G	G	G	G	G	G	G	G	G	G	G
CA10X.chr1_164946815	C/A/T	1	164946815	+	NA	NA	NA	NA	NA	NA	N	M	A	M	M	M	C	M	M	C	A	M	M	M	C	M	N	M	C	C	N	A	M	N	N	N	M	C	A	C	C	N	M	C	N	Y	A	C	M
CA10X.chr1_165332134	T/C	1	165332134	+	NA	NA	NA	NA	NA	NA	T	T	T	T	Y	T	T	N	T	T	T	T	T	T	T	T	T	T	T	T	T	T	T	T	T	T	T	T	T	T	T	T	T	T	N	T	T	T	T
CA10X.chr1_165427601	C/T	1	165427601	+	NA	NA	NA	NA	NA	NA	N	C	C	C	C	C	C	N	C	C	C	N	C	C	C	C	C	C	C	C	C	N	C	N	N	C	N	C	N	C	C	C	C	C	C	C	C	C	C
CA10X.chr1_165501992	G/C	1	165501992	+	NA	NA	NA	NA	NA	NA	G	G	S	S	N	G	G	S	N	S	S	G	N	S	N	N	G	G	S	S	G	G	G	G	S	N	G	G	S	G	G	S	G	G	N	G	G	S	G
CA10X.chr1_165743311	G/A	1	165743311	+	NA	NA	NA	NA	NA	NA	G	G	G	G	G	G	G	N	R	G	G	G	G	G	G	G	G	G	G	G	G	G	G	G	G	G	G	G	G	G	G	G	G	G	G	G	G	G	G
CA10X.chr1_165850913	C/A/G	1	165850913	+	NA	NA	NA	NA	NA	NA	M	M	C	M	M	M	N	C	C	M	C	M	M	M	N	M	A	C	A	A	M	C	M	M	R	M	N	A	C	A	A	M	M	A	A	A	C	A	M
CA10X.chr1_166169670	C/T	1	166169670	+	NA	NA	NA	NA	NA	NA	Y	Y	T	Y	C	Y	C	N	Y	Y	N	T	Y	Y	C	Y	Y	Y	C	C	Y	T	Y	Y	N	Y	Y	C	Y	C	C	Y	Y	C	C	C	T	C	Y
CA10X.chr1_166694775	A/C	1	166694775	+	NA	NA	NA	NA	NA	NA	M	M	C	M	M	M	A	N	M	M	M	M	M	N	A	N	N	C	M	A	N	C	M	A	M	M	M	A	C	A	A	M	M	A	A	A	C	A	M
CA10X.chr1_167568280	G/C	1	167568280	+	NA	NA	NA	NA	NA	NA	N	S	C	S	N	S	N	C	S	G	S	S	S	S	G	S	S	S	G	G	S	C	S	N	S	S	N	G	N	G	G	S	N	G	G	G	C	G	G
CA10X.chr1_167620234	T/C	1	167620234	+	NA	NA	NA	NA	NA	NA	N	T	T	T	N	T	T	N	T	T	T	T	T	T	T	T	T	T	T	T	T	T	T	T	T	T	T	T	N	T	T	T	T	T	N	T	T	T	Y
CA10X.chr1_167627956	A/T	1	167627956	+	NA	NA	NA	NA	NA	NA	N	A	A	A	A	A	A	N	A	A	A	A	A	A	A	A	A	A	A	A	A	A	A	A	A	A	A	A	A	A	A	A	A	A	A	A	A	A	A
CA10X.chr1_167628105	G/A	1	167628105	+	NA	NA	NA	NA	NA	NA	N	N	A	R	R	R	G	N	R	N	R	N	R	R	G	N	N	R	R	G	R	A	N	R	R	R	R	G	A	G	R	R	R	N	G	G	A	G	N
CA10X.chr1_168011285	T/C	1	168011285	+	NA	NA	NA	NA	NA	NA	N	T	T	T	T	T	T	N	T	T	T	T	T	T	T	N	T	T	T	T	T	T	T	N	T	T	T	T	T	T	T	T	T	T	N	T	T	T	T
CA10X.chr1_168068795	T/A	1	168068795	+	NA	NA	NA	NA	NA	NA	T	T	T	T	T	T	N	N	T	T	T	T	T	T	T	N	N	T	T	T	T	T	T	N	N	T	N	N	T	T	T	T	T	T	T	T	T	T	T
CA10X.chr1_168365675	G/A	1	168365675	+	NA	NA	NA	NA	NA	NA	G	G	G	N	G	G	G	N	G	G	G	G	G	G	G	G	G	G	G	G	G	G	G	N	G	G	G	N	G	N	G	G	G	G	G	G	G	G	G
CA10X.chr1_168936717	C/A	1	168936717	+	NA	NA	NA	NA	NA	NA	C	C	C	C	C	C	C	C	M	C	C	C	C	C	C	N	C	C	C	C	C	C	C	C	C	C	C	C	C	C	C	C	C	C	C	C	C	C	C
CA10X.chr1_169292131	C/T	1	169292131	+	NA	NA	NA	NA	NA	NA	N	Y	T	Y	Y	Y	C	N	Y	N	Y	Y	N	Y	C	Y	Y	Y	C	C	Y	T	Y	Y	Y	Y	Y	C	T	N	C	Y	Y	C	N	C	T	C	Y
CA10X.chr1_169299863	G/A	1	169299863	+	NA	NA	NA	NA	NA	NA	G	G	N	G	N	G	G	N	G	G	G	G	G	G	G	G	G	G	G	G	G	G	G	N	G	G	G	G	G	G	G	G	G	G	G	G	G	G	G
CA10X.chr1_170332044	G/A	1	170332044	+	NA	NA	NA	NA	NA	NA	N	G	G	G	G	G	G	N	G	G	G	G	G	G	G	G	G	G	G	G	G	G	G	G	G	G	G	G	G	G	G	G	G	G	G	G	G	G	R
CA10X.chr1_171137391	C/T	1	171137391	+	NA	NA	NA	NA	NA	NA	N	Y	T	Y	T	N	C	T	Y	C	Y	Y	Y	Y	Y	Y	Y	Y	C	C	T	T	N	N	Y	N	Y	C	N	C	C	Y	Y	C	N	C	T	C	Y
CA10X.chr1_171170824	C/T	1	171170824	+	NA	NA	NA	NA	NA	NA	C	C	C	C	C	C	C	C	C	C	C	C	C	C	C	C	C	C	C	C	C	C	C	C	C	C	C	C	C	C	C	C	C	C	C	C	C	C	N
CA10X.chr1_171365819	G/A	1	171365819	+	NA	NA	NA	NA	NA	NA	G	G	G	G	G	G	G	N	N	G	G	G	G	G	G	G	G	G	G	G	G	G	G	G	G	G	G	G	G	G	G	G	G	G	G	G	G	G	G
CA10X.chr1_172236778	T/C	1	172236778	+	NA	NA	NA	NA	NA	NA	Y	Y	C	Y	C	Y	T	N	Y	Y	Y	Y	Y	Y	T	N	Y	Y	Y	T	C	C	Y	N	Y	Y	Y	T	Y	T	T	Y	Y	T	T	T	C	T	T
CA10X.chr1_172292425	T/C	1	172292425	+	NA	NA	NA	NA	NA	NA	N	Y	T	Y	T	T	T	T	T	Y	Y	Y	T	Y	Y	Y	Y	Y	Y	Y	Y	Y	Y	Y	Y	Y	N	Y	Y	Y	Y	Y	Y	Y	Y	Y	Y	Y	Y
CA10X.chr1_173241087	G/A	1	173241087	+	NA	NA	NA	NA	NA	NA	N	R	A	R	A	R	G	N	R	R	R	N	R	R	R	N	N	R	G	G	R	A	R	N	N	R	R	G	N	G	G	R	R	G	G	G	A	G	G
CA10X.chr1_173998112	A/C	1	173998112	+	NA	NA	NA	NA	NA	NA	A	M	C	M	C	M	A	M	M	N	M	M	M	M	A	N	M	M	N	A	M	C	M	A	M	M	M	A	C	A	A	M	M	A	A	A	C	A	M
CA10X.chr1_174369479	A/G	1	174369479	+	NA	NA	NA	NA	NA	NA	A	A	A	A	A	N	A	N	A	A	A	A	A	A	A	A	A	A	N	A	A	A	N	N	N	A	N	A	A	A	A	A	A	A	N	A	A	A	A
CA10X.chr1_174710603	G/A/C	1	174710603	+	NA	NA	NA	NA	NA	NA	G	G	G	G	G	G	G	G	G	G	G	G	S	G	G	G	G	G	G	G	G	G	G	G	G	G	G	G	G	G	G	G	G	G	G	G	G	G	R
CA10X.chr1_175962969	T/C	1	175962969	+	NA	NA	NA	NA	NA	NA	Y	Y	C	Y	C	Y	T	N	Y	Y	Y	Y	Y	Y	T	Y	Y	Y	N	T	C	C	Y	Y	Y	Y	Y	T	C	T	T	Y	Y	T	T	T	C	T	T
CA10X.chr1_176307914	T/C	1	176307914	+	NA	NA	NA	NA	NA	NA	N	Y	C	Y	C	Y	T	N	Y	Y	Y	Y	Y	Y	T	Y	Y	Y	T	T	Y	C	Y	Y	Y	Y	Y	T	Y	Y	T	Y	T	T	T	T	C	T	T
CA10X.chr1_176307973	G/A	1	176307973	+	NA	NA	NA	NA	NA	NA	N	R	A	R	A	R	G	N	R	R	R	R	R	R	G	N	R	R	G	G	R	A	R	R	R	R	R	G	R	R	G	R	R	G	G	G	A	G	N
CA10X.chr1_176308044	C/T	1	176308044	+	NA	NA	NA	NA	NA	NA	N	Y	T	Y	T	Y	C	N	Y	C	Y	Y	Y	Y	C	N	Y	Y	C	C	Y	T	Y	Y	Y	Y	Y	C	Y	Y	C	Y	N	C	C	C	T	C	N
CA10X.chr1_176342443	G/A	1	176342443	+	NA	NA	NA	NA	NA	NA	R	R	A	R	A	R	G	R	R	R	R	R	R	R	G	R	G	R	G	G	A	A	R	R	N	R	R	G	A	G	G	R	R	G	G	G	A	G	G
CA10X.chr1_176419989	C/T	1	176419989	+	NA	NA	NA	NA	NA	NA	N	Y	T	Y	T	Y	C	T	Y	Y	Y	Y	Y	Y	Y	Y	Y	Y	N	C	T	T	Y	Y	Y	Y	N	C	T	Y	C	Y	Y	C	C	C	T	C	C
CA10X.chr1_176445816	A/G	1	176445816	+	NA	NA	NA	NA	NA	NA	N	R	G	R	G	R	R	N	R	N	R	N	R	G	A	R	R	R	R	A	G	G	R	N	R	R	R	A	G	A	A	R	R	A	A	N	G	A	A
CA10X.chr1_176445856	G/A	1	176445856	+	NA	NA	NA	NA	NA	NA	N	R	A	R	A	R	R	N	R	N	R	N	R	A	G	R	R	R	R	G	A	A	R	N	R	R	R	G	A	G	G	R	R	G	G	G	A	G	G
CA10X.chr1_176447111	G/A	1	176447111	+	NA	NA	NA	NA	NA	NA	N	G	A	R	A	R	G	R	R	R	G	R	R	R	R	R	R	R	R	G	A	A	R	G	N	R	R	G	A	G	G	R	R	G	N	G	A	G	G
CA10X.chr1_176447112	G/A	1	176447112	+	NA	NA	NA	NA	NA	NA	N	G	A	R	A	R	G	R	R	R	G	R	R	R	R	R	R	R	R	G	A	A	R	G	N	R	R	G	N	G	G	R	R	G	N	G	A	G	G
CA10X.chr1_176470987	C/T	1	176470987	+	NA	NA	NA	NA	NA	NA	Y	Y	T	Y	T	Y	C	Y	Y	Y	Y	Y	Y	Y	C	Y	N	Y	C	C	Y	T	Y	C	Y	Y	N	C	T	C	C	Y	Y	C	N	C	T	C	Y
CA10X.chr1_176471115	T/C	1	176471115	+	NA	NA	NA	NA	NA	NA	Y	Y	C	Y	C	Y	T	Y	Y	Y	Y	Y	Y	Y	T	Y	N	Y	T	T	N	C	Y	N	T	Y	N	T	C	T	T	Y	Y	T	N	T	C	T	N
CA10X.chr1_176542946	T/A	1	176542946	+	NA	NA	NA	NA	NA	NA	N	W	A	W	A	W	T	N	W	T	W	W	W	W	T	W	W	W	N	T	W	A	W	N	W	W	W	T	A	T	T	W	W	T	T	T	A	T	T
CA10X.chr1_176819243	C/T	1	176819243	+	NA	NA	NA	NA	NA	NA	N	C	C	C	C	C	C	N	C	C	C	C	C	C	C	C	C	C	C	C	C	C	C	N	N	C	N	C	C	C	C	C	C	C	C	C	C	C	C
CA10X.chr1_176828249	G/A	1	176828249	+	NA	NA	NA	NA	NA	NA	G	G	G	G	G	G	G	N	G	G	G	G	G	G	G	G	G	G	G	G	G	G	G	N	G	G	G	G	G	G	G	G	G	G	G	G	G	G	G
CA10X.chr1_176883465	T/C	1	176883465	+	NA	NA	NA	NA	NA	NA	T	T	T	T	T	T	T	T	T	T	T	T	T	T	T	N	N	T	T	T	T	T	T	N	T	T	T	T	T	T	T	T	T	T	N	T	T	T	T
CA10X.chr1_176903021	T/C	1	176903021	+	NA	NA	NA	NA	NA	NA	T	T	T	T	T	T	T	T	T	T	T	T	T	T	T	T	T	T	T	T	T	T	T	T	T	T	T	T	T	T	T	T	T	T	N	T	T	T	T
CA10X.chr1_176983001	C/T	1	176983001	+	NA	NA	NA	NA	NA	NA	N	C	C	C	C	C	C	C	C	C	C	C	C	C	C	C	N	C	C	C	C	C	C	C	C	C	C	C	C	C	C	C	C	C	C	C	C	C	C
CA10X.chr1_177009631	T/G	1	177009631	+	NA	NA	NA	NA	NA	NA	N	K	G	K	N	K	T	T	K	K	T	K	K	K	T	T	K	K	T	T	G	G	K	K	K	K	K	T	G	N	T	T	K	T	T	N	G	T	N
CA10X.chr1_177101637	A/C	1	177101637	+	NA	NA	NA	NA	NA	NA	A	M	C	M	N	A	N	N	M	M	A	M	M	M	A	M	M	M	M	A	N	C	M	N	M	M	M	A	C	A	A	M	A	A	A	A	C	A	A
CA10X.chr1_177101674	A/G	1	177101674	+	NA	NA	NA	NA	NA	NA	A	R	G	R	N	A	N	N	R	R	A	R	R	R	A	R	R	R	R	A	N	G	R	N	R	R	R	A	G	A	A	R	A	A	A	A	G	A	N
CA10X.chr1_177143059	G/A	1	177143059	+	NA	NA	NA	NA	NA	NA	N	R	G	R	G	R	A	R	R	R	R	R	R	R	A	R	R	R	A	A	N	G	R	R	G	G	R	A	N	A	A	R	R	A	A	A	G	A	N
CA10X.chr1_177143086	C/T	1	177143086	+	NA	NA	NA	NA	NA	NA	N	Y	C	Y	C	Y	T	Y	Y	Y	Y	Y	Y	Y	T	Y	Y	Y	N	T	C	C	Y	Y	C	C	Y	T	N	T	T	Y	Y	T	T	T	C	T	N
CA10X.chr1_177143160	A/G	1	177143160	+	NA	NA	NA	NA	NA	NA	N	R	G	R	G	R	A	R	R	R	R	R	R	R	A	R	R	R	A	A	G	G	R	N	R	R	R	A	R	A	A	R	R	A	N	A	G	A	R
CA10X.chr1_177150505	T/C	1	177150505	+	NA	NA	NA	NA	NA	NA	N	Y	C	Y	C	Y	T	N	Y	T	Y	C	Y	Y	T	Y	Y	Y	T	T	Y	C	Y	Y	Y	Y	N	T	N	T	T	Y	Y	T	T	T	C	T	Y
CA10X.chr1_177150513	T/G	1	177150513	+	NA	NA	NA	NA	NA	NA	N	K	G	K	G	K	T	N	K	T	K	G	K	K	K	K	K	K	T	T	K	G	K	K	K	K	N	T	N	T	T	K	K	T	T	T	G	T	K
CA10X.chr1_177265558	G/A	1	177265558	+	NA	NA	NA	NA	NA	NA	R	R	A	R	A	R	G	N	R	G	R	R	R	R	R	R	R	R	G	G	R	A	R	N	R	R	R	G	A	R	G	R	G	G	G	G	A	G	R
CA10X.chr1_177288940	G/A	1	177288940	+	NA	NA	NA	NA	NA	NA	R	R	A	R	A	R	G	R	R	G	R	R	R	A	N	R	R	R	G	G	N	A	R	A	G	R	R	G	N	G	G	R	R	G	G	G	A	G	R
CA10X.chr1_177297680	G/A	1	177297680	+	NA	NA	NA	NA	NA	NA	N	A	A	R	A	R	G	R	R	R	R	R	R	R	G	N	R	R	N	G	R	A	R	N	A	N	R	G	N	N	G	R	R	G	N	G	A	G	G
CA10X.chr1_177298382	T/G	1	177298382	+	NA	NA	NA	NA	NA	NA	N	K	G	K	G	K	T	N	K	K	K	K	K	K	T	K	N	K	T	T	G	G	T	N	K	K	K	T	K	T	T	K	K	T	T	T	G	T	T
CA10X.chr1_177298742	A/G	1	177298742	+	NA	NA	NA	NA	NA	NA	N	R	G	R	G	R	A	N	R	R	R	R	R	R	A	R	R	R	N	A	G	G	R	R	R	G	R	A	R	N	A	R	R	A	A	A	G	A	A
CA10X.chr1_177298775	C/T	1	177298775	+	NA	NA	NA	NA	NA	NA	N	Y	T	Y	T	Y	C	N	Y	Y	Y	Y	Y	Y	C	Y	Y	Y	N	C	T	T	Y	Y	Y	T	Y	C	Y	N	C	Y	Y	C	C	C	T	C	C
CA10X.chr1_177315990	G/A	1	177315990	+	NA	NA	NA	NA	NA	NA	R	R	A	R	A	R	R	R	R	G	R	R	R	R	R	A	R	R	G	G	R	A	R	G	A	R	R	G	N	G	G	R	N	G	G	G	A	G	R
CA10X.chr1_177316030	T/C	1	177316030	+	NA	NA	NA	NA	NA	NA	Y	Y	C	Y	C	Y	T	Y	Y	T	Y	Y	Y	Y	Y	C	Y	Y	T	T	Y	C	Y	T	C	Y	Y	T	N	T	N	N	N	T	T	T	C	T	Y
CA10X.chr1_177366760	T/C	1	177366760	+	NA	NA	NA	NA	NA	NA	N	Y	C	Y	C	Y	Y	Y	Y	Y	Y	Y	Y	Y	T	Y	T	Y	N	T	C	C	Y	N	Y	N	Y	T	Y	T	T	Y	Y	T	N	T	C	T	Y
CA10X.chr1_177372365	C/T	1	177372365	+	NA	NA	NA	NA	NA	NA	C	C	C	C	C	C	C	N	Y	C	C	C	C	C	C	C	C	C	C	C	C	C	C	N	C	N	C	C	C	C	C	C	C	C	N	C	C	C	C
CA10X.chr1_177390506	A/G	1	177390506	+	NA	NA	NA	NA	NA	NA	R	R	N	R	G	R	A	N	N	R	R	R	R	R	N	R	R	R	R	A	N	G	R	R	R	R	R	A	G	A	A	R	R	A	A	A	G	A	A
CA10X.chr1_177540332	A/G	1	177540332	+	NA	NA	NA	NA	NA	NA	R	R	G	R	G	R	A	R	R	A	R	R	R	R	R	R	A	R	R	A	G	G	R	R	R	R	R	A	G	R	A	R	R	A	A	A	G	A	R
CA10X.chr1_177540481	C/T	1	177540481	+	NA	NA	NA	NA	NA	NA	Y	Y	T	Y	T	Y	C	Y	Y	C	Y	Y	Y	Y	Y	Y	C	Y	Y	C	T	T	Y	Y	Y	Y	Y	C	T	N	C	Y	Y	C	C	C	T	C	Y
CA10X.chr1_177677266	T/C	1	177677266	+	NA	NA	NA	NA	NA	NA	Y	Y	C	Y	C	Y	T	Y	Y	Y	Y	Y	Y	Y	T	Y	Y	Y	Y	T	C	C	Y	N	Y	Y	N	T	C	T	T	Y	Y	T	T	T	C	T	T
CA10X.chr1_177680852	T/G	1	177680852	+	NA	NA	NA	NA	NA	NA	N	K	G	K	G	K	K	N	K	K	K	K	K	K	K	K	K	K	T	T	K	G	K	K	K	K	K	T	G	T	T	K	K	T	T	T	G	T	T
CA10X.chr1_177680874	G/T	1	177680874	+	NA	NA	NA	NA	NA	NA	N	K	T	K	T	N	K	N	K	N	K	K	K	K	K	K	K	K	G	G	K	T	K	K	K	K	K	G	T	G	G	K	K	G	G	G	T	G	N
CA10X.chr1_177680940	A/G	1	177680940	+	NA	NA	NA	NA	NA	NA	N	N	G	R	G	R	R	N	R	A	R	R	R	R	N	N	R	R	A	A	R	G	R	R	R	R	R	A	G	A	A	R	R	A	A	A	G	A	N
CA10X.chr1_177715223	G/A	1	177715223	+	NA	NA	NA	NA	NA	NA	N	N	A	R	A	R	G	R	R	G	R	R	R	R	R	R	R	R	R	G	R	A	R	G	N	R	G	G	A	R	G	G	G	G	N	G	A	G	N
CA10X.chr1_177715261	C/A	1	177715261	+	NA	NA	NA	NA	NA	NA	N	M	A	M	A	M	C	M	M	C	M	M	M	M	M	M	M	M	M	C	M	A	M	C	N	M	C	C	A	M	C	C	C	C	C	C	A	C	M
CA10X.chr1_177755308	A/G	1	177755308	+	NA	NA	NA	NA	NA	NA	R	R	G	R	G	R	R	R	R	R	R	R	R	R	A	R	R	R	A	A	R	G	R	N	R	R	R	A	G	A	A	R	R	A	A	A	G	A	A
CA10X.chr1_177765799	T/C	1	177765799	+	NA	NA	NA	NA	NA	NA	Y	Y	C	Y	C	Y	T	C	Y	Y	Y	Y	Y	Y	T	Y	N	Y	T	T	Y	C	N	Y	Y	Y	Y	T	N	T	T	Y	T	T	T	T	C	T	T
CA10X.chr1_177767084	A/T	1	177767084	+	NA	NA	NA	NA	NA	NA	N	W	A	W	A	W	T	A	W	W	T	W	W	W	T	W	W	W	W	T	A	A	W	N	W	W	W	T	A	T	T	W	W	T	T	T	A	T	T
CA10X.chr1_177894541	C/T	1	177894541	+	NA	NA	NA	NA	NA	NA	N	Y	T	Y	T	Y	C	N	N	N	Y	T	Y	Y	C	Y	Y	Y	N	C	T	T	Y	N	N	Y	Y	C	N	C	C	Y	Y	C	N	C	T	C	Y
CA10X.chr1_177903298	A/G	1	177903298	+	NA	NA	NA	NA	NA	NA	R	R	A	R	A	R	G	R	R	G	R	R	R	R	G	R	R	R	R	G	R	A	A	R	G	R	R	G	A	G	G	R	A	G	G	G	A	G	R
CA10X.chr1_177978238	G/A	1	177978238	+	NA	NA	NA	NA	NA	NA	R	R	A	R	A	R	G	R	R	G	R	R	R	R	G	N	R	R	R	G	A	A	R	R	R	R	R	G	R	G	G	R	R	G	G	G	A	G	G
CA10X.chr1_177978269	A/T	1	177978269	+	NA	NA	NA	NA	NA	NA	W	W	T	W	T	W	A	W	W	A	W	W	W	W	A	N	W	W	W	A	T	T	W	W	W	W	W	A	W	N	A	W	W	A	A	A	T	A	A
CA10X.chr1_178060844	G/A	1	178060844	+	NA	NA	NA	NA	NA	NA	N	G	A	R	A	R	G	N	R	N	R	A	R	R	N	R	R	R	R	G	A	A	R	N	R	R	R	G	A	G	G	R	R	G	N	G	A	G	G
CA10X.chr1_178201977	A/C	1	178201977	+	NA	NA	NA	NA	NA	NA	N	N	C	M	C	M	A	M	M	A	M	M	M	M	N	M	M	M	M	A	C	C	N	M	M	M	M	A	C	M	A	M	M	A	A	A	C	A	A
CA10X.chr1_178385232	A/C	1	178385232	+	NA	NA	NA	NA	NA	NA	A	A	A	A	A	A	A	N	A	A	A	A	A	A	A	A	A	A	A	A	A	A	A	A	A	A	A	A	A	A	A	A	A	A	A	A	A	A	A
CA10X.chr1_178423905	C/T	1	178423905	+	NA	NA	NA	NA	NA	NA	N	C	C	C	C	C	C	C	C	C	C	C	C	C	C	C	N	C	C	N	C	C	C	N	N	N	C	C	N	C	C	C	C	C	N	C	C	C	C
CA10X.chr1_178683132	T/G	1	178683132	+	NA	NA	NA	NA	NA	NA	N	K	G	K	G	K	T	N	K	K	K	G	K	K	T	K	K	K	T	T	G	G	K	N	K	N	K	T	N	T	T	N	K	T	T	T	G	T	T
CA10X.chr1_178683225	A/G	1	178683225	+	NA	NA	NA	NA	NA	NA	N	R	G	R	G	R	A	N	R	R	R	G	R	R	A	R	R	R	A	A	G	G	R	N	R	R	R	A	N	A	A	N	R	A	A	A	G	A	A
CA10X.chr1_178691501	C/T	1	178691501	+	NA	NA	NA	NA	NA	NA	Y	Y	T	Y	T	Y	C	N	C	Y	C	Y	Y	Y	C	Y	C	Y	Y	C	T	T	Y	Y	C	Y	Y	C	N	C	C	Y	N	C	C	C	T	C	C
CA10X.chr1_178764445	G/A	1	178764445	+	NA	NA	NA	NA	NA	NA	N	G	G	G	G	G	G	N	G	G	G	G	G	G	G	G	N	G	G	G	G	G	G	G	N	N	N	N	N	G	G	G	G	N	N	G	G	G	G
CA10X.chr1_178985086	G/A	1	178985086	+	NA	NA	NA	NA	NA	NA	G	G	G	G	G	G	G	G	G	G	G	G	G	G	G	G	G	G	G	G	G	G	G	G	G	G	G	G	G	G	G	G	G	G	G	G	G	G	G
CA10X.chr1_179426927	A/C	1	179426927	+	NA	NA	NA	NA	NA	NA	A	A	A	A	A	A	A	A	A	A	A	A	A	A	A	A	A	A	A	A	A	A	A	A	A	N	A	A	A	A	A	A	A	A	A	A	A	A	A
CA10X.chr1_179451151	A/C	1	179451151	+	NA	NA	NA	NA	NA	NA	A	A	A	A	A	A	A	N	A	A	A	A	A	A	A	A	A	A	A	A	A	A	A	N	A	A	A	A	A	A	A	A	A	A	A	A	A	A	N
CA10X.chr1_179510448	T/C	1	179510448	+	NA	NA	NA	NA	NA	NA	T	T	T	T	T	T	T	T	T	T	T	T	T	T	T	T	T	T	T	T	T	T	T	T	T	T	T	T	T	T	T	T	T	T	T	T	T	T	T
CA10X.chr1_179538229	T/G	1	179538229	+	NA	NA	NA	NA	NA	NA	T	T	T	T	N	T	T	T	T	N	T	T	T	T	T	T	T	N	T	T	T	T	T	N	T	T	T	T	N	T	T	T	T	T	N	T	T	T	T
CA10X.chr1_179538432	C/A	1	179538432	+	NA	NA	NA	NA	NA	NA	C	C	C	C	C	C	C	N	C	C	C	C	C	C	C	C	C	C	C	C	C	C	C	C	C	C	C	C	N	C	C	C	C	C	N	C	C	C	C
CA10X.chr1_179538531	T/C	1	179538531	+	NA	NA	NA	NA	NA	NA	T	T	T	T	T	T	T	N	T	T	T	T	T	T	N	T	T	T	T	T	T	T	T	T	T	T	T	T	N	T	T	T	T	T	N	T	T	T	T
CA10X.chr1_179539094	T/C	1	179539094	+	NA	NA	NA	NA	NA	NA	T	T	T	T	T	T	T	N	T	T	T	T	N	T	T	T	N	T	T	T	T	T	T	N	T	T	T	T	T	T	T	T	T	T	T	T	T	T	T
CA10X.chr1_179539308	G/A	1	179539308	+	NA	NA	NA	NA	NA	NA	G	G	G	G	G	G	G	N	G	G	G	G	N	G	G	G	G	G	G	G	G	G	G	N	G	G	G	G	G	G	G	G	G	G	N	G	G	G	G
CA10X.chr1_179539363	G/A	1	179539363	+	NA	NA	NA	NA	NA	NA	G	G	G	G	G	G	G	N	G	G	G	G	N	G	G	G	G	G	G	G	G	G	G	N	G	G	G	G	G	G	G	G	G	G	N	G	G	G	G
CA10X.chr1_179550947	T/C	1	179550947	+	NA	NA	NA	NA	NA	NA	N	T	T	T	T	T	T	T	T	T	T	T	T	T	T	N	T	T	T	T	T	T	T	T	T	N	T	T	T	T	T	T	T	T	N	T	T	T	N
CA10X.chr1_179552244	A/G	1	179552244	+	NA	NA	NA	NA	NA	NA	A	A	A	A	A	A	A	N	A	A	A	A	A	A	A	A	A	A	A	A	A	A	A	A	A	A	A	A	A	A	A	A	A	A	A	A	A	A	R
CA10X.chr1_179592243	G/A	1	179592243	+	NA	NA	NA	NA	NA	NA	G	G	G	G	N	G	G	N	G	G	G	G	G	G	N	G	G	G	G	G	G	G	G	G	G	G	G	G	G	G	G	G	G	G	G	G	G	G	G
CA10X.chr1_179631500	T/C	1	179631500	+	NA	NA	NA	NA	NA	NA	T	T	T	T	T	T	T	T	T	T	T	T	T	T	T	T	T	T	T	T	T	T	T	N	T	T	T	T	T	T	T	T	T	T	T	T	T	T	T
CA10X.chr1_179678772	G/A	1	179678772	+	NA	NA	NA	NA	NA	NA	G	G	G	G	G	G	G	G	G	G	G	G	G	G	G	G	G	G	G	G	G	G	G	G	G	N	G	G	G	G	G	G	G	G	N	G	G	G	G
CA10X.chr1_179686558	C/T	1	179686558	+	NA	NA	NA	NA	NA	NA	C	C	C	C	C	C	C	N	C	C	C	C	C	C	C	C	C	C	C	C	C	C	C	C	C	C	C	C	C	C	C	C	C	C	C	C	C	C	N
CA10X.chr1_179848531	A/T	1	179848531	+	NA	NA	NA	NA	NA	NA	A	A	A	A	A	A	A	N	A	A	A	A	A	A	A	A	A	A	A	A	A	A	A	A	A	A	A	A	N	A	A	A	A	A	A	A	A	A	A
CA10X.chr1_180070410	C/A	1	180070410	+	NA	NA	NA	NA	NA	NA	C	C	C	C	C	C	C	N	C	C	C	C	C	C	C	C	C	N	C	C	C	C	C	C	C	C	C	C	C	C	C	C	C	C	N	C	C	C	C
CA10X.chr1_180092692	A/C	1	180092692	+	NA	NA	NA	NA	NA	NA	A	A	A	A	A	A	A	A	N	A	A	A	A	A	A	A	A	A	A	A	A	A	A	A	A	A	A	A	A	A	A	A	A	A	A	A	A	A	A
CA10X.chr1_180092815	C/T	1	180092815	+	NA	NA	NA	NA	NA	NA	C	C	C	C	C	C	C	C	C	C	C	C	C	C	C	C	C	C	C	C	C	C	C	C	C	C	C	C	C	C	C	C	C	C	C	C	C	C	C
CA10X.chr1_180132658	A/C	1	180132658	+	NA	NA	NA	NA	NA	NA	A	A	A	A	A	A	A	N	A	A	A	A	A	A	A	A	A	A	A	A	A	A	A	N	A	A	A	A	A	A	A	A	A	A	A	A	A	A	A
CA10X.chr1_180225686	T/C	1	180225686	+	NA	NA	NA	NA	NA	NA	N	T	T	T	Y	T	T	N	T	T	T	T	T	T	T	T	T	T	T	T	T	T	T	T	T	T	T	T	T	T	T	T	T	T	N	T	T	T	T
CA10X.chr1_180235796	C/T	1	180235796	+	NA	NA	NA	NA	NA	NA	N	C	C	C	C	C	C	C	C	C	C	C	C	Y	C	C	C	C	C	C	C	C	C	C	C	C	C	C	C	C	C	C	C	C	C	C	C	C	C
CA10X.chr1_180294770	G/A	1	180294770	+	NA	NA	NA	NA	NA	NA	G	G	G	G	G	G	G	N	G	G	G	G	G	N	G	G	G	G	G	G	G	G	G	G	G	G	N	G	N	G	G	N	G	G	G	G	G	G	R
CA10X.chr1_180468366	A/G	1	180468366	+	NA	NA	NA	NA	NA	NA	A	A	A	A	A	A	A	N	A	A	A	A	A	R	A	A	A	A	A	A	A	A	A	A	A	A	A	A	A	A	A	A	A	A	N	A	A	A	R
CA10X.chr1_180513581	T/C	1	180513581	+	NA	NA	NA	NA	NA	NA	T	T	T	T	Y	T	T	T	T	T	T	N	T	T	T	T	T	T	T	T	T	T	T	T	T	T	T	T	T	T	T	T	T	T	N	T	T	T	T
CA10X.chr1_180977103	G/A	1	180977103	+	NA	NA	NA	NA	NA	NA	G	G	G	G	N	G	G	G	G	G	G	G	N	G	G	G	G	G	G	G	G	G	G	N	G	G	G	G	G	G	G	G	G	G	N	G	G	G	R
CA10X.chr1_181013683	T/G	1	181013683	+	NA	NA	NA	NA	NA	NA	T	T	T	T	T	T	T	N	T	T	T	T	T	T	T	T	T	T	T	T	T	T	T	T	T	T	T	T	T	T	T	T	T	T	T	T	T	T	K
CA10X.chr1_181043008	A/G	1	181043008	+	NA	NA	NA	NA	NA	NA	A	R	G	R	G	R	A	R	R	R	R	R	R	R	R	R	R	R	N	A	G	G	R	R	N	R	R	A	G	A	A	R	R	A	A	A	G	A	R
CA10X.chr1_181092949	C/T	1	181092949	+	NA	NA	NA	NA	NA	NA	C	C	C	C	Y	C	C	C	C	C	C	C	C	Y	C	C	N	C	C	C	C	C	C	N	C	C	C	C	C	C	C	C	C	C	C	C	C	C	Y
CA10X.chr1_181143853	T/C	1	181143853	+	NA	NA	NA	NA	NA	NA	T	T	N	T	T	T	T	N	N	T	T	T	T	T	N	T	T	T	T	T	T	T	T	T	N	T	T	T	T	T	T	T	T	T	T	T	T	T	T
CA10X.chr1_181167692	G/T	1	181167692	+	NA	NA	NA	NA	NA	NA	N	G	G	G	G	G	G	G	G	G	G	G	G	K	G	G	G	G	G	G	G	G	G	G	N	G	G	G	G	G	G	G	G	G	G	G	G	G	N
CA10X.chr1_181167922	C/T/A	1	181167922	+	NA	NA	NA	NA	NA	NA	C	C	C	C	C	C	C	C	C	C	C	C	C	C	C	C	C	C	C	C	C	C	C	C	N	C	C	C	C	C	C	C	C	C	C	C	C	C	N
CA10X.chr1_181184432	C/T	1	181184432	+	NA	NA	NA	NA	NA	NA	N	C	C	C	C	C	C	N	C	C	C	C	C	C	C	C	C	C	C	C	C	C	C	N	N	C	N	C	N	C	C	C	C	C	C	C	C	C	N
CA10X.chr1_181206117	C/T	1	181206117	+	NA	NA	NA	NA	NA	NA	C	C	C	C	C	C	C	N	C	C	C	C	C	C	C	C	C	C	C	C	C	C	C	C	C	C	C	C	C	C	C	C	C	C	C	C	C	C	C
CA10X.chr1_181217170	G/A	1	181217170	+	NA	NA	NA	NA	NA	NA	N	G	G	G	G	G	G	N	N	G	G	G	G	G	N	G	G	G	G	G	G	G	G	G	G	G	G	G	G	G	G	G	G	G	G	G	G	G	G
CA10X.chr1_181217204	A/G	1	181217204	+	NA	NA	NA	NA	NA	NA	N	A	A	A	A	A	A	N	N	A	A	A	A	A	N	A	A	A	A	A	A	A	A	A	A	A	A	A	A	A	A	A	A	A	A	A	A	A	A
CA10X.chr1_181217344	A/C	1	181217344	+	NA	NA	NA	NA	NA	NA	N	A	A	A	A	A	N	N	A	A	A	A	A	A	N	A	A	A	A	A	A	A	A	A	A	A	A	A	A	A	A	A	A	A	A	A	A	A	A
CA10X.chr1_181255773	C/T	1	181255773	+	NA	NA	NA	NA	NA	NA	C	C	C	C	Y	C	C	N	C	C	C	C	C	C	C	C	C	C	C	C	C	C	C	C	C	C	C	C	C	C	C	C	C	C	C	C	C	C	C
CA10X.chr1_181275779	T/C	1	181275779	+	NA	NA	NA	NA	NA	NA	N	T	T	T	T	T	T	T	T	T	T	T	T	T	T	T	T	T	T	T	T	T	T	N	T	T	T	T	T	T	T	T	T	T	T	T	T	T	T
CA10X.chr1_181305889	G/A	1	181305889	+	NA	NA	NA	NA	NA	NA	N	G	G	G	G	G	G	N	G	G	G	G	G	G	G	G	G	G	G	G	G	G	G	G	G	G	G	G	N	G	G	G	G	G	G	G	G	G	G
CA10X.chr1_181310021	G/A	1	181310021	+	NA	NA	NA	NA	NA	NA	G	G	G	G	G	G	G	G	G	G	G	G	G	G	G	G	N	G	G	G	G	G	G	G	G	G	G	G	G	G	G	G	G	G	G	G	G	G	G
CA10X.chr1_181310034	G/A	1	181310034	+	NA	NA	NA	NA	NA	NA	G	R	A	R	A	R	G	R	R	R	R	R	R	R	G	G	N	R	R	G	A	A	R	G	A	R	R	G	R	G	G	R	R	G	G	G	A	G	G
CA10X.chr1_181609386	G/A	1	181609386	+	NA	NA	NA	NA	NA	NA	N	G	G	G	G	G	G	G	G	G	G	G	G	G	G	G	G	G	G	G	G	G	G	N	G	G	G	G	G	G	G	G	G	N	G	G	G	G	G
CA10X.chr1_181786081	C/A	1	181786081	+	NA	NA	NA	NA	NA	NA	C	C	C	C	C	C	C	N	C	C	C	C	C	C	C	C	C	C	C	C	C	C	C	C	C	C	C	C	C	C	C	C	C	C	C	C	C	C	C
CA10X.chr1_182062798	T/C	1	182062798	+	NA	NA	NA	NA	NA	NA	T	Y	C	Y	C	Y	T	Y	Y	Y	Y	Y	Y	Y	T	Y	T	Y	Y	T	C	C	Y	Y	C	Y	Y	T	C	T	T	Y	Y	T	T	T	C	T	T
CA10X.chr1_182063549	C/T	1	182063549	+	NA	NA	NA	NA	NA	NA	C	T	T	Y	T	Y	C	N	Y	C	N	N	Y	Y	Y	Y	Y	Y	C	C	N	T	C	Y	T	N	N	C	T	C	C	Y	Y	C	N	C	T	C	Y
CA10X.chr1_182120385	A/G	1	182120385	+	NA	NA	NA	NA	NA	NA	N	R	G	R	G	R	A	R	R	A	R	R	R	R	N	R	R	N	R	N	G	G	R	N	G	R	N	A	R	A	A	R	R	N	N	A	G	A	R
CA10X.chr1_182140531	G/A	1	182140531	+	NA	NA	NA	NA	NA	NA	G	R	A	R	R	R	G	N	R	N	R	R	R	R	R	R	R	R	G	G	R	A	R	R	A	R	R	G	N	R	G	R	R	G	N	G	A	G	N
CA10X.chr1_182165350	A/C	1	182165350	+	NA	NA	NA	NA	NA	NA	M	M	C	M	C	M	A	N	M	M	A	M	M	M	N	M	M	M	A	A	C	C	M	N	N	M	N	A	M	A	A	N	M	A	A	A	C	A	A
CA10X.chr1_182228341	C/T	1	182228341	+	NA	NA	NA	NA	NA	NA	Y	Y	N	Y	T	Y	C	N	Y	Y	N	Y	Y	Y	C	Y	C	Y	N	C	Y	T	N	Y	T	Y	Y	C	T	C	C	Y	Y	C	C	C	T	C	N
CA10X.chr1_182416564	T/A	1	182416564	+	NA	NA	NA	NA	NA	NA	W	W	A	W	A	W	T	N	N	N	N	W	W	N	N	W	W	W	T	T	A	A	W	N	A	W	W	T	A	T	T	W	T	T	T	T	A	T	T
CA10X.chr1_182570838	C/T	1	182570838	+	NA	NA	NA	NA	NA	NA	N	Y	T	Y	T	Y	C	Y	Y	Y	Y	Y	Y	Y	Y	Y	Y	N	C	C	T	T	Y	C	N	Y	N	C	T	C	N	C	C	C	C	C	T	C	C
CA10X.chr1_183113903	C/T	1	183113903	+	NA	NA	NA	NA	NA	NA	C	Y	T	Y	N	C	C	N	Y	C	Y	Y	Y	Y	C	Y	Y	Y	N	C	T	T	Y	N	T	Y	Y	C	T	C	C	Y	N	C	C	C	T	C	C
CA10X.chr1_183215831	A/G	1	183215831	+	NA	NA	NA	NA	NA	NA	N	A	G	R	G	A	A	R	R	R	R	G	R	R	R	R	R	R	R	A	R	G	R	R	G	R	R	A	R	A	A	N	A	A	N	A	G	A	A
CA10X.chr1_183215880	G/A	1	183215880	+	NA	NA	NA	NA	NA	NA	N	G	A	R	A	G	G	R	R	R	R	A	R	R	N	R	R	R	R	G	R	A	R	R	A	R	R	G	R	G	G	R	G	G	N	G	A	G	G
CA10X.chr1_183223402	C/T	1	183223402	+	NA	NA	NA	NA	NA	NA	T	Y	T	Y	N	Y	N	N	Y	C	Y	Y	Y	Y	N	Y	Y	Y	C	C	Y	T	Y	C	Y	Y	Y	C	T	C	C	Y	Y	C	N	C	T	C	C
CA10X.chr1_183283627	A/G/C	1	183283627	+	NA	NA	NA	NA	NA	NA	N	R	G	R	G	R	A	R	R	R	R	R	R	R	A	R	R	R	A	A	G	G	R	R	G	R	R	A	N	A	A	R	R	A	A	A	G	A	A
CA10X.chr1_183318661	T/A	1	183318661	+	NA	NA	NA	NA	NA	NA	N	W	A	W	A	W	T	N	W	W	W	N	W	W	W	N	W	N	T	T	A	A	W	W	A	N	N	T	W	T	T	W	W	T	N	T	A	T	T
CA10X.chr1_183331277	G/C	1	183331277	+	NA	NA	NA	NA	NA	NA	S	S	C	S	S	S	G	S	S	S	S	S	S	S	G	S	S	S	S	G	S	C	S	G	C	S	S	G	S	G	G	S	S	G	N	G	C	G	G
CA10X.chr1_183750881	G/A	1	183750881	+	NA	NA	NA	NA	NA	NA	R	R	A	R	R	R	G	G	R	G	N	R	R	R	R	R	N	R	G	N	A	A	R	N	N	N	R	G	A	G	G	R	R	G	G	G	A	G	G
CA10X.chr1_183824998	T/C/A	1	183824998	+	NA	NA	NA	NA	NA	NA	T	T	T	T	T	T	T	T	T	T	T	T	T	T	T	T	T	T	T	T	T	T	T	T	T	T	T	T	T	T	T	T	T	T	T	T	T	T	T
CA10X.chr1_183906373	T/C	1	183906373	+	NA	NA	NA	NA	NA	NA	T	T	T	T	T	T	T	T	T	T	T	T	T	T	T	T	T	T	T	T	T	T	T	T	T	T	T	T	T	T	T	T	T	T	T	T	T	T	N
CA10X.chr1_183906434	C/T	1	183906434	+	NA	NA	NA	NA	NA	NA	C	C	C	C	C	C	C	C	C	C	C	C	C	C	C	C	C	C	C	C	C	C	C	C	C	C	C	C	C	C	C	C	C	C	C	C	C	C	C
CA10X.chr1_183906552	A/G/C	1	183906552	+	NA	NA	NA	NA	NA	NA	A	A	A	A	A	A	A	A	A	A	A	A	A	A	A	M	A	A	A	A	A	A	A	A	A	A	A	A	A	A	A	A	A	A	A	A	A	A	N
CA10X.chr1_183919068	C/T	1	183919068	+	NA	NA	NA	NA	NA	NA	C	C	N	C	Y	C	C	N	C	C	C	C	C	N	C	C	C	C	C	C	C	C	C	C	C	C	C	C	C	C	C	C	C	C	C	C	C	C	N
CA10X.chr1_183919245	C/T/A	1	183919245	+	NA	NA	NA	NA	NA	NA	C	C	C	C	Y	M	C	N	C	C	C	C	C	N	C	C	C	C	C	C	C	C	C	C	C	C	C	C	C	C	C	C	C	C	C	C	C	C	N
CA10X.chr1_183921940	T/C/G	1	183921940	+	NA	NA	NA	NA	NA	NA	T	T	T	T	T	T	T	N	T	T	T	T	T	T	T	T	N	T	T	T	T	T	T	T	N	T	T	T	T	T	T	N	T	T	T	T	T	T	T
CA10X.chr1_183926639	C/T	1	183926639	+	NA	NA	NA	NA	NA	NA	N	C	N	C	C	C	C	N	C	C	C	C	C	C	C	C	C	C	N	C	C	C	C	C	C	C	C	C	C	C	C	C	C	C	C	C	C	C	C
CA10X.chr1_183926640	C/T	1	183926640	+	NA	NA	NA	NA	NA	NA	N	C	N	C	C	C	C	N	C	C	C	C	C	C	C	C	C	C	N	C	C	C	C	C	C	C	C	C	C	C	C	C	C	C	C	C	C	C	C
CA10X.chr1_183926686	C/T	1	183926686	+	NA	NA	NA	NA	NA	NA	N	C	N	C	C	C	C	N	C	C	C	C	C	C	C	C	C	C	N	C	C	C	C	C	C	C	C	C	C	C	C	C	C	C	C	C	C	C	C
CA10X.chr1_184005703	C/T/G	1	184005703	+	NA	NA	NA	NA	NA	NA	N	C	N	N	C	C	C	N	C	C	C	C	C	C	C	C	C	C	C	C	C	C	C	C	C	C	C	C	C	C	C	C	C	C	N	C	C	C	C
CA10X.chr1_184238899	T/G	1	184238899	+	NA	NA	NA	NA	NA	NA	N	T	T	T	K	T	T	T	T	T	T	T	T	T	T	T	T	T	T	T	T	T	T	T	T	T	T	T	T	T	T	T	T	T	T	T	T	T	N
CA10X.chr1_184446309	G/C	1	184446309	+	NA	NA	NA	NA	NA	NA	N	N	C	S	C	S	G	N	S	N	S	S	S	S	G	S	S	S	G	G	C	C	S	N	C	S	S	G	N	G	G	S	S	G	G	G	C	G	S
CA10X.chr1_184743286	C/T	1	184743286	+	NA	NA	NA	NA	NA	NA	N	T	T	Y	Y	Y	C	Y	Y	Y	Y	Y	Y	Y	Y	T	T	Y	N	C	T	T	Y	N	Y	Y	Y	C	T	C	C	Y	Y	C	C	C	T	C	C
CA10X.chr1_184747360	A/G	1	184747360	+	NA	NA	NA	NA	NA	NA	N	R	N	R	G	R	A	N	R	R	R	R	R	R	A	R	R	R	A	A	R	G	R	R	G	R	R	A	G	A	A	R	R	A	N	A	G	A	A
CA10X.chr1_184747427	A/G	1	184747427	+	NA	NA	NA	NA	NA	NA	N	R	N	R	G	R	A	N	R	R	R	N	R	R	A	R	R	R	A	N	R	G	R	N	G	R	R	A	G	A	A	R	R	A	N	A	G	A	A
CA10X.chr1_184751927	T/C	1	184751927	+	NA	NA	NA	NA	NA	NA	N	Y	C	Y	C	Y	T	N	Y	Y	Y	Y	Y	Y	T	Y	Y	Y	T	T	C	C	Y	N	C	Y	N	T	N	T	T	Y	Y	T	T	T	C	T	T
CA10X.chr1_184751972	A/G/T	1	184751972	+	NA	NA	NA	NA	NA	NA	N	R	G	R	G	R	A	N	R	R	R	R	R	R	A	R	R	R	A	A	G	G	R	N	G	R	N	A	N	A	A	R	R	A	A	A	G	A	A
CA10X.chr1_184792763	G/A	1	184792763	+	NA	NA	NA	NA	NA	NA	R	R	A	R	R	R	G	N	R	R	R	R	R	R	G	R	R	R	N	G	R	A	R	G	A	A	R	G	N	G	G	R	R	G	G	G	A	G	G
CA10X.chr1_184792803	G/T	1	184792803	+	NA	NA	NA	NA	NA	NA	K	K	T	K	K	K	G	N	K	K	K	K	K	K	G	K	K	K	N	G	K	T	K	G	T	T	K	G	N	G	G	K	K	G	G	G	T	G	G
CA10X.chr1_184792883	G/T	1	184792883	+	NA	NA	NA	NA	NA	NA	K	K	T	K	N	K	G	N	K	K	K	K	K	K	G	K	K	K	G	G	K	T	K	G	T	N	K	G	T	G	G	K	K	G	G	G	T	G	G
CA10X.chr1_184792891	G/A/T	1	184792891	+	NA	NA	NA	NA	NA	NA	R	R	A	R	N	R	G	N	R	R	R	R	R	R	G	R	R	R	N	G	R	A	R	G	A	N	R	G	A	G	G	R	R	G	G	G	A	G	G
CA10X.chr1_184792927	A/T	1	184792927	+	NA	NA	NA	NA	NA	NA	W	W	T	W	N	W	A	N	W	W	W	W	W	W	A	W	W	W	N	A	W	T	W	A	T	T	W	A	N	A	A	W	W	A	A	A	T	A	A
CA10X.chr1_184794932	C/A	1	184794932	+	NA	NA	NA	NA	NA	NA	N	M	A	M	A	M	C	N	A	N	C	M	M	M	M	M	N	M	C	C	M	A	M	C	N	M	N	C	M	M	C	M	N	C	N	C	A	C	C
CA10X.chr1_184794949	T/C	1	184794949	+	NA	NA	NA	NA	NA	NA	N	Y	C	Y	N	Y	T	N	C	N	T	Y	Y	Y	Y	Y	N	Y	T	T	Y	C	Y	T	N	Y	N	T	Y	Y	T	Y	N	T	N	T	C	T	T
CA10X.chr1_184803091	C/A	1	184803091	+	NA	NA	NA	NA	NA	NA	C	M	A	M	A	M	C	N	M	M	M	M	M	M	N	M	M	M	C	C	M	A	M	M	A	M	M	C	N	C	C	M	M	C	C	C	A	C	C
CA10X.chr1_184803092	A/C	1	184803092	+	NA	NA	NA	NA	NA	NA	A	M	C	M	C	M	A	N	M	M	M	M	M	M	M	M	M	M	A	A	C	C	M	M	C	M	M	A	N	A	A	M	M	A	A	A	C	A	A
CA10X.chr1_184803231	A/G	1	184803231	+	NA	NA	NA	NA	NA	NA	N	R	G	R	G	R	A	N	R	N	R	R	R	R	N	R	R	R	N	A	N	G	R	R	N	R	R	A	N	A	A	R	N	A	A	A	G	A	A
CA10X.chr1_184858060	G/A	1	184858060	+	NA	NA	NA	NA	NA	NA	N	G	A	R	A	R	G	R	R	R	R	R	R	R	G	R	G	R	G	G	A	A	R	G	A	G	R	G	A	G	G	G	G	G	N	G	A	G	G
CA10X.chr1_184962794	C/T	1	184962794	+	NA	NA	NA	NA	NA	NA	N	Y	N	Y	T	N	C	N	Y	Y	Y	Y	Y	Y	N	Y	Y	Y	C	C	Y	T	Y	Y	T	Y	Y	C	T	C	C	N	Y	C	C	C	T	C	C
CA10X.chr1_184962845	C/T	1	184962845	+	NA	NA	NA	NA	NA	NA	N	Y	N	Y	T	N	C	N	Y	Y	Y	Y	Y	Y	N	Y	Y	Y	C	C	Y	T	Y	Y	T	Y	Y	C	T	C	C	N	Y	C	C	C	T	C	C
CA10X.chr1_184962948	T/C	1	184962948	+	NA	NA	NA	NA	NA	NA	Y	Y	C	Y	C	N	T	N	Y	Y	Y	Y	Y	Y	N	Y	Y	Y	T	T	Y	C	Y	Y	C	Y	Y	T	C	T	T	N	Y	T	T	T	C	T	T
CA10X.chr1_184980027	G/T	1	184980027	+	NA	NA	NA	NA	NA	NA	G	N	T	K	T	K	G	N	K	G	G	K	K	N	K	K	K	K	K	G	K	T	K	K	N	K	K	G	K	G	G	K	K	G	G	G	T	G	G
CA10X.chr1_184980031	G/A	1	184980031	+	NA	NA	NA	NA	NA	NA	N	N	A	R	A	R	G	N	R	G	G	R	R	N	R	R	R	R	R	G	R	A	R	R	N	R	R	G	R	G	G	R	R	G	G	G	A	G	G
CA10X.chr1_184980196	T/C	1	184980196	+	NA	NA	NA	NA	NA	NA	N	Y	C	Y	C	Y	N	N	Y	T	T	Y	Y	N	Y	Y	Y	Y	Y	T	Y	C	Y	Y	N	Y	Y	T	Y	T	T	Y	Y	T	T	T	C	T	T
CA10X.chr1_184980244	T/A	1	184980244	+	NA	NA	NA	NA	NA	NA	N	N	A	W	A	W	N	N	W	T	T	W	W	W	W	W	W	W	W	T	W	A	W	W	N	W	W	T	W	T	T	W	W	T	T	T	A	T	T
CA10X.chr1_184982589	G/A	1	184982589	+	NA	NA	NA	NA	NA	NA	R	R	A	R	R	R	G	R	R	R	R	R	R	R	G	R	G	R	R	G	R	A	R	G	A	R	R	G	A	G	G	R	R	G	G	G	A	G	G
CA10X.chr1_184982698	T/C	1	184982698	+	NA	NA	NA	NA	NA	NA	Y	Y	C	Y	C	Y	T	Y	Y	Y	Y	Y	Y	Y	N	Y	T	Y	Y	T	Y	C	Y	T	N	Y	Y	T	C	T	T	Y	Y	T	T	T	C	T	T
CA10X.chr1_184985751	T/C	1	184985751	+	NA	NA	NA	NA	NA	NA	Y	Y	Y	Y	C	Y	T	N	Y	T	Y	Y	Y	Y	N	Y	Y	Y	Y	T	N	C	Y	N	C	Y	N	T	N	T	T	Y	Y	T	N	T	C	T	T
CA10X.chr1_184985756	A/G	1	184985756	+	NA	NA	NA	NA	NA	NA	R	R	N	R	G	R	A	N	R	A	R	R	R	R	N	R	R	R	R	A	N	G	R	N	G	R	N	A	N	A	A	R	R	A	A	A	G	A	A
CA10X.chr1_184985812	A/G	1	184985812	+	NA	NA	NA	NA	NA	NA	R	R	N	R	G	R	A	N	R	A	R	R	R	R	N	R	R	R	R	A	R	G	R	N	G	R	N	A	N	A	A	R	R	A	A	A	G	A	A
CA10X.chr1_184985882	C/T	1	184985882	+	NA	NA	NA	NA	NA	NA	N	Y	N	Y	T	Y	C	N	Y	C	Y	Y	Y	Y	N	Y	Y	Y	Y	C	Y	T	Y	N	T	Y	N	C	N	C	C	Y	Y	C	C	C	T	C	C
CA10X.chr1_184985923	G/A	1	184985923	+	NA	NA	NA	NA	NA	NA	N	R	A	R	A	R	G	N	R	G	R	R	R	R	R	R	R	R	R	N	R	A	R	N	A	R	N	G	N	G	G	R	R	G	G	G	A	G	G
CA10X.chr1_184998688	G/T	1	184998688	+	NA	NA	NA	NA	NA	NA	N	N	T	K	T	K	G	K	K	K	K	K	K	K	G	K	K	K	N	G	K	T	K	K	T	K	K	G	K	G	G	K	K	G	N	G	T	G	G
CA10X.chr1_184998721	G/A	1	184998721	+	NA	NA	NA	NA	NA	NA	N	N	A	R	A	R	G	R	R	R	R	R	R	R	G	R	R	R	N	G	R	A	R	R	A	R	R	G	R	G	G	R	R	G	N	G	A	G	G
CA10X.chr1_184998854	T/C	1	184998854	+	NA	NA	NA	NA	NA	NA	N	N	C	Y	C	Y	T	Y	Y	Y	Y	Y	Y	Y	T	Y	Y	Y	N	T	Y	C	Y	Y	C	Y	Y	T	Y	T	T	Y	Y	T	N	T	C	T	T
CA10X.chr1_184998985	A/G	1	184998985	+	NA	NA	NA	NA	NA	NA	R	R	G	R	G	R	N	R	R	N	R	R	R	R	A	N	N	N	A	A	G	G	R	A	G	R	G	A	G	A	A	N	R	A	A	A	G	A	A
CA10X.chr1_184999002	A/C	1	184999002	+	NA	NA	NA	NA	NA	NA	M	M	C	M	C	M	A	M	M	A	M	M	M	M	A	N	N	M	A	A	C	C	M	A	C	M	C	A	C	A	A	N	M	A	A	A	C	A	A
CA10X.chr1_184999033	G/A	1	184999033	+	NA	NA	NA	NA	NA	NA	R	R	A	R	A	R	G	N	R	N	R	R	R	R	G	N	N	R	G	G	A	A	R	G	A	R	A	G	A	G	G	N	R	G	G	G	A	G	G
CA10X.chr1_185004703	A/T	1	185004703	+	NA	NA	NA	NA	NA	NA	N	W	T	W	T	W	A	N	W	A	N	W	W	W	W	W	W	W	N	A	W	T	W	N	N	W	N	A	T	A	A	W	N	A	N	A	T	A	A
CA10X.chr1_185016590	T/G	1	185016590	+	NA	NA	NA	NA	NA	NA	N	K	G	K	G	K	T	G	K	T	K	K	K	K	T	K	K	K	N	T	K	G	K	K	G	T	K	T	K	T	T	K	K	T	T	T	G	T	K
CA10X.chr1_185079475	A/G	1	185079475	+	NA	NA	NA	NA	NA	NA	N	R	G	R	G	R	R	R	R	A	R	R	R	R	A	G	R	R	A	A	G	G	R	R	G	R	R	A	R	A	A	N	R	A	A	A	G	N	A
CA10X.chr1_185081781	T/C	1	185081781	+	NA	NA	NA	NA	NA	NA	Y	Y	C	Y	C	Y	T	Y	Y	Y	Y	Y	Y	T	Y	N	N	Y	T	T	C	C	Y	Y	Y	Y	N	T	C	T	T	Y	T	T	N	T	C	T	T
CA10X.chr1_185081798	T/C	1	185081798	+	NA	NA	NA	NA	NA	NA	Y	Y	C	Y	C	Y	T	Y	Y	N	Y	Y	Y	T	Y	N	N	Y	T	T	C	C	Y	Y	Y	Y	N	T	C	T	T	Y	T	T	N	T	C	T	T
CA10X.chr1_185081819	A/T	1	185081819	+	NA	NA	NA	NA	NA	NA	W	W	T	W	T	W	A	W	W	W	W	W	W	A	W	N	N	W	A	A	T	T	W	W	W	W	N	A	T	A	A	W	A	A	N	A	T	A	A
CA10X.chr1_185081829	T/C	1	185081829	+	NA	NA	NA	NA	NA	NA	Y	Y	C	Y	C	Y	T	Y	Y	Y	Y	Y	Y	T	Y	Y	N	Y	T	T	C	C	Y	Y	Y	Y	Y	T	C	T	T	Y	T	T	N	T	C	T	T
CA10X.chr1_185081875	T/C	1	185081875	+	NA	NA	NA	NA	NA	NA	Y	Y	C	Y	C	Y	T	Y	Y	Y	Y	Y	Y	T	Y	Y	Y	Y	T	T	C	C	Y	Y	Y	Y	Y	T	C	T	T	Y	T	T	N	T	C	T	T
CA10X.chr1_185121456	T/A	1	185121456	+	NA	NA	NA	NA	NA	NA	W	W	A	W	N	W	T	N	W	W	T	W	W	W	T	W	T	W	T	T	W	A	W	W	A	W	W	T	A	W	T	W	W	T	N	T	A	T	T
CA10X.chr1_185158679	T/C	1	185158679	+	NA	NA	NA	NA	NA	NA	N	Y	C	Y	C	Y	T	C	Y	Y	Y	Y	Y	Y	T	N	C	Y	Y	T	C	C	Y	Y	Y	C	Y	T	Y	T	T	Y	Y	T	T	T	C	Y	T
CA10X.chr1_185163991	G/A	1	185163991	+	NA	NA	NA	NA	NA	NA	N	R	A	R	R	R	G	N	R	R	R	R	R	R	G	R	R	R	G	G	R	A	R	R	A	R	R	G	N	G	G	R	R	G	G	G	A	G	G
CA10X.chr1_185164008	T/C	1	185164008	+	NA	NA	NA	NA	NA	NA	N	Y	C	Y	Y	Y	T	N	Y	Y	Y	Y	Y	Y	T	Y	Y	Y	T	T	Y	C	Y	Y	C	Y	Y	T	N	T	T	Y	Y	T	T	T	C	T	T
CA10X.chr1_185164028	A/G	1	185164028	+	NA	NA	NA	NA	NA	NA	N	R	G	R	N	R	A	N	R	R	R	R	R	R	A	R	R	R	A	A	R	G	R	R	G	R	R	A	N	A	A	R	R	A	A	A	G	A	A
CA10X.chr1_185164059	G/A/T	1	185164059	+	NA	NA	NA	NA	NA	NA	N	R	A	R	R	R	G	N	R	R	R	R	R	R	G	R	R	R	G	G	R	A	R	R	A	R	R	G	N	G	G	R	R	G	G	G	A	G	G
CA10X.chr1_185164154	C/A	1	185164154	+	NA	NA	NA	NA	NA	NA	N	M	A	M	M	M	C	N	M	M	M	M	M	M	C	M	M	M	C	C	M	A	M	M	A	M	M	C	N	C	C	M	M	C	C	C	A	C	C
CA10X.chr1_185170406	G/T	1	185170406	+	NA	NA	NA	NA	NA	NA	K	G	T	K	T	K	G	K	K	K	K	K	K	K	K	K	K	K	G	N	K	T	K	K	T	K	K	G	T	G	G	K	K	G	G	G	T	G	G
CA10X.chr1_185170444	C/T	1	185170444	+	NA	NA	NA	NA	NA	NA	Y	C	T	Y	T	Y	C	N	N	Y	Y	Y	Y	Y	Y	Y	Y	Y	C	N	Y	T	Y	Y	T	Y	Y	C	T	C	C	N	Y	C	N	C	T	C	C
CA10X.chr1_185170468	T/C	1	185170468	+	NA	NA	NA	NA	NA	NA	Y	T	C	Y	C	Y	T	N	N	Y	Y	Y	Y	Y	Y	Y	Y	Y	T	N	Y	C	Y	Y	C	Y	Y	T	C	T	T	N	Y	T	N	T	C	T	T
CA10X.chr1_185170573	T/G	1	185170573	+	NA	NA	NA	NA	NA	NA	K	K	G	K	N	K	T	N	K	K	K	N	K	K	N	K	T	K	T	T	G	G	K	K	G	K	K	T	N	T	T	K	K	T	N	T	G	T	T
CA10X.chr1_185170679	T/A	1	185170679	+	NA	NA	NA	NA	NA	NA	W	W	A	W	N	W	T	N	W	W	W	N	W	W	N	W	T	W	T	T	A	A	W	W	A	W	W	T	N	T	T	W	W	T	N	T	A	T	T
CA10X.chr1_185170822	C/T/A	1	185170822	+	NA	NA	NA	NA	NA	NA	N	Y	T	Y	T	Y	C	Y	Y	N	Y	T	Y	Y	Y	Y	N	N	C	C	T	T	Y	C	Y	Y	Y	C	T	C	C	C	C	C	N	C	T	C	C
CA10X.chr1_185184305	C/T	1	185184305	+	NA	NA	NA	NA	NA	NA	Y	Y	T	C	T	C	C	Y	Y	C	Y	Y	Y	Y	C	Y	Y	Y	N	C	T	T	N	Y	T	C	Y	C	T	C	C	Y	Y	C	C	Y	T	C	C
CA10X.chr1_185190627	G/A	1	185190627	+	NA	NA	NA	NA	NA	NA	N	R	A	R	A	N	G	N	N	R	R	R	R	R	R	R	R	R	G	G	R	A	R	N	N	N	R	G	A	G	G	R	G	G	G	G	A	G	G
CA10X.chr1_185249803	G/A	1	185249803	+	NA	NA	NA	NA	NA	NA	N	R	A	A	A	R	R	R	R	R	R	A	R	R	G	R	R	R	G	G	R	A	R	R	R	G	R	G	A	R	G	R	N	G	N	G	A	G	G
CA10X.chr1_185262701	C/A	1	185262701	+	NA	NA	NA	NA	NA	NA	N	N	A	N	A	M	C	C	M	C	M	M	M	M	N	M	M	M	N	C	M	A	M	N	A	M	M	C	A	C	C	N	M	C	C	C	A	C	C
CA10X.chr1_185719739	A/G	1	185719739	+	NA	NA	NA	NA	NA	NA	A	R	G	R	G	R	A	R	R	R	R	R	R	R	R	R	R	R	R	A	G	G	N	R	G	R	R	A	G	A	A	R	R	A	A	A	G	A	A
CA10X.chr1_186044511	T/C	1	186044511	+	NA	NA	NA	NA	NA	NA	N	C	C	Y	C	N	T	N	Y	Y	N	Y	Y	N	Y	Y	Y	Y	T	T	C	C	Y	Y	N	Y	Y	T	C	Y	T	Y	N	T	N	T	C	T	T
CA10X.chr1_186937608	T/A	1	186937608	+	NA	NA	NA	NA	NA	NA	W	W	A	W	A	W	T	W	W	W	W	W	W	W	T	W	W	W	T	T	W	A	W	N	A	W	W	T	W	T	T	W	W	T	T	T	A	T	T
CA10X.chr1_187138165	G/A	1	187138165	+	NA	NA	NA	NA	NA	NA	R	R	N	R	N	R	G	N	N	G	R	N	R	R	G	N	R	R	R	G	N	A	R	R	A	R	R	G	A	G	G	R	R	G	N	G	A	G	G
CA10X.chr1_187138296	T/C	1	187138296	+	NA	NA	NA	NA	NA	NA	Y	Y	N	Y	N	Y	T	N	N	T	Y	Y	Y	Y	T	N	Y	Y	Y	T	Y	C	Y	Y	C	Y	Y	T	N	T	T	Y	Y	T	N	T	C	T	T
CA10X.chr1_187138298	G/A	1	187138298	+	NA	NA	NA	NA	NA	NA	R	R	N	R	N	R	G	N	N	G	R	R	R	R	G	N	R	R	R	G	R	A	R	R	A	R	R	G	N	G	G	R	R	G	N	G	A	G	G
CA10X.chr1_187142181	A/T	1	187142181	+	NA	NA	NA	NA	NA	NA	W	N	T	W	T	W	W	W	W	W	W	W	W	W	A	W	W	W	A	A	W	T	W	W	N	N	W	A	T	A	A	W	W	A	A	A	T	A	A
CA10X.chr1_187162323	G/A	1	187162323	+	NA	NA	NA	NA	NA	NA	A	R	A	R	A	R	G	A	R	G	G	R	R	R	R	R	G	R	R	G	R	A	R	R	R	R	R	G	A	G	G	R	R	G	G	G	A	G	G
CA10X.chr1_187162400	A/C	1	187162400	+	NA	NA	NA	NA	NA	NA	N	M	C	M	C	M	A	N	M	A	A	M	M	M	M	N	A	M	M	A	N	C	M	M	N	M	M	A	N	A	N	M	M	A	N	A	C	A	A
CA10X.chr1_187194922	T/C	1	187194922	+	NA	NA	NA	NA	NA	NA	N	Y	C	Y	C	Y	T	Y	Y	Y	T	Y	Y	Y	N	Y	Y	Y	T	T	C	C	Y	N	C	Y	N	T	C	T	T	Y	Y	T	T	T	C	T	T
CA10X.chr1_187269395	A/C	1	187269395	+	NA	NA	NA	NA	NA	NA	M	M	C	M	M	M	N	M	M	M	M	M	M	M	A	M	M	M	A	A	M	C	M	N	N	M	M	A	C	A	A	C	M	A	A	A	C	A	A
CA10X.chr1_187324466	T/C	1	187324466	+	NA	NA	NA	NA	NA	NA	T	Y	C	Y	Y	Y	T	T	Y	T	T	N	Y	Y	T	Y	T	Y	T	T	C	N	Y	N	Y	Y	Y	T	C	T	T	Y	T	T	N	T	C	T	T
CA10X.chr1_187324494	T/C	1	187324494	+	NA	NA	NA	NA	NA	NA	T	Y	C	Y	Y	Y	T	T	Y	T	T	N	Y	Y	T	Y	T	Y	T	T	C	N	Y	N	Y	Y	Y	T	C	T	T	Y	T	T	N	T	C	T	T
CA10X.chr1_187324518	T/G	1	187324518	+	NA	NA	NA	NA	NA	NA	T	K	G	K	K	K	T	T	K	T	T	N	K	K	T	K	T	K	T	T	G	N	K	N	K	K	K	T	G	T	T	K	T	T	N	T	G	T	T
CA10X.chr1_187340046	T/C	1	187340046	+	NA	NA	NA	NA	NA	NA	Y	Y	C	Y	C	N	T	N	Y	T	N	Y	Y	Y	N	N	Y	Y	N	T	C	C	Y	N	N	N	T	T	C	T	T	Y	Y	T	N	T	C	T	T
CA10X.chr1_187340098	A/G	1	187340098	+	NA	NA	NA	NA	NA	NA	R	R	G	R	G	N	A	N	R	A	N	R	R	R	N	N	R	R	N	A	G	G	R	N	N	N	N	A	G	A	A	R	R	A	N	A	G	A	A
CA10X.chr1_187340163	T/C	1	187340163	+	NA	NA	NA	NA	NA	NA	Y	Y	C	Y	C	N	T	N	Y	T	N	Y	Y	Y	N	N	Y	Y	T	T	C	C	Y	N	N	Y	T	T	C	T	T	Y	Y	T	N	T	C	T	T
CA10X.chr1_187340210	C/T	1	187340210	+	NA	NA	NA	NA	NA	NA	Y	Y	T	Y	T	N	C	N	Y	C	N	Y	Y	Y	N	N	Y	Y	C	C	T	T	Y	N	N	Y	C	C	T	C	C	Y	Y	C	N	C	T	C	C
CA10X.chr1_187340259	T/C	1	187340259	+	NA	NA	NA	NA	NA	NA	Y	Y	C	N	C	N	T	N	Y	T	N	Y	Y	Y	Y	N	Y	Y	T	T	C	C	Y	N	N	Y	T	T	C	T	T	Y	Y	T	N	T	C	T	T
CA10X.chr1_187429181	G/T	1	187429181	+	NA	NA	NA	NA	NA	NA	K	K	T	K	K	K	G	K	G	G	K	K	K	K	G	K	G	K	G	G	N	T	K	N	T	N	K	G	T	G	G	K	K	G	N	G	T	G	G
CA10X.chr1_187519577	G/A	1	187519577	+	NA	NA	NA	NA	NA	NA	R	A	A	R	A	R	G	R	R	R	R	R	R	R	R	R	R	R	R	G	A	A	R	R	A	R	R	G	R	G	G	R	R	G	G	G	A	G	G
CA10X.chr1_187530817	A/G	1	187530817	+	NA	NA	NA	NA	NA	NA	G	R	G	R	G	R	A	R	R	R	R	R	R	R	A	R	R	R	R	A	R	G	R	R	G	R	N	A	G	A	A	R	R	A	A	A	G	A	A
CA10X.chr1_187551778	A/G	1	187551778	+	NA	NA	NA	NA	NA	NA	N	R	G	R	N	R	N	N	R	R	R	R	R	R	A	R	R	A	N	A	G	G	R	R	R	R	R	A	G	A	A	R	R	A	N	A	G	A	A
CA10X.chr1_187551849	C/A	1	187551849	+	NA	NA	NA	NA	NA	NA	N	M	A	M	N	M	N	N	M	M	M	M	M	M	C	M	M	C	N	C	A	A	M	M	M	M	M	C	A	C	C	M	M	C	N	C	A	C	C
CA10X.chr1_187552164	C/G	1	187552164	+	NA	NA	NA	NA	NA	NA	S	C	G	S	G	S	C	N	S	C	S	S	S	S	C	S	S	G	C	C	S	G	C	G	N	S	S	C	G	C	C	S	N	C	N	C	G	C	C
CA10X.chr1_187562224	A/G	1	187562224	+	NA	NA	NA	NA	NA	NA	N	R	G	R	R	A	N	N	R	A	A	R	R	R	A	R	R	R	R	A	G	G	R	N	G	R	R	A	R	A	A	R	N	A	N	A	G	A	A
CA10X.chr1_187562274	C/T	1	187562274	+	NA	NA	NA	NA	NA	NA	N	Y	T	Y	Y	C	C	N	Y	C	C	Y	Y	Y	C	Y	Y	Y	Y	C	T	T	Y	N	T	Y	Y	C	Y	C	C	Y	N	C	N	C	T	C	C
CA10X.chr1_187562303	G/A	1	187562303	+	NA	NA	NA	NA	NA	NA	N	R	A	R	R	G	G	N	R	G	G	R	R	R	G	R	R	R	R	G	A	A	R	N	A	R	R	G	R	G	G	R	N	G	N	G	A	G	G
CA10X.chr1_187562306	T/C	1	187562306	+	NA	NA	NA	NA	NA	NA	N	Y	C	Y	Y	T	T	N	Y	T	T	Y	Y	Y	T	Y	Y	Y	Y	T	C	C	Y	N	C	Y	Y	T	Y	T	T	Y	N	T	N	T	C	T	T
CA10X.chr1_187573703	G/A	1	187573703	+	NA	NA	NA	NA	NA	NA	G	R	A	R	A	G	N	A	R	R	R	R	R	R	G	R	R	R	R	G	A	A	R	N	A	R	R	G	A	G	G	R	R	G	G	G	A	G	G
CA10X.chr1_187573794	A/G/C	1	187573794	+	NA	NA	NA	NA	NA	NA	N	R	G	R	G	A	A	G	R	R	R	R	N	R	A	N	R	R	R	A	G	G	R	N	G	R	R	A	G	A	A	R	R	A	A	A	G	A	A
CA10X.chr1_187573890	T/G	1	187573890	+	NA	NA	NA	NA	NA	NA	N	K	G	K	G	T	T	G	K	K	K	K	N	K	T	K	K	K	K	T	G	G	K	K	G	K	K	T	G	T	T	K	K	T	T	T	G	T	T
CA10X.chr1_187582331	A/G	1	187582331	+	NA	NA	NA	NA	NA	NA	N	R	G	R	G	N	A	N	N	R	R	R	R	R	N	N	R	R	R	A	G	G	N	R	G	N	R	A	G	R	A	R	R	A	A	A	G	A	A
CA10X.chr1_187587610	G/C	1	187587610	+	NA	NA	NA	NA	NA	NA	S	S	C	S	C	S	G	S	S	S	S	S	S	S	N	S	S	S	G	G	C	C	C	G	C	S	S	G	N	S	G	S	S	G	G	G	C	G	G
CA10X.chr1_187587793	T/C	1	187587793	+	NA	NA	NA	NA	NA	NA	Y	Y	C	Y	C	Y	T	N	Y	Y	Y	Y	Y	Y	T	Y	Y	Y	N	T	Y	C	Y	N	N	Y	N	T	C	T	T	Y	Y	T	N	T	C	T	T
CA10X.chr1_187587874	T/G	1	187587874	+	NA	NA	NA	NA	NA	NA	K	K	G	K	G	K	T	N	K	K	K	K	K	K	T	G	K	K	N	T	K	G	K	N	N	K	N	T	G	T	T	K	K	T	N	T	G	T	T
CA10X.chr1_187587990	G/A	1	187587990	+	NA	NA	NA	NA	NA	NA	R	R	A	N	A	R	G	N	R	R	R	R	R	R	G	R	R	R	N	G	R	A	R	N	N	R	N	G	A	G	G	R	R	G	N	G	A	G	G
CA10X.chr1_187587995	A/T	1	187587995	+	NA	NA	NA	NA	NA	NA	W	W	T	N	T	W	A	N	W	W	W	W	W	W	A	W	W	W	N	A	W	T	W	N	N	W	N	A	T	A	A	W	W	A	N	A	T	A	A
CA10X.chr1_187588016	T/G	1	187588016	+	NA	NA	NA	NA	NA	NA	K	K	G	N	G	K	T	N	K	K	K	K	K	K	T	K	K	K	N	T	K	G	K	N	N	K	N	T	G	T	T	K	K	T	N	T	G	T	T
CA10X.chr1_187588047	G/C	1	187588047	+	NA	NA	NA	NA	NA	NA	S	S	C	S	C	S	G	N	S	S	S	S	S	S	G	S	S	S	N	G	S	C	S	N	N	S	N	G	C	G	G	S	S	G	N	G	C	G	G
CA10X.chr1_187620676	C/G	1	187620676	+	NA	NA	NA	NA	NA	NA	N	S	G	S	G	S	C	N	S	C	C	S	S	S	N	S	S	S	N	C	S	G	S	N	G	S	S	C	N	C	C	S	N	C	C	C	G	C	C
CA10X.chr1_187620716	A/G	1	187620716	+	NA	NA	NA	NA	NA	NA	N	R	G	R	G	R	A	N	R	A	A	R	R	R	N	R	R	R	N	A	R	G	R	N	G	R	R	A	N	A	A	R	N	A	A	A	G	A	A
CA10X.chr1_187659756	G/A	1	187659756	+	NA	NA	NA	NA	NA	NA	N	R	A	R	A	R	R	N	R	R	R	G	R	R	R	N	N	R	R	G	A	A	R	N	A	R	R	G	R	G	N	A	N	G	N	G	A	G	G
CA10X.chr1_187666433	T/C	1	187666433	+	NA	NA	NA	NA	NA	NA	Y	Y	N	Y	Y	N	T	N	Y	T	Y	Y	Y	Y	N	Y	Y	Y	N	T	Y	C	Y	Y	N	N	Y	T	C	T	T	Y	Y	T	T	T	C	T	T
CA10X.chr1_187669984	A/G	1	187669984	+	NA	NA	NA	NA	NA	NA	R	R	G	R	N	A	N	N	R	A	R	R	R	R	A	R	R	R	N	A	G	G	R	N	N	R	R	A	N	A	A	R	R	A	A	A	G	A	A
CA10X.chr1_187670238	C/T	1	187670238	+	NA	NA	NA	NA	NA	NA	N	Y	T	Y	N	C	N	N	Y	C	Y	Y	Y	Y	C	Y	Y	Y	N	C	T	T	Y	N	N	Y	Y	C	T	C	C	Y	Y	C	N	C	T	C	C
CA10X.chr1_187673346	C/T	1	187673346	+	NA	NA	NA	NA	NA	NA	Y	Y	T	N	Y	C	Y	Y	Y	Y	C	N	Y	Y	C	N	C	N	Y	C	Y	T	Y	Y	T	N	Y	C	T	C	C	Y	Y	C	N	C	T	N	C
CA10X.chr1_187681143	A/T	1	187681143	+	NA	NA	NA	NA	NA	NA	W	W	N	W	T	W	A	N	W	W	W	W	W	W	A	W	W	W	A	A	T	T	W	W	T	W	W	A	T	A	A	W	W	A	A	A	T	A	A
CA10X.chr1_187681154	A/G	1	187681154	+	NA	NA	NA	NA	NA	NA	R	R	N	R	G	R	A	N	R	R	R	R	R	R	A	R	R	R	A	A	G	G	R	R	G	R	R	A	G	A	A	R	R	A	A	A	G	A	A
CA10X.chr1_187831042	A/T	1	187831042	+	NA	NA	NA	NA	NA	NA	T	W	T	W	W	W	A	W	W	W	W	W	W	W	A	A	W	W	W	A	T	T	W	W	W	W	W	A	T	A	A	W	W	N	A	A	T	A	A
CA10X.chr1_187886521	A/G	1	187886521	+	NA	NA	NA	NA	NA	NA	R	R	G	R	G	R	A	N	R	A	R	R	R	R	A	R	R	R	A	A	R	G	R	R	R	R	R	A	G	A	A	R	R	A	A	A	G	A	A
CA10X.chr1_187886526	A/T	1	187886526	+	NA	NA	NA	NA	NA	NA	W	W	T	W	T	W	A	N	W	A	W	W	W	W	A	W	W	W	A	A	W	T	W	W	W	W	W	A	T	A	A	W	W	A	A	A	T	A	A
CA10X.chr1_187886527	C/T	1	187886527	+	NA	NA	NA	NA	NA	NA	Y	Y	T	Y	T	Y	C	N	Y	C	Y	Y	Y	Y	C	Y	Y	Y	C	C	Y	T	Y	Y	Y	Y	Y	C	T	C	C	Y	Y	C	C	C	T	C	C
CA10X.chr1_187886530	T/C	1	187886530	+	NA	NA	NA	NA	NA	NA	Y	Y	C	Y	C	Y	T	N	Y	T	Y	Y	Y	Y	T	Y	Y	Y	T	T	Y	C	Y	Y	Y	Y	Y	T	C	T	T	Y	Y	T	T	T	C	T	T
CA10X.chr1_187903620	T/C	1	187903620	+	NA	NA	NA	NA	NA	NA	C	Y	C	Y	Y	Y	T	N	Y	Y	Y	Y	Y	N	Y	Y	Y	Y	N	T	Y	C	Y	Y	C	Y	Y	T	C	T	T	Y	Y	T	T	T	C	T	T
CA10X.chr1_187903775	G/A	1	187903775	+	NA	NA	NA	NA	NA	NA	A	R	A	R	R	R	G	N	R	N	R	R	R	N	R	R	R	R	G	G	R	A	R	N	A	R	R	G	A	G	G	R	R	G	G	G	A	G	G
CA10X.chr1_187984887	T/G	1	187984887	+	NA	NA	NA	NA	NA	NA	T	K	G	K	N	K	T	K	N	K	K	K	T	T	T	K	K	K	T	T	N	G	K	N	G	K	K	T	G	T	T	G	T	T	T	T	G	T	T
CA10X.chr1_188030898	G/A	1	188030898	+	NA	NA	NA	NA	NA	NA	R	R	A	R	A	R	G	R	R	R	R	N	R	R	R	N	R	R	N	G	A	A	R	R	N	N	R	G	A	G	G	R	R	G	N	G	A	G	G
CA10X.chr1_188030938	G/C	1	188030938	+	NA	NA	NA	NA	NA	NA	S	S	C	S	C	S	G	S	S	S	S	N	S	S	S	N	S	S	N	G	C	C	S	S	N	N	S	G	C	G	G	S	S	G	N	G	C	G	G
CA10X.chr1_188031099	C/G	1	188031099	+	NA	NA	NA	NA	NA	NA	S	S	G	S	G	S	C	S	S	S	S	S	S	S	S	N	S	S	N	C	G	G	S	S	N	S	N	C	S	C	C	S	S	C	C	C	G	C	C
CA10X.chr1_188084199	G/A/C	1	188084199	+	NA	NA	NA	NA	NA	NA	R	R	A	R	A	R	G	R	R	R	R	R	R	R	G	N	R	A	G	G	A	A	R	R	A	N	N	G	A	G	G	R	R	G	G	G	A	G	G
CA10X.chr1_188084234	G/A	1	188084234	+	NA	NA	NA	NA	NA	NA	R	R	A	R	A	R	G	R	R	R	R	R	R	R	G	N	R	A	G	G	A	A	R	R	A	N	N	G	A	G	G	R	R	G	G	G	A	G	G
CA10X.chr1_188144716	T/A	1	188144716	+	NA	NA	NA	NA	NA	NA	W	W	N	N	A	N	N	N	N	T	W	W	W	W	N	W	W	W	N	T	A	A	W	W	A	W	W	T	A	T	T	W	W	T	T	T	A	T	T
CA10X.chr1_188144984	C/A	1	188144984	+	NA	NA	NA	NA	NA	NA	C	C	N	C	C	C	N	N	N	C	C	C	C	C	C	C	C	C	C	C	C	C	C	C	C	C	C	C	C	C	C	C	C	C	C	C	C	C	C
CA10X.chr1_188354445	G/T	1	188354445	+	NA	NA	NA	NA	NA	NA	K	K	T	K	T	K	K	K	K	K	K	K	K	K	G	K	K	K	G	G	T	T	K	G	T	K	K	G	T	G	G	K	K	G	G	G	T	G	G
CA10X.chr1_188377273	T/G	1	188377273	+	NA	NA	NA	NA	NA	NA	N	K	G	K	G	K	T	N	K	K	K	N	K	K	K	K	G	K	T	T	K	G	T	N	G	N	K	T	G	N	T	K	K	T	T	T	G	T	T
CA10X.chr1_188377330	A/T	1	188377330	+	NA	NA	NA	NA	NA	NA	N	W	T	W	T	W	A	N	W	W	W	N	W	W	N	W	T	W	N	A	W	T	N	N	T	N	W	A	T	A	A	W	W	A	A	A	T	A	A
CA10X.chr1_188377384	G/A	1	188377384	+	NA	NA	NA	NA	NA	NA	N	R	A	R	A	R	G	N	N	R	R	N	R	R	N	R	A	R	G	G	R	A	R	N	A	N	R	G	A	N	G	R	R	G	G	G	A	G	G
CA10X.chr1_188377402	G/A	1	188377402	+	NA	NA	NA	NA	NA	NA	N	R	A	R	A	R	G	N	N	R	R	N	R	R	N	R	A	R	G	G	R	A	N	N	A	N	R	G	A	R	G	R	R	G	G	G	A	G	G
CA10X.chr1_188377462	T/C	1	188377462	+	NA	NA	NA	NA	NA	NA	N	Y	C	Y	C	Y	T	N	N	Y	Y	N	Y	Y	N	Y	C	Y	T	T	Y	C	N	N	C	N	Y	T	C	N	T	Y	Y	T	T	T	C	T	T
CA10X.chr1_188403924	G/C	1	188403924	+	NA	NA	NA	NA	NA	NA	N	S	C	S	C	S	G	N	S	G	S	S	S	S	G	N	S	S	S	G	C	C	S	N	C	S	N	G	C	G	G	S	S	G	N	G	C	G	G
CA10X.chr1_188404033	G/A	1	188404033	+	NA	NA	NA	NA	NA	NA	N	R	A	R	A	R	G	N	R	G	R	R	R	R	G	R	R	R	R	G	A	A	R	R	A	R	R	G	A	G	G	R	R	G	N	G	A	G	G
CA10X.chr1_188409087	A/T	1	188409087	+	NA	NA	NA	NA	NA	NA	N	W	T	W	N	W	A	N	W	A	A	W	A	W	A	W	N	W	A	A	T	T	W	N	T	W	N	A	N	A	A	W	A	A	A	A	T	A	A
CA10X.chr1_188409110	C/T	1	188409110	+	NA	NA	NA	NA	NA	NA	N	Y	T	Y	N	Y	C	N	Y	C	C	Y	Y	Y	C	Y	N	Y	C	C	T	T	Y	N	T	Y	N	C	N	C	C	Y	C	C	C	C	T	C	C
CA10X.chr1_188409114	A/G	1	188409114	+	NA	NA	NA	NA	NA	NA	N	R	G	R	N	R	A	N	R	A	A	R	R	R	A	R	N	R	A	A	G	G	R	N	G	R	N	A	N	A	A	R	A	A	A	A	G	A	A
CA10X.chr1_188413513	A/C	1	188413513	+	NA	NA	NA	NA	NA	NA	M	M	C	M	C	N	A	M	M	M	M	M	M	M	A	M	M	M	N	A	M	C	M	M	C	C	M	A	N	A	A	M	M	A	N	A	C	A	A
CA10X.chr1_188413543	A/C	1	188413543	+	NA	NA	NA	NA	NA	NA	M	M	C	M	C	M	A	M	M	M	M	M	M	M	A	M	M	M	N	A	M	C	M	M	C	C	M	A	N	A	A	M	M	A	N	A	C	A	A
CA10X.chr1_188426854	A/G	1	188426854	+	NA	NA	NA	NA	NA	NA	N	R	G	R	N	R	N	N	R	A	A	R	R	R	A	R	A	R	A	A	G	G	N	N	G	R	R	A	G	A	A	R	R	A	A	A	G	A	A
CA10X.chr1_188467390	A/T	1	188467390	+	NA	NA	NA	NA	NA	NA	W	W	T	W	T	W	A	N	N	W	W	W	W	W	A	W	W	W	N	A	N	T	W	N	N	W	W	A	T	A	A	W	W	A	A	A	T	A	A
CA10X.chr1_188467437	T/G	1	188467437	+	NA	NA	NA	NA	NA	NA	K	K	G	K	G	K	T	N	N	K	K	K	K	K	T	K	K	K	N	T	N	G	K	N	N	K	K	T	G	T	T	K	K	T	T	T	G	T	T
CA10X.chr1_188467573	T/C	1	188467573	+	NA	NA	NA	NA	NA	NA	Y	Y	C	Y	C	Y	T	N	N	Y	Y	Y	Y	Y	T	Y	Y	Y	N	T	C	C	Y	N	C	Y	Y	T	C	T	T	Y	Y	T	T	T	C	T	T
CA10X.chr1_188467656	C/T	1	188467656	+	NA	NA	NA	NA	NA	NA	Y	Y	T	Y	T	Y	C	N	N	Y	Y	Y	Y	Y	C	Y	Y	Y	N	C	Y	T	Y	N	T	Y	Y	C	T	C	C	Y	Y	C	C	C	T	C	C
CA10X.chr1_188473392	G/A	1	188473392	+	NA	NA	NA	NA	NA	NA	N	R	A	R	R	R	G	N	R	R	R	R	R	R	G	R	R	R	G	G	A	A	R	R	A	R	R	G	R	G	G	R	R	G	G	G	A	G	G
CA10X.chr1_188501715	C/T	1	188501715	+	NA	NA	NA	NA	NA	NA	Y	Y	T	Y	N	N	N	N	Y	C	Y	Y	Y	Y	Y	Y	C	Y	C	C	T	T	Y	Y	T	Y	Y	C	T	C	C	Y	Y	C	C	C	T	C	C
CA10X.chr1_188501840	T/C	1	188501840	+	NA	NA	NA	NA	NA	NA	N	Y	C	Y	N	N	T	N	Y	T	Y	Y	Y	Y	T	Y	T	Y	T	T	C	C	Y	Y	C	Y	Y	T	N	T	T	Y	Y	T	T	T	C	T	T
CA10X.chr1_188509269	C/T	1	188509269	+	NA	NA	NA	NA	NA	NA	Y	Y	T	Y	Y	Y	C	N	C	N	Y	Y	N	Y	C	Y	C	Y	C	C	Y	T	Y	Y	N	Y	Y	C	N	C	C	Y	Y	C	C	C	T	C	Y
CA10X.chr1_188529032	A/G	1	188529032	+	NA	NA	NA	NA	NA	NA	N	R	G	R	G	R	N	R	R	R	R	R	R	R	A	R	R	R	A	A	R	G	N	R	G	R	A	A	G	A	A	N	R	A	N	A	G	A	A
CA10X.chr1_188529058	T/A	1	188529058	+	NA	NA	NA	NA	NA	NA	N	W	A	W	A	W	N	W	W	W	W	W	W	W	T	W	W	W	T	T	N	A	N	W	A	W	T	T	A	T	T	N	W	T	N	T	A	T	T
CA10X.chr1_188529061	G/A	1	188529061	+	NA	NA	NA	NA	NA	NA	N	R	A	R	A	R	N	R	R	R	R	R	R	R	G	R	R	R	G	G	N	A	N	R	A	R	G	G	A	G	G	N	R	G	N	G	A	G	G
CA10X.chr1_188529067	T/A	1	188529067	+	NA	NA	NA	NA	NA	NA	N	W	A	W	A	W	N	W	W	W	W	W	W	W	T	N	W	W	T	T	N	A	N	W	A	W	T	T	A	T	T	N	W	T	N	T	A	T	T
CA10X.chr1_188531090	G/A	1	188531090	+	NA	NA	NA	NA	NA	NA	N	N	A	R	A	R	G	N	R	R	G	N	R	R	R	A	R	R	G	G	A	A	R	N	A	N	R	G	A	G	G	R	R	G	G	G	A	G	G
CA10X.chr1_188531099	A/G	1	188531099	+	NA	NA	NA	NA	NA	NA	N	N	G	R	G	R	A	N	R	R	A	N	R	R	R	G	R	R	A	A	G	G	R	N	G	N	N	A	G	A	A	R	R	A	A	A	G	A	A
CA10X.chr1_188531126	G/A	1	188531126	+	NA	NA	NA	NA	NA	NA	N	N	A	R	A	R	G	N	R	R	G	N	R	R	R	A	R	R	G	G	A	A	R	N	A	N	R	G	A	G	G	R	R	G	G	G	A	G	G
CA10X.chr1_188547068	G/A	1	188547068	+	NA	NA	NA	NA	NA	NA	A	N	A	R	A	R	G	R	R	G	R	R	R	R	N	R	R	R	R	N	N	A	R	R	A	R	R	G	A	G	G	R	R	G	G	G	A	G	G
CA10X.chr1_188547239	C/T	1	188547239	+	NA	NA	NA	NA	NA	NA	N	Y	T	Y	T	Y	N	N	Y	C	C	Y	Y	Y	N	T	Y	T	N	C	T	T	Y	Y	T	Y	T	C	T	C	C	Y	C	C	N	C	N	C	N
CA10X.chr1_188596791	A/G	1	188596791	+	NA	NA	NA	NA	NA	NA	N	R	G	R	G	R	A	R	R	A	R	R	R	R	N	R	R	R	A	A	G	G	R	N	R	R	R	A	G	A	A	R	R	A	N	A	G	A	A
CA10X.chr1_188596794	G/T	1	188596794	+	NA	NA	NA	NA	NA	NA	N	K	T	K	T	K	G	K	K	G	K	K	K	K	N	K	K	K	G	G	T	T	K	N	K	K	K	G	T	G	G	K	K	G	N	G	T	G	G
CA10X.chr1_188596876	G/A	1	188596876	+	NA	NA	NA	NA	NA	NA	N	R	A	R	A	R	G	R	R	G	R	R	R	R	N	R	R	R	G	G	A	A	R	N	R	R	R	G	A	G	G	R	R	G	N	G	A	G	G
CA10X.chr1_188622536	A/T	1	188622536	+	NA	NA	NA	NA	NA	NA	W	W	T	W	T	W	A	W	W	W	W	W	W	W	A	W	W	W	A	A	W	T	W	W	W	W	W	A	T	N	A	W	W	A	N	A	T	A	A
CA10X.chr1_188622766	T/C	1	188622766	+	NA	NA	NA	NA	NA	NA	N	Y	C	Y	C	N	T	C	Y	T	Y	Y	Y	Y	T	N	Y	Y	Y	T	Y	C	Y	T	C	N	Y	T	C	T	T	Y	Y	T	T	T	C	T	T
CA10X.chr1_188663029	C/T	1	188663029	+	NA	NA	NA	NA	NA	NA	N	Y	T	Y	T	Y	C	N	Y	C	Y	Y	Y	Y	N	Y	Y	Y	N	C	T	T	Y	N	N	Y	C	C	T	N	C	Y	C	C	N	C	T	C	C
CA10X.chr1_188663064	T/G	1	188663064	+	NA	NA	NA	NA	NA	NA	N	K	G	K	G	K	T	N	K	T	K	K	K	K	N	K	K	K	N	T	G	G	K	N	N	K	N	T	G	N	T	G	N	T	N	T	G	T	T
CA10X.chr1_188663103	C/T	1	188663103	+	NA	NA	NA	NA	NA	NA	N	Y	T	Y	T	Y	C	N	Y	C	Y	Y	Y	Y	N	Y	Y	Y	N	C	T	T	Y	N	N	Y	Y	C	T	C	C	Y	N	C	N	C	T	C	C
CA10X.chr1_188664014	A/C/G	1	188664014	+	NA	NA	NA	NA	NA	NA	C	M	C	N	C	M	A	N	M	A	M	M	M	M	A	A	N	M	N	A	N	C	M	N	N	M	M	A	C	A	A	C	M	A	N	A	C	A	A
CA10X.chr1_188664034	C/T	1	188664034	+	NA	NA	NA	NA	NA	NA	T	Y	T	N	T	Y	C	N	Y	C	Y	Y	Y	Y	C	C	N	Y	N	C	Y	T	Y	N	N	Y	Y	C	T	C	C	T	Y	C	N	C	T	C	C
CA10X.chr1_188664041	A/G	1	188664041	+	NA	NA	NA	NA	NA	NA	G	R	G	N	G	R	A	N	R	A	R	R	R	R	A	A	N	R	N	A	N	G	R	N	N	R	R	A	G	A	A	G	R	A	N	A	G	A	A
CA10X.chr1_188675689	G/C	1	188675689	+	NA	NA	NA	NA	NA	NA	N	S	C	S	C	S	G	S	S	G	G	S	S	S	G	C	S	S	G	G	C	C	S	G	C	G	S	G	S	S	G	S	G	G	N	G	C	G	G
CA10X.chr1_188676852	G/A	1	188676852	+	NA	NA	NA	NA	NA	NA	N	R	A	R	A	R	N	N	N	G	R	R	R	R	N	R	R	R	G	G	N	A	R	R	A	R	R	G	N	G	G	R	R	G	G	G	A	G	N
CA10X.chr1_188676872	G/A	1	188676872	+	NA	NA	NA	NA	NA	NA	G	R	A	R	A	R	N	N	N	G	R	R	R	R	N	R	R	R	G	G	R	A	R	R	A	R	R	G	N	G	G	R	R	G	G	G	A	G	G
CA10X.chr1_188676919	G/A	1	188676919	+	NA	NA	NA	NA	NA	NA	N	R	A	R	A	R	N	N	N	G	R	R	R	R	N	R	R	R	G	G	R	A	R	R	A	R	R	G	N	G	G	R	R	G	G	G	A	G	G
CA10X.chr1_188677118	A/G/C	1	188677118	+	NA	NA	NA	NA	NA	NA	R	A	G	R	G	R	A	G	R	N	R	R	R	G	R	N	R	R	R	A	G	G	R	N	G	R	R	A	G	A	A	R	R	A	N	A	G	A	A
CA10X.chr1_188706748	A/G	1	188706748	+	NA	NA	NA	NA	NA	NA	N	N	G	R	G	R	A	N	R	A	R	R	R	R	A	R	A	R	R	A	R	G	R	N	G	R	R	A	R	A	A	R	R	A	A	A	G	A	A
CA10X.chr1_188706883	A/G/T	1	188706883	+	NA	NA	NA	NA	NA	NA	N	R	G	R	G	R	A	N	R	A	R	R	R	R	A	R	A	R	R	A	R	G	R	N	G	R	R	A	R	A	A	R	R	A	A	A	G	A	A
CA10X.chr1_188719081	C/T	1	188719081	+	NA	NA	NA	NA	NA	NA	Y	Y	T	Y	Y	Y	N	N	Y	Y	Y	Y	Y	Y	C	Y	Y	Y	C	C	Y	T	Y	C	T	Y	Y	C	Y	C	C	Y	Y	C	C	C	T	C	C
CA10X.chr1_188730629	A/G	1	188730629	+	NA	NA	NA	NA	NA	NA	G	R	G	R	G	R	A	R	R	R	A	R	R	R	A	R	N	R	A	A	R	G	R	R	G	R	R	A	N	A	A	R	R	A	A	A	G	A	A
CA10X.chr1_188730719	G/A	1	188730719	+	NA	NA	NA	NA	NA	NA	N	N	A	R	A	R	G	N	R	G	G	R	R	R	G	R	N	R	G	G	R	A	R	N	A	N	N	G	N	G	G	R	R	G	G	G	A	G	G
CA10X.chr1_188763948	T/A	1	188763948	+	NA	NA	NA	NA	NA	NA	A	W	A	W	A	W	T	W	W	W	W	W	W	W	T	W	W	T	W	T	A	A	W	W	A	W	W	T	A	T	W	W	W	T	T	T	A	T	N
CA10X.chr1_188774832	G/A	1	188774832	+	NA	NA	NA	NA	NA	NA	R	R	A	R	A	R	G	R	R	R	R	R	R	R	G	R	R	R	R	G	R	A	R	N	A	R	R	G	A	G	N	R	R	G	G	G	A	G	G
CA10X.chr1_188787369	G/A	1	188787369	+	NA	NA	NA	NA	NA	NA	N	R	A	R	A	R	G	A	R	N	R	R	R	R	G	G	R	R	R	G	R	A	R	N	A	G	R	G	A	G	G	R	G	G	G	G	A	G	G
CA10X.chr1_188792777	C/T	1	188792777	+	NA	NA	NA	NA	NA	NA	Y	Y	T	Y	T	Y	C	C	N	C	Y	Y	Y	Y	Y	N	C	Y	Y	C	Y	T	N	N	N	Y	Y	N	T	C	C	Y	C	C	N	C	T	C	C
CA10X.chr1_188814488	A/G/C	1	188814488	+	NA	NA	NA	NA	NA	NA	N	R	G	R	G	R	A	N	R	A	R	R	R	N	A	R	A	R	N	A	R	G	R	R	N	R	N	A	N	A	A	R	R	A	N	A	G	A	A
CA10X.chr1_188814597	C/T	1	188814597	+	NA	NA	NA	NA	NA	NA	N	Y	T	Y	T	Y	C	N	Y	C	Y	Y	Y	N	C	Y	C	Y	N	C	Y	T	Y	Y	N	Y	N	C	N	C	C	Y	Y	C	N	C	T	C	C
CA10X.chr1_188824476	C/T	1	188824476	+	NA	NA	NA	NA	NA	NA	T	Y	T	C	T	Y	C	Y	Y	Y	Y	Y	Y	Y	C	Y	Y	Y	Y	C	T	T	Y	Y	N	Y	Y	C	T	C	C	Y	Y	C	N	C	T	C	C
CA10X.chr1_188824508	A/G	1	188824508	+	NA	NA	NA	NA	NA	NA	N	R	G	A	G	R	A	R	R	R	R	R	R	R	A	R	R	R	N	A	G	G	R	N	N	R	R	A	G	A	A	R	R	A	N	A	G	A	A
CA10X.chr1_188824557	A/G	1	188824557	+	NA	NA	NA	NA	NA	NA	N	R	G	A	G	R	A	R	R	R	R	R	R	R	A	R	R	R	N	A	G	G	R	N	N	R	R	A	G	A	A	R	R	A	N	A	G	A	A
CA10X.chr1_188824584	T/C	1	188824584	+	NA	NA	NA	NA	NA	NA	N	Y	C	T	C	Y	T	Y	Y	Y	Y	Y	Y	Y	N	Y	Y	Y	N	T	C	C	Y	N	N	Y	Y	T	C	T	T	Y	Y	T	N	T	C	T	T
CA10X.chr1_188852733	C/T	1	188852733	+	NA	NA	NA	NA	NA	NA	Y	Y	T	Y	T	Y	C	T	Y	Y	Y	Y	Y	Y	C	Y	Y	Y	Y	C	Y	T	Y	Y	T	Y	T	C	T	C	C	C	Y	C	C	C	T	C	C
CA10X.chr1_188852737	G/A	1	188852737	+	NA	NA	NA	NA	NA	NA	R	R	A	R	A	R	G	N	R	R	R	R	R	R	G	R	R	R	N	G	R	A	R	R	N	R	N	G	N	G	G	R	R	G	G	G	A	G	G
CA10X.chr1_188922022	C/T/A	1	188922022	+	NA	NA	NA	NA	NA	NA	Y	Y	T	Y	T	Y	Y	Y	Y	Y	Y	Y	Y	Y	C	Y	Y	Y	C	C	T	T	Y	Y	Y	N	Y	C	T	C	C	T	Y	C	C	C	T	C	C
CA10X.chr1_188922069	A/G	1	188922069	+	NA	NA	NA	NA	NA	NA	R	R	G	R	G	R	R	R	R	R	R	R	R	R	A	R	R	R	A	A	G	G	R	R	R	N	R	A	G	A	A	G	R	A	A	A	G	A	A
CA10X.chr1_188930313	C/T	1	188930313	+	NA	NA	NA	NA	NA	NA	N	Y	T	Y	T	Y	C	Y	Y	C	Y	N	Y	Y	C	Y	Y	Y	C	C	T	T	Y	C	T	N	Y	C	T	C	C	C	N	C	C	C	T	C	N
CA10X.chr1_188931669	A/G	1	188931669	+	NA	NA	NA	NA	NA	NA	N	R	G	R	G	R	A	R	R	N	A	R	R	R	R	N	A	R	N	A	G	G	R	N	G	N	R	A	G	A	A	R	R	A	N	A	G	A	A
CA10X.chr1_188999402	A/G	1	188999402	+	NA	NA	NA	NA	NA	NA	R	R	G	R	G	R	A	R	R	R	R	R	R	R	A	R	R	R	A	A	G	G	R	R	G	R	R	A	G	A	A	R	R	A	A	A	G	A	A
CA10X.chr1_188999427	A/G	1	188999427	+	NA	NA	NA	NA	NA	NA	R	R	G	R	G	R	A	R	R	R	R	R	R	R	A	R	R	R	A	A	G	G	R	R	G	R	R	A	N	A	A	R	R	A	A	A	G	A	A
CA10X.chr1_189001890	C/A	1	189001890	+	NA	NA	NA	NA	NA	NA	M	M	A	M	A	M	C	N	M	N	C	M	M	M	C	M	M	M	C	C	A	A	M	N	A	M	M	C	N	C	C	M	M	C	N	C	A	C	C
CA10X.chr1_189001901	T/G	1	189001901	+	NA	NA	NA	NA	NA	NA	K	K	G	K	G	K	T	N	K	T	T	K	K	K	T	K	K	K	T	T	G	G	K	N	G	K	K	T	N	T	T	K	K	T	N	N	G	T	T
CA10X.chr1_189002009	A/G	1	189002009	+	NA	NA	NA	NA	NA	NA	R	R	G	R	N	R	A	N	R	N	A	R	R	R	A	R	R	R	A	A	G	G	R	N	G	R	R	A	N	A	A	R	R	A	N	A	G	A	A
CA10X.chr1_189064407	C/A	1	189064407	+	NA	NA	NA	NA	NA	NA	M	M	A	M	M	M	C	N	A	C	M	M	M	M	N	M	M	M	M	C	M	A	M	C	A	M	M	C	A	C	C	M	C	C	C	C	A	C	C
CA10X.chr1_189064473	T/G	1	189064473	+	NA	NA	NA	NA	NA	NA	K	K	G	K	K	K	T	N	G	T	K	K	K	K	N	K	K	N	K	T	K	G	K	T	G	K	K	T	G	T	T	K	T	T	N	T	G	T	T
CA10X.chr1_189064653	A/G	1	189064653	+	NA	NA	NA	NA	NA	NA	R	R	G	R	G	R	A	R	R	A	R	R	R	R	A	R	R	R	A	A	G	G	R	R	G	R	R	A	R	R	A	R	R	A	A	A	G	A	A
CA10X.chr1_189086267	A/G	1	189086267	+	NA	NA	NA	NA	NA	NA	R	R	G	R	G	R	A	N	R	R	R	R	R	R	A	N	R	R	A	A	R	G	R	N	G	R	R	A	R	A	A	R	A	A	A	A	G	A	R
CA10X.chr1_189086501	T/C	1	189086501	+	NA	NA	NA	NA	NA	NA	Y	Y	C	Y	C	Y	T	N	Y	Y	Y	Y	Y	Y	T	N	Y	Y	T	T	Y	C	Y	N	C	Y	Y	T	Y	T	T	Y	T	T	T	T	C	T	Y
CA10X.chr1_189090594	A/G	1	189090594	+	NA	NA	NA	NA	NA	NA	R	R	G	R	G	R	A	N	N	N	R	R	R	R	A	R	N	R	N	A	R	G	R	R	N	R	A	A	G	A	A	R	R	A	A	A	G	A	A
CA10X.chr1_189097822	A/G	1	189097822	+	NA	NA	NA	NA	NA	NA	R	R	N	R	G	R	N	N	R	R	R	R	R	R	A	N	R	R	A	A	G	G	R	R	G	R	R	A	G	A	A	R	R	A	A	A	G	A	A
CA10X.chr1_189097838	T/C	1	189097838	+	NA	NA	NA	NA	NA	NA	Y	Y	C	Y	C	Y	N	N	Y	Y	Y	Y	Y	Y	T	N	Y	Y	T	T	C	C	Y	Y	C	Y	Y	T	C	T	T	Y	Y	T	T	T	C	T	T
CA10X.chr1_189097900	A/T	1	189097900	+	NA	NA	NA	NA	NA	NA	W	W	N	W	T	W	N	N	T	W	W	W	W	W	A	N	W	W	A	A	T	T	W	W	T	W	W	A	T	A	A	W	W	A	A	A	T	A	A
CA10X.chr1_189097934	A/G	1	189097934	+	NA	NA	NA	NA	NA	NA	R	R	N	R	G	R	N	N	G	R	R	R	R	R	A	N	N	G	A	A	G	G	R	R	G	R	R	A	G	A	A	R	R	A	N	A	G	A	A
CA10X.chr1_189103298	A/G	1	189103298	+	NA	NA	NA	NA	NA	NA	R	R	G	R	G	R	A	R	R	R	R	R	R	R	A	R	A	R	A	A	G	G	R	R	G	R	N	A	G	A	A	R	R	A	N	A	G	A	A
CA10X.chr1_189103367	G/A	1	189103367	+	NA	NA	NA	NA	NA	NA	R	R	A	R	A	R	N	R	R	R	R	R	R	R	G	R	G	R	G	G	A	A	R	R	A	R	N	G	A	G	G	R	R	G	N	G	A	G	G
CA10X.chr1_189108983	T/C	1	189108983	+	NA	NA	NA	NA	NA	NA	T	Y	C	Y	C	Y	T	Y	Y	Y	Y	Y	Y	Y	Y	T	Y	Y	T	T	Y	C	C	T	N	Y	Y	T	C	T	T	Y	Y	T	T	T	C	T	T
CA10X.chr1_189163034	C/T	1	189163034	+	NA	NA	NA	NA	NA	NA	N	Y	N	C	N	C	C	N	Y	C	C	Y	C	Y	C	N	N	C	C	C	Y	T	Y	C	N	Y	Y	C	Y	C	C	Y	C	C	C	C	T	C	C
CA10X.chr1_189178955	G/A	1	189178955	+	NA	NA	NA	NA	NA	NA	N	N	A	R	A	R	N	N	N	R	N	R	N	R	N	N	R	R	R	G	R	A	R	G	A	R	R	G	N	G	G	R	R	G	N	G	A	G	G
CA10X.chr1_189190609	T/C	1	189190609	+	NA	NA	NA	NA	NA	NA	N	Y	C	Y	Y	Y	T	C	Y	T	Y	N	Y	Y	T	Y	N	Y	N	T	Y	C	Y	C	C	N	Y	T	N	Y	T	N	N	T	T	T	C	T	T
CA10X.chr1_189190623	C/G/T	1	189190623	+	NA	NA	NA	NA	NA	NA	N	S	G	S	S	S	C	G	S	C	S	N	S	S	C	S	N	S	N	C	S	G	S	G	G	N	S	C	G	S	C	N	N	C	C	C	G	C	C
CA10X.chr1_189217359	G/T	1	189217359	+	NA	NA	NA	NA	NA	NA	K	G	T	K	T	K	G	K	K	K	K	N	K	K	G	K	K	K	G	G	K	T	K	K	T	K	K	G	T	G	G	K	K	G	G	G	T	G	G
CA10X.chr1_189217429	T/C	1	189217429	+	NA	NA	NA	NA	NA	NA	Y	N	C	Y	C	Y	T	Y	Y	Y	Y	C	Y	Y	T	Y	Y	Y	T	T	N	C	Y	N	N	Y	Y	T	C	T	T	Y	Y	T	N	T	C	T	T
CA10X.chr1_189254402	G/A	1	189254402	+	NA	NA	NA	NA	NA	NA	N	R	A	R	A	R	N	N	R	R	R	R	R	R	R	R	R	R	G	G	N	A	R	R	A	R	R	G	A	G	G	R	R	G	G	G	A	G	G
CA10X.chr1_189254563	C/T	1	189254563	+	NA	NA	NA	NA	NA	NA	N	Y	T	Y	T	Y	N	N	Y	Y	Y	Y	Y	Y	Y	Y	Y	Y	C	C	N	T	Y	Y	T	Y	Y	C	T	C	C	Y	Y	C	C	C	T	C	C
CA10X.chr1_189258171	T/C	1	189258171	+	NA	NA	NA	NA	NA	NA	Y	Y	C	Y	C	Y	Y	N	Y	Y	N	Y	Y	Y	T	Y	Y	Y	T	T	Y	C	Y	Y	C	Y	N	T	C	T	T	Y	Y	T	T	T	C	T	T
CA10X.chr1_189260017	T/C	1	189260017	+	NA	NA	NA	NA	NA	NA	N	Y	C	Y	N	Y	T	N	Y	T	Y	Y	Y	Y	T	Y	Y	Y	T	N	C	C	Y	Y	C	Y	Y	T	N	N	T	Y	T	T	T	T	C	T	T
CA10X.chr1_189260156	G/A	1	189260156	+	NA	NA	NA	NA	NA	NA	N	R	A	R	A	R	G	N	R	G	R	R	R	R	G	R	R	R	G	G	A	A	R	R	A	R	R	G	N	R	G	R	R	G	G	G	A	G	G
CA10X.chr1_189288217	A/G	1	189288217	+	NA	NA	NA	NA	NA	NA	N	R	G	R	N	R	A	N	R	R	N	R	R	R	A	N	R	R	R	A	G	G	R	N	G	R	N	A	G	A	A	R	R	A	A	A	G	A	A
CA10X.chr1_189288293	G/T	1	189288293	+	NA	NA	NA	NA	NA	NA	N	N	T	K	N	K	G	N	K	G	G	N	G	K	G	G	N	K	K	G	T	T	K	N	T	K	N	G	T	G	G	K	K	G	G	G	T	G	G
CA10X.chr1_189288307	G/T	1	189288307	+	NA	NA	NA	NA	NA	NA	N	K	T	K	N	K	G	N	K	N	K	K	G	K	G	N	K	K	N	G	T	T	K	N	T	K	N	G	T	G	G	K	K	G	G	G	T	G	G
CA10X.chr1_189288343	C/T	1	189288343	+	NA	NA	NA	NA	NA	NA	N	Y	T	Y	N	Y	C	N	Y	N	Y	Y	C	Y	C	N	Y	Y	N	C	T	T	Y	N	T	Y	N	C	T	C	C	Y	Y	C	C	C	T	C	C
CA10X.chr1_189288375	G/A	1	189288375	+	NA	NA	NA	NA	NA	NA	N	R	A	R	N	R	G	N	R	N	R	R	G	R	G	N	R	R	R	G	A	A	R	N	A	R	N	G	A	G	G	R	R	G	G	G	A	G	G
CA10X.chr1_189302982	A/C	1	189302982	+	NA	NA	NA	NA	NA	NA	M	M	C	M	C	M	N	N	N	M	N	M	M	M	N	M	M	M	A	A	C	C	M	N	C	N	M	A	C	A	A	M	M	A	N	A	C	A	A
CA10X.chr1_189303041	A/G	1	189303041	+	NA	NA	NA	NA	NA	NA	R	R	G	R	G	R	N	N	N	R	N	R	R	R	N	R	R	R	A	A	G	G	R	N	N	N	R	A	G	A	A	R	R	A	N	A	G	A	A
CA10X.chr1_189384202	T/G	1	189384202	+	NA	NA	NA	NA	NA	NA	N	N	G	K	N	K	T	N	K	T	K	K	K	K	T	K	K	K	N	T	K	G	K	K	N	N	K	T	N	T	T	K	K	T	T	T	G	T	T
CA10X.chr1_189384338	T/G	1	189384338	+	NA	NA	NA	NA	NA	NA	G	K	G	K	G	K	K	N	K	T	K	K	K	K	T	N	T	K	T	T	G	G	K	N	G	G	K	T	K	T	T	K	K	N	N	T	G	T	T
CA10X.chr1_189407059	G/T	1	189407059	+	NA	NA	NA	NA	NA	NA	N	K	T	K	K	K	G	N	K	G	N	K	K	K	N	K	K	K	N	G	K	K	K	G	T	N	K	G	K	G	G	K	K	G	N	G	T	G	G
CA10X.chr1_189407068	T/C	1	189407068	+	NA	NA	NA	NA	NA	NA	N	Y	C	Y	C	Y	T	N	Y	T	Y	Y	Y	Y	Y	Y	Y	Y	N	T	N	Y	Y	Y	C	N	Y	T	Y	T	T	Y	Y	T	N	T	C	T	T
CA10X.chr1_189407129	T/G	1	189407129	+	NA	NA	NA	NA	NA	NA	N	K	G	K	G	K	T	N	K	T	N	K	K	K	T	K	K	K	N	T	K	N	K	T	G	N	K	T	K	T	T	K	K	T	N	T	G	T	T
CA10X.chr1_189407130	G/A	1	189407130	+	NA	NA	NA	NA	NA	NA	N	R	A	R	A	R	G	A	R	G	R	R	R	R	N	R	R	R	N	G	R	R	R	G	A	R	R	G	R	G	G	R	R	G	G	G	A	G	G
CA10X.chr1_189413301	G/A	1	189413301	+	NA	NA	NA	NA	NA	NA	R	R	A	R	A	R	G	N	R	G	N	R	R	R	G	R	R	R	G	G	R	A	R	R	A	R	R	G	A	G	G	R	R	G	G	G	A	G	G
CA10X.chr1_189413512	C/T	1	189413512	+	NA	NA	NA	NA	NA	NA	Y	Y	T	Y	T	Y	C	N	Y	C	Y	Y	Y	Y	C	Y	Y	Y	C	C	Y	T	Y	Y	T	Y	Y	C	T	C	C	Y	Y	C	C	C	T	C	C
CA10X.chr1_189413518	A/G	1	189413518	+	NA	NA	NA	NA	NA	NA	R	R	G	R	G	R	A	N	R	A	N	R	R	R	A	R	R	R	A	A	N	G	R	R	G	R	R	A	G	A	A	R	R	A	A	A	G	A	A
CA10X.chr1_189413581	T/C	1	189413581	+	NA	NA	NA	NA	NA	NA	Y	Y	C	Y	C	Y	T	N	Y	T	Y	Y	Y	Y	T	Y	Y	Y	T	T	Y	C	Y	Y	C	Y	Y	T	C	T	T	Y	Y	T	T	T	C	T	T
CA10X.chr1_189460413	G/A	1	189460413	+	NA	NA	NA	NA	NA	NA	A	R	A	A	A	R	R	A	R	R	R	R	R	R	R	A	G	R	N	N	A	A	R	R	A	R	R	G	A	R	N	R	R	G	N	G	A	G	N
CA10X.chr1_189471857	T/C	1	189471857	+	NA	NA	NA	NA	NA	NA	N	Y	C	Y	C	Y	T	Y	Y	T	Y	Y	Y	Y	Y	Y	Y	Y	N	T	Y	C	Y	T	C	Y	Y	T	C	T	T	Y	Y	T	T	T	C	T	T
CA10X.chr1_189471858	A/G	1	189471858	+	NA	NA	NA	NA	NA	NA	N	R	G	R	G	R	A	R	R	A	R	R	R	R	R	R	R	R	N	A	R	G	R	A	G	R	R	A	G	A	A	R	R	A	A	A	G	A	A
CA10X.chr1_189495205	T/C	1	189495205	+	NA	NA	NA	NA	NA	NA	N	T	C	Y	C	Y	T	Y	Y	T	Y	Y	Y	Y	Y	N	Y	C	T	T	C	C	Y	C	C	Y	Y	T	N	T	T	Y	Y	T	N	T	C	T	Y
CA10X.chr1_189495214	T/C	1	189495214	+	NA	NA	NA	NA	NA	NA	N	T	C	Y	C	Y	T	Y	Y	T	Y	Y	Y	Y	Y	Y	Y	C	T	T	C	N	Y	C	C	Y	Y	T	N	T	T	Y	Y	T	N	T	C	T	T
CA10X.chr1_189500867	G/A	1	189500867	+	NA	NA	NA	NA	NA	NA	N	R	A	R	R	R	G	R	R	R	R	R	R	R	G	R	R	R	R	G	A	A	R	N	A	R	R	G	R	G	G	R	R	G	G	G	A	G	G
CA10X.chr1_189500878	G/A	1	189500878	+	NA	NA	NA	NA	NA	NA	N	R	A	R	R	R	G	R	R	R	R	R	R	R	G	R	R	R	R	G	A	A	R	N	A	R	N	G	R	G	G	R	R	G	G	G	A	G	G
CA10X.chr1_189500900	G/A	1	189500900	+	NA	NA	NA	NA	NA	NA	N	R	A	R	R	R	G	R	R	R	R	R	R	R	G	R	R	R	R	G	A	A	R	N	A	R	N	G	R	G	G	R	R	G	G	G	A	G	G
CA10X.chr1_189500958	C/T	1	189500958	+	NA	NA	NA	NA	NA	NA	N	Y	T	Y	Y	Y	C	Y	Y	N	Y	Y	Y	Y	C	Y	Y	Y	Y	C	T	T	Y	N	N	Y	N	C	Y	C	C	Y	Y	C	C	C	T	C	C
CA10X.chr1_189510268	C/A	1	189510268	+	NA	NA	NA	NA	NA	NA	N	M	A	M	A	M	C	M	M	M	M	M	M	M	C	M	M	M	N	C	M	A	M	N	A	M	N	C	A	C	C	M	N	C	C	C	A	C	C
CA10X.chr1_189510325	C/T/G	1	189510325	+	NA	NA	NA	NA	NA	NA	N	Y	T	Y	T	Y	C	N	Y	Y	Y	Y	Y	Y	C	N	Y	Y	N	C	T	T	Y	N	T	Y	N	C	T	C	C	Y	N	C	C	C	T	C	C
CA10X.chr1_189510328	A/C	1	189510328	+	NA	NA	NA	NA	NA	NA	N	M	C	M	C	M	A	M	M	M	M	M	M	M	A	N	M	M	N	A	C	C	M	N	C	M	N	A	C	A	A	M	N	A	A	A	C	A	A
CA10X.chr1_189534062	C/G	1	189534062	+	NA	NA	NA	NA	NA	NA	N	S	G	S	G	S	C	N	S	C	C	S	S	S	C	S	S	S	C	C	S	G	S	S	N	N	S	C	G	C	C	S	S	C	N	C	G	C	C
CA10X.chr1_189534085	T/A	1	189534085	+	NA	NA	NA	NA	NA	NA	N	W	A	W	A	W	T	N	W	T	T	W	W	W	T	W	W	W	T	T	W	A	W	W	A	N	W	T	A	T	T	W	W	T	N	T	A	T	T
CA10X.chr1_189534581	G/A	1	189534581	+	NA	NA	NA	NA	NA	NA	N	R	A	R	R	R	G	N	R	N	N	R	R	R	G	R	R	R	N	G	R	A	R	R	A	R	R	G	A	N	G	R	R	G	N	G	A	G	G
CA10X.chr1_189534708	C/T	1	189534708	+	NA	NA	NA	NA	NA	NA	N	Y	T	Y	Y	Y	C	N	Y	C	N	Y	Y	Y	C	Y	Y	Y	N	C	Y	T	Y	Y	T	Y	Y	C	T	C	C	Y	Y	C	N	C	T	C	C
CA10X.chr1_189534741	G/A	1	189534741	+	NA	NA	NA	NA	NA	NA	N	R	A	R	R	R	G	N	R	G	N	R	R	R	G	R	R	R	N	G	R	A	R	R	A	R	R	G	A	G	G	R	R	G	N	G	A	G	G
CA10X.chr1_189535326	A/G	1	189535326	+	NA	NA	NA	NA	NA	NA	R	R	G	R	N	R	R	N	N	R	R	R	R	R	A	R	R	R	R	A	R	G	R	R	N	R	R	A	G	A	A	R	R	A	A	A	G	A	A
CA10X.chr1_189535457	A/G	1	189535457	+	NA	NA	NA	NA	NA	NA	R	R	G	R	N	R	R	N	R	R	R	R	R	R	A	R	R	R	A	A	G	G	R	R	G	N	R	A	G	A	A	R	R	A	A	A	G	A	A
CA10X.chr1_189535580	T/G	1	189535580	+	NA	NA	NA	NA	NA	NA	K	K	G	K	N	K	K	N	N	K	K	K	K	K	T	K	K	K	K	T	N	G	K	K	N	K	K	T	G	T	T	K	K	T	T	T	G	T	T
CA10X.chr1_189598463	A/G	1	189598463	+	NA	NA	NA	NA	NA	NA	N	R	G	R	G	R	A	G	R	A	R	R	R	R	R	R	R	G	A	A	G	G	R	N	N	R	N	A	R	R	A	R	R	A	A	A	G	A	A
CA10X.chr1_189604083	T/C	1	189604083	+	NA	NA	NA	NA	NA	NA	N	Y	C	Y	C	Y	T	N	Y	Y	Y	Y	Y	Y	T	Y	Y	Y	N	T	C	C	Y	T	N	N	N	T	C	T	N	Y	Y	T	T	T	C	T	T
CA10X.chr1_189607101	C/T	1	189607101	+	NA	NA	NA	NA	NA	NA	C	Y	T	Y	N	Y	N	N	Y	Y	N	Y	C	Y	C	Y	C	Y	C	N	Y	T	Y	C	T	Y	Y	C	N	C	C	Y	Y	C	C	C	T	C	C
CA10X.chr1_189607267	G/A	1	189607267	+	NA	NA	NA	NA	NA	NA	G	R	A	R	N	R	N	N	R	R	R	R	G	R	G	R	G	R	G	G	R	A	R	R	A	R	R	G	N	G	G	R	R	G	G	G	A	G	G
CA10X.chr1_189639592	G/A	1	189639592	+	NA	NA	NA	NA	NA	NA	N	R	A	R	A	R	G	R	R	R	R	N	R	R	R	R	R	R	G	G	N	A	R	N	A	R	R	G	A	G	G	R	R	G	N	G	A	G	G
CA10X.chr1_189644373	A/G	1	189644373	+	NA	NA	NA	NA	NA	NA	N	R	G	R	N	A	A	N	R	R	N	R	R	R	N	R	R	R	N	A	G	G	R	N	G	R	R	A	G	A	A	R	R	A	A	A	G	A	A
CA10X.chr1_189644382	A/G	1	189644382	+	NA	NA	NA	NA	NA	NA	N	R	G	R	N	A	A	N	R	R	N	R	R	R	N	R	R	R	N	A	G	G	R	N	G	R	R	A	G	A	A	R	R	A	A	A	G	A	A
CA10X.chr1_189644520	A/T	1	189644520	+	NA	NA	NA	NA	NA	NA	N	W	T	W	N	A	A	N	W	W	W	W	N	W	N	W	W	W	W	A	T	T	W	N	T	W	W	A	T	A	A	W	W	A	A	A	T	A	A
CA10X.chr1_189644622	A/C	1	189644622	+	NA	NA	NA	NA	NA	NA	N	M	C	M	N	A	A	N	M	M	M	M	N	M	N	M	M	M	N	A	C	C	M	N	C	M	M	A	C	A	A	M	M	A	A	A	C	A	A
CA10X.chr1_189675188	T/G/C	1	189675188	+	NA	NA	NA	NA	NA	NA	N	K	G	K	G	K	T	K	K	T	K	K	K	K	N	K	G	K	K	T	G	G	K	N	G	K	K	T	G	T	T	K	K	T	T	T	G	T	N
CA10X.chr1_189679910	A/G	1	189679910	+	NA	NA	NA	NA	NA	NA	R	R	N	R	G	R	A	N	R	A	N	R	R	G	N	R	R	R	A	A	G	G	R	N	G	N	R	A	R	A	A	R	N	A	N	A	G	A	A
CA10X.chr1_189681753	C/T	1	189681753	+	NA	NA	NA	NA	NA	NA	Y	Y	T	Y	N	Y	C	N	Y	N	Y	Y	Y	Y	N	Y	Y	Y	Y	C	T	T	Y	Y	T	Y	Y	C	T	C	C	Y	N	C	C	C	T	C	C
CA10X.chr1_189681756	T/C	1	189681756	+	NA	NA	NA	NA	NA	NA	Y	Y	C	C	N	Y	T	N	Y	Y	Y	Y	Y	Y	N	Y	Y	Y	Y	T	C	C	Y	Y	C	Y	Y	T	C	T	T	Y	N	T	T	T	C	T	T
CA10X.chr1_189762394	A/G	1	189762394	+	NA	NA	NA	NA	NA	NA	N	R	G	R	G	R	A	N	R	A	R	R	N	R	A	R	R	R	A	A	G	G	R	N	G	N	R	A	R	A	A	N	R	A	A	N	G	A	A
CA10X.chr1_189769721	C/T	1	189769721	+	NA	NA	NA	NA	NA	NA	N	Y	T	Y	T	N	C	N	T	Y	Y	Y	Y	Y	N	C	Y	Y	C	C	T	T	Y	N	N	Y	Y	C	N	C	C	Y	Y	C	N	C	T	C	C
CA10X.chr1_189798693	C/T	1	189798693	+	NA	NA	NA	NA	NA	NA	C	Y	T	Y	Y	C	C	Y	Y	C	Y	Y	Y	Y	C	Y	Y	Y	N	C	Y	T	Y	Y	N	Y	N	C	T	C	C	Y	Y	C	C	C	T	C	C
CA10X.chr1_189879188	A/G	1	189879188	+	NA	NA	NA	NA	NA	NA	R	R	G	R	G	R	A	N	R	A	N	R	R	R	A	R	R	R	R	A	G	G	R	A	G	R	R	A	G	A	A	R	R	A	A	A	G	A	A
CA10X.chr1_189879276	A/G	1	189879276	+	NA	NA	NA	NA	NA	NA	R	R	G	R	G	R	A	N	R	A	N	R	R	R	A	R	R	R	R	A	G	G	R	A	G	R	R	A	G	A	A	R	R	A	A	A	G	A	A
CA10X.chr1_189879375	C/T	1	189879375	+	NA	NA	NA	NA	NA	NA	Y	Y	T	Y	T	Y	C	N	Y	C	C	Y	Y	Y	C	Y	Y	Y	Y	C	N	T	Y	C	T	Y	Y	C	T	C	C	Y	Y	C	C	C	T	C	C
CA10X.chr1_189879384	T/C	1	189879384	+	NA	NA	NA	NA	NA	NA	Y	Y	C	Y	C	Y	T	N	Y	T	N	Y	Y	Y	T	Y	Y	Y	Y	T	C	C	Y	T	C	Y	Y	T	C	T	T	Y	Y	T	T	T	C	T	T
CA10X.chr1_189883438	G/A	1	189883438	+	NA	NA	NA	NA	NA	NA	N	N	A	A	A	R	G	R	R	G	R	R	R	R	G	R	N	R	G	G	R	A	R	N	A	R	R	G	A	R	G	R	R	G	G	G	A	G	G
CA10X.chr1_189883743	T/C	1	189883743	+	NA	NA	NA	NA	NA	NA	Y	Y	C	Y	C	Y	T	N	Y	T	Y	Y	Y	Y	T	N	Y	Y	N	T	Y	C	Y	N	C	Y	Y	T	C	T	T	N	Y	T	N	T	C	T	T
CA10X.chr1_189883772	A/G	1	189883772	+	NA	NA	NA	NA	NA	NA	R	R	G	R	G	R	A	N	R	A	R	R	R	R	A	N	R	R	N	A	R	G	R	N	G	R	R	A	G	A	A	N	R	A	N	N	G	A	A
CA10X.chr1_189888121	A/G	1	189888121	+	NA	NA	NA	NA	NA	NA	N	R	G	R	G	R	A	R	R	A	R	R	R	R	A	R	R	R	A	N	G	G	R	R	R	R	R	A	G	A	A	R	R	A	A	A	G	A	A
CA10X.chr1_189913725	C/A	1	189913725	+	NA	NA	NA	NA	NA	NA	N	M	A	M	A	M	C	M	M	C	M	M	M	M	C	M	M	M	C	C	A	A	M	C	A	M	M	C	A	C	C	M	M	C	C	C	A	C	C
CA10X.chr1_189916533	C/A	1	189916533	+	NA	NA	NA	NA	NA	NA	N	M	A	M	A	M	C	N	M	M	M	M	M	M	C	M	N	M	C	N	A	A	M	M	A	M	M	C	M	M	C	M	N	N	N	C	A	C	C
CA10X.chr1_189979903	C/T	1	189979903	+	NA	NA	NA	NA	NA	NA	N	Y	T	Y	T	N	C	N	Y	C	Y	Y	Y	T	C	Y	N	Y	Y	C	T	T	Y	Y	T	Y	Y	C	T	Y	C	Y	Y	C	C	C	T	C	C
CA10X.chr1_190046163	C/T	1	190046163	+	NA	NA	NA	NA	NA	NA	Y	Y	N	Y	Y	Y	C	N	Y	Y	Y	Y	Y	Y	C	Y	Y	Y	C	C	N	T	Y	Y	T	Y	Y	C	N	C	C	Y	Y	C	C	C	T	C	C
CA10X.chr1_190064640	G/A	1	190064640	+	NA	NA	NA	NA	NA	NA	N	R	A	R	A	R	R	R	R	G	R	R	R	R	G	R	R	N	R	G	R	A	R	R	A	N	R	G	A	R	G	R	R	G	G	G	A	G	G
CA10X.chr1_190065612	G/A	1	190065612	+	NA	NA	NA	NA	NA	NA	N	R	A	R	N	R	G	N	R	R	R	R	R	R	N	R	R	R	N	G	A	A	R	R	A	R	R	G	A	G	G	R	R	G	N	G	A	G	G
CA10X.chr1_190065723	T/G	1	190065723	+	NA	NA	NA	NA	NA	NA	K	K	G	K	G	K	T	N	K	T	K	K	K	K	T	K	N	K	N	T	G	G	K	K	G	K	K	T	G	T	T	K	K	T	N	T	G	T	T
CA10X.chr1_190065792	C/T	1	190065792	+	NA	NA	NA	NA	NA	NA	Y	Y	T	Y	T	Y	C	N	Y	C	Y	Y	Y	Y	C	Y	Y	Y	N	C	T	T	Y	Y	T	Y	Y	C	T	C	C	Y	Y	C	N	C	T	C	C
CA10X.chr1_190065822	G/C/T	1	190065822	+	NA	NA	NA	NA	NA	NA	S	S	C	S	C	S	G	N	S	S	S	S	S	S	G	S	S	S	N	G	C	C	S	S	C	S	S	G	C	G	G	S	S	G	N	G	C	G	G
CA10X.chr1_190072006	T/A	1	190072006	+	NA	NA	NA	NA	NA	NA	N	N	A	W	A	W	T	W	W	T	W	W	W	W	T	W	N	W	T	T	N	A	W	N	N	W	N	T	A	T	T	W	W	T	N	T	A	T	T
CA10X.chr1_190072031	T/G	1	190072031	+	NA	NA	NA	NA	NA	NA	N	N	G	K	G	K	T	K	K	T	K	K	K	K	T	K	N	K	T	T	N	G	K	N	N	K	N	T	G	T	T	K	K	T	N	T	G	T	T
CA10X.chr1_190072077	A/G	1	190072077	+	NA	NA	NA	NA	NA	NA	N	N	G	R	G	R	A	R	R	A	R	R	R	R	A	R	N	R	A	A	N	G	R	N	N	R	N	A	G	A	A	R	R	A	N	A	G	A	A
CA10X.chr1_190072113	G/A	1	190072113	+	NA	NA	NA	NA	NA	NA	R	R	A	R	A	R	G	R	R	G	R	R	R	R	G	R	R	R	G	G	A	A	R	G	A	R	R	G	A	G	G	R	R	G	G	G	A	G	G
CA10X.chr1_190072162	G/A/C	1	190072162	+	NA	NA	NA	NA	NA	NA	N	N	A	R	A	R	G	R	R	N	R	N	R	R	G	R	N	R	G	G	N	A	R	N	N	R	N	G	M	G	G	R	R	G	N	G	A	G	G
CA10X.chr1_190072550	T/C	1	190072550	+	NA	NA	NA	NA	NA	NA	N	Y	C	Y	Y	Y	T	C	Y	Y	Y	Y	Y	Y	N	Y	Y	Y	T	T	Y	C	Y	N	N	N	Y	T	N	T	T	Y	Y	T	T	T	C	T	T
CA10X.chr1_190084075	G/A	1	190084075	+	NA	NA	NA	NA	NA	NA	R	R	A	R	A	R	G	R	R	R	R	A	R	R	R	R	R	R	G	G	R	A	R	N	A	G	N	N	A	G	G	N	N	G	G	G	A	G	G
CA10X.chr1_190119721	T/C	1	190119721	+	NA	NA	NA	NA	NA	NA	N	Y	C	T	C	Y	T	N	T	Y	Y	Y	Y	N	T	Y	Y	C	N	T	Y	C	Y	Y	N	T	Y	T	C	T	T	C	Y	T	N	T	C	T	T
CA10X.chr1_190133967	G/A/C	1	190133967	+	NA	NA	NA	NA	NA	NA	R	N	A	R	A	R	G	N	R	G	R	R	N	R	G	A	R	N	N	G	A	A	R	A	A	R	A	G	R	G	G	R	R	G	N	G	A	G	G
CA10X.chr1_190140250	A/G	1	190140250	+	NA	NA	NA	NA	NA	NA	G	N	G	R	G	R	A	R	R	R	R	G	R	R	N	G	R	R	R	A	G	G	R	N	G	A	R	A	G	A	A	R	R	A	N	A	G	A	N
CA10X.chr1_190140303	C/G	1	190140303	+	NA	NA	NA	NA	NA	NA	G	N	G	S	G	S	C	S	S	S	S	N	S	S	S	G	S	S	S	C	G	G	S	N	G	C	S	C	G	C	C	S	S	C	N	C	G	C	N
CA10X.chr1_190183207	A/G	1	190183207	+	NA	NA	NA	NA	NA	NA	R	R	G	R	G	N	A	N	R	N	R	R	R	R	N	R	R	R	A	A	G	G	R	R	G	R	R	A	N	A	A	R	R	A	A	A	G	A	N
CA10X.chr1_190183247	T/C	1	190183247	+	NA	NA	NA	NA	NA	NA	Y	Y	C	Y	C	N	T	N	N	N	Y	Y	Y	Y	N	Y	Y	Y	T	T	Y	C	Y	Y	C	Y	Y	T	N	T	T	Y	Y	T	T	T	C	T	N
CA10X.chr1_190241939	C/T	1	190241939	+	NA	NA	NA	NA	NA	NA	Y	Y	N	Y	T	N	C	N	Y	C	Y	Y	N	Y	C	Y	N	Y	N	C	T	T	Y	C	T	Y	Y	C	N	C	C	Y	Y	C	C	C	T	C	C
CA10X.chr1_190242008	G/C	1	190242008	+	NA	NA	NA	NA	NA	NA	S	S	N	S	C	N	G	N	S	G	S	S	N	S	G	S	N	S	G	G	C	C	S	N	C	S	S	G	S	G	G	S	S	G	G	G	C	G	G
CA10X.chr1_190264014	A/G	1	190264014	+	NA	NA	NA	NA	NA	NA	N	R	G	R	R	R	R	R	R	R	R	R	R	R	A	R	R	A	A	A	G	G	R	R	G	N	G	A	G	A	A	R	N	A	A	A	G	A	A
CA10X.chr1_190264134	C/T	1	190264134	+	NA	NA	NA	NA	NA	NA	N	Y	T	Y	T	Y	Y	Y	Y	Y	Y	Y	Y	Y	C	Y	Y	C	C	C	T	T	Y	Y	T	N	T	C	T	C	C	Y	N	C	C	C	T	C	C
CA10X.chr1_190314197	T/C	1	190314197	+	NA	NA	NA	NA	NA	NA	T	T	T	T	T	T	T	T	T	T	T	T	T	T	T	T	T	T	T	T	T	T	T	T	T	T	T	T	T	T	T	T	T	T	T	T	T	T	T
CA10X.chr1_190359759	T/G	1	190359759	+	NA	NA	NA	NA	NA	NA	N	T	T	T	T	T	T	N	T	T	T	T	T	T	T	T	T	T	T	T	T	T	T	T	T	N	T	T	T	T	T	T	T	T	T	T	T	T	K
CA10X.chr1_190359862	A/G	1	190359862	+	NA	NA	NA	NA	NA	NA	N	A	A	A	A	A	A	N	A	A	A	A	A	A	A	A	A	A	A	A	A	A	A	A	A	N	A	A	A	A	A	A	A	A	A	A	A	A	R
CA10X.chr1_190362738	T/G	1	190362738	+	NA	NA	NA	NA	NA	NA	T	T	T	T	T	T	T	N	T	T	T	T	T	T	T	T	T	T	T	T	T	T	T	T	T	T	T	T	T	T	T	T	T	T	T	T	T	T	N
CA10X.chr1_190362758	C/T	1	190362758	+	NA	NA	NA	NA	NA	NA	C	C	C	C	C	C	C	N	C	C	C	C	C	C	C	C	C	C	C	C	C	C	C	C	C	C	C	C	C	C	C	C	C	C	C	C	C	C	N
CA10X.chr1_190362822	C/T	1	190362822	+	NA	NA	NA	NA	NA	NA	C	C	C	C	C	C	C	N	C	C	C	C	C	C	C	C	C	C	C	C	C	C	C	C	C	C	C	C	C	C	C	C	C	C	C	C	C	C	N
CA10X.chr1_190376879	C/T	1	190376879	+	NA	NA	NA	NA	NA	NA	C	C	C	C	C	C	C	C	C	C	C	C	C	C	C	C	C	C	C	C	C	C	C	C	C	C	C	C	C	C	C	C	C	C	C	C	C	C	C
CA10X.chr1_190376899	C/T	1	190376899	+	NA	NA	NA	NA	NA	NA	C	C	C	C	C	C	C	C	C	C	C	C	C	C	C	C	C	C	C	C	C	C	C	C	C	C	C	C	C	C	C	C	C	C	C	C	C	C	C
CA10X.chr1_190376945	T/C	1	190376945	+	NA	NA	NA	NA	NA	NA	T	T	T	T	T	T	T	T	T	T	T	T	T	T	T	T	T	T	T	T	T	T	T	T	T	T	T	T	T	T	T	T	T	T	T	T	T	T	T
CA10X.chr1_190376975	C/T	1	190376975	+	NA	NA	NA	NA	NA	NA	C	C	C	C	C	C	C	C	C	C	C	C	C	C	C	N	C	C	C	C	C	C	C	N	C	C	C	C	C	C	C	C	C	C	N	C	C	C	C
CA10X.chr1_190377020	G/A	1	190377020	+	NA	NA	NA	NA	NA	NA	G	G	G	G	G	G	G	G	G	G	G	G	G	G	G	N	G	G	G	G	G	G	G	N	G	G	G	G	G	G	G	G	G	G	N	G	G	G	G
CA10X.chr1_190378809	A/G	1	190378809	+	NA	NA	NA	NA	NA	NA	A	A	A	A	N	A	A	A	N	A	A	A	A	A	A	N	N	A	A	A	A	A	A	N	A	A	A	A	A	A	A	A	A	A	A	A	A	A	A
CA10X.chr1_190414500	A/G	1	190414500	+	NA	NA	NA	NA	NA	NA	A	A	A	A	A	A	A	A	A	A	A	A	A	A	A	A	A	A	A	A	A	A	N	A	N	A	A	A	A	A	A	A	A	A	N	A	A	A	A
CA10X.chr1_190414594	G/C	1	190414594	+	NA	NA	NA	NA	NA	NA	G	G	G	G	G	G	G	G	G	G	G	G	G	G	G	G	G	G	G	G	G	G	G	G	G	G	G	G	G	G	G	G	G	G	G	G	G	G	G
CA10X.chr1_190414773	G/T	1	190414773	+	NA	NA	NA	NA	NA	NA	G	G	G	G	G	G	G	G	G	G	G	G	G	G	G	G	G	G	G	G	G	G	G	G	G	G	G	G	G	G	G	G	G	G	G	G	G	G	G
CA10X.chr1_190415250	G/A	1	190415250	+	NA	NA	NA	NA	NA	NA	G	G	G	G	G	G	G	G	G	G	G	G	G	G	G	G	G	G	G	G	G	G	G	G	G	G	G	G	G	G	G	G	G	G	G	G	G	G	G
CA10X.chr1_190427644	T/A	1	190427644	+	NA	NA	NA	NA	NA	NA	T	T	T	T	T	T	T	T	T	T	T	T	T	T	T	T	T	T	T	T	T	T	T	T	T	T	T	T	T	T	T	T	T	T	T	T	T	T	T
CA10X.chr1_190440166	A/G	1	190440166	+	NA	NA	NA	NA	NA	NA	N	A	A	A	N	A	A	A	A	A	A	A	A	A	A	A	A	A	A	A	A	A	A	N	N	A	A	A	A	A	A	A	A	A	N	A	A	A	A
CA10X.chr1_190444928	G/T	1	190444928	+	NA	NA	NA	NA	NA	NA	G	G	G	G	G	G	G	G	G	G	G	G	G	G	G	G	G	G	G	G	G	G	G	N	N	G	G	G	G	G	G	G	G	G	N	G	G	G	N
CA10X.chr1_190446818	G/A	1	190446818	+	NA	NA	NA	NA	NA	NA	N	G	G	G	G	G	G	G	G	G	G	G	G	G	G	G	G	G	G	G	G	G	G	G	G	G	G	G	G	G	G	G	G	G	G	G	G	G	G
CA10X.chr1_190451564	A/G	1	190451564	+	NA	NA	NA	NA	NA	NA	A	A	A	A	A	A	A	A	A	A	A	A	A	A	A	A	A	A	A	A	A	A	A	A	A	A	A	A	A	A	A	A	A	A	A	A	A	A	R
CA10X.chr1_190462011	C/G	1	190462011	+	NA	NA	NA	NA	NA	NA	C	C	C	C	C	C	C	N	C	C	C	C	C	C	C	C	N	C	C	C	C	C	C	N	C	C	C	C	N	C	C	C	C	C	C	C	C	C	C
CA10X.chr1_190473619	A/C	1	190473619	+	NA	NA	NA	NA	NA	NA	N	A	A	A	A	A	A	A	A	A	A	A	A	A	A	A	A	A	A	A	A	A	A	A	A	A	A	A	A	A	A	A	A	A	A	A	A	A	N
CA10X.chr1_190473638	G/A	1	190473638	+	NA	NA	NA	NA	NA	NA	N	G	G	G	G	G	G	G	G	G	G	G	G	G	G	G	G	G	G	G	G	G	G	G	G	G	G	G	G	G	G	G	G	G	G	G	G	G	N
CA10X.chr1_190473673	G/A	1	190473673	+	NA	NA	NA	NA	NA	NA	G	G	G	G	G	G	G	G	G	G	G	G	G	G	G	G	G	G	G	G	G	G	G	G	G	G	G	G	G	G	G	G	G	G	G	G	G	G	G
CA10X.chr1_190473913	C/T	1	190473913	+	NA	NA	NA	NA	NA	NA	C	C	C	C	N	C	C	N	C	N	C	C	C	C	N	C	C	C	C	C	C	C	C	C	C	C	C	C	N	C	C	C	C	C	C	C	C	C	C
CA10X.chr1_190511506	T/C	1	190511506	+	NA	NA	NA	NA	NA	NA	T	T	T	T	T	T	T	T	T	T	T	T	T	T	T	N	T	T	T	T	T	T	T	N	T	T	N	T	T	T	T	T	T	T	N	T	T	T	T
CA10X.chr1_190534425	T/A	1	190534425	+	NA	NA	NA	NA	NA	NA	N	T	T	T	T	T	T	T	T	T	T	T	T	T	T	T	N	T	T	T	T	T	T	N	N	T	T	T	N	T	T	T	T	T	T	T	T	T	T
CA10X.chr1_190562528	A/G	1	190562528	+	NA	NA	NA	NA	NA	NA	A	A	A	A	A	A	A	A	A	A	A	A	A	A	A	A	A	A	A	A	A	A	A	A	A	A	A	A	A	A	A	A	A	A	N	A	A	A	A
CA10X.chr1_190562561	G/A	1	190562561	+	NA	NA	NA	NA	NA	NA	G	G	G	G	G	G	G	G	G	G	G	G	G	G	G	G	G	G	G	G	G	G	G	G	G	G	G	G	G	G	G	G	G	G	N	G	G	G	G
CA10X.chr1_190562589	T/G	1	190562589	+	NA	NA	NA	NA	NA	NA	T	T	T	T	T	T	T	T	T	T	T	T	T	T	T	T	T	T	T	T	T	T	T	T	T	T	T	T	T	T	T	T	T	T	N	T	T	T	T
CA10X.chr1_190590416	G/A/C	1	190590416	+	NA	NA	NA	NA	NA	NA	N	G	G	G	S	G	G	G	G	G	G	G	G	G	G	G	G	G	G	G	G	G	G	G	G	G	G	G	N	G	G	G	G	G	G	G	G	G	G
CA10X.chr1_190608814	T/C	1	190608814	+	NA	NA	NA	NA	NA	NA	N	Y	C	Y	C	Y	T	Y	Y	N	Y	Y	Y	Y	T	Y	Y	Y	Y	T	C	C	Y	T	C	Y	Y	T	N	N	T	Y	Y	T	T	T	C	T	T
CA10X.chr1_190608821	A/T	1	190608821	+	NA	NA	NA	NA	NA	NA	N	A	A	A	A	A	A	A	A	A	A	A	A	A	A	A	A	A	A	A	A	A	A	A	A	A	A	A	N	A	A	A	A	A	A	A	A	A	A
CA10X.chr1_190615344	G/A	1	190615344	+	NA	NA	NA	NA	NA	NA	G	G	N	G	G	G	G	N	G	G	G	G	G	G	G	G	N	G	G	G	G	G	G	N	N	G	G	G	G	G	G	G	G	G	N	G	G	G	G
CA10X.chr1_190738224	G/A	1	190738224	+	NA	NA	NA	NA	NA	NA	N	G	G	G	G	G	G	G	G	G	G	G	G	G	G	G	G	G	G	G	G	G	G	G	G	G	G	G	N	G	G	G	G	G	G	G	G	G	G
CA10X.chr1_190799576	C/T	1	190799576	+	NA	NA	NA	NA	NA	NA	C	C	C	C	C	C	C	C	C	C	C	C	C	C	C	C	C	C	C	C	C	C	C	C	C	C	C	C	C	C	C	C	C	C	N	C	C	C	Y
CA10X.chr1_190804345	C/T	1	190804345	+	NA	NA	NA	NA	NA	NA	C	C	C	C	C	C	C	N	C	C	C	C	C	C	C	C	C	C	N	C	C	C	C	C	C	C	C	C	C	C	C	C	C	C	N	C	C	C	C
CA10X.chr1_190804587	A/G	1	190804587	+	NA	NA	NA	NA	NA	NA	A	A	A	A	A	A	A	N	A	A	A	A	A	A	A	A	A	A	N	A	A	A	A	A	A	A	A	A	A	A	A	A	A	A	N	A	A	A	A
CA10X.chr1_190805297	C/T/A	1	190805297	+	NA	NA	NA	NA	NA	NA	C	C	C	C	C	N	C	N	C	C	C	C	C	C	C	C	C	C	C	N	C	C	C	N	C	C	C	C	C	C	C	C	C	C	C	C	C	C	C
CA10X.chr1_190805369	C/T	1	190805369	+	NA	NA	NA	NA	NA	NA	C	C	C	C	C	N	C	N	C	C	C	C	C	C	C	C	C	C	C	N	C	C	C	N	C	C	C	C	C	C	C	C	C	C	C	C	C	C	C
CA10X.chr1_190805379	T/A	1	190805379	+	NA	NA	NA	NA	NA	NA	T	T	T	T	T	N	T	N	T	T	T	T	T	T	T	T	T	T	T	N	T	T	T	N	T	T	T	T	T	T	T	T	T	T	T	T	T	T	T
CA10X.chr1_190805380	C/T	1	190805380	+	NA	NA	NA	NA	NA	NA	C	C	C	C	C	N	C	N	C	C	C	C	C	C	C	C	C	C	C	N	C	C	C	N	C	C	C	C	C	C	C	C	C	C	C	C	C	C	C
CA10X.chr1_190806715	C/T	1	190806715	+	NA	NA	NA	NA	NA	NA	N	N	C	C	C	C	C	N	C	C	C	C	C	C	C	C	C	C	C	N	C	C	C	N	C	C	C	C	C	C	C	C	C	C	C	C	C	C	C
CA10X.chr1_190807169	G/A	1	190807169	+	NA	NA	NA	NA	NA	NA	N	G	G	G	G	G	G	G	G	G	G	G	G	G	G	G	G	G	N	N	G	G	N	N	G	G	N	G	G	G	G	G	N	N	N	G	G	N	N
CA10X.chr1_190869189	C/T	1	190869189	+	NA	NA	NA	NA	NA	NA	N	C	C	C	C	C	C	C	C	C	C	N	C	C	C	C	C	C	C	C	C	C	C	N	C	C	N	C	C	C	C	C	C	C	C	C	C	C	C
CA10X.chr1_190877888	T/C	1	190877888	+	NA	NA	NA	NA	NA	NA	T	T	T	T	T	T	T	N	T	T	T	T	N	T	T	T	T	T	T	T	T	T	T	T	T	T	T	T	T	T	T	T	T	T	T	T	T	T	T
CA10X.chr1_190877903	T/G	1	190877903	+	NA	NA	NA	NA	NA	NA	T	T	T	T	T	T	T	N	T	T	T	T	N	T	T	T	T	T	T	T	T	T	T	T	T	T	T	T	T	T	T	T	T	T	T	T	T	T	T
CA10X.chr1_190877910	G/A	1	190877910	+	NA	NA	NA	NA	NA	NA	G	G	G	G	G	G	G	N	G	G	G	G	N	G	G	G	G	G	G	G	G	G	G	G	G	G	G	G	G	G	G	G	G	G	G	G	G	G	G
CA10X.chr1_190878031	C/A	1	190878031	+	NA	NA	NA	NA	NA	NA	C	C	C	C	C	C	C	N	C	C	C	C	N	C	C	C	C	C	C	C	C	C	C	C	C	C	C	C	C	C	C	C	C	C	C	C	C	C	C
CA10X.chr1_190878156	A/G	1	190878156	+	NA	NA	NA	NA	NA	NA	A	A	A	A	A	A	A	N	A	A	A	A	N	A	A	A	A	A	A	A	A	A	A	A	A	A	A	A	A	A	A	A	A	A	A	A	A	A	A
CA10X.chr1_190884164	A/G	1	190884164	+	NA	NA	NA	NA	NA	NA	A	A	A	A	A	A	A	A	A	A	A	A	A	A	A	A	A	A	A	A	A	A	A	A	A	A	A	A	A	A	A	A	A	A	A	A	A	A	A
CA10X.chr1_190971276	C/T	1	190971276	+	NA	NA	NA	NA	NA	NA	C	C	C	C	C	C	C	C	C	C	C	C	C	C	C	C	C	C	C	C	C	C	C	N	C	C	C	C	C	C	C	C	C	C	C	C	C	C	C
CA10X.chr1_190994569	T/C	1	190994569	+	NA	NA	NA	NA	NA	NA	T	T	T	T	T	T	T	T	T	T	T	T	T	T	T	T	T	T	T	T	T	T	T	T	T	T	T	T	T	T	T	T	T	T	T	T	T	T	T
CA10X.chr1_190996780	C/T	1	190996780	+	NA	NA	NA	NA	NA	NA	C	C	C	C	C	C	C	C	C	C	C	C	C	C	C	C	C	C	N	C	C	C	C	C	C	N	C	C	C	C	C	C	C	C	N	C	C	C	C
CA10X.chr1_190996933	G/A	1	190996933	+	NA	NA	NA	NA	NA	NA	G	G	G	G	G	G	G	G	G	G	G	G	G	G	G	G	G	G	N	G	G	G	G	G	G	N	G	G	G	G	G	G	G	G	N	G	G	G	G
CA10X.chr1_190997002	T/C	1	190997002	+	NA	NA	NA	NA	NA	NA	T	T	T	T	T	T	T	T	T	T	T	T	T	T	T	T	T	T	N	T	T	T	T	T	T	N	T	T	T	T	T	T	T	T	N	T	T	T	T
CA10X.chr1_191005012	C/T	1	191005012	+	NA	NA	NA	NA	NA	NA	N	C	C	C	Y	C	C	C	C	C	C	N	C	C	C	C	C	C	C	C	C	C	C	C	C	C	C	C	N	C	C	C	C	C	C	C	C	C	C
CA10X.chr1_191021470	T/A	1	191021470	+	NA	NA	NA	NA	NA	NA	T	T	T	T	W	T	T	T	T	T	T	T	T	T	T	T	T	T	T	T	T	T	T	T	T	T	T	T	T	T	T	T	T	T	N	T	T	T	T
CA10X.chr1_191021486	T/C	1	191021486	+	NA	NA	NA	NA	NA	NA	T	T	T	T	Y	T	T	T	T	T	T	T	T	T	T	T	T	T	T	T	T	T	T	T	T	T	T	T	T	T	T	T	T	T	T	T	T	T	T
CA10X.chr1_191029271	C/T	1	191029271	+	NA	NA	NA	NA	NA	NA	N	C	C	C	C	C	C	N	C	C	Y	C	N	C	C	C	C	C	C	C	C	C	C	C	C	C	C	C	C	C	C	C	C	C	C	C	C	C	Y
CA10X.chr1_191083123	C/A	1	191083123	+	NA	NA	NA	NA	NA	NA	C	C	C	C	C	C	C	N	C	C	C	C	C	C	C	C	C	C	C	C	C	C	C	C	C	N	C	C	C	C	C	C	C	C	N	C	C	C	C
CA10X.chr1_191083317	G/T	1	191083317	+	NA	NA	NA	NA	NA	NA	G	G	G	G	G	G	G	N	G	G	G	G	G	G	G	G	G	G	G	G	G	G	G	G	G	N	G	G	G	G	G	G	G	G	N	G	G	G	G
CA10X.chr1_191196069	G/C	1	191196069	+	NA	NA	NA	NA	NA	NA	G	G	G	G	G	G	G	N	G	G	G	G	G	G	G	G	G	G	G	G	G	G	G	G	G	G	G	G	G	G	G	G	G	G	N	G	G	G	G
CA10X.chr1_191196071	T/C	1	191196071	+	NA	NA	NA	NA	NA	NA	T	T	T	T	T	T	T	N	T	T	T	T	T	T	T	T	T	T	T	T	T	T	T	T	T	T	T	T	T	T	T	T	T	T	N	T	T	T	T
CA10X.chr1_191210337	T/C	1	191210337	+	NA	NA	NA	NA	NA	NA	T	T	T	T	T	T	T	N	T	T	T	T	T	T	T	T	T	T	T	T	T	T	T	T	T	T	T	T	T	T	T	T	T	T	T	T	T	T	N
CA10X.chr1_191210489	A/C	1	191210489	+	NA	NA	NA	NA	NA	NA	A	A	A	A	A	A	M	N	A	A	A	A	A	A	A	A	A	A	A	A	A	A	A	A	A	A	A	A	A	A	A	A	A	A	A	A	A	A	N
CA10X.chr1_191244768	A/G	1	191244768	+	NA	NA	NA	NA	NA	NA	A	A	A	A	A	A	A	N	A	A	A	A	A	A	A	A	A	A	A	A	A	A	A	A	A	A	A	A	A	A	A	A	A	A	A	A	A	A	A
CA10X.chr1_191251646	T/C	1	191251646	+	NA	NA	NA	NA	NA	NA	N	T	T	T	T	T	T	N	T	T	T	T	T	T	T	T	N	T	T	T	T	T	T	T	T	T	T	T	T	T	T	T	T	N	T	T	T	T	T
CA10X.chr1_191272326	G/A	1	191272326	+	NA	NA	NA	NA	NA	NA	G	G	G	G	G	G	G	N	G	N	G	G	G	G	N	G	G	G	G	G	G	G	G	N	G	N	G	G	N	G	G	G	G	N	N	G	G	G	G
CA10X.chr1_191272401	T/C	1	191272401	+	NA	NA	NA	NA	NA	NA	T	T	T	T	T	T	N	N	T	T	T	T	T	T	N	T	T	T	T	T	T	T	T	N	T	N	T	T	T	T	T	T	T	N	N	T	T	T	T
CA10X.chr1_191556452	A/G	1	191556452	+	NA	NA	NA	NA	NA	NA	R	R	G	R	G	R	A	G	G	R	R	R	R	R	R	R	R	R	A	A	R	G	A	A	R	R	N	A	G	A	A	R	R	A	A	A	G	A	A
CA10X.chr1_191613093	A/G	1	191613093	+	NA	NA	NA	NA	NA	NA	N	R	G	R	G	A	A	N	R	R	R	R	R	R	A	R	R	R	A	A	N	G	R	R	R	R	R	A	G	A	A	R	R	A	A	A	G	A	A
CA10X.chr1_191613153	T/C	1	191613153	+	NA	NA	NA	NA	NA	NA	N	Y	C	Y	C	T	T	N	Y	Y	Y	Y	Y	Y	T	Y	Y	Y	T	T	C	C	Y	Y	Y	Y	Y	T	C	T	T	N	Y	T	T	T	C	T	T
CA10X.chr1_191613235	T/G	1	191613235	+	NA	NA	NA	NA	NA	NA	N	K	G	K	G	T	T	N	K	K	K	K	K	K	T	K	K	K	T	T	G	G	K	K	K	K	K	T	G	T	T	K	K	T	T	T	G	T	T
CA10X.chr1_191613447	T/C	1	191613447	+	NA	NA	NA	NA	NA	NA	Y	Y	T	Y	T	Y	C	Y	Y	C	Y	Y	Y	Y	C	T	Y	Y	C	C	Y	T	Y	N	Y	Y	Y	C	T	Y	C	Y	Y	C	C	C	T	C	C
CA10X.chr1_191613486	C/T	1	191613486	+	NA	NA	NA	NA	NA	NA	Y	Y	C	Y	C	Y	T	Y	Y	T	Y	Y	Y	Y	T	C	Y	Y	T	T	Y	C	Y	N	Y	Y	Y	T	C	Y	T	Y	Y	T	T	T	C	T	T
CA10X.chr1_191613511	A/G	1	191613511	+	NA	NA	NA	NA	NA	NA	N	R	A	R	A	R	G	N	R	G	R	R	R	R	G	A	R	R	G	G	R	A	R	N	R	R	R	G	A	R	G	R	R	G	N	G	A	G	G
CA10X.chr1_191614260	C/T	1	191614260	+	NA	NA	NA	NA	NA	NA	Y	Y	T	Y	T	Y	C	N	Y	Y	N	Y	Y	Y	Y	Y	Y	Y	C	C	T	T	Y	Y	Y	Y	Y	C	T	C	C	Y	Y	C	C	C	T	C	C
CA10X.chr1_191614444	T/C	1	191614444	+	NA	NA	NA	NA	NA	NA	Y	Y	C	Y	C	Y	T	N	Y	Y	N	Y	Y	Y	Y	Y	Y	Y	T	T	C	C	Y	Y	Y	Y	Y	T	C	T	T	Y	Y	T	T	T	C	T	T
CA10X.chr1_191614506	T/C	1	191614506	+	NA	NA	NA	NA	NA	NA	Y	Y	C	Y	C	Y	T	N	Y	Y	N	Y	Y	Y	Y	Y	Y	Y	T	T	C	C	Y	Y	Y	Y	Y	T	C	T	T	Y	Y	T	T	T	C	T	T
CA10X.chr1_191631379	T/G	1	191631379	+	NA	NA	NA	NA	NA	NA	K	K	G	K	G	K	T	K	K	K	K	K	K	K	T	K	K	K	T	T	G	G	K	N	N	K	K	T	G	T	T	K	K	T	T	T	G	T	K
CA10X.chr1_191631434	C/T	1	191631434	+	NA	NA	NA	NA	NA	NA	Y	Y	T	Y	T	Y	C	Y	Y	Y	Y	N	Y	Y	C	Y	Y	Y	N	C	T	T	Y	N	N	Y	Y	C	T	C	C	Y	Y	C	C	C	T	C	Y
CA10X.chr1_191644411	T/C	1	191644411	+	NA	NA	NA	NA	NA	NA	N	Y	C	Y	C	Y	T	Y	Y	T	Y	C	Y	Y	T	Y	Y	Y	T	T	C	C	Y	N	C	Y	N	T	N	T	T	Y	Y	T	T	T	C	T	T
CA10X.chr1_191644438	T/C	1	191644438	+	NA	NA	NA	NA	NA	NA	N	Y	C	Y	C	Y	T	Y	Y	T	Y	C	Y	Y	T	Y	Y	Y	T	T	C	C	Y	N	C	Y	N	T	N	T	T	Y	Y	T	T	T	C	T	T
CA10X.chr1_191644578	G/A	1	191644578	+	NA	NA	NA	NA	NA	NA	G	R	A	R	A	R	G	R	R	G	R	N	R	R	G	R	R	R	G	G	A	A	R	R	A	R	R	G	A	G	G	R	R	G	G	G	A	G	G
CA10X.chr1_191655145	G/A	1	191655145	+	NA	NA	NA	NA	NA	NA	N	R	A	R	A	R	G	R	R	R	R	R	R	R	G	R	R	R	N	G	A	A	R	N	R	R	N	G	N	G	G	R	R	G	N	G	A	G	N
CA10X.chr1_191812961	A/G	1	191812961	+	NA	NA	NA	NA	NA	NA	G	R	G	R	G	R	N	N	R	R	R	R	R	R	A	R	A	R	A	A	G	G	R	R	R	R	R	A	G	A	A	R	R	A	A	A	G	A	R
CA10X.chr1_191841967	A/G	1	191841967	+	NA	NA	NA	NA	NA	NA	R	R	G	R	G	R	A	R	R	A	R	R	R	R	R	R	R	N	A	A	G	G	R	R	R	R	R	A	G	R	A	R	R	A	N	A	G	A	N
CA10X.chr1_191926196	A/C	1	191926196	+	NA	NA	NA	NA	NA	NA	N	M	C	M	C	M	A	N	M	M	M	M	M	M	A	M	M	M	M	A	C	C	M	M	M	M	M	A	C	A	A	M	M	A	A	A	C	A	A
CA10X.chr1_191948840	A/T	1	191948840	+	NA	NA	NA	NA	NA	NA	N	W	T	W	T	W	A	N	W	W	W	W	W	W	A	W	W	W	N	A	T	T	W	N	W	W	W	A	N	A	A	W	W	A	N	A	T	A	A
CA10X.chr1_191948861	G/A	1	191948861	+	NA	NA	NA	NA	NA	NA	N	R	A	R	A	R	G	N	R	R	R	R	R	R	G	R	R	R	N	G	A	A	R	N	R	R	R	G	N	G	G	R	R	G	N	G	A	G	G
CA10X.chr1_191949518	T/C	1	191949518	+	NA	NA	NA	NA	NA	NA	Y	Y	C	Y	C	Y	N	N	N	Y	Y	N	Y	Y	Y	Y	Y	Y	T	T	C	C	Y	Y	Y	N	T	T	C	T	T	Y	Y	T	T	T	C	T	T
CA10X.chr1_191959559	A/G	1	191959559	+	NA	NA	NA	NA	NA	NA	N	R	G	R	G	R	A	R	R	R	R	R	R	R	A	R	R	R	R	A	G	G	R	R	R	R	R	A	G	A	A	R	R	A	A	A	G	A	A
CA10X.chr1_191964233	T/G	1	191964233	+	NA	NA	NA	NA	NA	NA	K	T	N	K	G	N	N	N	N	K	K	K	K	K	T	K	K	K	N	T	G	G	K	N	K	G	K	T	G	T	T	K	K	T	T	T	G	T	T
CA10X.chr1_192037467	C/T	1	192037467	+	NA	NA	NA	NA	NA	NA	Y	Y	T	Y	T	Y	C	Y	Y	C	C	Y	Y	Y	Y	Y	T	Y	C	C	T	T	Y	Y	Y	N	Y	C	T	C	C	N	N	N	C	C	T	C	C
CA10X.chr1_192091685	T/C	1	192091685	+	NA	NA	NA	NA	NA	NA	Y	Y	C	Y	C	Y	T	Y	Y	Y	Y	Y	Y	Y	T	Y	Y	Y	Y	T	C	C	Y	T	T	Y	C	T	N	T	T	Y	Y	T	N	T	C	T	T
CA10X.chr1_192131779	G/A	1	192131779	+	NA	NA	NA	NA	NA	NA	R	R	A	R	A	G	N	N	R	G	R	R	R	R	G	R	R	R	R	G	R	A	R	N	R	R	R	G	A	G	G	R	R	G	N	G	A	G	R
CA10X.chr1_192198737	G/A	1	192198737	+	NA	NA	NA	NA	NA	NA	N	R	A	R	A	R	G	G	R	R	R	R	R	R	G	R	N	R	G	G	A	A	R	R	R	R	R	G	A	G	G	R	R	G	G	G	A	G	G
CA10X.chr1_192198811	A/G	1	192198811	+	NA	NA	NA	NA	NA	NA	N	R	A	R	A	R	G	G	R	N	R	R	R	R	N	R	N	R	G	G	A	A	R	R	R	R	R	G	A	G	G	R	R	G	N	G	A	G	G
CA10X.chr1_192219183	A/G	1	192219183	+	NA	NA	NA	NA	NA	NA	R	R	A	R	A	R	G	N	R	R	R	R	R	R	R	N	R	R	N	G	R	A	A	N	R	A	R	G	A	G	G	A	N	G	G	G	A	G	R
CA10X.chr1_192219237	A/G	1	192219237	+	NA	NA	NA	NA	NA	NA	R	R	A	R	A	R	G	R	R	R	R	R	R	R	R	N	R	R	N	G	R	A	A	N	R	A	R	G	N	G	G	N	N	G	G	G	A	G	R
CA10X.chr1_192219246	C/T	1	192219246	+	NA	NA	NA	NA	NA	NA	Y	Y	C	Y	C	Y	T	Y	Y	Y	Y	Y	Y	Y	Y	N	Y	Y	N	T	Y	C	C	N	Y	C	Y	T	N	T	T	C	N	T	T	T	C	T	Y
CA10X.chr1_192219248	A/G/C	1	192219248	+	NA	NA	NA	NA	NA	NA	R	R	A	R	A	R	G	N	R	R	R	R	R	R	R	N	R	R	N	G	R	A	A	N	R	A	R	G	N	G	G	A	N	G	G	G	A	G	R
CA10X.chr1_192219294	C/T	1	192219294	+	NA	NA	NA	NA	NA	NA	Y	Y	C	Y	C	Y	T	N	Y	Y	Y	Y	Y	Y	Y	N	C	Y	N	T	N	C	C	N	Y	C	Y	T	Y	T	T	C	Y	T	T	T	C	T	Y
CA10X.chr1_192282940	C/T	1	192282940	+	NA	NA	NA	NA	NA	NA	Y	Y	T	Y	T	Y	C	Y	Y	Y	Y	Y	Y	Y	C	Y	Y	Y	Y	C	N	T	Y	N	Y	Y	Y	C	T	Y	C	Y	N	C	C	C	T	C	N
CA10X.chr1_192282986	C/T	1	192282986	+	NA	NA	NA	NA	NA	NA	Y	Y	T	Y	T	Y	C	Y	Y	Y	Y	Y	Y	Y	C	Y	Y	Y	Y	C	N	T	Y	N	Y	Y	Y	C	N	Y	C	Y	N	C	C	C	T	C	Y
CA10X.chr1_192326390	G/T	1	192326390	+	NA	NA	NA	NA	NA	NA	N	K	T	K	T	K	G	K	K	G	K	N	K	T	G	K	K	K	K	G	T	T	K	N	N	K	K	G	K	G	G	K	G	G	N	G	T	G	G
CA10X.chr1_192336228	G/A	1	192336228	+	NA	NA	NA	NA	NA	NA	N	R	A	R	A	R	G	N	R	R	R	R	R	R	G	R	R	R	G	G	A	A	R	N	R	R	N	G	A	G	G	R	R	G	G	G	A	G	G
CA10X.chr1_192532745	G/A	1	192532745	+	NA	NA	NA	NA	NA	NA	N	R	A	R	A	R	R	N	N	R	R	R	R	R	R	R	R	R	R	G	A	A	R	R	R	R	R	G	N	G	G	R	R	G	N	G	A	G	G
CA10X.chr1_193029490	T/C	1	193029490	+	NA	NA	NA	NA	NA	NA	Y	Y	C	Y	C	Y	T	N	Y	Y	Y	Y	Y	Y	T	Y	Y	Y	Y	T	C	C	Y	N	Y	Y	Y	T	C	T	T	Y	Y	T	T	T	C	T	Y
CA10X.chr1_193113807	C/T	1	193113807	+	NA	NA	NA	NA	NA	NA	N	C	C	C	C	C	C	N	C	C	C	C	C	C	C	C	C	C	C	C	C	C	C	C	C	C	C	C	C	C	C	C	C	C	C	C	C	C	Y
CA10X.chr1_193113887	C/A	1	193113887	+	NA	NA	NA	NA	NA	NA	N	C	C	C	C	C	C	N	C	C	C	C	C	C	C	C	C	C	C	C	C	C	C	C	C	C	C	C	C	C	C	C	C	C	C	C	C	C	M
CA10X.chr1_193147301	T/C	1	193147301	+	NA	NA	NA	NA	NA	NA	T	T	N	T	Y	T	T	N	T	T	T	T	T	T	T	N	T	T	T	T	T	T	T	N	N	T	T	T	T	T	T	T	T	T	T	T	T	T	Y
CA10X.chr1_193147318	G/A	1	193147318	+	NA	NA	NA	NA	NA	NA	G	G	N	G	R	G	G	N	G	G	G	G	G	G	G	N	G	G	G	G	G	G	G	N	N	G	G	G	G	G	G	G	G	G	G	G	G	G	N
CA10X.chr1_193164013	A/T/C	1	193164013	+	NA	NA	NA	NA	NA	NA	A	A	A	A	A	A	A	A	A	A	A	A	A	A	A	A	N	A	A	A	A	A	A	A	A	A	N	A	A	A	A	A	A	A	A	A	M	A	N
CA10X.chr1_193164020	T/C	1	193164020	+	NA	NA	NA	NA	NA	NA	T	T	T	T	T	T	T	T	T	T	T	T	T	T	T	T	N	T	T	T	T	T	T	T	T	T	N	T	T	T	T	T	T	T	T	T	T	T	N
CA10X.chr1_193191217	A/G	1	193191217	+	NA	NA	NA	NA	NA	NA	A	A	A	A	A	A	A	N	A	A	A	A	A	A	A	A	A	A	A	A	A	A	A	A	A	A	A	A	A	A	A	A	A	A	A	A	A	A	R
CA10X.chr1_193191279	A/G	1	193191279	+	NA	NA	NA	NA	NA	NA	A	A	A	A	A	A	A	N	A	A	A	A	A	A	A	A	A	A	A	A	A	A	A	A	A	A	A	A	A	A	A	A	A	A	A	A	A	A	R
CA10X.chr1_193191414	G/A	1	193191414	+	NA	NA	NA	NA	NA	NA	G	G	G	G	G	G	G	N	G	G	G	G	G	G	G	G	G	G	G	G	G	G	G	G	G	G	G	G	G	G	G	G	G	G	G	G	G	G	R
CA10X.chr1_193227938	T/C	1	193227938	+	NA	NA	NA	NA	NA	NA	N	T	T	T	T	T	T	Y	T	T	T	T	T	T	T	T	T	T	T	T	T	T	T	T	T	N	T	T	T	T	T	T	T	T	N	T	T	T	T
CA10X.chr1_193281024	C/T	1	193281024	+	NA	NA	NA	NA	NA	NA	N	C	C	C	N	C	C	N	C	C	C	C	C	C	C	C	N	C	C	N	C	C	C	N	C	C	C	C	C	C	C	C	C	C	C	C	C	C	C
CA10X.chr1_193281950	G/A	1	193281950	+	NA	NA	NA	NA	NA	NA	G	G	G	G	G	G	G	G	G	G	G	G	G	G	G	G	G	G	G	G	G	G	G	G	G	N	N	G	G	G	G	G	G	G	N	G	G	G	G
CA10X.chr1_193281982	C/G	1	193281982	+	NA	NA	NA	NA	NA	NA	C	C	C	C	C	C	C	C	C	C	C	C	C	C	C	C	C	C	C	C	C	C	C	C	C	N	N	C	C	C	C	C	C	C	C	C	C	C	C
CA10X.chr1_193282006	A/G	1	193282006	+	NA	NA	NA	NA	NA	NA	A	A	A	A	A	A	A	A	A	A	A	A	A	A	A	A	A	A	A	A	A	A	A	A	A	N	N	A	A	A	A	A	A	A	N	A	A	A	A
CA10X.chr1_193293429	A/C	1	193293429	+	NA	NA	NA	NA	NA	NA	A	A	A	A	A	A	A	N	A	A	A	A	A	A	A	A	A	A	A	A	A	A	A	A	A	A	A	A	A	A	A	A	A	A	A	A	A	A	A
CA10X.chr1_193293491	G/A	1	193293491	+	NA	NA	NA	NA	NA	NA	G	G	G	G	G	G	G	N	G	G	G	G	G	G	G	G	G	G	G	G	G	G	G	G	G	G	G	G	G	G	G	G	G	G	G	G	G	G	G
CA10X.chr1_193293689	A/G	1	193293689	+	NA	NA	NA	NA	NA	NA	A	A	A	A	A	A	A	N	A	A	A	A	A	A	A	A	A	A	A	A	A	A	A	A	A	A	A	A	A	A	A	A	A	A	N	A	A	A	A
CA10X.chr1_193293724	G/A	1	193293724	+	NA	NA	NA	NA	NA	NA	N	G	G	G	G	G	G	G	G	G	G	G	G	G	G	G	G	G	G	G	G	G	G	G	G	G	N	G	G	G	G	G	G	G	N	G	G	G	G
CA10X.chr1_193293770	A/G	1	193293770	+	NA	NA	NA	NA	NA	NA	N	A	A	A	A	A	A	A	A	A	A	A	A	A	A	A	A	A	A	A	A	A	A	A	A	A	R	A	A	A	A	A	A	A	N	A	A	A	A
CA10X.chr1_193293858	G/T	1	193293858	+	NA	NA	NA	NA	NA	NA	N	K	T	K	T	K	G	K	K	N	K	K	K	K	G	K	K	K	G	G	T	T	K	N	T	K	K	G	K	G	G	K	K	G	N	G	T	G	G
CA10X.chr1_193299119	T/C	1	193299119	+	NA	NA	NA	NA	NA	NA	T	T	T	T	N	T	T	T	T	T	T	T	T	T	T	T	T	T	T	T	T	T	T	T	T	T	T	T	T	T	T	T	T	T	N	T	T	T	T
CA10X.chr1_193321409	A/G	1	193321409	+	NA	NA	NA	NA	NA	NA	A	A	A	A	A	A	A	A	A	A	A	A	A	A	A	A	A	A	A	A	A	A	A	A	A	A	N	A	A	A	A	A	A	A	A	A	A	A	A
CA10X.chr1_193346235	C/T	1	193346235	+	NA	NA	NA	NA	NA	NA	N	C	C	C	C	C	C	N	C	C	C	C	C	C	C	C	C	C	C	C	C	C	C	N	C	C	C	C	C	C	C	C	C	C	N	C	C	C	C
CA10X.chr1_193346360	C/T	1	193346360	+	NA	NA	NA	NA	NA	NA	N	C	C	C	C	C	C	N	C	C	C	C	C	C	C	C	C	C	C	C	C	C	C	N	C	C	C	C	C	C	C	C	C	C	N	C	C	C	C
CA10X.chr1_193369346	A/G	1	193369346	+	NA	NA	NA	NA	NA	NA	N	A	A	A	N	A	A	N	A	A	A	A	A	A	A	N	A	A	A	A	A	A	A	A	A	A	A	A	A	A	A	A	A	A	N	A	A	A	A
CA10X.chr1_193402222	C/T	1	193402222	+	NA	NA	NA	NA	NA	NA	C	C	C	C	N	C	C	N	N	C	C	C	C	C	C	C	C	C	C	C	C	C	C	C	C	C	N	C	C	C	C	C	C	C	N	C	C	C	N
CA10X.chr1_193402244	C/A	1	193402244	+	NA	NA	NA	NA	NA	NA	C	C	C	C	N	C	C	N	N	C	C	C	C	C	C	C	C	C	C	C	C	C	C	C	C	C	N	C	C	C	C	C	C	C	N	C	C	C	N
CA10X.chr1_193433007	T/C	1	193433007	+	NA	NA	NA	NA	NA	NA	N	T	T	T	T	T	T	N	T	T	T	T	T	T	T	T	T	T	T	T	T	T	T	T	T	T	N	T	T	T	T	T	T	T	N	T	T	T	T
CA10X.chr1_193433084	A/C	1	193433084	+	NA	NA	NA	NA	NA	NA	N	A	A	A	A	A	A	N	A	A	A	A	A	A	A	A	A	A	A	A	A	A	A	A	A	A	N	A	N	A	A	A	A	A	N	A	A	A	A
CA10X.chr1_193433261	A/G	1	193433261	+	NA	NA	NA	NA	NA	NA	N	A	A	A	A	A	A	N	A	A	A	A	A	A	A	A	A	A	A	A	A	A	A	A	A	A	N	A	N	A	A	A	A	A	N	A	A	A	A
CA10X.chr1_193443914	A/G	1	193443914	+	NA	NA	NA	NA	NA	NA	A	A	A	A	A	A	A	A	A	A	A	A	A	A	A	A	A	A	A	A	A	A	A	N	A	A	A	A	A	A	A	A	A	A	A	A	A	A	A
[truncated: 46,136 more rows]
[truncated: 228 more columns]
