# Supplementary material for: Genetics of destemming in pepper: A step towards mechanical harvesting
Source: Front Genet. 2023 Mar 17;14:1114832. doi: 10.3389/fgene.2023.1114832 (PMC10064014; doi:10.3389/fgene.2023.1114832)
Supplement: Supplementary file 8 [file DataSheet3.xlsx]

## Sheet: PullAdjGWAS
Supplemental Data Sheet 3. Data used for genome wide association study (GWAS). Combined data collected from GUC14 and MUC14 F3 families using the force gauge.
F3 Family	Destem Rate	Destem Force
GUC14-1	0.24364	NA
GUC14-10	0.484241	28.6952
GUC14-100	0.518382	34.6155
GUC14-101	0.658354	30.6305
GUC14-102	0.337435	32.4058
GUC14-103	0.577372	21.8339
GUC14-104	0.231598	28.0524
GUC14-105	0.456928	32.5198
GUC14-106	0.163316	NA
GUC14-107	0.29988	29.0407
GUC14-108	0.67543	27.564
GUC14-109	0.632435	28.4325
GUC14-11	0.682258	30.2934
GUC14-110	0.399158	32.6014
GUC14-111	0.419373	30.1224
GUC14-112	0.67543	31.8054
GUC14-12	0.668602	29.2372
GUC14-13	0.610562	26.833
GUC14-14	0.668722	28.2823
GUC14-15	0.673906	30.4072
GUC14-16	0.24364	NA
GUC14-17	0.552523	35.4438
GUC14-18	0.699328	31.4052
GUC14-19	0.753954	29.3067
GUC14-2	0.393974	28.2708
GUC14-20	0.641289	33.1452
GUC14-21	0.607417	24.7455
GUC14-22	0.518382	32.5309
GUC14-23	0.491069	33.2952
GUC14-24	0.275981	25.7212
GUC14-25	0.528624	36.2026
GUC14-26	0.647987	33.6176
GUC14-27	0.316215	32.7938
GUC14-28	0.736883	29.6347
GUC14-29	0.733469	28.7369
GUC14-3	0.504725	32.6699
GUC14-30	0.726641	31.1161
GUC14-31	0.412545	30.6325
GUC14-32	0.641289	27.3944
GUC14-33	0.482101	31.7353
GUC14-34	0.648117	27.8058
GUC14-35	0.412545	25.4905
GUC14-36	0.419373	30.1405
GUC14-37	0.255497	32.6014
GUC14-38	0.39206	34.9991
GUC14-39	0.611699	29.5026
GUC14-4	0.590078	31.3051
GUC14-40	0.555937	26.9025
GUC14-41	0.544308	33.3982
GUC14-42	0.689458	33.4021
GUC14-43	0.54228	27.1332
GUC14-44	0.61739	31.0717
GUC14-45	0.487285	34.3067
GUC14-46	0.710194	31.7468
GUC14-47	0.207699	31.4466
GUC14-48	0.590078	26.5078
GUC14-49	0.504725	28.1365
GUC14-5	0.61739	25.8963
GUC14-50	0.419373	29.8682
GUC14-51	0.559351	29.9154
GUC14-52	0.24364	NA
GUC14-53	0.357686	28.367
GUC14-54	0.747126	27.8753
GUC14-55	0.487285	29.3563
GUC14-56	0.760782	28.3172
GUC14-57	0.811993	26.8163
GUC14-58	0.601331	32.8362
GUC14-59	0.518388	29.8606
GUC14-6	0.60032	34.4821
GUC14-60	0.611699	33.4867
GUC14-61	0.709571	32.1835
GUC14-62	0.39206	29.7514
GUC14-63	0.446686	30.1211
GUC14-64	0.699328	26.3493
GUC14-65	0.463756	35.2631
GUC14-66	0.471733	26.8812
GUC14-67	0.344263	35.3798
GUC14-68	0.723227	29.0176
GUC14-69	0.29988	26.3243
GUC14-7	0.504725	28.9871
GUC14-70	0.575411	26.6348
GUC14-71	0.545694	27.8892
GUC14-72	0.658354	26.5386
GUC14-73	0.436443	37.8119
GUC14-74	0.559351	31.5331
GUC14-75	0.668602	36.2193
GUC14-76	0.381818	29.0565
GUC14-77	0.83036	24.7612
GUC14-78	0.784681	28.8536
GUC14-79	0.528624	36.2248
GUC14-8	0.24364	NA
GUC14-80	0.665188	31.697
GUC14-81	0.777853	27.022
GUC14-82	0.51397	31.3244
GUC14-83	0.818822	36.2026
GUC14-84	0.275981	24.9988
GUC14-85	0.764441	23.3533
GUC14-86	0.535452	26.0631
GUC14-87	0.480827	30.6325
GUC14-88	0.637875	29.2511
GUC14-89	0.491069	23.845
GUC14-9	0.566179	29.8821
GUC14-90	0.641289	32.9145
GUC14-91	0.463756	28.5229
GUC14-92	0.637875	27.9753
GUC14-93	0.67543	31.975
GUC14-94	0.709571	26.9719
GUC14-95	0.371576	30.1683
GUC14-96	0.466549	33.3058
GUC14-97	0.631047	27.0025
GUC14-98	0.661773	27.5723
GUC14-99	0.248668	25.9919
MUC14-1	0.464196	33.607
MUC14-10	0.619557	32.3299
MUC14-11	0.390335	28.2061
MUC14-12	0.551648	30.5261
MUC14-14	0.676436	29.7115
MUC14-15	0.529405	32.2176
MUC14-16	0.585396	31.4855
MUC14-17	0.617658	26.9122
MUC14-18	0.658799	29.7324
MUC14-19	0.598028	26.6533
MUC14-2	0.435241	31.3474
MUC14-20	0.698594	26.0987
MUC14-21	0.249424	NA
MUC14-22	0.404449	29.542
MUC14-23	0.471365	30.9932
MUC14-24	0.529063	29.6265
MUC14-25	0.644892	26.6018
MUC14-27	0.551994	25.3723
MUC14-28	0.422049	32.4647
MUC14-29	0.384989	28.6504
MUC14-3	0.208139	28.8134
MUC14-30	0.460623	25.2432
MUC14-31	0.563887	35.0988
MUC14-32	0.501068	28.8313
MUC14-33	0.39066	28.1878
MUC14-34	0.211961	29.1792
MUC14-35	0.336167	30.6418
MUC14-37	0.684087	26.3286
MUC14-38	0.485704	33.6743
MUC14-39	0.518652	26.8647
MUC14-4	0.621244	32.7579
MUC14-41	0.598028	32.9152
MUC14-42	0.643435	31.9316
MUC14-5	0.420409	30.4082
MUC14-6	0.519162	32.9391
MUC14-7	0.66631	29.9948
MUC14-8	0.66631	29.6315
MUC14-9	0.52832	28.6842
