# Supplementary material for: Genetics of destemming in pepper: A step towards mechanical harvesting
Source: Front Genet. 2023 Mar 17;14:1114832. doi: 10.3389/fgene.2023.1114832 (PMC10064014; doi:10.3389/fgene.2023.1114832)
Supplement: Supplementary file 9 [file Table1.xlsx]

## Sheet: Supplemental Table3
Supplemental Table 1. Markers used for genotyping and marker assisted selection.
QTL	Trait	MarkerID	alleles	UCD14/ Favorable	Garnet	Maor	Jal^	chr*	pos (bp)*	Sequence
dstem2.1	Destem Force	CA.10X.chr2_142933906	C/A	A	C	C	H	chr2	142933906	TCCAAACTTTCAATTTATCATTCACAACCCCCAGCGTCTCATCAATCAAA[C/A]CTACATCATCCGGAAATAGCATATACCAAGGATCTTTTCCTTGAATACGC
dstem2.1	Destem Force	CA.10X.chr2_143240262	T/C	C	T	T	N	chr2	143240262	AAAAAACTTATTGAGAATGAAAGAGACTCTCAAACATGAGGAAGTAAGAA[T/C]TTTGTATAGGGCTACAGTGGATACATACTAGAAGAGGCATATCATGGCTA
dstem2.1	Destem Force	CA.10X.chr2_143710406	G/A	A	G	G	N	chr2	143710406	TGCTTCTGATCAACCTACAGCATTAGTGTAACCAACAACAGCAACTGTAC[G/A]AATTTCTTGACCATCTGTTCCTCCATGCCTCTTACGAGCAGCACGCTGCA
dstem2.1	Destem Force	CA.10X.chr2_148097513	G/A	G	A	A	H	chr2	148097513	AAACTTATTTACTGATCCACTGGACGGTATCTAGTAAGACTTAGACTTTC[A/G]TCATTCAAAACCTTAGTTTCAAACTGATGTGTGCTTTCAACTTTCCTATT
dstem3.2	Destem Force	CA.10X.chr3_245138565	G/A	G	A	A	A	chr3	245138565	TTCCAAAAGTTGTAAGACTTACCCTACTTCAGGTGTCGTTTTGGCCTCAT[A/G]CTGTCCTTTCTTTCTAACCCTATCCAAAATTCAAGTTACAACCAAAGAAA
dstem3.2	Destem Force	CA.10X.chr3_245358487	T/C	T	C	C	N	chr3	245358487	GAGCAGACTGTATAATCAATATTAACACAAATGCAGAATCAGAGAGTAGA[T/C]TGTAATATTAACACAAATACACAGACAGAGAGCAGACTGTAATATTAACA
dstem3.2	Destem Force	CA.10X.chr3_246172201	A/G	G	A	A	H	chr3	246172201	ATCGGAATTGACCTTAACAGTATTGAGTCTGTTGTTACACAAACAGCTGG[A/G]TATTATAATGGGAGTGATTCTTTTGTCCCTTTGAATATGCGTACTGGGCA
dstem9.1	Destem Rate&Force	CA10X.chr9_31764079	G/A	A	G	G	G	chr9	31764079	GGTAGCCTCTTAATTTAAAAAGAGGGTCTTTAATTGCTTGCTGTCCCCAC[G/A]TGGTAAATCACGTGAGTATTCCAATCTTGGCAAAATCTCCATATCTGCTG
dstem9.1	Destem Rate&Force	CA10X.chr9_48222358	C/T	C	T	T	N	chr9	48222358	TTATTAAGCTTTAAAGGATTGAATTAAGCTTAGGATTTTGCAGGGTCTTA[T/C]GACACTGGATCCTTTACAAAGGAGAACCTTTCATCTAATTGAACTGTGTT
dstem9.1	Destem Rate&Force	CA10X.chr9_59251567	C/T	T	C	C	C	chr9	59251567	CCTAAATCAATTTACATAATATTAATCCTAACATTAAGTTAATGAGAGCT[C/T]ATTTCAACTCAAAATGATTGATCGATGACCTGGGTTGAGATGAATGTAAT
dstem10.1	Destem Rate&Force	CA10X.chr10_142743862	T/C	C	T	T	T	chr10	142743862	AATAAAGAAGGACTAGAGTTTAAGGTGAATGCTAAAGGTGAAACACTATC[T/C]AGGGTCCCTTGATGAAGTGAAAGTAGTTTGTGATATACATTCAGATGGTG
dstem10.1	Destem Rate&Force	CA10X.chr10_147448197	C/A	C	A	A	A	chr10	147448197	CTTAGCAGGATGTTCATGGGGAGCTTATCTCATGTGGATAGGGAGAAGCG[A/C]GGATTAATGAAGGATATTCACTAACTGGCTAACTTGGATGTGTATTTTCT
dstem10.1	Destem Rate&Force	CA.10X.chr10_164006069	C/T	T	C	C	H	chr10	164006069	ATAAAGTTTTGGCCCAGACTACTGTGCCCCACACACTCTAGAATTACTTT[C/T]TTGCATAGTTTGAACAGACTCATCTGTGCCCAAACAACGTAAGAGTACTC
dstem10.1	Destem Rate&Force	CA10X.chr10_177313429	G/A	G	A	A	A	chr10	177313429	TGATTCTACTTTGTGACTGACCATGGCTCTAGAAAAGCAGCTAAATTGTC[G/A]GGTAAATACCCGCAGGACTCGATAGCATAAGCTTAAAATACATGGCATAA
dstem10.1	Destem Rate&Force	CA10X.chr10_190568739	T/C	C	T	T	T	chr10	190568739	GTAGCACATAGACTTATATGTGGATCAGTACTTCTAGATTGTACTGAGTA[T/C]ATGAGGGCGAATGCATAAGTAAAACAATGTCTCAACATCATCATAATTTA
^Indicates the jalapeno genotype based on sequence and/or PACE assay with 10 jalapeno hybrids
*The chromosome and position of the polymorphism are based on the UCD10X v1.0 genome assembly (https://solgenomics.net/ftp/genomes/Capsicum_annuum/C.annuum_UCD10X/)
