# Supplementary material for: Genetics of destemming in pepper: A step towards mechanical harvesting
Source: Front Genet. 2023 Mar 17;14:1114832. doi: 10.3389/fgene.2023.1114832 (PMC10064014; doi:10.3389/fgene.2023.1114832)
Supplement: Supplementary file 10 [file DataSheet5.xlsx]

## Sheet: MUC14_Map
Supplemental Data Sheet 5. Genetic map generated with the MUC14 population. Polymorphic markers were collapsed into 1,485 genomic bins based on likely recombinaiton breakpoints calculated by SNPbinner. The the values for bins are positions in the UCD10X genome, with start and end positions corresponding to marker positions at the predicted recombination breakpoints. Genetic map construction resul…
locus_name	bin start (bp)	bin end (bp)	bin size (bp)	bin center (bp)	Chr	Pos(cM)	MUC14_1	MUC14_10	MUC14_100	MUC14_101	MUC14_102	MUC14_103	MUC14_104	MUC14_106	MUC14_107	MUC14_108	MUC14_109	MUC14_11	MUC14_110	MUC14_111	MUC14_112	MUC14_114	MUC14_115	MUC14_116	MUC14_117	MUC14_118	MUC14_119	MUC14_12	MUC14_120	MUC14_121	MUC14_122	MUC14_123	MUC14_124	MUC14_125	MUC14_128	MUC14_129	MUC14_13	MUC14_132	MUC14_133	MUC14_134	MUC14_135	MUC14_136	MUC14_137	MUC14_138	MUC14_139	MUC14_14	MUC14_140	MUC14_141	MUC14_142
Chr01_2795700	0	5591401	5591401	2795700	1	0	a	a	a	b	h	h	h	h	h	a	h	b	h	h	a	h	h	h	h	a	h	h	b	a	b	h	h	h	b	h	h	a	b	h	h	h	h	b	b	h	h	h	h
Chr01_6055196	5591401	6518992	927591	6055196	1	0.646	a	a	a	b	h	h	h	h	h	a	h	b	h	h	a	h	h	h	h	a	a	h	b	a	b	h	h	h	b	h	h	a	b	h	b	h	h	b	b	h	h	h	h
Chr01_6918428	6518992	7317864	798872	6918428	1	1.299	a	a	a	b	h	h	h	h	h	a	h	b	h	h	a	h	h	h	h	a	a	h	a	a	a	h	h	h	b	h	h	a	b	h	b	h	h	b	b	h	h	h	h
Chr01_7468214	7317864	7618565	300701	7468214	1	1.944	a	a	a	b	h	h	h	h	h	a	h	b	h	h	a	b	h	h	b	a	a	h	a	a	a	h	h	h	b	h	h	a	b	h	b	h	h	b	b	h	h	h	h
Chr01_7917176	7618565	8215788	597223	7917176	1	2.267	a	a	a	b	h	h	h	h	h	a	h	b	h	h	a	b	h	h	b	a	a	h	a	a	a	h	h	h	b	h	h	a	b	h	b	h	h	b	b	h	a	h	h
Chr01_8353148	8215788	8490508	274720	8353148	1	2.59	a	a	a	b	h	h	h	h	h	a	h	b	h	h	a	b	h	h	b	a	a	h	a	a	a	h	h	h	b	h	h	a	b	h	b	h	h	b	b	h	a	h	h
Chr01_8752246	8490508	9013984	523476	8752246	1	2.912	a	a	a	b	h	h	h	h	h	a	h	b	h	h	a	b	h	h	b	a	a	h	a	a	a	h	h	h	b	h	h	a	b	h	b	h	h	b	b	h	a	h	h
Chr01_9214688	9013984	9415393	401409	9214688	1	3.235	a	a	a	b	h	h	h	h	h	a	h	b	h	h	a	b	h	h	b	a	a	h	a	a	a	h	h	h	b	h	h	a	b	h	b	h	h	b	b	h	a	h	h
Chr01_9818203	9415393	10221013	805620	9818203	1	4.203	a	a	a	b	h	h	h	h	h	h	h	b	h	a	a	b	h	h	b	a	a	h	a	a	a	h	h	h	b	h	h	a	b	h	b	h	h	b	b	h	a	h	h
Chr01_10405799	10221013	10590585	369572	10405799	1	4.525	a	a	a	b	h	h	h	h	h	h	h	b	h	a	a	b	h	h	b	a	a	h	a	a	a	h	h	h	b	h	h	a	h	h	b	h	h	b	b	h	a	h	h
Chr01_10843715	10590585	11096846	506261	10843715	1	5.17	a	a	a	h	h	h	h	h	h	h	h	b	h	a	a	b	h	h	b	a	a	h	a	a	a	h	h	h	b	h	h	a	h	h	b	h	h	b	b	h	a	h	a
Chr01_11101498	11096846	11106151	9305	11101498	1	6.526	a	a	a	h	h	h	h	h	h	h	h	b	h	a	a	b	h	h	b	a	a	h	a	a	a	h	h	h	b	h	h	a	h	h	b	h	h	b	b	h	a	h	a
Chr01_11618670	11106151	12131189	1025038	11618670	1	6.848	a	a	a	h	h	h	h	h	h	h	h	b	h	a	a	b	b	h	b	a	a	h	a	a	a	h	h	h	b	h	h	a	h	h	b	h	h	b	b	h	a	h	a
Chr01_12342179	12131189	12553169	421980	12342179	1	7.493	a	a	a	h	h	h	h	h	h	h	h	b	h	a	a	b	b	h	b	a	a	h	a	a	a	h	h	h	b	h	h	a	h	h	b	h	h	b	b	h	a	h	a
Chr01_12921778	12553169	13290387	737218	12921778	1	7.816	a	a	a	h	h	h	h	a	h	h	h	b	h	a	a	b	b	h	b	a	a	h	a	a	a	h	h	h	b	h	h	a	h	h	b	h	h	b	b	h	a	h	a
Chr01_13398644	13290387	13506901	216514	13398644	1	9.171	a	a	a	h	h	h	h	a	h	h	h	b	h	a	a	b	b	h	b	a	a	h	a	a	a	h	h	h	b	h	h	a	h	h	b	h	h	b	b	h	h	h	a
Chr01_13801955	13506901	14097010	590109	13801955	1	9.494	a	a	a	h	h	h	h	a	h	h	h	b	h	a	a	b	b	h	b	a	a	h	a	a	a	h	h	h	b	h	h	a	h	h	b	h	h	b	b	h	h	h	a
Chr01_14491131	14097010	14885252	788242	14491131	1	10.462	a	a	a	h	h	h	h	a	h	h	h	b	h	h	a	b	b	h	b	a	a	h	a	a	a	h	h	h	b	h	h	a	h	h	b	h	h	b	h	h	h	h	a
Chr01_15180805	14885252	15476359	591107	15180805	1	12.463	h	a	a	h	h	h	h	a	h	h	h	b	b	h	a	b	b	h	b	a	a	h	a	a	a	h	h	h	b	h	h	a	h	h	b	h	h	b	h	h	h	h	a
Chr01_15695620	15476359	15914882	438523	15695620	1	12.785	h	a	a	h	h	h	h	a	h	h	h	b	b	h	a	b	b	h	b	a	a	h	a	a	a	h	h	h	b	h	h	a	h	h	b	h	h	b	h	h	h	h	a
Chr01_16493805	15914882	17072728	1157846	16493805	1	13.108	h	a	a	h	h	h	h	a	h	h	h	b	b	h	a	b	b	h	b	a	a	h	a	a	a	h	h	h	b	h	h	a	h	h	b	h	h	b	h	h	h	h	a
Chr01_18135972	17072728	19199216	2126488	18135972	1	13.753	h	a	a	h	h	h	h	a	h	h	h	b	b	h	a	b	b	h	b	a	a	h	a	a	a	h	h	h	b	h	h	a	h	h	b	h	h	b	h	h	h	h	a
Chr01_19226129	19199216	19253042	53826	19226129	1	17.502	h	h	a	h	h	a	h	a	h	h	h	b	b	h	a	b	b	h	b	h	a	h	a	a	a	h	b	h	b	h	h	h	h	h	b	h	h	b	a	h	h	h	a
Chr01_20013673	19253042	20774304	1521262	20013673	1	18.147	h	h	a	h	h	a	h	a	h	h	h	b	b	h	a	b	b	h	b	h	a	h	a	a	a	h	b	h	b	b	h	h	h	h	b	h	h	b	a	h	h	h	a
Chr01_21195917	20774304	21617531	843227	21195917	1	19.761	h	h	a	h	h	a	h	a	h	h	h	b	b	h	a	b	b	h	b	h	a	h	a	a	a	h	b	h	b	b	h	h	h	h	b	h	h	b	a	h	h	h	a
Chr01_21655167	21617531	21692804	75273	21655167	1	21.374	h	h	a	h	h	a	h	a	h	h	h	b	b	h	a	b	b	h	b	h	a	h	a	a	a	a	b	h	b	b	h	h	h	h	b	h	h	b	a	h	h	h	a
Chr01_21962374	21692804	22231945	539141	21962374	1	21.697	h	h	a	h	h	a	b	a	h	h	h	b	b	h	a	b	b	h	b	h	a	h	a	a	a	a	b	h	b	b	h	h	h	h	b	h	h	b	a	h	h	h	a
Chr01_22844017	22231945	23456090	1224145	22844017	1	22.019	h	h	a	h	h	a	b	a	h	h	h	b	b	h	a	b	b	h	b	h	a	h	a	a	a	a	b	h	b	b	h	h	h	h	b	a	h	b	a	h	h	h	a
Chr01_23482639	23456090	23509188	53098	23482639	1	22.342	h	h	a	h	h	a	b	a	h	h	h	b	b	h	a	b	b	h	b	h	a	h	a	a	a	a	b	h	b	b	h	h	h	h	b	a	h	b	a	h	h	h	a
Chr01_23853944	23509188	24198701	689513	23853944	1	22.664	h	h	a	h	h	a	b	a	h	h	h	b	b	h	a	b	b	h	b	h	a	h	a	a	a	a	b	h	b	b	h	h	h	h	b	a	h	b	a	h	h	h	a
Chr01_25733884	24198701	27269067	3070366	25733884	1	22.987	h	h	a	h	h	a	b	a	h	h	h	b	b	h	a	b	b	h	b	h	a	h	a	a	a	a	b	h	b	b	h	h	h	h	b	a	h	b	a	h	h	h	a
Chr01_28216697	27269067	29164327	1895260	28216697	1	23.31	h	h	a	h	h	a	b	a	h	h	h	b	b	h	a	b	b	h	b	h	a	h	a	a	a	a	b	h	b	b	h	h	h	h	b	a	h	b	a	h	h	h	a
Chr01_29226720	29164327	29289113	124786	29226720	1	25.054	h	h	a	h	h	a	h	a	h	h	h	a	b	h	a	b	b	h	b	h	a	h	a	a	a	a	b	h	b	b	h	h	h	h	b	a	h	b	a	h	h	h	a
Chr01_30337447	29289113	31385782	2096669	30337447	1	25.377	h	h	a	h	h	a	h	a	h	h	h	a	b	h	a	b	b	h	b	h	a	h	a	a	a	a	b	h	b	b	h	h	h	h	b	a	h	b	a	h	h	h	a
Chr01_31498082	31385782	31610382	224600	31498082	1	25.7	h	h	a	h	h	a	h	a	h	h	h	a	b	h	a	b	b	h	b	h	a	h	a	a	a	a	b	h	b	b	h	h	h	h	b	a	h	b	a	h	h	h	a
Chr01_36609005	31610382	41607628	9997246	36609005	1	26.667	h	h	a	h	h	a	h	a	h	b	h	a	b	h	a	h	b	h	b	h	a	h	a	a	a	a	b	h	b	b	h	h	h	h	b	a	h	b	a	h	h	h	a
Chr01_41637618	41607628	41667609	59981	41637618	1	28.412	h	h	a	h	h	a	h	b	h	b	h	a	b	h	a	h	b	h	h	h	a	h	a	a	a	a	b	h	b	b	h	h	h	h	b	a	h	b	a	h	h	h	a
Chr01_41830839	41667609	41994069	326460	41830839	1	28.866	h	h	a	h	h	a	h	b	h	b	h	a	b	h	a	h	b	h	h	h	a	h	a	a	a	a	a	h	b	b	h	h	h	h	b	a	h	b	a	h	h	h	a
Chr01_42430152	41994069	42866235	872166	42430152	1	29.834	h	h	a	h	h	a	h	b	h	b	h	a	b	h	a	h	b	h	h	h	a	h	a	a	a	a	a	h	b	b	h	h	h	h	b	a	h	b	a	h	h	h	a
Chr01_42943645	42866235	43021055	154820	42943645	1	31.835	h	h	a	h	h	a	a	b	h	b	h	a	b	h	a	h	b	h	h	h	a	h	a	a	a	a	a	h	b	b	h	h	h	h	h	a	h	b	a	h	h	h	a
Chr01_43510960	43021055	44000865	979810	43510960	1	32.157	h	h	a	h	h	a	a	b	h	b	h	a	b	h	a	h	b	h	h	h	a	h	a	a	a	a	a	h	b	b	h	h	h	h	h	a	h	b	a	h	h	h	a
Chr01_44040766	44000865	44080667	79802	44040766	1	34.805	h	h	a	h	h	a	a	b	h	b	h	a	b	h	a	a	b	h	h	h	a	h	h	h	a	a	a	h	b	b	h	h	h	h	h	a	h	b	a	h	h	h	a
Chr01_44127125	44080667	44173584	92917	44127125	1	35.13	h	h	a	h	h	a	a	b	h	b	h	a	b	h	a	a	b	h	h	h	a	h	h	h	a	b	a	h	b	b	h	h	h	h	h	a	h	b	a	h	h	h	a
Chr01_45192267	44173584	46210951	2037367	45192267	1	35.454	h	h	a	h	h	a	a	b	h	b	h	a	b	h	b	a	b	h	h	h	a	h	h	h	a	b	a	h	b	b	h	h	h	h	h	a	h	b	a	h	h	h	a
Chr01_46269288	46210951	46327625	116674	46269288	1	38.49	h	a	a	h	h	a	a	b	h	b	h	a	h	h	b	a	b	h	h	h	a	h	h	h	a	b	a	h	b	b	h	h	h	h	h	a	h	b	h	h	h	h	a
Chr01_46337416	46327625	46347208	19583	46337416	1	39.136	h	a	a	h	h	a	a	b	h	b	h	a	h	h	b	a	b	h	h	h	a	h	h	h	a	b	a	h	b	b	h	h	h	h	h	a	h	b	h	h	h	h	a
Chr01_46587883	46347208	46828559	481351	46587883	1	39.458	h	a	a	h	h	a	a	b	h	b	h	a	h	h	b	a	b	h	h	h	a	h	h	h	a	b	a	h	b	b	h	h	h	h	h	a	h	b	h	h	h	h	a
Chr01_46846756	46828559	46864953	36394	46846756	1	40.103	h	a	a	h	h	a	a	b	h	b	h	a	h	h	b	a	b	h	h	h	a	h	h	h	a	b	a	h	b	b	h	h	h	h	h	a	h	b	h	h	h	h	a
Chr01_47997192	46864953	49129431	2264478	47997192	1	40.426	h	a	a	h	h	a	a	b	h	b	h	a	h	h	b	a	b	h	h	h	a	h	h	h	h	b	a	h	b	b	h	h	h	h	h	a	h	b	h	h	h	h	a
Chr01_49446440	49129431	49763450	634019	49446440	1	40.748	h	a	a	h	h	a	a	b	h	b	h	a	h	h	b	a	b	h	h	h	a	h	h	h	h	b	a	h	b	b	h	h	h	h	h	a	h	b	h	h	h	h	a
Chr01_49910095	49763450	50056741	293291	49910095	1	42.104	h	a	a	h	h	a	a	b	h	b	h	a	h	h	b	a	b	h	a	h	a	h	h	h	h	b	a	h	b	b	h	h	h	h	h	a	h	b	h	h	b	h	a
Chr01_50107959	50056741	50159178	102437	50107959	1	42.749	h	a	a	h	h	a	a	b	h	b	h	a	h	h	b	a	b	h	a	h	a	h	h	h	h	b	a	h	b	b	h	h	h	h	h	a	h	b	h	h	b	h	a
Chr01_50268212	50159178	50377247	218069	50268212	1	43.071	h	a	a	h	h	a	a	b	h	b	h	a	h	h	b	a	h	h	a	h	a	h	h	h	h	b	a	h	b	b	h	h	h	h	h	a	h	b	h	h	b	h	a
Chr01_52825739	50377247	55274232	4896985	52825739	1	43.717	h	a	a	h	h	a	a	b	h	b	a	a	h	h	b	a	h	h	a	h	a	h	h	h	h	b	a	h	b	b	h	h	h	h	h	a	h	b	h	h	b	h	a
Chr01_55317022	55274232	55359813	85581	55317022	1	44.684	h	a	a	h	h	a	a	b	h	b	a	a	h	h	b	a	h	h	a	h	a	h	h	h	h	b	a	h	b	b	h	h	h	h	h	h	h	b	h	h	b	h	a
Chr01_56062118	55359813	56764423	1404610	56062118	1	45.007	h	a	a	h	h	a	a	b	h	b	a	a	h	h	b	a	h	h	a	h	a	h	h	h	h	b	a	h	b	b	h	h	h	h	h	h	h	b	h	h	b	h	a
Chr01_59885988	56764423	63007553	6243130	59885988	1	45.33	h	a	a	h	h	a	a	b	h	b	a	a	h	h	b	a	h	h	a	h	a	h	h	h	h	b	a	h	b	b	h	h	h	h	h	h	h	b	h	h	b	h	a
Chr01_64860243	63007553	66712934	3705381	64860243	1	46.62	h	a	a	h	h	a	a	b	h	b	a	a	h	h	b	h	h	h	a	h	a	h	h	h	h	b	a	h	b	b	h	h	h	h	h	h	h	b	h	h	b	h	a
Chr01_68384721	66712934	70056508	3343574	68384721	1	50.826	h	a	a	h	b	a	a	b	h	b	a	a	h	h	b	h	h	h	a	h	a	h	h	h	h	b	a	h	b	b	h	h	h	h	h	h	h	b	h	h	b	b	h
Chr01_72872385	70056508	75688263	5631755	72872385	1	51.148	h	a	a	h	b	a	a	b	h	b	a	a	h	h	b	h	h	h	a	h	a	h	h	h	h	b	a	a	b	b	h	h	h	h	h	h	h	b	h	h	b	b	h
Chr01_79873230	75688263	84058197	8369934	79873230	1	51.794	h	a	a	h	b	a	a	h	b	b	a	a	h	h	b	h	h	h	a	h	a	h	h	h	h	b	a	a	b	b	h	h	h	h	h	h	h	b	h	h	b	b	h
Chr01_103657918	84058197	123257640	39199443	103657918	1	52.116	h	a	a	h	b	a	a	h	b	b	a	a	h	h	b	h	h	h	a	h	a	h	h	h	h	b	a	a	b	b	h	h	h	h	h	h	h	b	h	h	b	b	h
Chr01_123854482	123257640	124451325	1193685	123854482	1	52.439	h	a	a	h	b	a	a	h	b	b	a	a	h	h	b	h	h	h	a	h	a	h	h	h	h	b	a	a	b	b	h	h	h	h	h	h	h	b	h	h	b	b	h
Chr01_129979496	124451325	135507667	11056342	129979496	1	52.761	h	a	a	h	b	a	a	h	b	b	a	a	h	h	b	h	h	h	a	h	a	h	h	h	h	b	a	a	b	b	h	h	h	h	h	h	h	b	h	h	b	b	h
Chr01_135805103	135507667	136102539	594872	135805103	1	53.084	h	a	a	h	b	a	a	h	b	b	a	a	h	h	b	h	h	h	a	h	a	h	h	h	h	b	a	a	b	b	h	h	h	h	h	h	h	b	h	h	b	b	h
Chr01_136485807	136102539	136869075	766536	136485807	1	53.407	h	a	a	h	b	a	a	h	b	b	a	a	h	h	b	h	h	h	a	h	a	h	h	h	h	b	a	a	b	b	h	h	h	h	h	h	h	b	h	h	b	b	h
Chr01_140737508	136869075	144605941	7736866	140737508	1	54.052	h	a	a	h	b	a	a	h	b	b	a	a	h	h	b	h	h	h	a	h	a	h	h	h	h	b	a	a	b	b	b	h	h	h	h	h	h	b	h	h	b	b	h
Chr01_144683246	144605941	144760552	154611	144683246	1	57.088	h	a	a	h	b	a	a	h	h	b	a	a	h	h	b	h	h	h	a	h	a	h	h	h	h	b	a	a	b	b	b	h	h	h	h	h	h	b	h	h	b	b	h
Chr01_144863738	144760552	144966925	206373	144863738	1	59.412	h	a	a	h	b	a	a	h	h	h	a	a	h	h	b	h	h	h	a	h	a	h	h	h	h	b	a	a	b	b	b	h	h	h	h	h	h	b	h	h	b	b	h
Chr01_145764965	144966925	146563006	1596081	145764965	1	59.735	h	a	a	h	b	a	a	h	h	h	a	a	h	h	b	h	h	h	a	h	a	h	h	h	h	b	a	a	b	b	b	h	h	h	h	h	h	b	h	h	b	b	h
Chr01_147048851	146563006	147534697	971691	147048851	1	61.413	h	a	a	h	b	a	a	h	h	h	a	a	h	h	b	h	h	h	a	h	a	h	h	h	h	b	a	a	b	b	b	h	h	h	h	h	h	b	h	h	b	b	h
Chr01_147960164	147534697	148385631	850934	147960164	1	63.091	h	h	a	h	b	h	a	h	h	h	a	a	h	h	b	h	h	h	a	h	a	h	h	h	h	h	a	a	b	b	b	h	h	h	h	h	h	b	h	h	b	b	h
Chr01_149247550	148385631	150109469	1723838	149247550	1	64.769	h	h	a	h	b	h	a	h	h	h	a	a	h	h	b	h	b	h	a	h	a	h	h	h	h	h	a	a	b	b	b	h	h	h	h	h	h	b	h	h	b	b	h
Chr01_150211128	150109469	150312788	203319	150211128	1	65.414	h	h	a	h	b	h	a	h	h	h	a	a	h	h	b	h	b	h	h	h	a	h	h	h	h	h	a	a	b	b	b	h	h	h	h	h	h	b	h	h	b	b	h
Chr01_150420255	150312788	150527722	214934	150420255	1	65.736	h	h	a	h	b	h	a	h	h	h	a	a	h	h	b	h	b	h	h	h	a	h	h	h	h	h	a	h	b	b	b	h	h	h	h	h	h	b	h	h	b	b	h
Chr01_150704117	150527722	150880513	352791	150704117	1	66.382	h	h	a	h	b	h	a	h	h	h	a	a	h	a	b	h	b	h	h	h	a	h	h	h	h	h	a	h	b	b	b	h	h	h	h	h	h	b	h	h	b	b	h
Chr01_150883655	150880513	150886797	6284	150883655	1	67.158	h	h	a	h	b	h	a	h	h	h	a	a	h	a	b	h	b	h	h	h	a	h	h	b	h	h	a	h	b	b	b	h	h	h	h	h	h	b	h	h	b	b	h
Chr01_151465703	150886797	152044610	1157813	151465703	1	67.481	h	h	a	h	b	h	a	h	h	h	a	a	h	a	b	h	b	h	h	h	a	h	h	b	h	h	a	h	b	b	b	h	h	h	h	h	h	b	h	h	b	b	h
Chr01_152185326	152044610	152326043	281433	152185326	1	68.126	h	h	a	h	b	h	a	h	h	h	a	a	h	a	b	h	b	h	h	h	a	h	h	b	h	h	a	h	b	b	b	h	h	h	h	h	h	b	h	h	b	b	h
Chr01_152633146	152326043	152940250	614207	152633146	1	68.448	h	h	a	h	b	h	a	h	h	h	a	a	h	a	b	h	b	h	h	h	a	h	h	b	h	h	a	h	b	b	b	h	h	h	h	h	h	b	h	h	b	b	h
Chr01_153684555	152940250	154428860	1488610	153684555	1	68.771	h	h	a	h	b	h	a	h	h	h	a	a	h	a	b	h	b	h	h	h	a	h	h	b	h	h	a	h	b	b	b	h	h	h	h	h	h	b	h	h	b	b	h
Chr01_154714463	154428860	155000067	571207	154714463	1	71.095	h	h	a	h	b	h	h	h	h	h	a	a	h	a	b	h	b	h	h	h	a	h	h	b	h	h	a	h	b	b	b	h	h	h	h	a	h	b	h	h	b	b	h
Chr01_155424651	155000067	155849236	849169	155424651	1	71.418	h	h	a	h	b	h	h	h	h	h	a	a	h	a	b	h	b	h	h	h	a	h	h	b	a	h	a	h	b	b	b	h	h	h	h	a	h	b	h	h	b	b	h
Chr01_155969338	155849236	156089441	240205	155969338	1	71.74	h	h	a	h	b	h	h	h	h	h	a	a	h	a	b	h	b	h	h	h	a	h	h	b	a	h	a	h	b	b	b	h	h	h	h	a	h	b	h	h	b	b	h
Chr01_156128048	156089441	156166656	77215	156128048	1	72.386	h	h	a	h	b	h	h	h	h	h	a	a	h	a	b	h	b	h	h	b	a	h	h	b	a	h	a	h	b	b	b	h	h	h	h	a	h	b	h	h	b	b	h
Chr01_156183451	156166656	156200246	33590	156183451	1	72.708	h	h	a	h	b	h	h	h	h	h	a	a	h	a	b	h	b	h	h	b	a	h	h	b	a	h	a	h	b	b	b	h	h	h	h	a	h	b	h	h	b	b	h
Chr01_156272013	156200246	156343781	143535	156272013	1	73.031	h	h	a	h	b	h	h	h	h	h	a	a	h	a	b	h	b	h	h	b	a	h	h	b	a	h	a	h	b	b	b	h	h	h	h	a	h	b	h	h	b	b	h
Chr01_156609280	156343781	156874779	530998	156609280	1	73.353	h	h	a	h	b	h	h	h	h	h	a	a	h	a	b	h	b	h	h	b	a	h	h	b	a	h	a	h	b	b	b	h	h	h	h	a	h	b	h	h	b	b	h
Chr01_156900703	156874779	156926628	51849	156900703	1	73.676	h	h	a	h	b	h	h	h	h	h	a	a	h	a	b	h	b	h	h	b	a	h	h	b	a	h	a	h	b	b	b	h	h	h	h	a	h	b	h	h	b	b	h
Chr01_156942567	156926628	156958507	31879	156942567	1	73.999	h	h	a	h	b	h	h	h	h	h	a	a	h	a	b	h	b	h	h	b	a	h	h	b	a	h	a	h	b	b	b	h	h	h	h	a	h	b	h	h	b	b	h
Chr01_157679400	156958507	158400293	1441786	157679400	1	74.321	h	h	a	h	b	h	h	h	h	h	a	a	h	a	b	h	b	h	h	b	a	h	h	b	a	h	a	h	b	b	b	h	h	h	h	a	h	b	h	h	b	b	h
Chr01_158776749	158400293	159153205	752912	158776749	1	75.999	h	h	a	h	b	h	h	h	h	h	a	a	h	a	b	h	b	h	h	b	a	h	h	b	a	h	a	h	b	h	h	h	h	h	a	a	h	b	h	h	b	b	h
Chr01_159864257	159153205	160575310	1422105	159864257	1	76.322	h	h	a	h	b	h	h	h	h	h	a	a	h	h	b	h	b	h	h	b	a	h	h	b	a	h	a	h	b	h	h	h	h	h	a	a	h	b	h	h	b	b	h
Chr01_161100509	160575310	161625709	1050399	161100509	1	76.644	h	h	a	h	b	h	h	h	h	h	a	a	h	h	b	h	b	h	h	b	a	h	h	b	a	h	a	h	b	h	h	h	h	h	a	a	h	b	h	h	b	b	h
Chr01_161635278	161625709	161644847	19138	161635278	1	76.967	h	h	a	h	b	h	h	h	h	h	h	a	h	h	b	h	b	h	h	b	a	h	h	b	a	h	a	h	b	h	h	h	h	h	a	a	h	b	h	h	b	b	h
Chr01_162130973	161644847	162617099	972252	162130973	1	77.289	h	h	a	h	b	h	h	h	h	h	h	a	h	h	b	h	b	h	h	b	a	h	h	b	a	h	a	h	b	h	h	h	h	h	a	a	h	b	h	h	b	b	h
Chr01_164393384	162617099	166169670	3552571	164393384	1	77.612	h	h	a	h	b	h	h	h	h	h	h	a	h	h	b	h	b	h	h	b	a	h	h	b	a	h	a	h	b	h	h	h	h	h	a	a	h	b	h	h	b	b	h
Chr01_168630697	166169670	171091725	4922055	168630697	1	77.935	b	h	a	h	b	h	h	h	h	h	h	a	h	h	b	h	b	h	h	b	a	h	h	b	a	h	a	h	b	h	h	h	h	h	a	a	h	b	h	h	b	b	h
Chr01_172730602	171091725	174369479	3277754	172730602	1	78.257	b	h	a	h	b	h	h	h	h	h	h	a	h	h	b	h	b	h	h	b	a	h	h	b	a	h	a	h	b	h	h	h	h	h	a	a	h	b	h	h	b	b	h
Chr01_175563493	174369479	176757507	2388028	175563493	1	78.58	b	h	a	h	b	h	h	h	h	h	h	a	h	h	b	h	b	h	h	b	a	h	h	b	a	h	a	h	b	h	h	h	h	h	a	a	h	b	h	h	b	b	h
Chr01_176855446	176757507	176953385	195878	176855446	1	78.902	b	h	a	h	b	h	h	h	h	h	h	a	h	h	b	h	b	h	h	b	a	h	h	b	a	h	a	h	b	h	h	h	h	h	a	a	h	b	h	h	b	b	h
Chr01_177088188	176953385	177222992	269607	177088188	1	79.225	b	h	a	h	b	h	h	h	h	h	h	a	h	h	b	h	b	b	h	b	a	h	h	b	a	h	a	h	b	h	h	h	h	h	a	a	h	b	h	h	b	b	h
Chr01_177381662	177222992	177540332	317340	177381662	1	79.548	b	h	a	h	b	h	h	h	h	h	h	a	h	h	b	h	b	b	h	b	a	h	h	b	a	h	a	h	b	h	h	h	h	h	a	a	h	b	h	h	b	b	h
Chr01_177721815	177540332	177903298	362966	177721815	1	80.193	b	h	a	h	b	h	h	h	h	h	h	a	h	h	b	h	b	b	h	b	a	h	h	b	a	h	h	h	b	h	h	h	h	h	a	a	h	b	h	h	b	b	h
Chr01_178144265	177903298	178385232	481934	178144265	1	80.515	b	h	a	h	b	h	h	h	h	h	h	a	h	h	b	h	b	b	h	b	a	h	h	b	a	h	h	h	b	h	h	h	h	h	a	a	h	b	h	h	b	b	h
Chr01_178538396	178385232	178691560	306328	178538396	1	81.161	b	h	a	h	b	h	h	h	h	h	h	a	h	h	b	h	b	b	h	b	a	h	h	b	a	h	h	h	b	h	h	h	h	h	a	a	h	b	h	h	b	b	h
Chr01_178728002	178691560	178764445	72885	178728002	1	81.483	b	h	a	h	b	h	h	h	h	h	h	a	h	h	b	h	b	b	h	b	a	h	h	b	a	h	h	h	b	h	h	h	h	h	a	a	h	b	h	h	b	b	h
Chr01_178874765	178764445	178985086	220641	178874765	1	81.806	b	h	a	h	b	h	h	h	h	h	h	a	h	h	b	h	b	b	h	b	a	h	h	b	a	h	h	h	b	h	h	h	h	h	a	a	h	b	h	h	b	b	h
Chr01_179206006	178985086	179426927	441841	179206006	1	82.451	b	h	a	h	b	h	h	h	h	h	h	a	h	h	b	h	b	b	h	b	a	h	h	b	a	h	h	h	b	h	h	h	h	h	a	a	h	b	h	h	b	b	h
Chr01_180220305	179426927	181013683	1586756	180220305	1	82.774	b	h	a	h	b	h	h	h	h	h	h	a	h	h	b	h	b	b	h	b	a	h	h	b	a	h	h	h	b	h	h	h	h	h	a	a	h	b	h	h	b	b	h
Chr01_182419340	181013683	183824998	2811315	182419340	1	83.419	b	h	a	h	b	h	h	h	h	h	h	a	h	h	b	h	b	b	h	b	a	h	h	b	a	h	h	h	h	h	h	h	h	h	a	a	h	b	h	h	b	b	h
Chr01_192360364	191613093	193107636	1494543	192360364	1	84.387	b	h	a	h	b	h	h	h	h	h	h	a	h	h	b	h	b	b	h	b	a	h	h	b	a	h	h	h	h	h	h	h	h	h	a	a	h	b	h	h	b	b	h
Chr01_187413847	183824998	191002696	7177698	187413847	1	85.742	b	h	a	h	b	h	h	h	h	h	h	a	h	h	b	h	b	b	h	b	a	h	h	b	a	h	h	h	h	h	h	h	h	h	a	a	h	b	h	h	b	b	h
Chr01_195998758	193524837	198472680	4947843	195998758	1	86.064	b	h	a	h	b	h	h	h	h	h	h	a	h	h	b	h	b	b	h	b	a	h	h	b	a	h	h	h	h	h	h	h	h	h	a	a	h	b	h	h	b	b	h
Chr01_198849335	198472680	199225991	753311	198849335	1	88.712	b	h	a	h	b	h	h	h	h	h	h	a	h	a	b	h	b	b	h	b	a	h	h	b	a	h	h	h	h	h	h	h	h	h	a	a	h	b	h	h	b	b	h
Chr01_200121214	199225991	201016437	1790446	200121214	1	91.36	b	h	a	h	b	h	h	h	h	h	b	a	h	a	b	h	b	b	h	b	a	h	h	b	a	h	h	h	h	h	h	h	h	h	a	a	h	b	h	h	b	b	a
Chr01_201033374	201016437	201050312	33875	201033374	1	94.026	b	h	a	h	b	h	h	h	h	h	b	a	h	a	b	h	b	b	h	b	b	h	h	b	a	h	h	h	h	h	h	h	h	h	a	h	h	h	h	h	b	h	a
Chr01_201345875	201050312	201641439	591127	201345875	1	94.994	b	h	a	h	b	h	h	h	h	h	b	a	h	a	b	h	b	b	h	b	b	h	h	b	a	h	b	b	h	h	h	h	h	h	a	h	h	h	h	h	b	h	a
Chr01_203452203	201641439	205262968	3621529	203452203	1	95.771	b	h	a	h	b	h	h	h	h	h	b	a	h	a	b	h	b	b	b	b	b	h	h	b	a	h	b	b	h	h	h	h	h	h	a	h	h	h	h	h	b	h	a
Chr01_205274379	205262968	205285791	22823	205274379	1	104.324	b	h	a	h	b	h	b	h	h	h	b	a	h	a	b	h	b	b	b	b	b	h	a	a	a	h	b	b	a	h	h	h	h	h	a	h	h	h	h	a	h	h	a
Chr01_205555234	205285791	205824677	538886	205555234	1	105.1	b	h	a	h	b	h	b	h	h	h	b	h	h	a	b	h	b	b	b	b	b	h	a	a	a	h	b	b	a	h	h	h	h	h	a	h	h	h	h	a	h	h	a
Chr01_206063917	205824677	206303158	478481	206063917	1	105.423	b	h	a	h	b	h	b	h	h	h	b	h	h	a	b	h	b	b	b	b	b	h	a	a	a	h	b	b	a	h	h	h	h	h	a	h	h	h	h	a	h	h	a
Chr01_206573635	206303158	206844113	540955	206573635	1	105.745	b	h	a	h	b	h	b	h	h	h	b	h	a	a	b	h	b	b	b	b	b	h	a	a	a	h	b	b	a	h	h	h	h	h	a	h	h	h	h	a	h	h	a
Chr01_207974158	206844113	209104204	2260091	207974158	1	106.068	b	h	a	h	b	h	b	h	h	h	b	h	a	a	b	h	b	b	b	b	b	h	a	a	a	h	b	b	a	h	h	h	h	h	a	h	h	h	h	a	h	h	a
Chr01_210935432	209104204	212766660	3662456	210935432	1	107.036	b	h	a	h	b	h	b	h	h	h	b	h	a	a	b	h	b	b	b	h	b	h	a	a	a	h	b	b	a	h	h	h	h	h	a	h	h	h	h	a	h	h	a
Chr01_213133592	212766660	213500524	733864	213133592	1	107.358	b	h	a	h	b	h	b	h	h	h	b	h	a	a	b	h	b	b	b	h	b	h	a	a	a	h	b	b	a	h	h	h	h	h	a	h	h	h	h	a	h	h	a
Chr01_213742376	213500524	213984228	483704	213742376	1	107.681	b	h	a	h	b	h	b	h	h	h	b	h	a	a	b	h	b	b	b	h	b	h	a	a	a	h	b	b	a	h	h	h	h	h	a	h	h	h	h	a	h	h	a
Chr01_214244249	213984228	214504271	520043	214244249	1	108.326	b	h	a	h	b	h	b	h	h	h	b	h	a	a	h	h	b	b	b	h	b	h	a	a	a	h	b	b	a	h	h	h	h	h	a	h	h	h	h	a	h	h	a
Chr01_221100270	214504271	227696270	13191999	221100270	1	108.649	b	h	a	h	b	h	b	h	h	h	b	h	a	a	h	h	b	b	b	h	b	h	a	a	a	h	b	b	a	h	h	h	h	h	a	h	h	h	h	a	h	h	a
Chr01_230465288	227696270	233234307	5538037	230465288	1	109.617	b	h	a	h	b	h	b	h	h	h	b	h	a	a	b	h	b	b	b	h	b	h	a	a	a	h	b	b	a	h	h	h	h	h	a	h	h	h	h	a	h	h	a
Chr01_234659164	233234307	236084021	2849714	234659164	1	109.939	b	h	a	h	b	h	b	h	h	h	b	h	a	a	b	h	b	b	b	h	b	h	a	a	a	h	b	b	a	h	h	h	h	h	a	h	h	h	h	a	h	h	a
Chr01_237721134	236084021	239358248	3274227	237721134	1	110.907	b	h	a	h	b	h	b	h	h	h	b	h	a	a	b	h	b	b	b	h	b	h	a	a	a	h	b	b	a	h	h	h	h	h	a	h	h	h	h	a	h	h	a
Chr01_239764746	239358248	240171244	812996	239764746	1	115.438	b	h	a	h	b	h	b	h	h	h	b	h	a	a	b	h	h	b	b	b	b	h	a	a	a	h	b	b	a	a	h	b	h	h	a	h	h	h	h	a	h	h	a
Chr01_240176736	240171244	240182229	10985	240176736	1	116.083	b	h	a	h	b	h	b	h	h	h	b	h	a	a	b	h	h	b	b	b	b	h	a	a	a	h	b	b	a	a	h	b	h	a	a	h	h	h	h	a	h	h	a
Chr01_240599803	240182229	241017377	835148	240599803	1	116.405	b	h	a	h	b	h	b	h	h	h	b	h	a	a	b	h	h	b	b	b	b	h	a	a	a	h	b	b	a	a	h	b	h	a	a	h	h	h	h	a	h	h	a
Chr01_241444465	241017377	241871553	854176	241444465	1	116.728	b	h	a	h	b	h	b	h	h	h	b	h	a	a	b	h	h	b	b	b	b	h	a	a	a	h	b	b	a	a	h	b	h	a	a	h	h	h	h	a	h	h	a
Chr01_241891911	241871553	241912269	40716	241891911	1	117.373	b	h	a	h	b	h	b	h	h	h	b	h	a	a	b	h	h	b	b	b	b	h	a	a	a	h	b	b	a	a	h	b	h	a	a	h	h	h	h	a	h	h	a
Chr01_242256754	241912269	242601239	688970	242256754	1	117.696	b	h	a	h	b	h	b	h	h	h	b	h	a	a	b	h	h	b	b	b	b	h	a	a	a	h	b	b	a	a	h	b	h	a	a	h	h	h	h	a	h	h	a
Chr01_243306881	242601239	244012524	1411285	243306881	1	118.341	b	h	a	h	b	h	b	h	h	h	b	h	a	a	b	h	h	b	b	b	b	a	a	a	a	h	b	b	a	a	h	b	h	a	a	h	h	h	h	a	h	h	a
Chr01_244207693	244012524	244402862	390338	244207693	1	119.632	b	h	a	h	b	h	b	h	h	h	b	h	a	a	b	h	h	b	b	b	b	a	a	a	a	h	b	b	a	a	h	b	h	a	a	h	h	h	h	a	h	h	a
Chr01_244761589	244402862	245120316	717454	244761589	1	119.954	b	h	a	h	b	h	b	h	h	h	b	h	a	a	b	h	h	b	b	b	b	a	a	a	a	h	b	b	a	a	h	b	h	a	a	h	h	h	h	a	h	h	a
Chr01_245431655	245120316	245742994	622678	245431655	1	120.277	b	h	a	h	b	h	b	h	h	h	b	h	a	a	b	h	h	b	b	b	b	a	a	a	a	h	b	b	a	a	h	b	h	a	a	h	h	h	h	a	h	h	a
Chr01_245939963	245742994	246136932	393938	245939963	1	120.599	b	h	a	h	b	h	b	h	h	h	b	h	a	a	b	h	h	b	b	b	b	a	a	a	a	h	b	b	a	a	h	b	h	a	a	h	h	h	h	a	h	h	a
Chr01_246167248	246136932	246197565	60633	246167248	1	120.922	b	h	a	h	b	h	b	h	h	h	b	h	a	a	b	h	h	b	b	b	b	a	a	a	a	h	b	b	a	a	h	b	h	a	a	h	h	h	h	a	h	h	a
Chr01_246200327	246197565	246203090	5525	246200327	1	121.567	b	h	a	h	b	h	b	h	h	h	b	h	a	a	b	h	h	b	b	b	b	a	a	a	a	h	b	b	a	a	h	b	h	a	a	h	b	h	h	a	h	h	a
Chr01_246320122	246203090	246437155	234065	246320122	1	121.89	b	h	a	h	b	h	b	h	h	h	b	h	a	a	b	h	h	b	b	b	b	a	a	a	a	h	b	b	a	a	h	b	h	a	a	h	b	h	h	a	h	h	a
Chr01_246484189	246437155	246531223	94068	246484189	1	122.212	b	h	a	h	b	h	b	h	h	h	b	h	a	a	b	h	h	b	b	b	b	a	a	a	a	h	b	b	a	a	h	b	h	a	a	h	b	h	h	a	h	h	a
Chr01_247517732	246531223	248504242	1973019	247517732	1	122.535	b	h	a	h	b	h	b	h	h	h	b	h	a	a	b	h	h	b	b	b	b	a	a	a	a	h	b	b	a	a	h	b	h	a	a	h	b	h	h	a	h	h	a
Chr01_248907632	248504242	249311023	806781	248907632	1	122.857	b	h	a	h	b	h	b	h	h	h	b	h	a	a	b	h	h	b	b	b	b	a	a	a	a	h	b	b	a	a	h	b	h	a	a	h	b	h	h	a	h	h	a
Chr01_249319911	249311023	249328799	17776	249319911	1	124.602	b	h	a	h	b	h	b	h	a	h	b	h	a	h	b	h	h	b	b	b	b	a	a	a	a	h	b	b	a	a	h	b	h	a	a	h	b	h	h	a	h	h	a
Chr01_250155045	249328799	250981292	1652493	250155045	1	124.925	b	h	a	h	b	h	b	h	a	h	h	h	a	h	b	h	h	b	b	b	b	a	a	a	a	h	b	b	a	a	h	b	h	a	a	h	b	h	h	a	h	h	a
Chr01_250991292	250981292	251001292	20000	250991292	1	125.893	b	h	a	h	b	h	b	h	a	h	h	h	a	h	b	h	h	b	b	h	b	a	a	a	a	h	b	b	a	a	h	b	h	a	a	h	b	h	h	a	h	h	a
Chr01_251006853	251001292	251012415	11123	251006853	1	126.215	b	h	a	h	h	h	b	h	a	h	h	h	a	h	b	h	h	b	b	h	b	a	a	a	a	h	b	b	a	a	h	b	h	a	a	h	b	h	h	a	h	h	a
Chr01_251104596	251012415	251196777	184362	251104596	1	126.538	b	h	a	h	h	h	b	h	a	h	h	h	a	h	b	h	h	b	b	h	b	a	a	a	a	h	b	b	a	a	h	b	h	a	a	h	b	h	h	a	h	h	a
Chr01_251565543	251196777	251934309	737532	251565543	1	127.183	b	h	a	h	h	h	b	h	a	h	h	h	a	h	b	h	h	b	b	h	b	a	a	a	a	h	b	b	a	h	h	b	h	a	a	h	b	h	h	a	h	h	a
Chr01_251942573	251934309	251950838	16529	251942573	1	129.507	b	h	a	h	h	h	b	h	a	h	h	h	a	h	b	h	h	b	b	h	b	a	a	a	a	h	b	b	a	h	h	b	h	a	a	h	b	h	h	a	h	h	a
Chr01_252279349	251950838	252607860	657022	252279349	1	130.152	b	h	a	h	h	h	b	h	a	h	h	h	a	h	b	h	h	b	b	h	b	a	a	a	a	h	b	b	a	h	h	b	h	a	a	h	b	h	h	a	h	h	a
Chr01_254093311	252607860	255578762	2970902	254093311	1	130.475	b	h	a	h	h	h	b	h	a	h	h	h	a	h	b	h	h	b	b	h	b	a	a	a	a	h	b	b	a	h	h	b	h	a	a	h	b	h	h	a	h	h	a
Chr02_48298212	48153538	48442886	289348	48298212	2	0	h	h	a	h	a	h	a	b	h	h	h	a	h	h	b	b	a	b	b	h	b	b	b	b	b	h	b	b	h	h	b	a	h	h	h	b	h	h	b	a	a	h	h
Chr02_47859684	47565831	48153538	587707	47859684	2	0.322	h	h	a	h	a	h	a	b	h	h	h	a	h	h	b	b	a	b	b	h	b	b	b	b	b	h	b	b	h	h	b	a	h	h	h	b	h	h	b	a	a	h	h
Chr02_28131704	17048279	39215129	22166850	28131704	2	0.967	h	h	a	h	a	h	a	b	h	h	b	a	h	h	b	b	a	b	b	h	b	b	b	b	b	h	b	b	h	h	b	a	h	h	h	b	h	h	b	a	a	h	h
Chr02_12419116	7789954	17048279	9258325	12419116	2	1.29	h	h	a	h	a	h	a	b	h	h	b	a	h	h	b	b	a	b	b	h	b	b	b	b	b	h	b	b	h	h	b	a	h	h	h	b	a	h	b	a	a	h	h
Chr02_6932090	6074226	7789954	1715728	6932090	2	1.613	h	h	a	h	a	h	a	b	h	h	b	a	h	h	b	b	a	b	b	h	b	b	b	b	b	h	b	b	h	h	b	a	h	h	h	b	a	h	b	a	a	h	h
Chr02_64779664	57527763	72031566	14503803	64779664	2	1.935	h	h	a	h	a	h	a	b	h	h	b	a	h	h	b	b	a	b	b	h	b	b	b	b	b	h	b	b	h	h	b	a	h	h	h	b	a	h	b	a	a	h	h
Chr02_53337948	49769799	56906097	7136298	53337948	2	2.258	h	h	a	h	a	h	a	b	h	h	b	a	h	h	b	b	a	b	b	h	b	b	b	b	b	h	b	b	h	h	b	a	h	h	h	b	a	h	b	a	a	h	h
Chr02_76737352	75133769	78340935	3207166	76737352	2	2.58	h	h	a	h	a	h	a	b	h	h	b	a	h	h	b	b	a	b	b	h	b	b	b	b	b	h	b	b	h	h	b	a	h	h	h	b	a	b	b	a	a	h	h
Chr02_42769045	42726227	42811864	85637	42769045	2	2.903	h	h	a	h	a	h	h	b	h	h	b	a	h	h	b	b	a	b	b	h	b	b	b	b	b	h	b	b	h	h	b	a	h	h	h	b	a	b	b	a	a	h	h
Chr02_42183296	41640365	42726227	1085862	42183296	2	3.225	h	h	a	h	a	h	h	b	h	h	b	a	h	h	b	b	a	b	b	h	b	b	b	b	b	h	b	b	h	h	b	a	h	h	h	b	a	b	b	a	a	h	h
Chr02_40645355	39650346	41640365	1990019	40645355	2	3.548	h	h	a	h	a	h	h	b	h	h	b	a	h	h	b	b	h	b	b	h	b	b	b	b	b	h	b	b	h	h	b	a	h	h	h	b	a	b	b	a	a	h	h
Chr02_79660269	79642584	79677954	35370	79660269	2	4.193	h	h	a	h	a	h	h	b	h	h	b	a	h	h	b	b	h	b	b	h	b	h	b	b	b	h	b	b	h	h	b	a	h	h	h	b	a	b	b	a	a	h	h
Chr02_79692766	79677954	79707579	29625	79692766	2	4.516	h	h	a	h	a	h	h	b	h	h	b	a	h	h	b	b	h	b	b	h	b	h	b	b	b	h	b	b	h	h	b	a	h	h	h	b	a	b	b	a	a	h	h
Chr02_80409483	79707579	81111387	1403808	80409483	2	4.838	h	h	a	h	a	h	h	b	h	h	b	a	h	h	b	b	h	b	b	h	b	h	b	b	b	h	b	b	h	h	b	a	h	h	h	b	a	b	b	a	a	h	h
Chr02_81185030	81111387	81258674	147287	81185030	2	5.161	h	h	a	h	a	h	h	b	h	h	b	a	h	h	b	b	h	b	b	h	b	h	b	b	b	h	b	b	h	h	b	a	h	h	h	b	a	b	b	a	a	h	h
Chr02_83024572	81258674	84790471	3531797	83024572	2	5.484	h	h	a	h	a	h	h	b	h	h	b	a	h	h	h	b	h	b	b	h	b	h	b	b	b	h	b	b	h	h	b	a	h	h	h	b	a	b	b	a	a	h	h
Chr02_85401004	84790471	86011538	1221067	85401004	2	5.806	h	h	a	h	a	h	h	b	h	h	b	a	h	h	h	b	h	b	b	h	b	h	b	b	b	h	b	b	h	h	b	a	h	h	h	b	a	b	b	a	a	h	h
Chr02_87141308	86011538	88271078	2259540	87141308	2	7.097	h	h	a	h	a	h	h	b	h	h	b	a	h	h	h	b	h	b	b	h	b	h	b	b	b	h	b	b	h	b	b	a	h	h	h	b	a	b	b	a	a	h	h
Chr02_89124492	88271078	89977907	1706829	89124492	2	7.419	h	h	a	h	a	h	h	b	h	h	b	a	h	h	h	b	h	b	b	h	b	h	b	b	b	h	b	b	h	b	b	a	h	h	h	b	a	b	b	a	a	h	h
Chr02_90341872	89977907	90705838	727931	90341872	2	8.387	h	h	a	h	a	h	h	b	h	h	b	a	h	h	h	b	h	b	b	b	b	h	b	b	b	h	b	b	h	b	b	a	h	h	h	b	a	b	b	a	a	h	h
Chr02_93163829	90705838	95621820	4915982	93163829	2	8.71	h	h	a	h	a	h	h	b	h	h	b	a	h	h	h	b	h	b	b	b	b	h	b	b	b	h	b	b	h	b	b	a	h	h	h	b	a	b	b	a	a	h	h
Chr02_96095164	95621820	96568509	946689	96095164	2	10	h	h	a	h	a	h	h	b	h	h	b	a	b	h	h	b	h	b	h	b	b	h	b	b	b	h	b	b	h	b	b	a	h	h	h	b	a	b	b	a	a	h	h
Chr02_97269009	96568509	97969510	1401001	97269009	2	10.323	h	h	a	h	a	h	h	b	h	h	b	a	b	h	h	b	h	b	h	b	b	h	b	b	b	h	b	b	h	b	b	a	h	h	h	b	a	b	b	a	a	h	h
Chr02_98069735	97969510	98169960	200450	98069735	2	10.968	h	h	a	h	a	h	h	b	h	h	b	a	b	h	h	b	h	b	h	b	b	h	b	b	b	h	b	b	h	b	b	a	h	h	h	b	a	b	b	a	a	h	h
Chr02_98385647	98169960	98601335	431375	98385647	2	11.291	h	h	a	h	a	a	h	b	h	h	b	a	b	h	h	b	h	b	h	b	b	h	b	b	b	h	b	b	h	b	b	a	h	h	h	b	a	b	b	a	a	h	h
Chr02_99701711	98601335	100802088	2200753	99701711	2	11.936	h	h	a	h	a	a	h	b	h	h	b	a	b	h	h	b	h	b	h	b	b	h	b	b	b	h	b	b	h	h	b	a	h	h	h	b	a	b	b	a	a	h	h
Chr02_100938203	100802088	101074319	272231	100938203	2	13.227	h	h	a	h	a	a	h	b	h	h	h	a	b	h	h	b	h	b	h	b	b	h	b	b	b	h	b	b	b	h	b	a	h	h	b	b	a	b	b	a	a	h	h
Chr02_101242408	101074319	101410498	336179	101242408	2	14.194	h	h	a	h	a	a	h	b	h	h	h	a	b	h	h	b	h	b	h	b	b	h	b	b	b	h	b	b	b	h	b	a	h	h	b	b	a	b	h	a	a	h	h
Chr02_101762034	101410498	102113571	703073	101762034	2	14.84	h	h	a	h	a	a	h	b	h	h	h	a	b	h	h	b	h	b	h	b	b	h	b	b	b	h	b	b	b	h	b	a	h	h	b	b	a	b	h	a	a	h	h
Chr02_102117716	102113571	102121861	8290	102117716	2	16.13	h	h	h	h	a	a	h	b	h	h	h	a	b	h	h	b	h	b	h	b	b	h	b	b	b	h	b	b	b	h	b	a	h	h	b	b	a	h	h	a	a	h	h
Chr02_102159592	102121861	102197324	75463	102159592	2	16.453	h	h	h	h	a	a	h	b	h	h	h	a	b	h	h	b	h	b	h	b	b	h	b	b	b	h	b	b	b	h	b	a	h	h	b	b	a	h	h	a	a	h	h
Chr02_102335016	102197324	102472708	275384	102335016	2	16.775	h	h	h	h	a	a	h	b	h	h	h	a	b	h	h	b	h	b	h	b	b	h	b	b	b	b	b	b	b	h	b	a	h	h	b	b	a	h	h	a	a	h	h
Chr02_102820976	102472708	103169245	696537	102820976	2	17.098	h	h	h	h	a	a	h	b	h	h	h	a	b	h	h	b	h	b	h	b	b	h	b	b	b	b	b	b	b	h	h	a	h	h	b	b	a	h	h	a	a	h	h
Chr02_103391116	103169245	103612987	443742	103391116	2	18.066	h	h	h	h	a	a	h	b	h	h	h	a	b	h	h	b	h	b	h	b	b	h	b	b	b	b	b	b	b	h	h	a	h	h	b	b	a	h	h	a	a	h	b
Chr02_103877047	103612987	104141107	528120	103877047	2	18.388	h	h	h	h	a	a	h	b	h	h	h	a	b	h	h	b	h	b	h	b	b	h	b	b	b	b	b	b	b	h	h	a	h	h	b	b	a	h	h	a	a	h	b
Chr02_104253467	104141107	104365827	224720	104253467	2	18.711	h	h	h	h	a	a	h	b	h	h	h	a	b	h	h	b	h	b	h	b	b	h	b	b	b	b	b	b	b	h	h	a	h	h	b	b	a	h	h	a	a	h	b
Chr02_104585800	104365827	104805774	439947	104585800	2	19.034	h	h	h	h	a	a	h	b	h	h	a	a	b	h	h	b	h	b	h	b	b	h	b	b	b	b	b	b	b	h	h	a	h	h	b	b	a	h	h	a	a	h	b
Chr02_105084547	104805774	105363321	557547	105084547	2	19.81	h	h	h	h	a	a	h	b	h	h	a	a	b	h	h	b	h	b	h	b	b	h	b	b	b	b	b	b	b	h	h	a	h	h	b	b	a	h	h	a	a	h	b
Chr02_105435741	105363321	105508161	144840	105435741	2	20.133	h	h	h	h	a	a	h	b	h	h	a	a	b	h	h	b	h	b	h	b	b	h	b	b	b	b	b	b	b	h	h	a	h	h	b	b	a	h	h	a	a	h	b
Chr02_105647366	105508161	105786572	278411	105647366	2	20.455	h	h	h	h	a	a	h	b	h	h	a	a	b	h	h	b	h	b	h	b	b	h	b	b	b	b	b	b	b	h	h	a	h	h	b	b	a	h	h	a	a	h	b
Chr02_106228223	105786572	106669875	883303	106228223	2	20.778	h	h	h	h	a	a	h	b	h	h	a	a	b	h	h	b	h	b	h	b	b	h	b	b	b	b	b	b	b	h	h	a	h	h	b	b	a	h	h	a	a	h	b
Chr02_106863577	106669875	107057279	387404	106863577	2	21.1	h	h	h	h	a	a	h	b	h	h	a	a	b	h	h	b	h	b	h	b	b	a	b	b	b	b	b	b	b	h	h	a	h	h	b	b	a	h	h	a	a	h	b
Chr02_107353738	107057279	107650198	592919	107353738	2	21.423	h	h	h	h	a	a	h	h	h	h	a	a	b	h	h	b	h	b	h	b	b	a	b	b	b	b	b	b	b	h	h	a	h	h	b	b	a	h	h	a	a	h	b
Chr02_108695465	107650198	109740732	2090534	108695465	2	22.714	h	h	h	h	a	a	h	h	h	h	a	a	b	h	h	b	h	b	h	b	b	a	b	b	b	b	b	b	b	h	h	a	h	h	b	b	a	h	h	a	a	h	b
Chr02_110202775	109740732	110664819	924087	110202775	2	23.036	h	h	h	h	a	a	h	h	h	h	a	a	b	h	h	b	h	b	h	b	b	a	b	b	b	b	b	b	b	h	h	a	h	h	b	b	a	h	h	a	a	h	b
Chr02_111067174	110664819	111469529	804710	111067174	2	23.359	h	h	h	h	a	a	h	h	h	h	a	a	b	h	h	b	h	b	h	b	b	a	b	b	b	b	b	b	b	h	h	a	h	h	b	b	a	h	h	a	a	h	b
Chr02_111568247	111469529	111666965	197436	111568247	2	24.004	h	h	h	h	a	a	h	h	h	h	a	a	b	h	h	b	h	b	h	b	b	a	b	b	b	b	b	b	b	h	h	a	h	h	b	b	a	h	h	a	a	h	b
Chr02_112095264	111666965	112523564	856599	112095264	2	24.326	h	h	h	h	a	a	h	h	h	h	a	a	b	h	h	b	h	b	h	b	b	a	b	b	b	b	b	b	b	h	h	a	h	h	b	b	a	h	h	a	a	h	b
Chr02_112884724	112523564	113245885	722321	112884724	2	24.972	h	a	h	h	a	a	h	h	h	h	a	a	b	h	h	h	h	b	h	b	b	a	b	b	b	b	b	b	b	h	h	a	h	h	b	b	a	h	h	a	a	h	b
Chr02_113798676	113245885	114351468	1105583	113798676	2	25.94	h	a	h	h	a	a	h	h	h	h	a	a	b	h	h	h	h	b	h	b	b	a	b	b	b	b	b	b	b	h	h	a	h	h	b	b	a	h	h	a	a	h	b
Chr02_114557397	114351468	114763326	411858	114557397	2	26.262	h	a	h	h	a	a	h	h	h	h	a	a	b	h	h	h	h	b	h	b	b	a	b	b	b	b	b	b	b	h	h	a	h	h	b	b	a	h	h	a	a	h	b
Chr02_115119650	114763326	115475974	712648	115119650	2	26.585	h	a	h	h	a	a	h	h	h	h	a	a	b	h	h	h	h	b	h	b	b	a	b	b	b	b	b	b	b	h	h	a	h	h	b	b	a	h	h	a	a	h	b
Chr02_115838172	115475974	116200371	724397	115838172	2	27.23	h	a	h	h	a	a	h	h	h	h	a	a	b	h	h	h	h	b	h	b	b	a	b	b	b	b	b	b	b	h	h	a	h	h	b	b	h	h	h	a	a	h	b
Chr02_116701129	116200371	117201888	1001517	116701129	2	29.166	h	a	h	h	a	a	h	h	h	h	a	a	b	h	h	h	h	b	h	b	h	a	b	b	b	b	b	b	b	h	h	a	h	h	b	b	h	h	h	h	a	h	b
Chr02_117557910	117201888	117913932	712044	117557910	2	29.812	h	a	h	h	a	a	h	h	h	h	a	a	b	h	h	h	h	b	h	b	h	a	b	b	b	b	b	b	b	h	h	a	h	h	b	b	h	h	h	h	a	h	b
Chr02_117927483	117913932	117941035	27103	117927483	2	30.457	h	a	h	h	a	a	h	h	h	h	a	a	b	h	h	h	h	b	h	b	h	a	b	b	b	b	b	b	b	h	h	a	h	h	b	b	h	h	h	h	a	h	b
Chr02_118083577	117941035	118226120	285085	118083577	2	30.779	h	a	h	h	a	a	h	h	h	h	a	a	b	h	h	h	h	b	h	b	h	a	b	b	b	b	b	b	b	h	h	a	h	h	b	b	h	h	h	h	a	h	b
Chr02_118698340	118226120	119170561	944441	118698340	2	31.102	h	a	h	h	a	a	h	h	h	h	a	a	b	h	h	h	h	b	h	b	h	a	b	b	b	b	b	b	b	h	h	a	h	h	b	b	h	h	h	h	a	h	b
Chr02_119324507	119170561	119478453	307892	119324507	2	32.07	h	a	h	h	a	a	h	h	h	h	a	a	b	h	h	h	h	b	h	b	h	a	b	b	b	b	b	b	b	h	h	a	h	h	b	b	h	h	h	h	a	h	b
Chr02_119828377	119478453	120178302	699849	119828377	2	33.038	h	a	h	h	a	a	h	h	h	h	a	a	b	h	h	h	h	b	h	b	h	h	b	b	b	b	b	b	b	h	h	a	h	h	b	b	h	h	h	h	a	h	b
Chr02_120270983	120178302	120363665	185363	120270983	2	33.36	h	a	h	h	a	a	h	h	h	h	a	a	b	h	h	h	h	b	h	b	h	h	b	b	b	b	b	b	b	h	h	a	h	h	b	b	h	h	h	h	a	h	b
Chr02_120977420	120363665	121591176	1227511	120977420	2	33.683	h	a	h	h	a	a	h	h	h	h	a	a	b	h	h	h	h	b	h	b	h	h	b	b	b	b	b	b	b	h	h	h	h	h	b	b	h	h	h	h	a	h	b
Chr02_121599154	121591176	121607133	15957	121599154	2	36.007	h	a	h	h	a	a	h	h	h	h	a	a	b	h	h	h	h	b	h	b	h	h	h	h	h	b	b	b	b	h	h	h	h	h	b	b	h	h	h	h	a	h	b
Chr02_121867465	121607133	122127797	520664	121867465	2	36.33	h	a	h	h	a	a	h	h	h	h	a	a	b	h	h	h	h	b	h	b	h	h	h	h	h	b	b	b	b	h	h	h	h	h	b	b	h	h	h	h	a	h	b
Chr02_122236387	122127797	122344978	217181	122236387	2	36.975	h	a	h	h	a	a	h	h	h	h	a	a	b	h	h	h	h	b	h	b	h	h	h	h	h	b	b	b	b	h	h	h	h	h	b	b	h	h	h	h	a	h	b
Chr02_122353900	122344978	122362822	17844	122353900	2	37.297	h	a	h	h	a	a	h	h	h	h	a	a	b	h	h	h	h	b	h	b	h	h	h	h	h	b	b	b	b	h	h	h	h	h	b	b	h	h	h	h	a	h	b
Chr02_122905169	122362822	123447517	1084695	122905169	2	37.622	h	a	h	h	a	a	h	h	h	h	a	a	b	h	h	h	h	b	h	b	h	h	h	h	h	b	b	b	b	h	h	h	h	h	b	b	h	h	h	h	a	h	b
Chr02_123787355	123447517	124127193	679676	123787355	2	38.913	h	a	h	h	a	a	h	h	h	h	a	a	b	h	h	h	h	b	h	b	h	h	h	h	h	h	b	b	b	h	h	h	h	h	b	b	h	h	h	h	a	h	b
Chr02_124820822	124127193	125514452	1387259	124820822	2	39.558	h	a	h	h	a	a	h	h	b	h	a	a	b	h	h	h	h	b	h	b	h	h	h	h	a	h	b	b	b	h	h	h	h	h	b	b	h	h	h	h	a	h	b
Chr02_126186416	125514452	126858381	1343929	126186416	2	39.881	h	a	h	h	a	a	h	h	b	h	a	a	b	h	h	h	h	b	h	b	h	h	h	h	a	h	b	b	b	h	h	h	h	h	b	b	h	h	h	h	a	h	b
Chr02_128025584	126858381	129192787	2334406	128025584	2	41.171	h	a	h	h	a	a	h	h	b	h	a	a	b	b	h	h	h	b	h	b	h	h	h	h	a	h	b	b	b	h	h	h	h	h	h	b	h	h	h	h	a	h	b
Chr02_129406009	129192787	129619232	426445	129406009	2	41.494	h	a	h	h	a	a	h	h	b	h	a	a	b	b	h	h	h	b	h	b	h	h	h	h	a	h	b	b	b	h	h	h	h	h	h	b	h	h	h	h	a	h	b
Chr02_129726124	129619232	129833016	213784	129726124	2	41.947	h	a	h	h	a	a	h	h	b	h	a	a	b	b	h	h	h	b	h	b	h	h	h	h	a	h	b	b	b	h	h	h	h	h	h	b	h	h	h	h	a	h	b
Chr02_130230983	129833016	130628951	795935	130230983	2	42.593	h	a	h	h	a	a	h	h	b	h	a	a	b	b	h	h	h	b	h	b	h	h	h	h	a	h	b	b	b	h	h	h	h	a	h	b	h	h	h	h	a	h	b
Chr02_130760825	130628951	130892700	263749	130760825	2	43.238	h	a	h	h	a	a	h	h	b	h	a	a	b	b	h	h	h	b	h	b	h	h	h	a	a	h	b	b	b	h	h	h	h	a	h	b	h	h	h	h	a	h	b
Chr02_131293140	130892700	131693580	800880	131293140	2	43.56	h	a	h	h	a	a	h	h	b	h	a	a	b	b	h	h	h	b	h	b	h	h	h	a	a	h	b	b	b	h	h	h	h	a	h	b	h	h	h	h	a	h	b
Chr02_132035697	131693580	132377815	684235	132035697	2	44.528	h	a	h	h	a	a	h	h	b	h	a	h	b	b	h	h	h	b	h	b	h	h	h	a	a	h	b	b	h	h	h	h	h	a	h	b	h	h	h	h	a	h	b
Chr02_132406455	132377815	132435095	57280	132406455	2	44.851	h	a	h	h	a	a	h	h	b	h	a	h	b	b	h	h	h	b	h	b	h	h	h	a	a	h	b	b	h	h	h	h	h	a	h	b	h	h	h	h	a	h	b
Chr02_133285567	132435095	134136040	1700945	133285567	2	45.819	h	a	h	h	a	a	h	h	b	h	a	h	b	b	h	h	h	b	h	h	h	h	h	a	a	h	b	b	h	h	h	h	h	a	h	b	h	h	h	h	a	h	b
Chr02_135631052	134136040	137126064	2990024	135631052	2	47.174	h	a	h	h	a	a	h	h	b	h	a	h	b	b	h	h	b	b	h	h	h	h	h	a	a	h	b	b	h	h	h	h	h	a	h	b	h	h	h	h	a	h	b
Chr02_137397564	137126064	137669064	543000	137397564	2	50.534	h	a	h	h	a	a	h	h	b	h	a	h	b	b	h	h	b	b	h	h	h	h	h	a	a	h	b	b	h	h	h	h	h	a	h	b	h	h	h	h	a	h	b
Chr02_138328163	137669064	138987263	1318199	138328163	2	51.179	h	a	h	h	a	a	h	h	b	h	a	h	b	b	h	h	b	b	h	h	h	h	h	a	a	h	b	b	h	h	h	h	h	a	h	b	h	h	h	h	a	h	b
Chr02_139144932	138987263	139302602	315339	139144932	2	52.147	h	a	h	h	a	a	h	h	b	h	a	h	b	b	h	h	b	h	h	h	h	h	h	a	a	h	b	b	h	h	h	h	h	a	h	b	h	h	h	a	a	h	b
Chr02_139526600	139302602	139750599	447997	139526600	2	53.502	h	a	h	h	a	a	h	h	b	h	a	h	b	b	h	h	b	h	h	h	h	h	h	a	a	h	b	b	h	h	h	b	h	a	h	b	h	h	h	a	a	h	b
Chr02_139867995	139750599	139985391	234792	139867995	2	54.147	h	a	h	h	a	a	h	h	b	h	a	h	b	b	h	h	b	h	h	h	h	h	h	a	a	h	b	b	h	h	h	b	h	a	h	b	h	h	h	a	a	h	b
Chr02_140128455	139985391	140271520	286129	140128455	2	54.792	h	a	h	h	a	a	h	h	b	h	a	h	b	b	h	h	b	h	h	h	h	a	h	a	a	h	b	b	h	h	h	b	h	a	h	b	h	h	h	a	a	h	b
Chr02_140351349	140271520	140431179	159659	140351349	2	55.438	h	a	h	h	a	a	h	h	b	h	a	h	b	b	h	h	b	h	h	h	h	a	h	a	a	h	b	b	h	h	h	b	h	a	h	b	h	h	h	a	a	h	b
Chr02_140787717	140431179	141144256	713077	140787717	2	55.76	h	a	h	h	a	a	h	h	b	h	a	h	b	b	h	h	b	h	h	h	h	a	h	a	a	h	b	b	h	h	h	b	h	a	h	b	h	h	h	a	a	h	b
Chr02_141734584	141144256	142324912	1180656	141734584	2	58.928	h	a	h	h	a	a	a	h	b	h	a	h	b	b	h	b	b	h	h	h	h	a	h	a	a	h	b	b	h	h	h	b	h	a	h	b	h	h	h	a	a	h	b
Chr02_142476171	142324912	142627431	302519	142476171	2	59.704	h	a	h	h	a	a	a	h	b	h	a	h	b	b	h	b	b	h	h	h	h	a	h	a	a	h	b	b	h	h	h	b	h	a	h	b	h	h	h	a	b	h	b
Chr02_142780668	142627431	142933906	306475	142780668	2	60.027	h	a	h	h	a	a	a	h	b	h	a	h	b	h	h	b	b	h	h	h	h	a	h	a	a	h	b	b	h	h	h	b	h	a	h	b	h	h	h	a	b	h	b
Chr02_142986487	142933906	143039068	105162	142986487	2	61.705	h	a	h	h	a	a	a	h	b	h	a	h	b	h	h	b	b	h	h	h	h	a	h	a	a	h	b	b	h	h	h	b	h	a	h	b	h	h	h	a	b	h	b
Chr02_143140395	143039068	143241722	202654	143140395	2	62.027	h	a	h	h	a	a	a	h	b	h	a	h	b	h	h	b	b	h	h	h	h	a	h	a	a	h	b	b	h	h	h	b	h	a	h	b	h	h	h	a	b	h	b
Chr02_143331163	143241722	143420604	178882	143331163	2	62.673	h	a	h	h	a	a	a	h	b	h	a	h	h	h	h	b	b	h	h	h	h	a	h	a	a	h	b	b	h	h	h	b	h	a	h	b	h	h	h	a	b	h	b
Chr02_143891954	143420604	144363304	942700	143891954	2	63.318	h	a	h	h	a	a	a	h	b	a	h	h	h	h	h	b	b	h	h	h	h	a	h	a	a	h	b	b	h	h	h	b	h	a	h	b	h	h	h	a	b	h	b
Chr02_145698927	144363304	147034550	2671246	145698927	2	63.963	h	a	h	h	a	a	a	h	b	a	h	h	h	h	h	b	b	h	h	h	h	a	h	a	a	h	b	h	h	h	h	b	h	a	h	b	h	h	h	a	b	h	b
Chr02_147141009	147034550	147247469	212919	147141009	2	65.318	h	a	h	h	a	a	a	h	b	a	h	h	h	h	h	b	b	h	h	h	h	a	h	h	a	h	b	h	h	h	h	b	h	a	h	b	h	h	h	a	b	h	b
Chr02_147555440	147247469	147863412	615943	147555440	2	65.643	h	a	h	h	a	a	a	h	b	a	h	h	h	h	h	b	b	h	h	h	h	a	h	h	a	h	b	h	h	h	h	b	h	a	h	b	h	h	h	a	b	h	b
Chr02_148388957	147863412	148914502	1051090	148388957	2	66.419	h	a	h	h	a	a	a	h	b	a	h	h	h	h	h	b	b	h	h	h	h	a	h	h	a	h	b	h	h	h	h	b	h	a	h	b	h	h	h	a	b	h	h
Chr02_149050103	148914502	149185705	271203	149050103	2	66.742	h	a	h	h	a	a	a	h	b	a	h	h	h	h	h	b	b	h	h	h	h	a	h	h	a	h	b	h	h	h	h	b	h	a	h	b	h	h	h	a	b	h	h
Chr02_149279064	149185705	149372423	186718	149279064	2	67.064	h	a	h	h	a	a	a	h	b	a	h	h	h	h	h	b	b	h	h	h	h	a	h	h	h	h	b	h	h	h	h	b	h	a	h	b	h	h	h	a	b	h	h
Chr02_151533507	149372423	153694592	4322169	151533507	2	67.389	h	a	h	h	a	a	a	h	b	a	h	h	h	h	h	b	b	h	h	h	h	a	h	h	h	h	b	h	h	h	h	b	h	a	h	b	h	h	h	a	b	h	h
Chr03_2304131	0	4608262	4608262	2304131	3	0	a	h	h	h	h	h	b	b	h	b	h	h	b	h	h	b	a	a	a	a	h	h	h	b	h	h	a	a	h	h	h	h	h	b	h	b	h	b	b	b	h	h	h
Chr03_4671909	4608262	4735556	127294	4671909	3	0.323	a	h	h	h	h	h	b	b	h	b	h	h	b	h	h	b	a	a	a	a	h	h	h	b	h	h	a	a	h	h	h	h	h	b	h	b	h	b	b	b	h	h	h
Chr03_5289278	4735556	5843000	1107444	5289278	3	0.647	a	h	h	h	h	h	b	b	h	b	h	h	b	h	h	b	a	a	a	a	h	h	h	b	h	h	a	a	h	h	h	h	h	b	h	b	h	b	b	b	h	h	h
Chr03_5941802	5843000	6040604	197604	5941802	3	0.97	a	h	h	h	h	h	b	b	h	b	h	h	b	h	h	b	a	a	a	a	h	h	h	b	h	h	a	a	h	h	h	h	h	b	h	b	h	b	b	b	h	h	a
Chr03_6923547	6040604	7806491	1765887	6923547	3	1.423	a	h	h	h	h	h	b	b	h	b	h	h	b	h	h	h	a	a	a	a	h	h	h	b	h	h	a	a	h	h	h	h	h	b	h	b	h	b	b	b	h	h	a
Chr03_7863703	7806491	7920916	114425	7863703	3	3.748	a	h	h	h	h	h	b	b	h	b	h	h	b	h	h	h	a	a	a	a	h	h	b	b	b	h	a	a	h	h	h	h	h	b	h	b	h	b	b	b	h	b	a
Chr03_8025192	7920916	8129469	208553	8025192	3	4.07	a	h	h	h	a	h	b	b	h	b	h	h	b	h	h	h	a	a	a	a	h	h	b	b	b	h	a	a	h	h	h	h	h	b	h	b	h	b	b	b	h	b	a
Chr03_8305942	8129469	8482416	352947	8305942	3	4.393	a	h	h	h	a	h	b	b	h	b	h	h	b	h	h	h	a	a	a	a	h	h	b	b	b	h	a	a	h	h	h	h	h	b	h	b	h	b	b	b	h	b	a
Chr03_10138990	8482416	11795564	3313148	10138990	3	4.716	a	h	h	h	a	h	b	b	h	b	h	h	b	h	h	h	a	a	a	a	h	h	b	b	b	h	a	a	h	h	h	h	h	b	h	b	h	b	b	b	h	b	a
Chr03_12020089	11795564	12244614	449050	12020089	3	6.394	a	h	h	h	a	h	b	b	h	b	h	h	b	h	h	h	a	a	a	a	h	h	b	b	b	h	a	a	h	h	h	h	h	h	h	b	h	b	b	b	h	b	a
Chr03_13276842	12244614	14309070	2064456	13276842	3	7.361	a	h	h	h	a	h	b	b	h	b	h	h	b	h	h	h	a	a	a	h	b	h	b	b	b	h	a	a	h	h	h	h	h	h	h	b	h	b	b	b	h	b	a
Chr03_14353341	14309070	14397613	88543	14353341	3	9.705	a	h	h	h	a	h	b	b	h	b	h	h	b	h	h	h	a	h	a	h	b	h	b	b	b	h	a	a	h	h	h	h	h	h	h	b	h	b	b	b	h	b	a
Chr03_14883787	14397613	15369962	972349	14883787	3	10.35	a	h	h	h	a	h	b	b	h	b	h	h	b	h	h	h	a	h	a	h	b	h	b	b	b	h	a	a	h	h	h	h	h	h	h	b	h	b	b	h	h	b	a
Chr03_15919180	15369962	16468398	1098436	15919180	3	10.995	a	h	h	h	a	h	b	b	h	b	h	h	b	h	h	h	a	h	a	h	b	a	b	b	b	h	a	a	h	h	h	h	h	h	h	b	h	b	b	h	h	b	a
Chr03_16766201	16468398	17064005	595607	16766201	3	13.643	a	h	h	b	a	h	b	b	h	b	a	h	b	h	h	h	a	h	a	h	b	a	b	b	b	h	a	a	h	h	h	h	h	h	h	b	h	b	b	h	b	b	a
Chr03_17137373	17064005	17210742	146737	17137373	3	13.965	a	h	h	b	a	h	b	b	h	b	a	h	b	h	h	h	a	h	a	h	b	a	b	b	b	h	a	a	h	h	h	h	h	h	h	b	h	b	b	h	b	b	a
Chr03_17345123	17210742	17479505	268763	17345123	3	14.933	a	h	h	b	a	h	b	b	h	h	a	h	b	h	h	h	a	h	a	h	b	a	b	b	b	h	a	a	h	h	h	h	h	h	h	b	h	b	b	h	b	b	a
Chr03_18118837	17479505	18758169	1278664	18118837	3	15.578	a	h	h	b	a	h	b	b	h	h	a	h	b	h	h	h	a	h	a	h	b	a	b	b	b	h	a	a	h	h	h	h	h	h	b	b	h	b	b	h	b	b	a
Chr03_18901754	18758169	19045340	287171	18901754	3	15.901	a	h	h	b	a	h	b	b	h	h	a	h	b	h	h	h	a	h	a	h	b	a	b	b	b	h	a	a	h	h	h	h	h	h	b	b	h	b	b	h	b	b	a
Chr03_19391241	19045340	19737142	691802	19391241	3	16.224	a	h	h	b	a	h	b	b	h	h	a	h	b	h	h	h	a	h	a	h	b	a	b	b	b	h	a	a	h	h	h	h	h	h	b	b	h	b	b	h	b	b	a
Chr03_19985937	19737142	20234733	497591	19985937	3	16.546	a	h	h	b	a	h	b	b	h	h	a	h	b	h	h	h	a	h	a	h	b	a	b	b	b	h	a	a	h	h	h	h	h	h	b	b	h	b	b	h	b	b	a
Chr03_20485163	20234733	20735593	500860	20485163	3	17.837	a	h	h	b	a	h	b	b	h	h	a	h	b	h	h	h	a	h	a	h	b	a	b	b	b	h	a	a	b	h	h	h	h	h	b	b	h	b	b	h	b	b	a
Chr03_20809920	20735593	20884248	148655	20809920	3	18.159	a	h	h	b	a	h	b	b	h	h	a	h	b	h	h	h	a	h	a	h	b	a	b	b	b	h	a	a	b	h	h	h	h	h	b	b	h	b	b	h	b	b	a
Chr03_20903510	20884248	20922772	38524	20903510	3	18.482	a	h	h	b	a	h	b	b	h	h	a	h	b	h	h	h	a	h	a	h	b	a	b	b	b	h	a	a	b	h	h	h	h	h	b	b	h	b	b	h	b	b	a
Chr03_21074449	20922772	21226126	303354	21074449	3	18.805	a	h	h	b	a	h	b	b	h	h	a	h	b	h	h	h	a	h	a	h	b	a	b	b	b	h	a	a	b	h	h	h	h	h	b	b	h	b	b	h	b	b	a
Chr03_21240318	21226126	21254511	28385	21240318	3	19.127	a	h	h	b	a	h	b	b	h	h	a	h	b	h	h	h	a	h	a	h	b	a	b	b	b	b	a	a	b	h	h	h	h	h	b	b	h	b	b	h	b	b	a
Chr03_21493533	21254511	21732556	478045	21493533	3	19.772	a	h	h	b	a	h	b	b	h	h	a	h	b	h	h	h	a	h	a	h	b	a	b	b	b	b	a	a	b	h	h	h	h	h	b	b	h	b	b	h	b	b	a
Chr03_22260183	21732556	22787811	1055255	22260183	3	21.386	a	h	h	b	a	h	b	b	h	h	a	h	b	h	h	h	a	h	a	h	b	a	b	b	b	b	a	a	b	h	h	h	h	h	b	b	h	b	b	h	b	b	a
Chr03_23061279	22787811	23334748	546937	23061279	3	21.708	a	h	h	b	a	h	b	b	h	h	a	h	b	h	h	h	a	h	a	h	b	a	b	b	b	b	a	a	b	h	h	h	h	h	b	b	h	b	b	h	b	b	a
Chr03_23421887	23334748	23509026	174278	23421887	3	22.676	a	h	h	b	a	h	b	b	h	h	a	h	b	h	h	h	a	h	a	h	b	a	b	b	b	b	a	a	b	h	h	h	h	h	b	b	h	b	b	h	b	b	a
Chr03_23722199	23509026	23935372	426346	23722199	3	22.999	a	h	h	b	a	h	b	b	h	h	a	h	b	h	h	h	a	h	a	h	b	a	b	b	b	b	a	a	b	h	h	h	h	h	b	b	h	b	b	h	b	b	a
Chr03_24151954	23935372	24368537	433165	24151954	3	23.644	a	h	h	b	a	h	b	b	h	h	a	h	b	h	h	h	a	h	a	h	b	a	b	b	b	b	a	a	b	h	h	h	h	h	h	b	h	b	b	h	b	b	a
Chr03_24471875	24368537	24575213	206676	24471875	3	24.289	a	h	h	b	a	h	b	b	h	h	a	h	b	h	h	h	a	h	a	a	h	a	b	b	b	b	a	a	b	h	h	h	h	h	h	b	h	b	b	h	b	b	a
Chr03_25729320	24575213	26883427	2308214	25729320	3	24.612	a	h	h	b	a	h	b	b	h	h	a	h	b	h	h	h	a	h	a	a	h	a	b	b	b	b	a	a	b	h	h	h	h	h	h	b	h	b	b	h	b	b	a
Chr03_26922980	26883427	26962533	79106	26922980	3	24.934	a	h	h	b	a	h	b	b	h	h	a	h	b	h	h	h	a	h	a	a	h	a	b	b	b	b	a	a	b	h	h	h	h	h	h	b	h	b	b	h	b	b	a
Chr03_27004147	26962533	27045761	83228	27004147	3	25.257	a	h	h	b	a	h	b	b	h	h	a	h	b	h	h	h	a	h	a	a	h	a	b	b	b	b	a	a	b	h	h	h	h	h	h	b	h	b	b	h	b	b	a
Chr03_27093628	27045761	27141496	95735	27093628	3	25.58	a	h	h	b	a	h	b	b	h	h	a	h	b	h	h	h	a	h	a	a	h	a	b	b	b	b	a	a	b	h	h	h	h	h	h	b	h	b	b	h	b	b	a
Chr03_27252439	27141496	27363383	221887	27252439	3	25.902	a	h	h	b	a	h	b	b	h	h	a	h	b	h	h	h	a	h	a	a	h	a	b	b	b	b	a	a	b	h	h	h	h	h	h	b	h	b	b	h	b	b	a
Chr03_27736251	27363383	28109120	745737	27736251	3	26.225	a	h	h	b	a	h	b	b	h	h	a	h	b	h	h	h	a	h	a	a	h	a	b	b	b	b	a	h	b	h	h	h	h	h	h	b	h	b	b	h	b	b	a
Chr03_29186449	28109120	30263779	2154659	29186449	3	28.226	a	h	h	b	a	h	b	b	h	h	a	h	b	h	h	h	a	h	a	a	h	a	b	b	b	b	h	h	b	h	h	b	h	h	h	b	h	b	b	h	b	b	a
Chr03_30330239	30263779	30396699	132920	30330239	3	29.002	a	h	h	b	a	h	b	b	h	h	a	h	b	h	h	h	a	h	a	a	h	a	b	b	b	b	h	h	b	h	h	b	h	h	h	b	h	b	b	h	b	b	h
Chr03_30659802	30396699	30922905	526206	30659802	3	29.647	a	h	h	b	a	h	b	b	h	h	a	h	b	h	h	h	a	b	a	a	h	a	b	b	b	b	h	h	b	h	h	b	h	h	h	b	h	b	b	h	b	b	h
Chr03_31020696	30922905	31118488	195583	31020696	3	30.938	a	h	h	b	a	h	b	b	h	h	a	h	b	h	h	h	a	b	a	a	h	a	b	b	b	b	h	h	b	h	h	b	h	h	h	h	h	b	b	h	b	b	h
Chr03_31272911	31118488	31427334	308846	31272911	3	31.261	a	h	h	b	a	h	b	b	h	h	a	h	b	h	h	h	a	b	a	a	h	a	b	b	b	b	h	h	b	h	h	b	h	h	h	h	h	b	b	h	b	b	h
Chr03_31551440	31427334	31675546	248212	31551440	3	31.583	a	h	h	b	a	h	b	b	h	h	a	h	b	h	h	h	a	b	a	a	h	a	b	b	b	b	h	h	b	h	h	b	h	h	h	h	h	b	b	h	b	b	h
Chr03_31887393	31675546	32099241	423695	31887393	3	31.906	a	h	h	b	a	h	b	h	h	h	a	h	b	h	h	h	a	b	a	a	h	a	b	b	b	b	h	h	b	h	h	b	h	h	h	h	h	b	b	h	b	b	h
Chr03_32402135	32099241	32705029	605788	32402135	3	32.551	a	h	h	b	a	h	b	h	h	h	a	h	b	h	h	h	a	b	a	a	h	a	b	b	b	b	h	h	b	h	h	b	h	h	h	h	h	b	b	h	b	b	h
Chr03_33082605	32705029	33460181	755152	33082605	3	33.519	a	h	h	b	a	h	b	h	h	h	a	h	b	b	h	h	a	b	a	a	h	a	b	b	b	b	h	h	b	h	h	b	h	h	h	h	h	b	b	h	b	b	h
Chr03_33480436	33460181	33500692	40511	33480436	3	33.841	a	h	h	b	a	h	h	h	h	h	a	h	b	b	h	h	a	b	a	a	h	a	b	b	b	b	h	h	b	h	h	b	h	h	h	h	h	b	b	h	b	b	h
Chr03_33617127	33500692	33733563	232871	33617127	3	34.164	a	h	h	b	a	h	h	h	a	h	a	h	b	b	h	h	a	b	a	a	h	a	b	b	b	b	h	h	b	h	h	b	h	h	h	h	h	b	b	h	b	b	h
Chr03_33976151	33733563	34218740	485177	33976151	3	34.487	a	h	h	b	a	h	h	h	a	h	a	h	b	b	h	h	a	b	a	a	h	a	b	b	b	b	h	h	b	h	h	b	h	h	h	h	h	b	b	h	b	b	h
Chr03_34562735	34218740	34906730	687990	34562735	3	34.809	a	h	h	b	a	h	h	h	a	h	a	h	b	b	h	h	a	b	a	a	h	a	b	b	b	b	h	h	b	h	h	b	h	h	h	h	h	b	b	h	b	b	h
Chr03_35583662	34906730	36260595	1353865	35583662	3	36.423	a	h	h	b	a	h	h	h	a	h	a	h	b	b	h	h	a	b	h	a	h	a	h	b	b	b	h	h	b	h	h	b	h	h	h	h	h	b	b	h	b	b	h
Chr03_36387086	36260595	36513578	252983	36387086	3	36.745	a	h	h	b	a	h	h	h	a	h	a	h	b	b	h	h	a	b	h	a	h	a	h	b	b	b	h	h	b	h	a	b	h	h	h	h	h	b	b	h	b	b	h
Chr03_36540319	36513578	36567060	53482	36540319	3	37.068	a	h	h	b	a	h	h	h	a	h	a	h	b	b	h	h	a	b	h	a	h	a	h	b	b	b	h	h	b	h	a	b	h	h	h	h	h	b	b	h	b	b	h
Chr03_36645958	36567060	36724857	157797	36645958	3	37.713	a	h	h	b	a	h	h	h	a	h	a	h	b	b	h	h	a	b	h	a	h	a	h	b	b	b	h	h	b	h	a	b	h	h	h	h	h	b	b	h	b	b	h
Chr03_36788702	36724857	36852548	127691	36788702	3	38.036	a	h	h	b	a	h	h	h	a	h	a	h	b	b	h	h	a	b	h	a	h	a	h	b	b	b	h	h	b	h	a	b	h	h	h	h	h	b	b	h	b	b	h
Chr03_37119793	36852548	37387038	534490	37119793	3	38.358	a	h	h	b	a	h	h	h	a	h	a	h	b	b	h	h	a	b	h	a	h	a	h	b	b	b	h	h	b	h	a	b	h	h	h	h	h	b	b	h	b	b	h
Chr03_37520012	37387038	37652986	265948	37520012	3	38.681	a	h	h	b	a	h	h	h	a	h	a	h	b	b	h	h	a	b	h	a	h	a	h	b	b	b	h	h	b	h	a	b	h	h	h	h	h	b	b	h	b	b	h
Chr03_37711404	37652986	37769823	116837	37711404	3	39.003	a	h	h	b	a	h	h	h	a	h	a	h	b	b	h	h	a	b	h	a	h	a	h	b	b	b	h	h	b	h	a	b	h	h	h	h	h	b	b	h	b	b	h
Chr03_38210495	37769823	38651167	881344	38210495	3	39.326	a	h	h	b	a	h	h	h	a	h	a	h	b	b	h	h	a	b	h	a	h	a	h	b	b	b	h	h	b	h	a	b	h	h	h	h	h	b	b	h	b	b	h
Chr03_38992385	38651167	39333603	682436	38992385	3	41.65	h	h	h	b	a	h	h	h	a	h	a	h	b	b	h	h	a	b	h	a	h	a	h	b	b	b	h	h	b	h	a	b	h	h	h	h	h	b	b	h	b	b	h
Chr03_40722468	39333603	42111333	2777730	40722468	3	41.973	h	h	h	b	a	h	h	h	a	h	a	h	b	b	h	h	a	b	h	a	h	a	h	b	b	b	h	h	b	h	a	b	h	h	h	h	h	b	b	h	b	b	h
Chr03_43128404	42111333	44145475	2034142	43128404	3	42.295	h	h	h	b	a	h	h	h	a	h	a	h	b	b	h	h	a	b	h	a	h	a	h	b	b	b	h	h	b	h	a	b	h	h	h	h	h	b	b	h	b	b	h
Chr03_45195911	44145475	46246348	2100873	45195911	3	42.941	h	a	h	b	a	h	h	h	a	h	a	h	b	b	h	h	a	b	h	a	h	a	h	b	b	b	h	h	b	h	a	b	h	h	h	h	h	b	b	h	b	b	h
Chr03_48621112	46246348	50995876	4749528	48621112	3	43.263	h	a	h	b	a	h	h	h	a	h	a	h	b	b	h	h	a	b	h	a	h	a	h	b	b	b	h	h	b	h	a	b	h	h	h	h	h	b	b	h	b	b	h
Chr03_51641801	50995876	52287726	1291850	51641801	3	43.586	h	a	h	b	a	h	h	h	a	h	a	h	b	b	h	h	a	b	h	a	h	a	h	b	b	b	h	h	b	h	a	b	h	h	h	h	h	b	b	h	b	b	h
Chr03_54990108	52287726	57692490	5404764	54990108	3	43.908	h	a	h	b	a	h	h	h	a	h	a	h	b	b	h	h	a	b	h	a	h	a	h	b	b	b	h	h	b	h	a	b	h	h	h	h	h	b	b	h	b	b	h
Chr03_58916007	57692490	60139524	2447034	58916007	3	44.231	h	a	h	b	a	h	h	h	a	h	a	h	b	b	h	h	a	b	h	a	h	a	h	b	b	b	h	h	b	h	a	b	h	h	h	h	h	b	b	h	b	b	h
Chr03_61537330	60139524	62935136	2795612	61537330	3	44.876	h	h	h	b	a	h	h	h	a	h	a	h	b	b	h	h	a	b	h	a	h	a	h	b	b	b	h	h	b	h	a	b	h	h	h	h	h	b	b	h	b	b	h
Chr03_63127144	62935136	63319152	384016	63127144	3	45.199	h	h	h	b	a	h	h	h	a	h	a	h	b	b	h	h	a	b	h	a	h	a	h	b	b	b	h	h	b	h	a	b	h	h	h	h	h	b	b	h	b	b	h
Chr03_63477171	63319152	63635191	316039	63477171	3	45.521	h	h	h	b	a	h	h	h	a	h	a	h	b	b	h	h	a	b	h	a	h	a	h	b	b	b	h	h	b	h	a	b	h	h	h	h	h	b	b	h	b	b	h
Chr03_64070317	63635191	64505444	870253	64070317	3	45.844	h	h	h	b	a	h	h	h	a	h	a	h	b	b	h	h	a	b	h	a	h	a	h	b	b	b	h	h	b	h	a	b	h	h	h	h	h	b	b	h	b	b	h
Chr03_64595056	64505444	64684669	179225	64595056	3	46.489	h	h	h	b	a	h	h	h	a	h	a	h	b	b	h	h	a	b	h	a	h	a	h	b	b	b	h	h	b	h	a	b	b	h	h	h	h	b	b	h	b	b	h
Chr03_64774098	64684669	64863528	178859	64774098	3	46.812	h	h	h	b	h	h	h	h	a	h	a	h	b	b	h	h	a	b	h	a	h	a	h	b	b	b	h	h	b	h	a	b	b	h	h	h	h	b	b	h	b	b	h
Chr03_65087767	64863528	65312006	448478	65087767	3	47.134	h	h	h	b	h	h	h	h	a	h	a	h	b	b	h	h	a	b	h	a	h	a	h	b	b	b	h	h	b	h	a	b	b	h	h	h	h	b	b	h	b	b	h
Chr03_178256153	177620014	178892292	1272278	178256153	3	47.457	h	h	h	b	h	h	h	h	a	h	a	h	b	b	h	h	a	b	h	a	h	a	h	b	b	b	h	h	b	h	a	b	b	h	h	h	h	b	b	h	b	b	h
Chr03_66263215	66224974	66301456	76482	66263215	3	47.779	h	h	h	b	h	h	h	h	a	h	a	h	b	b	h	h	a	b	h	a	h	a	h	b	b	b	h	h	b	h	a	b	b	h	h	h	h	b	b	h	b	b	h
Chr03_132514253	131303927	133724579	2420652	132514253	3	48.102	h	h	h	b	h	h	h	h	a	h	a	h	b	b	h	h	a	b	h	a	h	a	h	b	b	b	h	h	b	h	a	b	-	h	h	h	h	b	b	h	b	b	h
Chr03_180788922	178930747	182647097	3716350	180788922	3	48.425	h	h	h	b	h	h	h	h	a	h	a	h	b	b	h	h	a	b	h	a	h	a	h	b	b	b	h	h	b	h	a	b	b	h	h	h	h	b	b	h	b	b	h
Chr03_89156922	66309088	112004757	45695669	89156922	3	48.747	h	h	h	b	h	h	h	h	a	h	a	h	b	b	h	h	a	b	h	a	h	a	h	b	b	b	h	h	b	h	a	b	h	h	h	h	h	b	b	h	b	b	h
Chr03_145662206	145587636	145736777	149141	145662206	3	49.392	h	h	h	b	h	h	h	h	a	h	a	h	b	b	h	h	a	b	h	a	h	a	h	b	b	b	h	h	b	h	a	b	h	h	b	h	h	b	b	h	b	b	h
Chr03_154059628	145736777	162382480	16645703	154059628	3	49.715	h	h	h	b	h	h	h	h	a	h	a	h	b	b	h	h	a	b	h	a	h	a	h	b	b	b	h	h	b	h	a	b	h	h	b	h	h	b	b	h	b	b	h
Chr03_118484481	118217631	118751332	533701	118484481	3	50.037	h	h	h	b	h	h	h	h	a	h	a	h	b	b	h	h	a	b	h	a	h	a	h	b	b	b	h	h	b	h	a	b	b	h	b	h	h	b	b	h	b	b	h
Chr03_116356754	114495877	118217631	3721754	116356754	3	50.36	h	h	h	b	h	h	h	h	a	h	a	h	b	b	h	h	a	b	h	a	h	a	h	b	b	b	h	h	b	h	a	b	b	h	b	h	h	b	b	h	b	b	h
Chr03_182837409	182647097	183027722	380625	182837409	3	52.684	h	h	h	b	h	h	h	h	a	h	a	h	b	b	h	h	a	b	h	a	h	a	h	b	b	b	h	h	h	h	a	b	b	h	b	b	h	b	b	h	b	b	h
Chr03_183483469	183027722	183939217	911495	183483469	3	53.007	h	h	h	b	h	h	h	h	a	h	a	h	b	b	h	h	a	b	h	a	h	a	h	b	b	b	h	h	h	h	a	b	b	h	b	b	h	b	b	h	b	b	h
Chr03_184242002	183939217	184544787	605570	184242002	3	53.33	h	h	h	b	h	h	h	h	a	h	a	h	b	b	h	h	a	b	h	a	h	a	h	b	b	b	h	h	h	h	a	b	h	h	b	b	h	b	b	h	b	b	h
Chr03_184754775	184544787	184964763	419976	184754775	3	53.975	h	h	h	b	h	h	h	h	a	h	a	h	b	b	h	h	a	b	h	a	h	a	h	b	b	b	h	h	h	h	a	b	h	h	b	b	h	b	b	h	b	b	h
Chr03_191289385	184964763	197614008	12649245	191289385	3	55.588	h	h	h	b	h	h	h	h	a	h	a	h	b	b	h	h	a	b	h	a	h	a	h	b	b	b	h	h	h	h	a	b	h	h	b	b	h	b	b	h	b	b	h
Chr03_197800712	197614008	197987417	373409	197800712	3	56.233	h	h	h	b	h	h	h	h	a	h	a	h	b	b	h	h	a	b	h	a	h	a	h	b	b	b	h	h	h	h	a	h	h	h	b	b	h	b	b	h	b	b	h
Chr03_199406167	197987417	200824918	2837501	199406167	3	56.879	h	h	h	b	h	h	h	h	a	h	a	h	b	b	h	h	a	b	h	a	h	a	h	b	b	b	h	h	h	h	a	h	h	h	b	b	h	b	b	a	b	b	h
Chr03_204397937	200824918	207970956	7146038	204397937	3	58.169	h	h	h	b	h	h	h	h	a	h	a	h	b	b	h	h	a	b	h	a	h	a	h	b	b	b	h	h	h	h	a	h	h	h	b	b	h	b	b	a	b	b	a
Chr03_208015061	207970956	208059166	88210	208015061	3	58.814	h	h	h	b	h	h	h	h	a	h	a	h	b	b	h	h	a	b	h	a	h	a	h	b	b	b	h	h	h	h	a	h	h	h	b	b	h	b	b	a	b	h	a
Chr03_208062598	208059166	208066031	6865	208062598	3	59.137	h	h	h	b	h	h	h	h	a	h	a	h	b	b	h	h	a	b	h	a	h	a	h	b	b	b	h	h	h	h	a	h	h	h	b	b	h	b	b	a	b	h	a
Chr03_208736614	208066031	209407198	1341167	208736614	3	59.46	h	h	h	b	h	h	h	h	a	h	a	h	b	b	h	h	a	b	h	a	h	a	h	b	b	b	h	h	h	h	a	h	h	h	b	b	h	b	b	a	b	h	a
Chr03_209919847	209407198	210432497	1025299	209919847	3	59.782	h	h	h	b	h	h	h	h	a	h	a	h	b	b	h	h	a	b	h	a	h	a	h	b	b	b	h	h	h	h	a	h	h	h	b	b	h	b	b	a	b	h	a
Chr03_211179322	210432497	211926147	1493650	211179322	3	60.105	h	h	h	b	h	h	h	h	a	h	a	h	b	b	h	h	a	b	h	a	h	a	h	b	b	b	h	h	h	h	a	h	h	h	b	b	h	b	b	a	b	h	a
Chr03_212078231	211926147	212230316	304169	212078231	3	60.427	h	h	h	b	h	h	h	h	a	h	a	h	b	b	h	h	a	h	h	a	h	a	h	b	b	b	h	h	h	h	a	h	h	h	b	b	h	b	b	a	b	h	a
Chr03_212593176	212230316	212956037	725721	212593176	3	60.75	h	h	h	b	h	h	h	h	a	h	a	h	b	b	h	h	a	h	h	a	h	a	h	b	b	b	h	h	h	h	a	h	h	h	b	b	h	b	b	a	b	h	a
Chr03_212983106	212956037	213010176	54139	212983106	3	61.072	h	h	h	b	h	h	h	h	a	h	a	h	b	b	h	h	a	h	h	a	h	a	h	b	b	b	h	h	h	h	a	h	h	h	b	b	h	b	b	a	b	h	a
Chr03_213061416	213010176	213112656	102480	213061416	3	61.395	h	h	h	b	h	h	h	h	a	h	a	h	b	b	h	h	a	h	h	a	h	a	h	b	b	b	h	h	h	h	a	h	h	h	b	b	h	b	b	a	b	h	a
Chr03_213273923	213112656	213435191	322535	213273923	3	61.718	h	h	h	b	h	h	h	h	a	h	a	h	b	b	h	h	a	h	h	a	h	a	h	b	b	b	h	h	h	h	a	h	h	h	b	b	h	b	b	h	b	h	a
Chr03_213486777	213435191	213538364	103173	213486777	3	62.04	h	h	h	b	h	h	h	h	a	h	a	h	b	h	h	h	a	h	h	a	h	a	h	b	b	b	h	h	h	h	a	h	h	h	b	b	h	b	b	h	b	h	a
Chr03_213843178	213538364	214147992	609628	213843178	3	62.685	h	h	h	b	h	h	b	h	a	h	a	h	b	h	h	h	a	h	h	a	h	a	h	b	b	b	h	h	h	h	a	h	h	h	b	b	h	b	b	h	b	h	a
Chr03_214202785	214147992	214257579	109587	214202785	3	63.008	h	h	h	b	h	h	b	h	a	h	a	h	b	h	h	h	a	h	h	a	h	a	h	b	b	b	h	h	h	h	a	h	h	h	b	b	h	b	b	h	b	h	a
Chr03_214898282	214257579	215538986	1281407	214898282	3	63.331	h	h	h	b	h	h	b	h	a	h	a	h	b	h	h	h	a	h	h	a	h	a	h	b	b	b	h	h	h	h	a	h	h	h	b	b	h	b	b	h	b	h	a
Chr03_216729611	215538986	217920236	2381250	216729611	3	63.653	h	h	h	b	h	h	b	h	a	h	a	h	b	h	h	h	a	h	h	a	h	a	h	b	b	b	h	h	h	h	a	h	h	h	b	b	h	b	b	h	b	h	a
Chr03_217927483	217920236	217934731	14495	217927483	3	65.977	h	h	h	b	h	h	b	h	a	h	a	h	h	h	h	h	a	h	h	a	h	a	h	b	b	b	h	h	h	h	a	h	h	a	b	b	a	b	b	h	h	h	a
Chr03_218213232	217934731	218491733	557002	218213232	3	66.3	h	h	h	b	h	h	b	h	a	h	a	h	h	h	h	h	a	h	h	a	h	a	h	b	b	b	h	h	a	h	a	h	h	a	b	b	a	b	b	h	h	h	a
Chr03_218598023	218491733	218704314	212581	218598023	3	66.945	h	h	h	b	h	h	b	h	a	h	a	h	h	h	h	h	a	h	h	a	h	a	h	b	b	b	h	h	a	h	a	h	h	a	b	b	a	b	b	h	h	h	a
Chr03_219299428	218704314	219894542	1190228	219299428	3	67.268	h	h	h	b	h	h	b	h	a	h	a	h	h	h	h	h	a	h	h	a	h	a	h	b	b	b	h	h	a	h	a	h	h	a	b	b	a	b	b	h	h	h	a
Chr03_220070866	219894542	220247191	352649	220070866	3	67.59	h	h	h	b	h	h	b	h	a	h	a	h	h	h	h	h	a	h	h	a	h	a	h	b	b	b	h	h	a	h	a	h	h	a	b	b	a	b	b	h	h	h	a
Chr03_221416864	220247191	222586538	2339347	221416864	3	67.913	h	h	h	b	h	h	b	h	a	h	a	h	h	h	h	h	a	h	h	a	h	a	h	b	b	b	h	h	a	h	a	h	h	a	b	b	a	b	b	h	h	h	a
Chr03_223096440	222586538	223606343	1019805	223096440	3	68.558	h	h	h	b	h	h	b	h	a	a	a	h	h	h	h	h	a	h	h	a	h	a	h	b	b	b	h	h	a	h	a	h	h	a	b	b	a	b	b	h	h	h	a
Chr03_223704857	223606343	223803371	197028	223704857	3	68.881	h	h	h	b	h	h	b	h	a	a	a	b	h	h	h	h	a	h	h	a	h	a	h	b	b	b	h	h	a	h	a	h	h	a	b	b	a	b	b	h	h	h	a
Chr03_223941410	223803371	224079450	276079	223941410	3	69.203	h	h	h	b	h	h	b	h	a	a	a	b	h	h	h	h	a	h	h	a	h	a	h	b	b	b	h	h	a	h	a	h	h	a	b	b	a	b	b	h	h	h	a
Chr03_224213251	224079450	224347053	267603	224213251	3	69.526	h	h	h	b	h	h	b	h	a	a	a	b	h	h	h	h	a	h	h	a	h	a	h	b	b	b	h	h	a	h	a	h	h	a	b	b	a	b	b	h	h	h	a
Chr03_224583200	224347053	224819348	472295	224583200	3	69.848	h	h	h	b	h	h	b	h	a	a	a	b	h	h	h	h	a	h	h	a	h	a	h	b	b	b	h	h	a	h	a	h	h	a	b	b	a	b	b	h	h	h	a
Chr03_225021407	224819348	225223466	404118	225021407	3	70.171	h	h	h	b	h	h	b	h	a	a	a	b	h	h	h	h	a	h	h	a	h	a	h	b	b	b	h	h	a	h	a	h	h	a	b	b	a	b	b	h	h	h	a
Chr03_225358051	225223466	225492637	269171	225358051	3	70.494	h	h	h	b	h	h	b	h	a	a	a	b	h	h	h	h	a	h	h	a	h	a	h	b	b	b	h	h	a	h	a	h	h	a	b	b	a	b	b	h	h	h	a
Chr03_225579001	225492637	225665365	172728	225579001	3	70.816	h	h	h	b	h	h	b	h	a	a	a	b	h	h	h	h	a	h	h	a	h	a	h	b	b	b	h	h	a	h	a	h	h	a	b	b	a	b	b	h	h	h	a
Chr03_226522944	225665365	227380523	1715158	226522944	3	71.461	h	h	h	b	h	h	b	h	a	a	a	b	h	h	h	h	a	h	h	a	h	a	a	b	b	h	h	h	a	h	a	h	h	a	b	b	a	b	b	h	h	h	a
Chr03_227418083	227380523	227455644	75121	227418083	3	74.109	h	h	h	b	h	h	b	h	a	a	a	b	h	h	h	h	a	h	h	a	h	a	a	b	b	h	h	h	a	h	a	h	b	a	b	b	a	b	b	h	h	h	a
Chr03_227530971	227455644	227606298	150654	227530971	3	74.432	h	h	h	b	h	h	b	h	a	a	a	b	h	h	h	h	a	h	h	a	h	a	a	b	b	h	h	h	a	h	a	h	b	a	b	b	a	b	b	h	h	h	a
Chr03_228208349	227606298	228810401	1204103	228208349	3	74.754	h	h	h	b	h	h	b	h	a	a	a	b	h	h	h	h	a	h	h	a	h	a	a	b	b	h	h	h	a	h	a	h	b	a	b	b	a	b	b	h	h	h	a
Chr03_228831414	228810401	228852427	42026	228831414	3	75.722	h	h	h	h	h	h	b	h	a	a	a	b	h	h	h	h	a	h	h	a	h	a	a	b	b	h	h	h	a	h	a	h	b	a	b	b	a	b	b	h	h	h	a
Chr03_228951401	228852427	229050376	197949	228951401	3	76.045	h	h	h	h	h	h	b	h	a	a	a	b	h	h	h	h	a	h	h	a	h	a	a	b	b	h	h	h	a	h	a	h	b	a	b	b	a	b	b	h	h	h	a
Chr03_229064939	229050376	229079503	29127	229064939	3	77.335	h	h	h	h	h	h	b	b	a	a	a	b	h	h	h	h	a	h	h	a	h	a	a	b	b	h	h	h	a	h	a	h	b	a	b	b	a	b	b	h	h	h	a
Chr03_229312875	229079503	229546247	466744	229312875	3	77.658	h	h	h	h	h	h	b	b	a	a	a	b	h	h	h	h	a	h	h	a	h	a	a	b	b	h	h	h	a	h	a	h	b	a	b	b	a	b	b	h	h	h	a
Chr03_229764998	229546247	229983750	437503	229764998	3	77.98	h	h	h	h	h	h	b	b	a	a	a	b	h	h	h	h	a	h	h	a	h	a	a	b	b	h	h	h	a	h	a	h	b	a	b	b	a	b	b	h	h	h	a
Chr03_230297387	229983750	230611025	627275	230297387	3	79.271	h	h	h	h	h	h	b	b	a	a	a	b	h	h	h	h	a	h	h	a	h	h	a	b	b	h	h	h	a	h	a	h	b	a	b	b	a	b	b	h	h	h	a
Chr03_230848304	230611025	231085583	474558	230848304	3	79.594	h	h	h	h	h	h	b	b	a	a	a	b	h	h	h	h	a	h	h	a	h	h	a	b	b	h	h	h	a	h	a	h	b	a	b	b	a	b	b	h	h	h	a
Chr03_231509146	231085583	231932710	847127	231509146	3	79.916	h	h	h	h	h	h	b	b	a	a	a	b	h	h	h	h	a	h	h	a	h	h	a	b	b	h	h	h	a	h	a	h	b	a	b	b	a	b	b	h	h	h	a
Chr03_231944098	231932710	231955487	22777	231944098	3	81.207	h	h	h	h	h	h	b	b	a	h	a	b	h	h	h	h	a	h	h	a	h	h	a	b	b	h	h	h	a	h	a	h	b	a	b	b	a	b	b	h	h	h	a
Chr03_231978265	231955487	232001043	45556	231978265	3	81.529	h	h	h	h	h	h	b	b	a	h	a	b	h	h	h	h	a	h	h	a	h	h	a	b	b	h	h	h	a	h	a	h	b	a	b	b	a	b	b	h	h	h	a
Chr03_232484273	232001043	232967504	966461	232484273	3	81.852	h	h	h	h	h	h	b	b	a	h	a	b	h	h	h	h	a	h	h	a	h	h	a	b	b	h	h	h	a	h	a	h	b	a	b	b	a	b	b	h	h	h	a
Chr03_233140862	232967504	233314221	346717	233140862	3	82.175	h	h	h	h	h	h	b	b	a	h	a	b	h	h	h	h	a	h	h	a	h	h	a	b	b	h	h	h	a	h	a	h	b	a	b	b	h	b	b	h	h	h	a
Chr03_233908430	233314221	234502639	1188418	233908430	3	82.82	h	h	h	h	h	h	b	b	a	h	a	b	h	h	h	h	a	h	h	a	h	h	a	b	b	h	h	h	a	h	a	h	b	a	b	b	h	b	b	h	a	h	a
Chr03_234561188	234502639	234619738	117099	234561188	3	83.465	h	h	h	h	h	h	b	b	a	h	a	b	h	h	h	h	a	h	h	a	h	h	a	b	b	h	h	h	a	h	a	h	b	h	b	b	h	b	b	h	a	h	a
Chr03_235021305	234619738	235422873	803135	235021305	3	83.788	h	h	h	h	h	h	b	b	a	h	a	b	h	h	h	h	a	h	h	a	h	h	a	b	b	h	h	h	a	h	a	h	b	h	b	b	h	b	b	h	a	h	a
Chr03_235605829	235422873	235788785	365912	235605829	3	85.078	h	h	h	h	h	h	b	b	a	h	a	b	h	h	h	h	a	h	h	h	h	h	a	b	b	h	h	h	a	h	a	h	b	h	b	b	h	b	b	h	a	h	a
Chr03_236029939	235788785	236271094	482309	236029939	3	85.401	h	h	h	h	h	h	b	b	a	h	a	b	h	h	h	h	a	h	h	h	h	h	a	b	b	h	h	h	a	h	a	h	b	h	b	b	h	b	b	h	a	h	a
Chr03_236571476	236271094	236871858	600764	236571476	3	85.723	h	h	h	h	h	h	b	b	a	h	a	b	h	h	h	h	a	h	h	h	h	h	a	b	b	h	h	h	a	h	a	h	b	h	b	b	h	b	b	h	a	h	a
Chr03_236917567	236871858	236963276	91418	236917567	3	86.377	h	h	h	h	h	h	b	b	a	h	a	b	h	h	h	h	a	h	h	h	h	h	a	a	a	h	h	h	a	h	a	h	b	h	b	b	h	b	b	h	a	h	a
Chr03_237345124	236963276	237726973	763697	237345124	3	86.7	h	h	h	h	h	h	b	b	a	h	a	b	h	h	h	h	a	h	h	h	h	h	a	a	a	h	h	h	a	h	a	h	b	h	b	b	h	b	b	h	a	h	a
Chr03_238000624	237726973	238274275	547302	238000624	3	87.024	h	h	h	h	h	h	b	b	a	h	a	b	h	h	h	h	a	h	h	h	h	h	a	a	a	h	h	h	a	h	a	h	b	h	b	b	h	b	b	h	a	h	a
Chr03_238545807	238274275	238817340	543065	238545807	3	87.347	h	h	h	h	h	h	b	b	a	h	a	b	h	h	h	h	a	h	h	h	h	h	a	a	a	h	h	h	a	h	a	h	b	h	b	b	h	b	b	h	a	h	a
Chr03_238919325	238817340	239021310	203970	238919325	3	87.669	h	h	h	h	h	h	b	b	a	h	a	b	h	h	h	h	a	h	h	h	h	h	a	a	a	h	h	h	a	h	a	h	b	h	b	b	h	b	b	h	a	h	a
Chr03_239620760	239021310	240220211	1198901	239620760	3	88.637	h	h	h	h	h	h	b	b	a	h	a	b	h	h	h	h	h	h	h	h	h	h	a	a	a	h	a	h	a	h	a	h	b	h	b	b	h	b	b	h	a	h	a
Chr03_240445712	240220211	240671213	451002	240445712	3	88.96	h	h	a	h	h	h	b	b	a	h	a	b	h	h	h	h	h	h	h	h	h	h	a	a	a	h	a	h	a	h	a	h	b	h	b	b	h	b	b	h	a	h	a
Chr03_240739742	240671213	240808271	137058	240739742	3	89.928	h	h	a	h	h	h	b	b	a	h	a	b	h	h	h	h	h	h	h	h	h	h	a	a	a	h	a	h	a	h	a	h	b	h	b	b	h	b	b	h	a	h	a
Chr03_240987186	240808271	241166102	357831	240987186	3	90.252	h	h	a	h	h	h	b	b	a	h	a	b	h	h	h	h	h	h	h	h	h	h	a	a	a	h	a	h	a	h	a	h	b	h	b	b	h	b	b	h	a	h	a
Chr03_242024443	241166102	242882785	1716683	242024443	3	90.898	h	h	a	h	h	h	b	b	a	h	a	b	h	h	h	h	h	h	h	h	h	h	a	a	a	h	a	h	a	h	a	h	b	h	b	h	h	b	b	h	a	h	a
Chr03_244120636	242882785	245358487	2475702	244120636	3	91.22	h	h	a	h	h	h	b	h	a	h	a	b	h	h	h	h	h	h	h	h	h	h	a	a	a	h	a	h	a	h	a	h	b	h	b	h	h	b	b	h	a	h	a
Chr03_245707860	245358487	246057233	698746	245707860	3	92.188	h	h	a	h	h	h	b	h	a	h	a	b	h	h	h	h	h	h	h	h	h	h	a	a	a	h	a	h	a	h	a	h	b	h	b	h	h	b	b	h	a	h	a
Chr03_246146721	246057233	246236209	178976	246146721	3	92.511	h	h	a	h	h	h	b	h	a	h	a	b	h	h	h	h	h	h	h	h	h	h	a	a	a	h	a	h	a	h	a	h	b	h	b	h	h	b	b	h	a	h	a
Chr03_246360519	246236209	246484829	248620	246360519	3	92.833	h	h	a	h	h	h	b	h	a	h	a	b	h	h	h	h	h	h	h	h	h	h	a	a	a	h	a	h	a	h	a	h	b	h	b	h	h	b	b	h	a	h	a
Chr03_247155664	246484829	247826499	1341670	247155664	3	93.478	h	h	a	h	h	h	b	h	a	h	h	b	h	h	h	h	h	h	h	h	h	h	a	a	a	h	a	h	a	h	a	h	b	h	b	h	h	b	b	h	a	h	a
Chr03_248977490	247826499	250128481	2301982	248977490	3	94.124	h	h	a	h	h	h	b	h	a	h	h	b	h	h	h	h	h	h	h	h	h	h	a	a	a	h	a	h	a	h	a	h	b	h	b	h	h	b	b	h	a	h	a
Chr03_250150361	250128481	250172242	43761	250150361	3	95.092	h	h	a	h	h	h	b	h	a	h	h	b	h	h	h	h	h	h	h	h	h	h	a	a	a	h	a	h	a	h	a	h	b	h	b	h	h	b	b	h	a	h	a
Chr03_250207984	250172242	250243727	71485	250207984	3	95.416	h	h	a	h	h	h	b	h	a	h	h	b	h	h	h	h	h	h	h	h	h	h	a	a	a	h	a	h	a	h	a	h	b	h	b	h	h	b	b	h	a	h	a
Chr03_251101665	250243727	251959604	1715877	251101665	3	95.741	h	h	a	h	h	h	b	h	a	h	h	b	h	h	h	h	h	h	h	h	h	h	a	a	a	h	a	h	a	h	a	h	b	h	b	h	h	b	b	h	a	h	a
Chr03_252194190	251959604	252428777	469173	252194190	3	96.84	h	h	a	h	h	h	b	h	a	h	h	b	h	h	h	h	h	h	h	h	h	h	a	a	a	h	a	h	a	h	a	h	b	h	b	h	h	b	b	h	a	h	a
Chr03_252710956	252428777	252993135	564358	252710956	3	97.939	h	h	a	h	h	h	b	h	a	h	h	b	h	h	h	h	h	h	h	h	h	h	a	a	a	h	a	h	a	h	a	h	b	h	b	h	h	b	b	h	a	h	a
Chr03_253313777	252993135	253634419	641284	253313777	3	98.262	h	h	a	h	h	h	b	h	a	h	h	b	h	h	h	h	h	h	h	h	h	h	a	a	a	h	a	h	a	h	a	h	b	h	b	h	h	b	b	h	a	h	a
Chr03_255837232	253634419	258040046	4405627	255837232	3	98.584	h	h	a	h	h	h	b	h	a	h	h	b	h	h	h	h	h	h	h	h	h	h	a	a	a	h	a	h	a	h	a	h	b	h	b	h	h	b	b	h	a	h	a
Chr03_260119635	258040046	262199224	4159178	260119635	3	100.585	h	h	a	h	h	h	b	h	a	h	h	h	h	h	h	h	h	h	h	h	h	h	a	a	a	h	a	h	a	h	a	h	b	h	b	h	a	b	b	b	a	h	a
Chr03_262506158	262199224	262813092	613868	262506158	3	101.362	h	h	a	h	h	h	b	h	a	h	h	h	h	h	h	h	h	h	h	h	h	h	a	a	a	h	a	h	a	h	h	h	b	h	b	h	a	b	b	b	a	h	a
Chr03_264062218	262813092	265311345	2498253	264062218	3	102.329	h	h	a	h	h	h	b	h	a	h	h	h	h	h	h	h	h	h	h	h	h	h	a	a	a	h	a	h	a	h	h	h	b	h	b	h	a	b	b	b	a	h	a
Chr03_267763217	265311345	270215090	4903745	267763217	3	102.652	h	h	a	h	h	h	b	h	a	h	h	h	h	h	h	h	h	h	h	h	h	h	a	a	a	h	a	h	a	h	h	h	b	h	b	h	a	b	b	b	a	h	a
Chr04_1871711	0	3743423	3743423	1871711	4	0	a	h	h	h	h	h	h	b	a	h	h	a	h	b	h	a	h	h	a	a	b	a	a	a	a	h	a	h	h	h	h	b	h	h	b	a	h	h	h	b	h	h	a
Chr04_4304523	3743423	4865623	1122200	4304523	4	0.324	a	h	h	h	h	h	h	b	a	h	h	a	h	b	h	a	h	h	a	a	b	a	a	a	a	h	a	h	h	h	h	b	h	h	b	a	h	h	h	b	h	h	a
Chr04_4879342	4865623	4893061	27438	4879342	4	0.647	a	h	h	h	h	h	h	h	a	h	h	a	h	b	h	a	h	h	a	a	b	a	a	a	a	h	a	h	h	h	h	b	h	h	b	a	h	h	h	b	h	h	a
Chr04_5874801	4893061	6856542	1963481	5874801	4	0.97	a	h	h	h	h	h	h	h	a	h	h	a	h	b	h	a	h	h	a	a	b	a	a	a	a	h	a	h	h	h	h	b	h	h	b	a	h	h	h	b	h	h	a
Chr04_7938731	6856542	9020921	2164379	7938731	4	2.583	a	h	h	h	h	h	h	h	a	h	h	a	h	b	h	a	h	h	a	a	b	a	a	a	a	h	a	h	h	h	h	b	h	h	b	a	h	h	h	b	h	h	a
Chr04_9525339	9020921	10029757	1008836	9525339	4	5.231	a	h	h	b	h	h	h	h	a	h	h	a	h	b	h	a	h	h	a	h	b	a	a	a	a	h	a	h	h	h	a	b	h	h	b	a	h	h	h	b	a	h	a
Chr04_10148979	10029757	10268202	238445	10148979	4	5.553	a	h	h	b	h	h	h	h	a	h	h	a	h	b	h	a	h	h	a	h	b	a	a	a	a	h	a	h	h	h	a	b	h	h	b	a	h	h	h	b	a	h	a
Chr04_10379736	10268202	10491271	223069	10379736	4	7.167	a	h	h	b	h	h	h	h	a	h	h	a	h	b	h	a	h	h	a	h	b	a	a	a	a	h	a	h	h	h	a	b	h	h	b	a	h	h	h	b	a	h	a
Chr04_10762828	10491271	11034386	543115	10762828	4	7.489	a	h	h	b	h	h	h	h	a	h	h	a	h	b	h	a	h	h	a	h	b	a	a	a	a	h	a	h	h	h	a	b	h	h	b	a	h	h	h	b	a	h	a
Chr04_11067962	11034386	11101539	67153	11067962	4	7.812	a	h	h	b	h	h	h	h	h	h	h	a	h	b	h	a	h	h	a	h	b	a	a	a	a	h	a	h	h	h	a	b	h	h	b	a	h	h	h	b	a	h	a
Chr04_11115368	11101539	11129197	27658	11115368	4	8.135	a	h	h	b	h	h	h	h	h	h	h	a	h	b	h	a	h	h	a	h	b	a	a	a	a	h	a	h	h	h	a	b	h	h	b	a	h	h	h	b	a	h	a
Chr04_11213653	11129197	11298109	168912	11213653	4	8.457	a	h	h	b	h	h	h	h	h	h	h	a	h	b	h	a	h	h	a	h	b	a	a	a	a	h	h	h	h	h	a	b	h	h	b	a	h	h	h	b	a	h	a
Chr04_11668746	11298109	12039384	741275	11668746	4	10.458	a	h	h	b	h	h	h	h	h	h	h	a	h	b	h	a	h	b	h	h	b	a	a	a	a	h	h	h	h	h	a	b	h	h	b	a	h	h	h	b	a	h	h
Chr04_12199222	12039384	12359061	319677	12199222	4	11.749	a	h	h	b	h	h	a	h	h	h	h	a	h	b	h	a	h	b	h	h	b	a	a	a	a	h	h	h	h	h	a	b	h	h	b	a	h	h	h	b	a	h	h
Chr04_12418623	12359061	12478185	119124	12418623	4	13.058	a	h	h	b	h	h	a	h	h	h	h	h	h	b	h	a	h	b	h	h	b	a	b	b	b	b	h	h	h	h	a	b	h	h	b	a	h	h	h	b	a	h	h
Chr04_12508214	12478185	12538244	60059	12508214	4	13.381	a	h	h	b	h	h	a	h	h	h	h	h	h	b	h	a	h	b	h	h	b	a	b	b	b	b	h	h	h	h	a	b	h	h	b	a	h	h	h	b	a	h	h
Chr04_12969063	12538244	13399882	861638	12969063	4	13.704	a	h	h	b	h	h	a	h	h	h	h	h	h	b	h	a	h	b	h	h	b	a	b	b	b	b	h	h	h	h	a	b	h	h	b	a	h	h	h	b	a	h	h
Chr04_13447996	13399882	13496111	96229	13447996	4	14.994	a	h	h	b	h	h	a	h	h	h	h	h	h	b	h	a	h	b	h	h	b	a	b	b	b	b	h	h	h	b	a	b	h	a	b	a	h	h	h	b	a	h	h
Chr04_13842273	13496111	14188435	692324	13842273	4	15.319	a	h	h	b	h	h	a	h	h	h	h	h	h	b	h	a	h	b	h	h	b	a	b	b	b	b	h	h	h	b	a	b	h	a	b	a	h	h	h	b	a	h	h
Chr04_14225648	14188435	14262862	74427	14225648	4	15.642	a	h	h	b	h	h	a	h	h	h	h	h	h	b	h	a	h	b	h	h	b	a	b	b	b	b	h	h	h	b	a	b	h	a	b	a	h	h	h	b	a	h	h
Chr04_14467250	14262862	14671639	408777	14467250	4	15.964	a	h	h	b	h	h	a	h	h	h	h	h	h	b	h	a	h	b	h	h	b	a	b	b	b	b	h	h	h	b	a	b	h	a	b	a	h	h	h	b	a	h	h
Chr04_14750927	14671639	14830216	158577	14750927	4	16.609	a	h	h	b	h	h	a	h	h	h	a	h	h	b	h	a	h	b	h	h	b	a	b	b	b	b	h	h	h	b	a	b	h	a	b	a	h	h	h	b	a	h	h
Chr04_15486911	14830216	16143607	1313391	15486911	4	18.354	a	b	h	b	h	h	a	h	h	h	a	h	h	b	b	a	h	b	h	h	b	a	b	b	b	b	h	h	h	b	a	b	h	a	b	a	h	h	h	b	a	h	h
Chr04_16663687	16143607	17183767	1040160	16663687	4	21.457	a	b	h	b	h	h	a	h	h	h	a	h	h	b	b	a	h	b	h	h	b	a	b	b	b	b	h	h	h	b	a	h	h	a	h	a	h	h	h	b	a	h	h
Chr04_17684155	17183767	18184544	1000777	17684155	4	22.425	a	b	h	b	h	h	a	h	h	h	a	h	h	b	b	a	h	b	h	h	b	a	b	b	b	b	h	h	h	b	a	h	h	a	h	a	h	h	h	b	a	h	h
Chr04_18423048	18184544	18661552	477008	18423048	4	24.305	a	b	h	b	h	h	a	b	h	h	a	h	h	b	b	a	h	b	h	h	b	a	b	b	b	b	h	h	a	b	a	h	h	a	h	a	h	h	h	b	a	h	h
Chr04_19363589	18661552	20065627	1404075	19363589	4	24.628	a	b	h	b	h	h	a	b	h	h	a	h	h	b	b	a	h	b	h	h	b	a	b	b	b	b	h	h	a	b	a	h	h	a	h	a	h	h	h	b	a	h	b
Chr04_20392153	20065627	20718680	653053	20392153	4	24.95	a	b	h	b	h	h	a	b	h	h	a	h	h	b	b	a	h	b	h	h	b	a	b	b	b	b	h	h	a	b	a	h	h	a	h	a	h	h	h	b	a	h	b
Chr04_20842076	20718680	20965473	246793	20842076	4	25.273	a	b	h	b	h	h	a	b	h	h	a	h	h	b	b	a	h	b	h	h	b	a	b	b	b	b	h	h	a	b	a	h	h	a	h	a	h	b	h	b	a	h	b
Chr04_20995351	20965473	21025229	59756	20995351	4	25.595	a	b	h	b	h	h	a	b	h	h	a	h	h	b	b	a	h	b	h	h	b	a	b	b	b	b	h	h	a	b	a	h	h	a	h	a	h	b	h	b	a	h	b
Chr04_21113469	21025229	21201710	176481	21113469	4	25.918	a	b	h	b	h	h	a	b	h	h	a	h	h	b	b	a	h	b	h	h	b	a	b	b	b	b	h	h	a	b	a	h	h	a	h	a	h	b	h	b	a	h	b
Chr04_21586693	21201710	21971676	769966	21586693	4	26.241	a	b	h	b	h	h	a	b	h	h	a	h	h	b	b	a	h	b	h	h	b	a	b	b	b	b	h	h	a	b	a	h	h	a	h	a	h	h	h	b	a	h	b
Chr04_25105321	21971676	28238966	6267290	25105321	4	26.563	a	b	h	b	h	h	a	b	h	h	a	h	h	b	b	a	h	b	h	h	b	a	b	b	b	b	h	h	a	b	a	h	h	a	h	a	h	h	h	b	a	h	b
Chr04_29785876	28238966	31332786	3093820	29785876	4	26.886	a	b	h	b	h	h	a	b	h	h	a	h	h	b	b	a	h	b	h	h	b	a	b	b	b	b	h	h	a	b	a	h	h	a	h	a	h	h	h	b	a	h	b
Chr04_32817020	31332786	34301254	2968468	32817020	4	27.531	a	b	h	b	h	h	a	b	h	h	a	h	h	b	b	a	h	b	h	h	h	a	b	b	b	b	h	h	a	b	a	a	h	a	h	a	h	h	h	b	a	h	b
Chr04_35241856	34301254	36182458	1881204	35241856	4	28.499	a	h	h	b	h	h	a	b	h	h	a	h	h	b	b	a	h	b	h	h	h	a	b	b	b	b	h	h	a	b	a	a	h	a	h	a	h	h	h	b	a	h	b
Chr04_67178547	66558415	67798680	1240265	67178547	4	29.144	a	h	h	b	h	h	a	b	h	h	a	h	h	b	b	a	h	b	h	h	h	a	b	b	b	h	h	h	a	b	a	a	h	a	h	a	h	h	h	b	a	h	b
Chr04_57987310	49416206	66558415	17142209	57987310	4	29.467	a	h	h	b	h	h	a	b	h	h	a	h	h	b	b	a	h	b	h	h	h	a	b	b	b	h	h	h	a	b	a	a	h	a	h	a	h	h	h	b	a	h	b
Chr04_45175103	40934001	49416206	8482205	45175103	4	30.454	a	h	h	b	h	h	a	b	h	h	h	h	h	b	b	a	h	b	h	h	h	a	-	-	-	h	h	h	a	b	a	a	h	a	h	a	h	h	h	b	a	h	b
Chr04_122711244	115137547	130284942	15147395	122711244	4	31.441	a	h	h	b	h	h	a	b	h	h	h	h	h	b	b	a	h	b	h	h	h	a	b	b	b	h	h	h	a	b	a	a	h	a	h	a	h	h	h	b	a	h	b
Chr04_67989830	67798680	68180981	382301	67989830	4	32.098	a	h	h	b	h	h	a	b	h	h	-	h	h	b	b	a	h	b	h	h	h	a	b	a	a	h	h	h	a	b	a	a	h	a	h	a	h	h	h	b	a	h	b
Chr04_145782541	131661359	159903724	28242365	145782541	4	32.425	a	h	h	b	h	h	a	b	h	h	h	h	h	b	b	a	h	b	h	h	h	a	a	a	a	h	h	h	a	b	a	a	h	a	h	a	h	h	h	b	a	h	b
Chr04_93879933	73031580	114728286	41696706	93879933	4	32.748	a	h	h	b	h	h	a	b	h	h	h	h	h	b	b	a	h	b	h	h	h	a	a	a	a	h	h	h	a	b	a	a	h	a	h	a	h	h	h	b	a	h	b
Chr04_160048906	159903724	160194088	290364	160048906	4	33.393	a	h	h	b	h	h	a	b	h	h	h	h	h	b	b	a	h	b	h	h	h	a	a	a	a	h	h	h	a	b	a	a	h	a	h	a	h	h	h	b	a	h	b
Chr04_160307293	160194088	160420499	226411	160307293	4	34.361	a	h	h	b	h	h	a	b	h	h	h	h	h	b	b	a	h	h	h	h	h	a	a	a	a	h	h	h	a	b	a	a	h	a	h	a	h	h	h	b	h	h	b
Chr04_160537286	160420499	160654074	233575	160537286	4	34.683	a	h	h	b	h	h	a	b	h	h	h	h	h	b	b	a	h	h	h	h	h	a	a	a	a	h	h	h	a	b	a	a	h	a	h	a	h	h	h	b	h	h	b
Chr04_160988425	160654074	161322776	668702	160988425	4	35.329	a	h	h	b	h	h	a	b	h	h	h	h	h	b	b	a	h	h	h	h	h	a	a	a	a	h	h	h	a	b	a	a	h	a	h	a	h	h	h	b	h	h	b
Chr04_163692902	161322776	166063028	4740252	163692902	4	36.619	a	h	h	b	h	h	a	b	h	h	h	h	h	b	h	a	h	h	h	h	h	a	a	a	a	h	h	h	a	h	a	a	h	a	h	a	h	h	h	b	h	h	b
Chr04_167340814	166063028	168618601	2555573	167340814	4	37.264	a	h	h	b	h	h	a	b	h	h	h	h	h	b	h	a	h	h	h	h	h	a	a	a	a	h	h	h	a	h	a	a	h	a	h	a	h	b	h	b	h	h	b
Chr04_169764832	168618601	170911064	2292463	169764832	4	37.587	a	h	h	b	h	h	a	b	h	h	h	h	h	b	h	a	h	h	h	h	h	a	a	a	a	h	h	h	a	h	a	a	h	a	h	a	h	b	h	b	h	h	b
Chr04_173086574	170911064	175262084	4351020	173086574	4	37.91	a	h	h	b	h	h	a	b	h	h	h	h	h	b	h	a	h	h	h	h	h	a	a	a	a	a	h	h	a	h	a	a	h	a	h	a	h	b	h	b	h	h	b
Chr04_176616953	175262084	177971823	2709739	176616953	4	38.232	a	h	h	b	h	h	a	b	h	h	h	h	h	b	h	a	h	h	h	h	h	a	a	a	a	a	h	h	a	a	a	a	h	a	h	a	h	b	h	b	h	h	b
Chr04_179264417	177971823	180557011	2585188	179264417	4	38.877	a	h	h	b	h	h	a	b	h	h	h	h	h	b	h	h	h	h	h	h	h	a	a	a	a	a	h	h	a	a	a	a	h	a	h	a	h	b	h	b	h	h	b
Chr04_181048025	180557011	181539039	982028	181048025	4	39.2	a	h	h	b	h	h	a	b	h	h	h	h	h	b	h	h	h	h	h	h	h	a	a	a	a	a	h	h	a	a	a	a	h	a	h	a	h	b	h	b	h	h	b
Chr04_182818375	181539039	184097711	2558672	182818375	4	40.491	a	h	h	b	h	h	a	b	h	h	h	h	h	b	h	h	h	h	h	h	h	a	a	a	a	a	h	h	a	a	a	a	h	a	h	a	h	b	h	b	h	h	b
Chr04_184744777	184097711	185391844	1294133	184744777	4	40.813	a	h	h	b	h	h	a	b	h	h	h	h	h	b	h	h	h	h	h	h	h	a	a	a	a	a	h	h	a	a	a	a	h	a	h	a	h	b	h	b	h	h	b
Chr04_186386630	185391844	187381417	1989573	186386630	4	41.458	a	h	h	b	h	h	a	b	h	h	h	b	h	b	h	h	h	h	h	h	h	a	a	a	a	a	h	h	a	a	a	a	h	a	h	a	h	b	h	b	h	h	b
Chr04_188211579	187381417	189041742	1660325	188211579	4	41.781	a	h	h	b	h	h	a	b	h	h	h	b	h	b	h	h	h	h	h	h	h	a	a	a	a	a	h	h	a	a	a	a	h	a	h	a	h	b	h	b	h	h	b
Chr04_189633920	189041742	190226099	1184357	189633920	4	42.749	a	a	h	b	h	h	a	b	h	h	h	b	h	b	h	h	h	h	h	h	h	a	a	a	a	a	h	h	a	a	a	a	h	a	h	a	h	b	h	b	h	h	h
Chr04_190238496	190226099	190250893	24794	190238496	4	43.394	h	a	h	b	h	h	a	b	h	h	h	b	h	b	h	h	h	h	h	h	h	a	a	a	a	a	h	h	a	a	a	a	h	a	h	a	h	b	h	b	h	h	h
Chr04_190861200	190250893	191471507	1220614	190861200	4	43.717	h	a	h	b	h	h	a	b	h	h	h	b	h	b	h	h	h	h	h	h	h	a	a	a	a	a	h	h	a	a	a	a	h	a	h	a	h	b	h	b	h	h	h
Chr04_191606664	191471507	191741821	270314	191606664	4	44.362	h	a	h	b	h	h	a	b	h	h	h	b	h	b	h	h	h	h	h	h	h	a	a	a	a	a	h	h	a	a	a	a	h	a	h	a	h	b	h	b	h	h	h
Chr04_192081989	191741821	192422157	680336	192081989	4	44.684	h	a	h	b	h	h	a	b	h	h	h	b	h	b	h	h	h	h	h	h	h	a	a	a	a	a	h	h	a	a	a	a	h	a	h	a	h	b	h	b	h	h	h
Chr04_192578423	192422157	192734689	312532	192578423	4	45.007	h	a	h	b	h	h	a	b	h	h	h	b	h	b	h	h	h	h	h	h	h	a	a	a	a	a	h	h	a	a	a	a	h	a	h	a	h	b	h	b	h	h	h
Chr04_193234928	192734689	193735167	1000478	193234928	4	45.652	h	a	h	b	h	h	a	b	h	h	h	b	h	b	h	h	h	h	h	h	h	a	a	a	a	a	h	h	a	a	a	a	h	a	h	a	h	h	h	b	h	h	h
Chr04_193819288	193735167	193903409	168242	193819288	4	45.975	h	a	h	b	h	h	a	b	h	h	h	b	h	b	h	h	h	h	h	h	h	a	a	a	a	a	h	h	a	a	a	a	h	a	h	h	h	h	h	b	h	h	h
Chr04_193942974	193903409	193982540	79131	193942974	4	46.297	h	a	h	b	h	h	a	b	h	h	h	b	h	b	h	h	h	h	h	h	h	a	a	a	a	a	h	h	a	a	a	a	h	a	h	h	h	h	h	b	h	h	h
Chr04_194212321	193982540	194442103	459563	194212321	4	46.943	h	a	h	b	h	h	a	b	h	h	h	b	h	b	h	h	a	h	h	h	h	a	a	a	a	a	h	h	a	a	a	a	h	a	h	h	h	h	h	b	h	h	h
Chr04_194680718	194442103	194919333	477230	194680718	4	47.267	h	a	h	b	h	h	a	b	h	h	h	b	h	b	h	h	a	h	h	h	h	a	a	a	a	b	h	h	a	a	a	a	h	a	h	h	h	h	h	b	h	h	h
Chr04_195364243	194919333	195809153	889820	195364243	4	47.921	h	a	h	b	h	h	a	b	h	h	h	b	h	b	h	h	a	h	h	h	h	a	a	b	b	b	h	h	a	a	a	a	h	a	h	h	h	h	h	b	h	h	h
Chr04_195982568	195809153	196155983	346830	195982568	4	49.599	h	a	h	b	h	h	a	b	h	h	h	b	h	b	h	h	a	h	h	h	h	a	h	b	b	b	h	h	a	a	a	a	h	h	h	h	h	h	h	b	h	h	h
Chr04_196539671	196155983	196923359	767376	196539671	4	49.922	h	a	h	b	h	h	a	b	h	h	h	b	h	b	h	h	a	h	h	h	h	a	h	b	b	b	h	h	a	a	a	a	h	h	h	h	h	h	h	b	h	h	h
Chr04_197078262	196923359	197233165	309806	197078262	4	51.277	h	a	h	b	h	h	a	b	h	h	h	b	h	b	h	h	a	h	h	h	h	a	h	b	b	b	h	h	a	a	a	a	h	h	h	h	h	h	h	b	h	h	a
Chr04_197515305	197233165	197797446	564281	197515305	4	51.599	h	a	h	b	h	h	h	b	h	h	h	b	h	b	h	h	a	h	h	h	h	a	h	b	b	b	h	h	a	a	a	a	h	h	h	h	h	h	h	b	h	h	a
Chr04_198028993	197797446	198260540	463094	198028993	4	52.954	h	a	h	b	h	h	h	b	h	h	h	b	h	b	h	h	a	h	h	h	h	a	h	b	b	b	h	h	a	a	a	a	h	h	h	h	h	h	h	b	h	h	a
Chr04_198466113	198260540	198671687	411147	198466113	4	53.277	h	a	h	b	h	h	h	b	h	h	h	b	h	b	h	h	a	h	h	h	h	a	h	b	b	b	h	h	a	a	a	a	h	h	h	h	h	h	h	b	h	h	a
Chr04_200789838	198671687	202907989	4236302	200789838	4	54.245	h	a	h	b	h	h	h	b	h	h	h	b	h	b	h	h	a	h	h	h	h	a	h	b	b	b	h	h	a	a	a	a	h	h	h	h	h	h	h	b	h	h	a
Chr04_203696072	202907989	204484155	1576166	203696072	4	55.213	h	a	h	b	h	h	h	b	h	h	h	b	h	b	h	h	a	h	h	h	h	a	h	b	b	b	h	h	a	a	a	a	h	h	h	h	h	h	h	b	h	h	a
Chr04_204625203	204484155	204766252	282097	204625203	4	55.858	h	a	h	b	b	h	h	b	h	h	h	b	h	b	h	h	a	h	h	h	h	a	h	b	b	b	h	h	a	a	a	a	h	h	h	h	h	h	h	b	h	h	a
Chr04_205167268	204766252	205568284	802032	205167268	4	56.181	h	a	h	b	b	h	h	b	h	h	h	b	h	b	h	h	a	h	h	h	h	a	h	b	b	b	h	h	a	a	a	a	h	h	h	h	h	h	h	b	h	h	a
Chr04_205586817	205568284	205605350	37066	205586817	4	57.471	h	a	h	b	b	h	h	b	h	h	h	b	h	b	h	h	a	h	h	h	h	a	h	b	b	b	h	h	a	a	a	a	h	h	h	h	h	h	h	b	h	h	a
Chr04_205675686	205605350	205746023	140673	205675686	4	58.439	h	a	h	b	b	h	h	b	h	h	a	b	h	b	h	h	a	h	h	h	h	a	h	b	b	b	h	h	a	a	a	a	h	h	h	h	h	b	h	b	h	h	a
Chr04_206542177	205746023	207338331	1592308	206542177	4	58.762	h	a	h	b	b	h	h	b	h	h	a	b	h	b	h	h	a	h	h	h	h	a	h	b	b	b	h	h	a	a	a	a	h	h	h	h	h	b	h	b	h	h	a
Chr04_207553304	207338331	207768277	429946	207553304	4	59.084	h	a	h	b	b	h	h	b	h	h	a	b	h	b	h	h	a	h	h	h	h	a	h	b	b	b	h	h	a	a	a	a	h	h	h	h	h	b	h	b	h	h	a
Chr04_207885340	207768277	208002403	234126	207885340	4	60.698	h	a	h	b	b	h	h	b	h	h	a	b	h	b	h	h	a	h	h	h	h	a	h	b	h	b	h	h	a	a	a	h	h	h	h	h	h	b	h	b	h	h	a
Chr04_208486488	208002403	208970573	968170	208486488	4	61.02	h	a	h	b	b	h	h	b	h	h	a	b	h	b	h	h	a	h	h	h	h	a	h	b	h	b	h	a	a	a	a	h	h	h	h	h	h	b	h	b	h	h	a
Chr04_209061259	208970573	209151946	181373	209061259	4	61.343	h	a	h	b	b	h	h	b	h	h	a	b	h	b	h	h	a	h	h	h	h	a	h	b	h	b	h	a	a	a	a	h	h	h	h	h	h	h	h	b	h	h	a
Chr04_209335995	209151946	209520045	368099	209335995	4	61.665	h	a	h	b	b	h	h	b	h	h	a	b	h	b	h	h	a	h	h	h	h	a	h	b	h	b	h	a	a	a	a	b	h	h	h	h	h	h	h	b	h	h	a
Chr04_209843197	209520045	210166350	646305	209843197	4	61.988	h	a	h	b	b	h	h	b	h	h	a	b	h	b	h	h	a	h	h	h	h	a	h	b	h	b	h	a	a	a	a	b	h	h	h	h	h	h	h	b	h	h	a
Chr04_210201247	210166350	210236144	69794	210201247	4	62.311	h	a	h	b	b	h	h	b	h	h	a	b	h	b	h	h	a	h	h	h	h	a	h	b	h	b	h	a	a	a	a	b	h	h	h	h	h	h	h	b	h	h	a
Chr04_210282734	210236144	210329324	93180	210282734	4	63.278	h	a	h	b	b	h	h	b	h	h	a	b	h	b	h	h	a	h	h	h	h	a	h	b	h	b	h	a	a	a	a	b	h	h	h	h	h	h	h	b	b	h	a
Chr04_210365214	210329324	210401104	71780	210365214	4	64.7	h	a	h	b	b	h	h	b	h	h	a	b	h	b	h	h	a	h	h	h	h	a	a	a	a	b	h	a	h	a	a	b	h	h	h	h	h	h	h	b	b	h	a
Chr04_211008028	210401104	211614952	1213848	211008028	4	65.477	h	a	h	b	b	h	h	b	h	h	a	b	h	b	h	h	a	h	h	h	b	a	a	a	a	a	h	a	h	a	a	b	h	h	h	h	h	h	h	b	b	h	a
Chr04_212040510	211614952	212466068	851116	212040510	4	66.767	h	h	h	b	b	h	h	b	h	h	a	b	h	b	h	h	a	h	h	h	b	a	a	a	a	a	h	a	h	a	a	b	h	h	h	h	h	h	h	b	b	b	a
Chr04_212636097	212466068	212806126	340058	212636097	4	67.09	h	h	h	b	b	h	h	b	h	h	a	b	h	b	h	h	a	h	h	h	b	a	a	a	a	a	h	a	h	a	a	b	h	h	h	h	h	h	h	b	b	b	a
Chr04_213460058	212806126	214113991	1307865	213460058	4	67.412	h	h	h	b	b	h	h	b	h	h	a	b	h	b	h	h	a	h	h	h	b	a	a	a	a	a	h	a	h	a	a	b	h	h	h	h	h	h	h	b	b	b	a
Chr04_215118799	214113991	216123607	2009616	215118799	4	67.735	h	h	h	b	b	h	h	b	h	h	a	b	h	b	h	h	a	h	h	h	b	a	a	a	a	a	h	a	h	a	a	b	h	h	h	h	h	h	h	b	b	b	a
Chr04_216647287	216123607	217170967	1047360	216647287	4	69.348	h	h	h	b	b	b	h	b	h	b	a	b	h	b	h	h	a	h	h	h	b	a	a	a	a	a	h	a	h	a	a	b	h	h	h	h	h	h	h	b	b	b	a
Chr04_217364778	217170967	217558590	387623	217364778	4	70.639	h	h	h	b	b	b	h	b	h	b	a	b	h	b	h	h	a	h	h	h	b	a	a	a	a	a	h	a	h	a	a	b	h	h	h	h	h	h	h	b	b	b	a
Chr04_217566917	217558590	217575244	16654	217566917	4	70.962	h	h	h	b	b	b	h	b	h	b	a	b	h	b	h	h	a	h	h	h	b	a	a	a	a	a	h	a	h	a	a	b	h	h	h	h	h	h	h	b	b	b	a
Chr04_217681453	217575244	217787662	212418	217681453	4	71.607	h	h	h	b	b	b	h	b	h	b	a	b	h	b	h	h	a	h	h	h	b	a	a	a	a	a	h	a	h	a	a	b	h	h	h	h	h	h	h	b	b	b	a
Chr04_218109215	217787662	218430769	643107	218109215	4	72.897	h	h	h	b	b	b	a	b	h	b	a	b	h	b	h	h	a	h	h	h	b	a	a	a	a	a	h	a	h	a	a	b	h	h	h	h	a	h	h	b	b	b	a
Chr04_218485368	218430769	218539967	109198	218485368	4	73.865	h	h	h	b	b	b	a	b	h	b	a	b	h	b	h	h	a	h	h	h	b	a	a	a	a	a	h	a	h	a	a	b	h	h	h	h	a	h	h	b	b	b	a
Chr04_219289436	218539967	220038905	1498938	219289436	4	75.156	h	h	h	b	b	b	a	b	h	b	a	b	h	b	h	h	a	h	h	h	b	a	a	a	a	a	h	a	b	a	a	b	h	h	h	h	a	h	h	b	b	b	a
Chr04_220069618	220038905	220100331	61426	220069618	4	77.092	h	h	h	b	b	b	a	b	h	b	a	b	a	b	h	h	a	h	h	h	b	a	a	a	a	a	h	a	b	a	h	b	h	h	h	h	a	h	h	b	b	b	a
Chr04_220625700	220100331	221151070	1050739	220625700	4	77.415	h	h	h	b	b	b	a	b	h	b	a	b	a	b	h	h	a	h	h	h	b	a	a	a	a	a	h	a	b	a	h	b	h	h	h	h	a	h	h	b	b	b	a
Chr04_221522071	221151070	221893073	742003	221522071	4	77.74	h	h	h	b	b	b	a	b	h	b	a	b	a	a	h	h	a	h	h	h	b	a	a	a	a	a	h	a	b	a	h	b	h	h	h	h	a	h	h	b	b	b	a
Chr04_221925547	221893073	221958022	64949	221925547	4	78.062	h	h	h	b	b	b	a	b	h	b	a	b	a	a	h	h	a	h	h	h	b	a	a	a	a	a	h	a	b	a	h	b	h	h	h	h	a	h	h	b	b	b	a
Chr04_222466815	221958022	222975609	1017587	222466815	4	78.385	h	h	h	b	b	b	a	b	h	b	a	b	a	a	h	h	a	h	h	h	b	a	a	a	a	a	h	a	b	a	h	b	h	h	h	h	a	h	h	b	b	b	a
Chr04_223113938	222975609	223252267	276658	223113938	4	79.675	h	h	h	b	b	b	a	b	h	b	a	b	a	a	h	h	a	h	b	h	b	a	a	a	a	a	h	a	b	a	h	b	h	h	a	h	a	h	h	b	b	b	a
Chr04_226874111	223252267	230495956	7243689	226874111	4	79.998	h	h	h	b	b	b	a	b	h	b	a	b	a	a	h	h	a	h	b	h	b	a	a	a	a	a	h	a	b	a	h	b	h	h	a	h	a	h	h	b	b	b	a
Chr05_2194994	0	4389988	4389988	2194994	5	0	h	b	h	b	b	h	h	b	h	a	h	h	b	h	a	b	h	h	a	a	b	h	a	h	a	h	a	a	h	h	a	h	b	a	b	a	h	h	a	h	a	h	b
Chr05_5237448	4389988	6084909	1694921	5237448	5	0.645	h	b	h	b	b	h	h	b	h	a	h	h	b	h	a	b	h	h	a	a	b	h	a	h	a	h	a	a	h	h	a	h	b	a	b	a	h	h	a	h	a	h	b
Chr05_6388843	6084909	6692778	607869	6388843	5	0.968	h	b	h	b	b	h	h	b	h	a	h	h	b	h	a	b	h	h	a	a	b	h	a	h	a	h	a	a	h	h	a	h	b	a	b	a	h	h	a	h	a	h	b
Chr05_6841841	6692778	6990904	298126	6841841	5	3.1	h	h	h	b	b	h	h	b	h	a	h	h	b	h	a	b	h	h	a	a	b	h	a	h	b	h	a	a	h	h	a	h	b	a	b	a	h	h	a	h	a	h	b
Chr05_7377157	6990904	7763411	772507	7377157	5	4.199	h	h	h	b	b	h	h	b	h	a	h	h	b	h	a	h	h	h	a	a	b	h	a	h	b	h	a	a	h	h	a	a	b	a	b	a	h	h	a	h	a	h	b
Chr05_7771373	7763411	7779335	15924	7771373	5	6.655	h	h	h	b	b	h	h	b	h	a	h	h	b	h	a	h	h	h	a	a	b	h	b	b	b	h	a	a	h	h	a	a	b	a	b	a	h	h	a	h	a	a	b
Chr05_7937815	7779335	8096295	316960	7937815	5	6.978	h	h	h	b	b	h	h	b	h	a	h	h	b	h	a	h	h	h	a	a	b	h	b	b	b	h	a	a	h	h	a	a	b	a	b	a	h	h	a	h	a	a	b
Chr05_8687749	8096295	9279204	1182909	8687749	5	7.623	h	h	h	b	b	h	h	b	h	a	h	h	b	h	a	h	h	h	a	a	b	h	b	b	b	h	a	a	h	h	a	a	b	a	b	a	h	h	a	h	a	a	b
Chr05_9361465	9279204	9443726	164522	9361465	5	9.432	h	h	h	b	b	h	h	b	h	a	h	h	h	h	a	h	h	h	a	h	b	h	b	b	b	h	a	a	h	h	h	a	b	a	b	a	h	h	a	h	a	a	b
Chr05_9604490	9443726	9765255	321529	9604490	5	11.11	h	h	h	b	b	h	h	b	h	a	h	h	h	h	a	h	h	h	h	h	b	h	b	b	b	h	a	a	h	h	h	a	b	a	b	h	h	h	a	h	a	a	h
Chr05_9856270	9765255	9947285	182030	9856270	5	11.435	h	h	h	b	b	h	h	b	h	a	h	h	h	h	a	h	h	h	h	h	b	h	b	b	b	h	a	a	h	h	h	a	b	a	b	h	h	h	a	h	a	a	h
Chr05_10096456	9947285	10245627	298342	10096456	5	11.757	h	h	h	b	b	a	h	b	h	a	h	h	h	h	a	h	h	h	h	h	b	h	b	b	b	h	a	a	h	h	h	a	b	a	b	h	h	h	a	h	a	a	h
Chr05_11067683	10245627	11889740	1644113	11067683	5	12.08	h	h	h	b	b	a	h	b	h	a	h	h	h	h	a	h	h	h	h	h	b	h	b	b	b	h	a	a	h	h	h	a	b	a	b	h	h	h	a	h	a	a	h
Chr05_12808407	11889740	13727075	1837335	12808407	5	13.048	h	h	h	b	b	a	h	b	h	a	h	h	h	h	a	h	h	h	h	h	b	h	b	b	b	h	a	a	h	h	h	a	b	a	b	h	h	h	a	h	a	a	h
Chr05_13786703	13727075	13846332	119257	13786703	5	15.503	h	h	b	b	h	a	h	b	h	h	h	h	h	h	a	h	h	h	h	h	b	h	b	b	b	h	a	a	h	a	h	a	b	a	b	h	h	h	a	h	a	a	h
Chr05_14379915	13846332	14913499	1067167	14379915	5	16.471	h	h	b	b	h	a	h	b	h	h	h	h	h	h	a	a	h	h	h	h	b	h	b	b	b	h	a	a	h	a	h	a	b	a	b	h	h	h	a	h	a	a	h
Chr05_15058355	14913499	15203211	289712	15058355	5	17.439	h	h	b	b	h	a	h	h	h	h	h	h	h	h	a	a	h	h	h	h	b	h	b	b	b	h	a	a	h	a	h	a	b	a	b	h	h	h	a	h	a	a	h
Chr05_15214262	15203211	15225313	22102	15214262	5	18.407	h	h	b	b	h	a	h	h	h	h	h	h	h	h	a	a	h	h	h	h	b	h	b	b	b	h	a	a	h	a	h	a	b	a	b	h	h	h	a	h	a	a	h
Chr05_15444453	15225313	15663594	438281	15444453	5	18.73	h	h	b	b	h	a	h	h	h	h	h	h	h	h	a	a	h	h	h	h	b	h	b	b	b	h	a	a	h	a	h	a	b	a	b	h	h	h	a	h	a	a	h
Chr05_15685974	15663594	15708355	44761	15685974	5	19.375	h	h	b	b	h	a	h	h	h	h	h	h	h	h	a	a	h	h	h	h	b	h	b	b	b	h	a	a	h	a	h	a	b	a	b	h	h	h	a	h	a	a	h
Chr05_16259597	15708355	16810840	1102485	16259597	5	19.697	h	h	b	b	h	a	h	h	h	h	h	h	h	h	a	a	h	h	h	h	b	h	b	b	b	h	a	a	h	a	h	a	b	a	b	h	h	h	a	h	a	a	h
Chr05_16847390	16810840	16883941	73101	16847390	5	20.665	h	h	b	b	h	a	h	h	h	h	h	h	h	h	a	a	h	h	h	h	b	h	b	b	b	h	a	a	h	a	h	a	b	a	b	h	h	h	a	b	a	a	h
Chr05_17468206	16883941	18052471	1168530	17468206	5	20.988	h	h	b	b	h	a	h	h	h	h	h	h	h	h	a	a	h	h	h	h	b	h	b	b	b	h	a	a	h	a	h	a	b	a	b	h	h	h	a	b	a	a	h
Chr05_19165515	18052471	20278560	2226089	19165515	5	23.959	h	h	b	b	h	a	b	h	a	b	h	a	h	h	a	a	h	h	h	h	b	h	b	b	b	h	a	a	h	a	h	a	b	a	b	h	h	h	a	b	a	h	h
Chr05_20635969	20278560	20993379	714819	20635969	5	24.282	h	h	b	b	h	a	b	h	a	b	h	a	h	h	a	a	h	h	h	h	b	h	b	b	b	h	a	a	h	a	h	a	b	a	b	h	h	a	a	b	a	h	h
Chr05_21159881	20993379	21326384	333005	21159881	5	25.895	h	a	b	b	h	a	b	h	a	b	h	a	h	h	a	a	b	h	h	h	b	h	b	b	b	h	a	a	h	a	h	a	b	a	b	h	h	a	a	b	a	h	h
Chr05_21848050	21326384	22369717	1043333	21848050	5	27.186	h	a	b	b	h	a	b	h	a	b	h	a	h	h	a	a	b	h	h	h	b	h	b	b	b	h	a	a	h	a	h	a	b	a	b	h	h	a	a	b	a	h	h
Chr05_22412239	22369717	22454761	85044	22412239	5	27.508	h	a	b	b	h	a	b	h	a	b	h	a	h	h	a	a	b	h	h	h	b	h	b	b	b	h	a	a	h	a	h	a	b	a	b	h	h	a	a	b	a	h	h
Chr05_23294189	22454761	24133618	1678857	23294189	5	27.831	h	a	b	b	h	a	b	h	a	b	h	a	h	h	a	a	b	h	h	h	b	h	b	b	b	h	a	a	h	a	h	a	b	a	b	h	h	a	a	b	a	h	h
Chr05_24218998	24133618	24304379	170761	24218998	5	28.476	h	a	b	b	h	a	b	h	a	b	h	a	h	h	a	a	b	h	h	h	b	h	b	b	b	h	a	a	h	a	h	a	b	a	b	h	h	a	a	b	a	h	h
Chr05_24318495	24304379	24332611	28232	24318495	5	31.124	h	a	b	b	h	a	b	h	a	b	h	a	h	h	a	a	b	h	h	h	b	h	b	h	h	h	a	a	h	a	h	a	b	a	b	h	h	a	h	b	a	h	h
Chr05_24586507	24332611	24840404	507793	24586507	5	31.578	h	a	b	b	h	a	b	h	a	b	h	a	h	h	a	a	b	h	h	h	b	h	a	h	h	h	a	a	h	a	h	a	b	a	b	h	h	a	h	b	a	h	h
Chr05_24914361	24840404	24988319	147915	24914361	5	32.545	h	a	b	b	h	a	b	h	a	b	h	a	h	h	a	a	b	h	h	h	b	h	a	h	h	h	a	a	h	a	h	a	b	h	b	h	h	a	h	b	a	h	h
Chr05_25423167	24988319	25858015	869696	25423167	5	32.868	h	a	b	b	h	a	b	h	a	b	h	a	h	h	a	a	b	h	h	h	b	h	a	h	h	h	a	a	h	a	h	a	b	h	b	h	h	a	h	b	a	h	h
Chr05_26418388	25858015	26978762	1120747	26418388	5	33.836	h	a	b	b	h	a	b	h	a	b	h	a	h	h	a	a	b	h	h	h	b	h	a	h	h	h	a	a	h	a	h	a	b	h	b	h	h	a	h	b	a	h	h
Chr05_27081023	26978762	27183284	204522	27081023	5	35.449	h	a	b	b	h	a	b	h	a	b	h	a	h	a	a	a	b	h	h	h	b	h	a	h	h	h	a	a	h	a	h	a	b	h	b	h	h	a	h	b	a	a	h
Chr05_27339553	27183284	27495822	312538	27339553	5	35.772	h	a	b	b	h	a	b	h	a	b	h	a	h	a	a	a	b	h	h	h	b	h	a	h	h	h	a	a	h	a	h	a	b	h	b	h	b	a	h	b	a	a	h
Chr05_27702857	27495822	27909892	414070	27702857	5	36.097	h	a	b	b	h	a	b	h	a	b	h	a	h	a	a	a	b	h	h	h	b	h	a	h	h	h	a	a	h	a	h	a	b	h	b	h	b	b	h	b	a	a	h
Chr05_28114753	27909892	28319615	409723	28114753	5	36.419	h	a	b	b	h	a	b	h	a	b	h	a	h	a	a	a	b	h	h	h	b	h	a	h	h	h	a	a	h	a	h	a	b	b	b	h	b	b	h	b	a	a	h
Chr05_28652596	28319615	28985578	665963	28652596	5	36.742	h	a	b	b	h	a	b	h	a	b	h	a	h	a	a	a	b	h	h	h	b	h	a	h	h	h	a	a	h	a	h	a	b	b	b	h	b	b	h	b	a	a	h
Chr05_29142765	28985578	29299952	314374	29142765	5	37.066	h	a	b	b	h	a	b	h	a	b	h	a	h	a	a	a	b	h	h	h	a	h	a	h	h	h	a	a	h	a	h	a	b	b	b	h	b	b	h	b	a	a	h
Chr05_29485522	29299952	29671093	371141	29485522	5	37.712	h	a	b	b	h	a	b	h	a	b	h	a	h	a	a	a	b	h	h	h	a	h	a	h	h	h	a	a	h	a	h	a	b	b	b	h	b	b	h	b	a	a	h
Chr05_30510590	29671093	31350088	1678995	30510590	5	38.679	h	a	b	b	h	a	b	h	a	b	h	a	h	a	a	a	b	h	h	h	a	h	a	h	h	h	a	a	h	a	h	a	b	b	b	h	b	b	h	b	a	a	h
Chr05_50004079	31350088	68658070	37307982	50004079	5	41.004	h	a	b	h	h	a	b	a	a	b	h	a	h	a	a	a	b	h	h	h	a	h	a	h	h	h	a	a	h	a	h	a	b	b	b	h	b	b	h	b	a	a	h
Chr05_97686985	68658070	126715900	58057830	97686985	5	41.326	h	a	b	h	h	a	b	a	a	b	h	a	h	a	a	a	b	h	h	h	a	h	a	h	h	h	a	a	h	a	h	a	b	b	b	h	b	h	h	b	a	a	h
Chr05_131102152	126715900	135488405	8772505	131102152	5	41.649	h	a	b	h	h	a	b	a	a	b	h	a	h	a	a	a	b	h	h	h	a	h	a	h	h	h	a	a	h	a	h	a	b	b	b	h	b	h	h	b	a	a	h
Chr05_140845726	135488405	146203047	10714642	140845726	5	41.971	b	a	b	h	h	a	b	a	a	b	h	a	h	a	a	a	b	h	h	h	a	h	a	h	h	h	a	a	h	a	h	a	b	b	b	h	b	h	h	b	a	a	h
Chr05_153844410	148345253	159343568	10998315	153844410	5	43.585	b	h	b	h	h	a	b	a	a	b	h	a	h	a	h	a	b	h	h	h	a	h	a	h	h	h	a	a	h	a	h	h	b	b	b	h	b	h	h	b	a	a	h
Chr05_164941788	159343568	170540009	11196441	164941788	5	44.553	b	h	b	h	h	a	b	a	a	b	h	a	h	a	h	a	b	h	h	h	a	h	a	h	h	h	a	a	h	a	h	h	b	b	b	h	b	h	h	b	a	a	h
Chr05_172291135	170540009	174042262	3502253	172291135	5	44.875	b	h	b	h	h	a	b	a	a	b	h	a	h	a	h	a	b	h	h	h	a	h	a	h	h	h	a	a	h	a	h	h	b	b	b	h	b	h	h	h	a	a	h
Chr05_175619425	174042262	177196588	3154326	175619425	5	45.521	b	h	b	h	h	a	b	a	a	b	h	a	h	a	h	a	b	h	h	h	a	h	a	h	h	h	a	a	h	a	h	h	b	b	b	h	b	h	h	h	a	a	h
Chr05_177413298	177196588	177630008	433420	177413298	5	46.166	b	h	b	h	h	a	b	a	a	b	h	a	h	a	h	a	b	h	h	h	a	h	a	h	h	h	a	a	h	a	h	h	b	b	b	h	b	h	b	h	a	a	h
Chr05_178397969	177630008	179165930	1535922	178397969	5	46.488	b	h	b	h	h	a	b	a	a	b	h	a	h	a	h	a	b	h	h	h	a	h	a	h	h	h	a	a	h	a	h	h	b	b	b	h	b	h	b	h	a	a	h
Chr05_179408942	179165930	179651954	486024	179408942	5	47.134	b	h	b	h	h	a	b	a	a	b	h	a	h	a	h	a	b	h	h	h	a	h	a	h	h	h	a	a	h	a	h	h	b	b	b	h	b	h	b	h	a	a	h
Chr05_179810852	179651954	179969751	317797	179810852	5	47.456	b	h	b	h	h	a	b	a	a	b	h	a	h	a	h	a	b	h	h	h	a	h	a	h	h	h	a	a	h	a	h	h	b	b	b	h	b	h	b	h	a	a	h
Chr05_180156759	179969751	180343767	374016	180156759	5	48.101	b	h	b	h	h	a	b	a	a	b	h	a	h	a	h	a	b	h	h	h	a	h	a	h	h	h	a	a	h	a	h	h	b	b	b	h	b	h	b	h	a	a	h
Chr05_181762290	180343767	183180814	2837047	181762290	5	48.424	b	h	b	h	h	a	b	a	a	b	h	a	h	a	h	a	b	h	h	h	a	h	a	h	h	h	a	a	h	a	h	h	b	b	b	h	b	h	b	h	a	a	h
Chr05_183235896	183180814	183290978	110164	183235896	5	48.747	b	a	b	h	h	a	b	a	a	b	h	a	h	a	h	a	b	h	h	h	a	h	a	h	h	h	a	a	h	a	h	h	b	b	b	h	b	h	b	h	a	a	h
Chr05_183801511	183290978	184312045	1021067	183801511	5	49.392	b	a	b	h	h	a	b	a	a	b	h	a	h	a	h	a	b	h	h	h	a	h	a	h	h	h	a	a	h	a	h	h	b	b	b	h	b	h	b	h	a	a	h
Chr05_184331184	184312045	184350323	38278	184331184	5	50.037	b	a	b	h	h	a	b	a	a	b	h	a	h	a	h	a	b	h	h	h	a	h	a	h	h	h	a	a	b	a	h	h	b	b	b	h	b	h	b	h	a	a	h
Chr05_186347091	184350323	188343860	3993537	186347091	5	50.359	b	a	b	h	h	a	b	a	a	b	h	a	h	a	h	a	b	h	h	h	a	h	a	h	h	h	a	a	b	a	h	h	b	b	b	h	b	h	b	h	a	a	h
Chr05_188722207	188343860	189100554	756694	188722207	5	50.682	b	a	b	h	h	a	b	a	a	b	h	a	h	a	h	a	b	h	h	h	a	h	a	h	h	h	a	a	b	a	h	h	b	b	b	h	b	h	b	h	a	a	h
Chr05_189382706	189100554	189664859	564305	189382706	5	51.005	b	a	b	h	h	a	b	a	a	b	h	a	h	a	h	a	b	h	h	h	a	h	a	h	h	h	a	a	b	a	h	h	b	b	b	h	b	h	b	h	a	a	h
Chr05_191464497	189664859	193264136	3599277	191464497	5	51.327	b	a	b	h	h	a	b	a	a	b	h	a	h	a	h	a	b	h	h	h	a	h	a	h	h	h	a	a	b	a	h	h	b	b	b	h	b	h	b	h	a	a	h
Chr05_197120225	193264136	200976315	7712179	197120225	5	51.972	b	a	b	h	h	a	b	a	a	b	h	a	h	a	h	a	b	h	h	h	a	h	a	h	h	h	a	a	b	a	h	h	b	b	b	h	b	h	b	h	a	a	h
Chr05_201550760	200976315	202125205	1148890	201550760	5	52.618	b	a	b	h	h	a	b	a	a	b	h	a	h	a	h	a	b	h	b	h	a	h	a	h	h	h	a	a	b	a	h	h	b	b	b	h	b	h	b	h	a	a	h
Chr05_202418568	202125205	202711931	586726	202418568	5	54.942	b	a	b	h	h	a	b	a	a	b	h	a	h	a	h	a	b	h	b	h	a	h	a	h	h	h	a	a	b	h	h	h	b	b	b	h	b	h	b	h	a	a	h
Chr05_202756651	202711931	202801371	89440	202756651	5	55.264	b	a	b	h	h	a	b	a	a	b	h	a	h	a	h	a	b	h	b	h	a	h	a	h	h	h	a	a	b	h	h	h	b	b	b	b	b	h	b	h	a	a	h
Chr05_203136701	202801371	203472031	670660	203136701	5	55.587	b	a	b	h	h	a	b	a	a	h	h	a	h	a	h	a	b	h	b	h	a	h	a	h	h	h	a	a	b	h	h	h	b	b	b	b	b	h	b	h	a	a	h
Chr05_204387656	203472031	205303282	1831251	204387656	5	55.91	b	a	b	h	h	a	b	a	a	h	h	a	h	a	h	a	b	h	b	h	a	h	a	h	h	h	a	a	b	h	h	h	b	b	b	b	b	h	b	h	a	a	h
Chr05_205418398	205303282	205533515	230233	205418398	5	56.878	b	a	b	h	h	h	b	a	a	h	h	a	h	a	a	a	b	h	b	h	a	h	a	h	h	h	a	a	b	h	h	h	b	b	b	b	b	h	b	h	a	a	h
Chr05_205658610	205533515	205783705	250190	205658610	5	57.2	b	a	b	h	h	h	b	a	a	h	h	a	h	h	a	a	b	h	b	h	a	h	a	h	h	h	a	a	b	h	h	h	b	b	b	b	b	h	b	h	a	a	h
Chr05_206649506	205783705	207515308	1731603	206649506	5	57.523	b	a	b	h	h	h	b	a	a	h	h	a	h	h	a	a	b	h	b	h	a	h	a	h	h	h	a	a	b	h	h	h	b	b	b	b	b	h	b	h	a	a	h
Chr05_207520092	207515308	207524876	9568	207520092	5	58.491	b	a	b	h	h	h	b	a	a	h	h	a	h	h	a	a	b	h	b	h	a	h	a	b	h	h	a	a	b	h	h	h	b	b	b	b	b	h	b	h	a	a	h
Chr05_207770626	207524876	208016377	491501	207770626	5	58.815	b	a	b	h	h	h	b	a	a	h	h	a	h	h	a	a	b	h	b	h	a	h	b	b	h	h	a	a	b	h	h	h	b	b	b	b	b	h	b	h	a	a	h
Chr05_208550820	208016377	209085264	1068887	208550820	5	59.138	b	a	b	h	h	h	b	a	a	h	h	a	h	h	a	a	b	h	b	h	a	h	b	b	h	h	a	a	b	h	h	h	b	b	b	b	b	h	b	h	a	a	h
Chr05_209118859	209085264	209152454	67190	209118859	5	60.56	b	a	b	h	h	h	b	a	a	h	h	a	h	h	a	a	b	h	b	h	a	h	b	b	h	h	a	a	b	h	h	h	b	b	b	b	b	h	b	h	a	a	h
Chr05_209761545	209152454	210370637	1218183	209761545	5	61.205	b	a	b	h	h	h	b	a	a	h	h	a	h	h	a	h	b	h	b	h	a	h	b	b	h	h	a	a	b	h	h	h	b	b	b	b	b	h	b	h	a	a	h
Chr05_210597196	210370637	210823756	453119	210597196	5	62.95	b	a	b	h	h	h	b	a	a	h	h	a	h	h	a	h	b	h	b	h	h	h	b	b	h	h	a	a	b	h	h	h	b	b	h	b	b	h	b	h	a	a	h
Chr05_211566083	210823756	212308410	1484654	211566083	5	63.272	b	a	b	h	h	h	b	a	a	h	h	a	h	h	a	h	b	h	b	h	h	h	b	b	h	h	a	a	b	h	h	h	b	b	h	b	b	h	b	h	a	a	h
Chr05_212348218	212308410	212388026	79616	212348218	5	64.95	b	a	b	h	h	h	b	a	a	h	h	a	h	h	a	h	b	h	b	h	h	h	b	b	h	h	a	a	b	h	h	h	b	b	h	b	b	h	b	h	a	a	h
Chr05_212403639	212388026	212419253	31227	212403639	5	65.404	b	a	b	h	h	h	b	a	a	h	h	a	h	h	a	h	b	h	b	h	h	h	b	b	h	h	a	a	b	h	h	h	b	b	h	b	b	h	b	h	a	a	h
Chr05_212578703	212419253	212738154	318901	212578703	5	66.049	b	a	b	h	h	h	b	a	a	h	h	a	h	h	a	h	b	h	b	h	h	h	b	b	h	h	a	a	b	h	h	h	b	b	h	b	b	h	b	h	a	a	b
Chr05_213106599	212738154	213475045	736891	213106599	5	66.694	b	a	b	h	h	h	b	a	a	h	h	a	h	h	a	h	b	h	b	h	h	h	b	b	h	h	a	a	b	h	h	h	b	b	h	b	b	h	b	h	a	a	b
Chr05_213735140	213475045	213995235	520190	213735140	5	67.34	b	a	b	h	h	h	b	a	a	h	h	a	h	h	a	h	b	h	b	h	h	h	b	b	b	h	a	a	b	h	h	h	b	b	h	b	b	h	b	h	a	a	b
Chr05_216083834	213995235	218172433	4177198	216083834	5	68.307	b	a	b	h	h	h	h	a	a	h	h	a	h	h	a	h	b	h	b	h	h	h	b	b	b	h	a	a	b	h	h	h	b	b	h	b	b	h	b	h	a	a	b
Chr05_218357268	218172433	218542103	369670	218357268	5	68.63	b	a	b	h	h	h	h	a	a	h	h	a	h	h	a	h	b	h	b	h	h	h	b	b	b	h	a	a	b	h	h	h	b	b	h	b	b	h	b	h	a	a	b
Chr05_218551014	218542103	218559926	17823	218551014	5	68.955	b	a	b	h	h	h	h	a	a	h	h	a	h	h	a	h	b	h	b	h	h	h	b	b	b	h	a	a	b	h	h	h	b	b	h	b	b	h	b	h	a	a	b
Chr05_218819751	218559926	219079577	519651	218819751	5	69.279	b	a	b	h	h	h	h	a	a	h	h	a	h	h	a	h	b	h	a	h	h	h	b	b	b	h	a	a	b	h	h	h	b	b	h	b	b	h	b	h	a	a	b
Chr05_220050116	219079577	221020656	1941079	220050116	5	69.604	b	a	b	h	h	h	h	a	a	h	h	a	h	h	a	h	b	h	a	h	h	h	b	b	b	h	a	a	b	h	h	h	b	b	h	b	b	h	a	h	a	a	b
Chr06_1910817	0	3821635	3821635	1910817	6	0	b	h	a	h	b	a	b	a	h	a	h	b	h	h	h	b	b	h	h	h	b	h	b	b	b	h	h	h	h	h	h	b	b	h	b	h	b	h	a	h	h	b	a
Chr06_3896051	3821635	3970468	148833	3896051	6	0.968	b	h	a	h	b	a	b	a	h	a	h	b	h	h	h	b	b	h	h	h	b	h	b	b	b	h	h	h	h	h	h	b	b	h	b	h	b	h	a	h	h	b	a
Chr06_4396042	3970468	4821617	851149	4396042	6	1.613	b	h	a	h	b	a	b	a	h	a	h	b	h	h	h	b	b	h	h	h	b	h	b	b	b	h	h	h	h	h	h	b	h	h	b	h	b	a	a	h	h	b	a
Chr06_5160701	4821617	5499786	678169	5160701	6	4.649	b	h	a	h	b	a	b	a	h	a	h	b	h	h	h	b	b	h	h	h	b	h	b	b	h	h	h	h	h	h	h	b	h	h	b	h	b	a	a	h	h	b	a
Chr06_5506316	5499786	5512847	13061	5506316	6	5.295	b	h	a	b	b	a	b	a	h	a	h	b	h	h	h	b	b	h	h	h	b	h	b	b	h	h	h	h	h	h	h	b	h	h	b	h	b	a	a	h	h	b	a
Chr06_6282260	5512847	7051674	1538827	6282260	6	5.617	b	h	a	b	b	a	b	a	h	a	h	b	h	h	h	b	b	h	h	h	b	h	b	b	h	h	h	h	h	h	h	b	h	h	b	h	b	a	a	h	h	b	a
Chr06_7260243	7051674	7468813	417139	7260243	6	5.94	b	h	a	b	b	a	b	a	h	a	h	b	h	h	h	b	b	h	h	h	b	h	b	b	h	h	h	h	h	h	h	b	h	h	b	h	b	a	a	h	h	b	a
Chr06_7478477	7468813	7488141	19328	7478477	6	6.262	b	h	a	b	b	h	b	a	h	a	h	b	h	h	h	b	b	h	h	h	b	h	b	b	h	h	h	h	h	h	h	b	h	h	b	h	b	a	a	h	h	b	a
Chr06_7553213	7488141	7618286	130145	7553213	6	6.585	b	h	a	b	b	h	b	a	h	a	h	b	h	h	h	b	b	h	h	h	b	h	b	b	h	h	h	h	h	h	h	b	h	h	b	h	b	a	a	h	h	b	a
Chr06_7966570	7618286	8314855	696569	7966570	6	7.361	b	h	a	b	b	h	b	a	h	a	h	b	h	h	h	b	b	h	h	h	b	h	b	b	h	h	h	h	h	h	h	b	b	h	b	h	b	b	a	h	h	b	a
Chr06_8372595	8314855	8430335	115480	8372595	6	7.684	b	h	a	b	b	h	b	a	h	a	h	b	h	h	h	b	b	h	h	h	b	h	b	b	h	h	h	h	h	h	h	b	b	h	b	h	b	b	a	h	h	b	a
Chr06_8435032	8430335	8439730	9395	8435032	6	8.006	b	h	a	b	b	h	b	a	h	a	h	b	h	h	h	b	b	h	h	h	b	h	b	b	h	h	h	h	h	h	h	b	b	h	b	h	b	b	a	h	h	b	a
Chr06_8779096	8439730	9118463	678733	8779096	6	8.329	b	h	a	b	b	h	b	a	h	a	h	b	h	h	h	b	h	h	h	h	b	h	b	b	h	h	h	h	h	h	h	b	b	h	b	h	b	b	a	h	h	b	a
Chr06_9183732	9118463	9249002	130539	9183732	6	9.62	b	h	a	h	b	h	b	a	h	a	h	b	h	h	h	b	h	h	h	b	b	h	b	b	h	h	h	h	h	h	h	b	b	h	b	h	b	b	h	h	h	b	a
Chr06_9274504	9249002	9300006	51004	9274504	6	11.621	b	h	a	h	b	h	b	h	h	h	h	h	h	h	h	b	h	h	h	b	b	h	b	b	h	h	h	h	h	h	h	b	b	h	b	h	b	b	h	h	h	b	a
Chr06_9433832	9300006	9567659	267653	9433832	6	12.266	b	h	a	h	b	h	b	h	h	h	h	h	h	h	h	b	h	h	h	b	b	h	b	b	h	h	h	h	h	h	h	b	b	h	b	b	b	b	h	h	h	b	a
Chr06_9890157	9567659	10212656	644997	9890157	6	12.911	b	h	a	h	b	h	b	h	h	h	h	h	h	h	h	b	h	h	h	b	b	h	b	b	h	h	h	h	h	h	h	b	b	h	b	b	b	b	h	h	h	b	a
Chr06_10753647	10212656	11294639	1081983	10753647	6	13.234	b	h	a	h	b	h	b	h	h	h	h	h	h	h	h	b	h	h	h	b	b	h	b	b	h	h	h	h	h	h	h	b	b	h	b	b	b	b	h	h	h	b	a
Chr06_11586020	11294639	11877402	582763	11586020	6	13.556	b	h	a	h	b	h	b	h	h	h	h	h	h	h	h	b	h	h	h	b	b	h	b	b	h	h	h	h	h	h	h	b	b	h	b	b	b	b	h	h	h	b	a
Chr06_12485357	11877402	13093312	1215910	12485357	6	13.879	b	h	a	h	b	h	b	h	h	h	h	h	h	h	h	b	h	h	h	b	b	h	b	b	h	h	h	h	h	h	h	b	b	h	b	b	b	b	h	h	h	b	a
Chr06_13164119	13093312	13234927	141615	13164119	6	16.915	b	h	a	h	b	h	b	h	h	h	h	h	h	h	h	b	h	h	h	b	b	h	b	b	h	h	h	h	h	h	h	b	b	h	b	b	b	b	h	h	h	b	h
Chr06_14230608	13234927	15226290	1991363	14230608	6	17.237	b	h	a	h	b	h	b	h	h	h	h	h	h	h	h	b	h	h	h	b	b	h	b	b	h	h	h	h	h	h	h	b	b	h	b	b	b	b	h	h	h	b	h
Chr06_15283299	15226290	15340308	114018	15283299	6	17.56	b	h	a	h	b	h	b	h	h	h	h	h	h	h	h	b	h	h	h	b	b	h	b	b	h	h	h	h	h	h	h	b	b	h	b	b	b	b	h	h	h	b	h
Chr06_15385037	15340308	15429766	89458	15385037	6	17.883	b	h	a	h	b	h	b	h	h	h	h	h	h	h	h	b	h	h	h	b	b	a	b	b	h	h	h	h	h	h	h	b	b	h	b	b	b	b	h	h	h	b	h
Chr06_15693139	15429766	15956513	526747	15693139	6	18.205	b	h	a	h	b	h	b	h	b	h	h	h	h	h	h	b	h	h	h	b	b	a	b	b	h	h	h	h	h	h	h	b	b	h	b	b	b	b	h	h	h	b	h
Chr06_16123407	15956513	16290302	333789	16123407	6	18.528	b	h	a	h	b	h	b	h	b	h	h	h	h	h	h	b	h	h	h	b	b	a	b	b	h	h	h	h	h	h	h	b	b	h	b	b	b	b	h	h	h	b	h
Chr06_16354673	16290302	16419044	128742	16354673	6	18.85	b	h	a	h	b	h	b	h	b	h	h	h	h	h	h	b	h	h	h	b	b	a	b	b	h	h	h	h	h	h	h	b	b	h	b	b	b	b	h	h	h	b	h
Chr06_16434470	16419044	16449897	30853	16434470	6	19.818	b	h	a	h	b	h	b	h	b	h	h	h	h	h	h	b	h	h	h	b	b	a	b	b	h	h	h	h	h	b	h	b	b	h	b	b	b	b	h	h	h	b	h
Chr06_16527077	16449897	16604257	154360	16527077	6	20.141	b	h	a	h	b	h	b	h	b	h	h	h	h	h	h	b	h	h	h	b	b	a	b	b	h	h	h	h	h	b	h	b	b	h	b	b	b	b	h	h	h	b	h
Chr06_17206400	16604257	17808544	1204287	17206400	6	20.463	b	h	a	h	b	h	b	h	b	h	h	h	h	h	h	b	h	h	h	b	b	a	b	b	h	h	h	h	h	b	h	b	b	h	b	b	b	b	h	h	h	b	h
Chr06_17984766	17808544	18160989	352445	17984766	6	20.786	b	h	a	h	b	h	b	h	b	h	h	h	h	h	h	b	h	h	h	b	b	a	b	b	h	h	h	h	h	b	h	b	h	h	b	b	b	b	h	h	h	b	h
Chr06_18253114	18160989	18345240	184251	18253114	6	21.109	h	h	a	h	b	h	b	h	b	h	h	h	h	h	h	b	h	h	h	b	b	a	b	b	h	h	h	h	h	b	h	b	h	h	b	b	b	b	h	h	h	b	h
Chr06_18487211	18345240	18629183	283943	18487211	6	21.431	h	h	a	h	b	h	b	h	b	h	h	h	h	h	h	b	h	h	h	b	b	a	b	b	h	h	h	h	h	b	h	b	h	h	b	b	b	b	h	h	h	b	h
Chr06_18698477	18629183	18767771	138588	18698477	6	21.754	h	h	a	h	b	h	b	h	b	h	h	h	h	h	h	b	h	h	h	b	b	a	b	b	h	h	h	h	h	b	h	b	h	h	b	b	b	b	h	h	h	b	h
Chr06_20535937	18767771	22304103	3536332	20535937	6	23.044	h	h	a	h	b	h	b	h	b	h	h	h	h	h	h	b	h	h	h	b	b	a	b	b	h	h	h	h	h	b	b	b	h	h	b	b	b	b	h	h	h	b	h
Chr06_22511775	22304103	22719447	415344	22511775	6	23.367	h	h	a	h	b	h	b	h	b	h	h	h	h	h	h	b	h	h	h	b	b	a	b	b	h	h	h	h	h	b	b	b	h	h	b	b	b	b	h	h	h	b	h
Chr06_24292452	22719447	25865458	3146011	24292452	6	23.689	h	h	a	h	b	h	b	h	b	h	h	h	h	h	h	b	h	h	h	b	b	a	b	b	h	h	h	h	h	b	b	b	h	h	b	b	b	b	h	h	h	b	h
Chr06_30312838	29012782	31612894	2600112	30312838	6	25.368	h	h	a	h	b	h	h	h	b	h	a	h	h	h	b	b	h	h	h	b	b	a	b	b	h	h	h	h	h	b	b	b	h	h	b	b	b	b	h	h	h	b	h
Chr06_28845506	28678231	29012782	334551	28845506	6	25.69	h	h	a	h	b	h	h	h	b	h	a	h	h	h	b	b	h	h	h	b	b	a	b	b	h	h	h	h	h	b	b	b	h	h	b	b	b	b	h	h	h	b	h
Chr06_28275119	27872007	28678231	806224	28275119	6	26.658	h	h	a	h	b	h	h	h	b	h	a	h	h	h	b	b	h	h	h	b	b	a	b	b	h	h	h	h	h	b	b	b	h	h	b	b	b	b	h	h	h	b	h
Chr06_44434054	41071839	47796270	6724431	44434054	6	27.949	h	h	a	h	b	h	h	h	b	h	a	h	h	h	b	b	h	h	h	b	b	a	b	b	h	h	h	h	h	b	b	b	h	h	b	b	b	b	h	h	h	b	h
Chr06_34232830	31612894	36852767	5239873	34232830	6	28.271	h	h	a	h	b	h	h	h	b	h	a	h	h	h	b	b	h	h	h	b	b	a	b	b	h	h	h	h	h	b	b	b	h	h	b	b	b	b	h	h	h	b	h
Chr06_47919970	47796270	48043671	247401	47919970	6	28.916	h	h	a	h	b	h	h	h	b	h	a	h	h	h	b	b	h	h	h	b	b	a	b	b	h	h	h	h	h	b	b	b	h	h	b	b	b	b	h	h	h	b	h
Chr06_48165068	48043671	48286465	242794	48165068	6	29.239	h	h	a	h	b	h	h	h	b	h	a	h	h	h	b	b	h	h	h	b	b	a	b	b	h	h	h	h	h	b	b	b	h	h	b	b	b	b	h	h	h	b	h
Chr06_49561493	48286465	50836521	2550056	49561493	6	29.562	h	h	a	h	b	h	h	h	b	h	a	h	h	h	b	b	h	h	h	b	b	a	b	b	h	h	h	h	h	b	b	b	h	h	b	b	b	b	h	h	h	b	h
Chr06_57538030	50836521	64239540	13403019	57538030	6	29.884	h	h	a	h	b	h	h	h	b	h	a	h	h	h	b	b	h	h	h	b	b	a	b	b	h	h	h	h	h	b	b	b	h	h	b	b	b	b	h	h	h	b	h
Chr06_94279709	70449358	118110060	47660702	94279709	6	30.207	h	h	a	h	b	h	h	h	b	h	a	h	h	h	b	b	h	h	h	b	b	a	b	b	h	h	h	h	h	b	b	b	h	h	b	b	b	b	h	h	h	b	h
Chr06_140829715	140126927	141532503	1405576	140829715	6	31.497	h	h	a	h	b	h	h	h	b	h	a	h	h	h	h	b	h	h	h	b	b	a	h	b	h	h	h	-	h	b	b	b	b	h	b	b	b	b	h	h	h	b	h
Chr06_133107735	126873091	139342380	12469289	133107735	6	31.82	h	h	a	h	b	h	h	h	b	h	a	h	h	h	h	b	h	h	h	b	b	a	h	b	h	h	h	h	h	b	b	b	b	h	h	b	b	b	h	h	h	b	h
Chr06_125349739	123826387	126873091	3046704	125349739	6	32.465	h	h	a	h	b	h	h	h	b	h	a	h	h	h	h	b	h	h	h	b	b	a	h	b	h	h	h	h	b	b	b	b	b	h	h	b	b	b	h	h	h	b	h
Chr06_121537129	119247872	123826387	4578515	121537129	6	32.788	h	h	a	h	b	h	h	h	h	h	a	h	h	h	h	b	h	h	h	b	b	a	h	b	h	h	h	h	b	b	b	b	b	h	h	b	b	b	h	h	h	b	h
Chr06_149884459	141532503	158236415	16703912	149884459	6	33.433	h	h	a	h	b	h	h	h	h	h	a	h	h	h	h	b	h	h	h	b	b	a	h	b	h	h	h	a	b	b	b	b	b	h	h	b	b	b	h	h	h	b	h
Chr06_158718850	158236415	159201285	964870	158718850	6	33.755	h	h	a	h	b	h	h	h	h	h	a	h	h	h	h	b	h	h	h	b	b	a	h	b	h	h	h	a	b	b	b	b	b	h	h	b	b	b	h	h	h	b	h
Chr06_160274153	159201285	161347022	2145737	160274153	6	34.078	h	h	a	h	b	h	h	h	h	h	a	h	h	h	h	b	h	h	h	b	b	a	h	b	h	h	h	a	b	b	b	b	b	h	h	b	b	b	h	h	h	b	h
Chr06_161391455	161347022	161435889	88867	161391455	6	34.401	h	h	a	h	b	h	h	h	h	h	a	h	h	h	h	b	h	h	h	b	b	a	h	b	h	h	h	a	b	b	b	b	b	h	h	b	b	b	h	h	h	b	h
Chr06_161736483	161435889	162037077	601188	161736483	6	34.723	h	h	a	h	b	h	h	h	h	h	a	h	h	h	h	b	h	h	h	b	b	a	h	b	h	h	h	a	b	b	b	b	b	a	h	b	b	b	h	h	h	b	h
Chr06_162264864	162037077	162492651	455574	162264864	6	35.046	h	h	a	h	b	h	h	h	h	h	a	h	h	h	h	b	h	h	h	b	b	a	h	b	h	h	h	a	b	b	b	b	b	a	h	b	b	b	h	h	h	b	h
Chr06_167896206	162492651	173299762	10807111	167896206	6	35.691	h	h	a	h	b	h	h	h	h	h	a	h	h	h	h	b	h	h	h	b	b	a	h	b	h	h	h	a	b	b	b	b	b	a	h	b	h	b	h	h	h	b	h
Chr06_173349041	173299762	173398321	98559	173349041	6	36.014	h	h	a	h	b	h	h	h	h	h	a	h	h	h	h	b	h	h	h	b	b	a	h	b	h	h	h	a	b	b	b	b	b	a	h	b	h	b	h	h	h	b	h
Chr06_173483504	173398321	173568688	170367	173483504	6	36.336	h	h	a	h	b	h	h	h	h	h	a	h	h	h	h	b	h	h	h	b	b	a	h	b	h	h	h	a	b	b	b	b	b	a	h	b	h	b	h	h	h	b	h
Chr06_173579286	173568688	173589884	21196	173579286	6	36.659	h	h	h	h	b	h	h	h	h	h	a	h	h	h	h	b	h	h	h	b	b	a	h	b	h	h	h	a	b	b	b	b	b	a	h	b	h	b	h	h	h	b	h
Chr06_173764718	173589884	173939552	349668	173764718	6	36.981	h	h	h	h	b	h	h	h	h	h	a	h	h	h	h	b	h	h	h	b	b	a	h	b	h	h	h	a	b	b	b	b	h	a	h	b	h	b	h	h	h	b	h
Chr06_174351338	173939552	174763124	823572	174351338	6	37.627	h	h	h	h	b	h	h	h	h	h	a	h	h	h	h	b	h	h	h	b	b	a	h	b	h	h	h	a	b	b	b	b	h	a	h	b	h	b	h	h	h	b	h
Chr06_174823400	174763124	174883676	120552	174823400	6	37.949	h	h	h	h	b	h	h	h	h	h	a	h	h	h	h	b	h	h	h	b	b	a	h	b	h	h	h	a	b	b	b	b	h	a	h	b	h	b	h	h	h	b	h
Chr06_175042992	174883676	175202308	318632	175042992	6	38.272	h	h	h	h	b	h	h	h	h	h	a	h	h	h	h	b	h	h	h	b	b	a	h	b	h	h	h	a	b	b	b	b	h	a	h	b	h	b	h	h	h	b	h
Chr06_175998155	175202308	176794002	1591694	175998155	6	40.273	h	h	h	h	b	h	h	h	h	a	a	h	h	h	h	b	h	h	h	b	b	a	h	b	b	h	h	a	b	b	b	b	h	a	h	b	h	b	h	b	h	b	h
Chr06_178233346	176794002	179672691	2878689	178233346	6	40.595	h	h	h	h	b	h	h	h	h	a	a	h	h	h	h	b	h	h	h	h	b	a	h	b	b	h	h	a	b	b	b	b	h	a	h	b	h	b	h	b	h	b	h
Chr06_179721683	179672691	179770675	97984	179721683	6	41.241	h	h	h	a	b	h	h	h	h	a	a	h	h	h	h	b	h	h	h	h	b	a	h	b	b	h	h	a	b	b	b	b	h	a	h	b	h	b	h	b	h	b	h
Chr06_179856741	179770675	179942808	172133	179856741	6	41.563	h	h	h	a	b	h	h	h	h	a	a	h	h	h	h	b	h	h	h	h	b	a	h	b	b	h	h	a	b	b	b	b	h	a	h	b	h	b	h	b	h	b	h
Chr06_180256763	179942808	180570719	627911	180256763	6	42.531	h	h	h	a	b	h	h	h	h	a	a	h	h	h	h	b	h	h	b	h	b	a	h	b	b	h	h	a	b	b	b	b	h	h	h	b	h	b	h	b	h	b	h
Chr06_180890498	180570719	181210278	639559	180890498	6	42.854	h	h	h	a	b	h	h	h	h	a	a	h	h	h	h	b	h	h	b	h	b	a	h	b	b	h	h	a	b	b	b	b	b	h	h	b	h	b	h	b	h	b	h
Chr06_181742526	181210278	182274774	1064496	181742526	6	43.176	h	h	h	a	b	h	h	h	h	a	a	h	h	h	h	b	h	h	b	h	b	a	h	b	b	h	h	a	b	b	b	b	b	h	h	b	h	b	h	b	h	b	h
Chr06_182408411	182274774	182542049	267275	182408411	6	43.499	h	h	h	a	b	h	h	h	h	a	a	h	h	h	h	b	h	h	b	h	b	a	h	b	b	h	h	a	b	b	b	b	b	h	h	b	h	b	h	b	h	b	h
Chr06_182997696	182542049	183453344	911295	182997696	6	43.821	h	h	h	a	b	h	h	h	h	a	a	h	h	h	h	b	h	h	b	h	b	a	h	b	b	h	h	a	b	b	b	b	b	h	h	b	h	b	h	b	h	b	h
Chr06_183540194	183453344	183627044	173700	183540194	6	45.112	h	h	h	a	b	h	a	h	h	a	a	h	h	h	h	b	h	h	b	h	b	a	h	b	b	h	h	a	b	h	b	b	b	h	h	b	h	b	h	b	h	b	h
Chr06_183638381	183627044	183649719	22675	183638381	6	47.113	h	h	h	a	b	h	a	h	h	a	a	h	h	h	h	h	h	h	b	h	b	a	h	b	b	h	h	a	b	h	b	b	h	h	h	b	h	h	h	b	h	b	h
Chr06_184245331	183649719	184840944	1191225	184245331	6	47.436	h	h	h	a	b	h	a	h	h	a	a	h	h	h	h	h	h	h	b	h	b	a	h	b	b	h	h	a	b	h	b	b	h	h	h	b	h	h	h	b	h	b	h
Chr06_185063107	184840944	185285270	444326	185063107	6	47.758	h	h	h	a	b	h	a	h	h	a	a	a	h	h	h	h	h	h	b	h	b	a	h	b	b	h	h	a	b	h	b	b	h	h	h	b	h	h	h	b	h	b	h
Chr06_185321660	185285270	185358051	72781	185321660	6	48.081	h	h	h	a	b	h	a	h	h	a	a	a	h	h	h	h	h	h	b	h	b	a	h	b	b	h	h	a	b	h	b	b	h	h	h	b	h	h	h	b	h	b	h
Chr06_185734486	185358051	186110921	752870	185734486	6	48.403	h	h	h	a	b	h	a	h	h	a	a	a	h	h	h	h	h	h	b	h	b	a	h	b	b	h	h	h	b	h	b	b	h	h	h	b	h	h	h	b	h	b	h
Chr06_186598436	186110921	187085952	975031	186598436	6	49.049	h	h	h	a	b	h	a	h	h	a	a	a	h	h	h	h	h	h	b	h	b	a	h	b	b	h	h	h	b	h	b	b	h	h	h	b	h	h	h	b	h	b	h
Chr06_187198667	187085952	187311383	225431	187198667	6	50.339	h	h	h	a	h	h	a	h	h	a	a	a	h	h	h	h	h	h	b	h	b	a	h	b	b	h	h	h	b	h	b	b	h	h	h	b	h	h	h	b	h	b	h
Chr06_187513344	187311383	187715306	403923	187513344	6	50.662	h	h	h	a	h	h	a	h	h	a	a	a	h	h	h	h	h	h	b	h	b	a	h	b	b	h	h	h	b	h	b	b	h	h	h	b	h	h	h	b	h	b	h
Chr06_187821118	187715306	187926930	211624	187821118	6	50.984	h	h	h	a	h	h	a	h	h	a	a	a	h	h	h	h	h	h	b	h	b	a	h	b	b	h	h	h	b	h	b	b	h	h	h	b	h	h	h	b	h	b	h
Chr06_188359509	187926930	188792089	865159	188359509	6	51.63	h	h	h	a	h	h	a	h	b	a	a	a	h	h	h	h	h	h	b	h	b	a	h	b	b	h	h	h	b	h	b	b	h	h	h	b	h	h	h	b	h	b	h
Chr06_188832072	188792089	188872056	79967	188832072	6	53.954	h	a	h	a	h	h	a	h	b	a	a	a	h	h	h	h	h	h	b	h	b	a	h	b	b	b	h	h	b	a	b	b	h	h	h	b	h	h	h	b	h	b	h
Chr06_188886749	188872056	188901442	29386	188886749	6	54.922	h	a	b	a	h	h	a	h	b	a	a	a	h	h	h	h	h	h	b	h	b	a	h	b	b	b	h	h	h	a	b	b	h	h	h	b	h	h	h	b	h	b	h
Chr06_189284709	188901442	189667977	766535	189284709	6	55.244	h	a	b	a	h	h	a	h	b	a	a	a	h	h	h	h	h	h	b	h	b	a	h	b	b	b	h	h	h	a	b	b	h	h	h	b	h	h	h	b	h	b	h
Chr06_190167069	189667977	190666162	998185	190167069	6	56.021	h	a	b	a	h	h	a	h	b	a	a	a	h	h	h	h	h	h	b	h	b	a	h	b	b	b	h	h	h	a	b	b	h	h	h	b	h	h	h	b	h	a	h
Chr06_190877065	190666162	191087968	421806	190877065	6	56.666	h	a	b	a	h	h	a	h	b	a	a	a	h	h	h	h	h	h	b	h	b	a	h	b	b	b	h	h	h	a	b	b	h	h	h	b	h	h	h	b	h	a	h
Chr06_191661286	191087968	192234604	1146636	191661286	6	57.311	h	a	b	a	h	h	a	h	b	a	a	a	h	h	h	h	a	h	b	h	b	a	h	b	b	b	h	h	h	a	b	b	h	h	h	b	h	h	h	b	h	a	h
Chr06_192522828	192234604	192811052	576448	192522828	6	58.602	h	a	b	a	h	h	a	h	b	a	a	a	h	h	h	h	a	h	b	h	b	a	h	b	b	b	h	h	h	a	b	b	h	h	h	b	h	h	h	b	h	a	h
Chr06_192818645	192811052	192826238	15186	192818645	6	59.892	h	a	b	a	h	h	a	h	b	a	a	a	h	h	h	h	a	h	b	h	b	a	h	b	b	b	h	h	h	a	b	b	h	h	h	b	h	h	h	b	h	a	a
Chr06_192954127	192826238	193082017	255779	192954127	6	60.215	h	a	b	a	h	h	a	h	b	a	a	a	h	h	h	h	a	h	b	h	b	h	h	b	b	b	h	h	h	a	b	b	h	h	h	b	h	h	h	b	h	a	a
Chr06_193402456	193082017	193722896	640879	193402456	6	60.537	h	a	b	a	h	h	a	h	b	a	a	a	h	h	h	h	a	h	b	h	b	h	h	b	b	b	h	h	h	a	b	b	h	h	h	b	h	h	h	b	h	a	a
Chr06_194054936	193722896	194386976	664080	194054936	6	61.191	h	a	b	a	h	h	a	h	b	a	a	a	h	h	h	h	a	h	b	h	b	h	h	a	a	b	h	h	h	a	b	b	h	h	h	b	h	h	h	b	h	a	a
Chr06_194772026	194386976	195157077	770101	194772026	6	61.514	h	a	b	a	h	h	a	h	b	a	a	a	h	h	h	h	a	h	b	h	b	h	h	a	a	b	h	h	h	a	b	b	h	h	h	b	h	h	h	b	h	a	a
Chr06_195215830	195157077	195274583	117506	195215830	6	61.836	h	a	b	a	h	h	a	h	b	a	a	a	h	h	h	h	a	h	b	h	b	h	h	a	a	b	h	h	h	a	b	b	b	h	h	b	h	h	h	b	h	a	a
Chr06_195328418	195274583	195382253	107670	195328418	6	62.159	h	a	b	a	h	h	a	h	b	a	a	a	h	h	h	h	a	h	b	h	b	h	h	a	a	b	h	h	h	a	b	b	b	h	h	b	h	h	h	b	h	a	a
Chr06_195404738	195382253	195427224	44971	195404738	6	62.481	h	a	b	a	h	h	a	h	b	a	a	a	h	h	h	h	a	h	b	h	b	h	h	a	a	b	h	h	h	a	b	b	b	h	h	b	h	h	h	b	h	a	a
Chr06_195629382	195427224	195831540	404316	195629382	6	63.449	h	a	b	a	h	h	a	h	b	a	a	a	h	h	h	h	a	h	b	h	b	h	h	a	a	b	h	h	h	a	b	b	b	h	h	b	h	h	h	b	h	a	a
Chr06_196753456	195831540	197675372	1843832	196753456	6	64.094	h	a	b	a	h	h	a	h	b	a	a	a	h	h	h	h	a	h	b	h	b	h	h	a	a	b	h	h	h	a	b	b	b	h	h	b	h	h	h	b	h	a	a
Chr06_197814392	197675372	197953412	278040	197814392	6	64.417	h	a	b	a	h	h	a	h	b	a	a	a	h	h	h	h	a	h	b	h	b	h	h	a	a	b	h	h	h	a	b	b	b	h	h	b	h	h	h	b	h	a	a
Chr06_198311443	197953412	198669475	716063	198311443	6	66.095	h	a	b	a	h	h	a	h	b	a	a	a	h	h	h	h	a	h	b	h	b	h	h	a	a	b	h	h	h	a	b	b	b	h	h	b	h	h	h	b	h	a	a
Chr06_198870759	198669475	199072044	402569	198870759	6	66.74	h	a	b	a	h	h	a	h	b	a	h	a	h	h	h	h	a	h	b	h	b	h	h	a	a	b	h	h	h	a	b	b	b	h	h	b	h	h	h	b	h	a	a
Chr06_199506456	199072044	199940868	868824	199506456	6	67.385	h	a	b	a	h	h	a	h	b	a	h	a	h	h	h	h	a	h	b	h	b	h	h	a	a	b	h	h	h	a	b	b	b	h	h	b	h	h	h	b	h	a	a
Chr06_199948700	199940868	199956533	15665	199948700	6	68.031	h	a	b	a	h	h	a	h	b	a	h	a	h	h	h	h	a	h	b	h	b	h	h	a	a	b	h	h	h	a	b	b	b	h	h	b	h	h	h	b	h	a	a
Chr06_200332145	199956533	200707757	751224	200332145	6	68.676	h	a	b	a	h	h	a	h	b	a	h	a	h	h	h	h	a	h	b	h	b	h	h	a	a	b	h	h	h	a	b	b	b	h	h	b	h	h	h	b	h	a	a
Chr06_201898836	200707757	203089915	2382158	201898836	6	69.644	h	a	b	a	h	h	a	h	b	a	h	a	h	h	h	h	a	h	b	h	b	h	h	a	a	b	b	h	h	a	b	b	b	h	h	b	h	h	h	b	h	a	a
Chr06_203308749	203089915	203527583	437668	203308749	6	69.966	h	a	b	a	h	h	a	h	b	a	h	a	h	h	h	h	a	h	b	h	b	h	h	a	a	b	b	h	h	a	b	b	b	h	h	b	h	h	h	b	h	a	a
Chr06_204089874	203527583	204652165	1124582	204089874	6	70.289	h	a	b	a	h	h	a	h	b	h	h	a	h	h	h	h	a	h	b	h	b	h	h	a	a	b	b	h	h	a	b	b	b	h	h	b	h	h	h	b	h	a	a
Chr06_204763012	204652165	204873859	221694	204763012	6	71.644	h	a	b	a	h	h	a	h	b	h	h	a	h	h	h	h	a	h	b	h	h	h	h	a	a	b	b	h	h	a	b	b	b	h	h	b	h	h	h	b	h	a	a
Chr06_205188104	204873859	205502349	628490	205188104	6	72.289	h	a	b	a	h	h	a	h	b	h	h	a	h	h	h	h	a	h	b	h	h	h	h	a	a	b	b	h	h	a	b	b	b	h	h	b	h	h	h	b	h	a	a
Chr06_205775643	205502349	206048938	546589	205775643	6	72.612	h	a	b	a	h	h	a	h	b	h	h	a	h	h	h	h	h	h	b	h	h	h	h	a	a	b	b	h	h	a	b	b	b	h	h	b	h	h	h	b	h	a	a
Chr06_206477680	206048938	206906423	857485	206477680	6	73.257	h	a	b	a	h	h	a	h	b	h	h	a	h	h	h	h	h	h	b	h	h	h	h	h	a	b	b	h	h	a	b	b	b	h	h	b	h	h	h	b	h	a	a
Chr06_207563525	206906423	208220628	1314205	207563525	6	74.935	h	h	b	a	h	h	a	h	b	h	h	a	h	h	h	h	h	h	b	h	h	h	h	h	a	b	b	h	h	a	b	b	b	h	h	b	h	h	h	b	h	a	a
Chr06_208812994	208220628	209405361	1184733	208812994	6	76.613	h	h	b	a	h	h	a	h	b	h	h	a	h	h	h	b	h	h	b	h	h	h	h	h	a	h	b	h	h	a	b	b	b	h	h	b	h	h	h	b	h	a	a
Chr06_210510129	209405361	211614897	2209536	210510129	6	77.968	h	h	b	a	h	h	a	h	b	h	h	a	h	h	h	b	h	h	b	h	h	h	h	h	a	h	b	h	h	a	b	b	b	h	h	b	h	h	h	b	h	a	a
Chr06_211801263	211614897	211987629	372732	211801263	6	79.455	h	h	b	a	h	h	a	h	b	h	h	a	h	h	h	b	h	h	b	h	h	h	h	h	a	h	b	h	h	a	h	b	b	h	h	h	h	h	h	b	h	a	a
Chr06_215582019	211987629	219176410	7188781	215582019	6	79.777	h	h	b	a	h	h	a	h	b	h	h	h	h	h	h	b	h	h	b	h	h	h	h	h	a	h	b	h	h	a	h	b	b	h	h	h	h	h	h	b	h	a	a
Chr06_220540155	219176410	221903900	2727490	220540155	6	80.102	h	h	b	a	h	h	a	h	b	h	h	h	h	h	h	b	h	h	b	h	h	h	h	h	a	h	b	h	h	a	h	b	b	h	h	h	h	h	h	a	h	a	a
Chr06_222833509	221903900	223763119	1859219	222833509	6	80.427	h	h	b	a	h	h	a	h	b	h	h	h	h	h	h	b	h	h	b	h	h	h	h	h	a	h	b	h	h	a	h	b	b	h	h	h	h	h	h	a	h	a	a
Chr06_225522337	223763119	227281555	3518436	225522337	6	80.751	h	h	b	a	h	h	a	h	b	h	h	h	h	h	h	b	h	h	b	h	h	h	h	h	a	h	b	h	h	a	h	b	b	h	h	h	h	h	h	a	h	a	a
Chr06_227761493	227281555	228241431	959876	227761493	6	81.076	h	h	b	a	h	h	a	h	b	h	h	h	h	h	h	b	h	h	b	h	h	h	h	h	a	h	b	h	h	a	h	b	b	h	h	h	h	h	h	a	h	a	a
Chr07_1347822	0	2695645	2695645	1347822	7	0	h	h	h	a	b	h	h	h	h	h	h	h	h	h	h	h	h	h	a	h	b	a	a	a	a	a	h	b	b	b	h	h	h	a	a	b	a	h	h	h	b	b	a
Chr07_4073134	2695645	5450624	2754979	4073134	7	0.324	h	h	h	a	b	h	h	h	h	h	h	h	h	h	h	h	h	h	a	h	b	a	a	a	a	a	h	b	b	b	h	h	h	a	a	b	a	h	h	h	b	b	a
Chr07_5744992	5450624	6039360	588736	5744992	7	0.647	h	h	h	a	b	h	h	h	h	h	h	h	h	h	h	h	h	h	a	h	b	a	a	a	a	a	h	b	b	b	h	h	h	a	a	b	a	h	h	h	b	b	a
Chr07_6203305	6039360	6367250	327890	6203305	7	2.002	h	h	h	a	b	h	h	h	h	h	h	h	h	h	h	h	h	h	a	h	b	a	a	a	a	a	h	b	b	b	h	h	h	a	a	b	a	h	h	h	b	b	a
Chr07_6390175	6367250	6413101	45851	6390175	7	2.325	h	h	h	a	b	h	b	h	h	h	h	h	h	h	h	h	h	h	a	h	b	a	a	a	a	a	h	b	b	b	h	h	h	a	a	b	a	h	h	h	b	b	a
Chr07_6782187	6413101	7151274	738173	6782187	7	2.97	h	h	h	a	b	h	b	h	h	h	h	h	h	h	h	h	h	h	a	h	b	a	a	a	a	a	h	b	b	b	h	h	h	a	a	b	a	h	h	h	b	b	a
Chr07_7181872	7151274	7212471	61197	7181872	7	3.938	h	h	h	a	b	h	b	h	h	h	h	h	h	h	h	h	h	h	a	h	b	a	a	a	a	a	h	b	b	b	h	h	h	a	a	b	a	h	h	h	b	b	a
Chr07_7399598	7212471	7586726	374255	7399598	7	4.26	h	h	h	a	b	h	b	h	h	h	h	h	h	h	h	h	h	h	a	h	b	a	a	a	a	a	h	b	b	b	h	h	h	a	a	b	a	h	h	h	b	b	a
Chr07_7837503	7586726	8088280	501554	7837503	7	4.583	h	h	h	a	h	h	b	h	h	h	h	h	h	h	h	h	h	h	a	h	b	a	a	a	a	a	h	b	b	b	h	h	h	a	a	b	a	h	h	h	b	b	a
Chr07_8248116	8088280	8407952	319672	8248116	7	7.619	h	h	h	a	h	h	b	b	h	h	a	h	h	h	h	h	h	h	h	h	b	a	a	a	a	a	h	b	b	b	h	h	h	a	a	b	a	h	b	h	b	b	a
Chr07_8505760	8407952	8603569	195617	8505760	7	8.264	h	h	h	a	h	h	b	b	h	h	a	h	h	h	h	h	h	h	h	h	b	a	a	a	a	a	h	b	b	b	h	h	h	a	a	b	a	h	b	h	b	b	a
Chr07_9053705	8603569	9503841	900272	9053705	7	8.587	h	h	h	a	h	a	b	b	h	h	a	h	h	h	h	h	h	h	h	h	b	a	a	a	a	a	h	b	b	b	h	h	h	a	a	b	a	h	b	h	b	b	a
Chr07_9982464	9503841	10461088	957247	9982464	7	8.909	h	h	h	a	h	a	b	b	h	h	a	h	h	h	h	h	h	h	h	h	b	a	a	a	a	a	h	b	b	b	h	h	h	a	a	b	a	h	b	h	b	b	a
Chr07_10916495	10461088	11371902	910814	10916495	7	9.232	h	h	h	a	h	a	b	b	h	h	a	h	h	h	h	h	h	h	h	h	b	a	a	a	a	a	h	b	b	b	h	h	h	a	a	b	a	h	b	h	b	b	a
Chr07_11385639	11371902	11399377	27475	11385639	7	11.879	h	h	b	a	h	a	b	b	h	h	a	h	h	h	h	h	h	h	h	h	b	a	a	a	a	a	h	b	b	b	h	b	h	a	a	b	a	h	b	h	b	b	a
Chr07_11637993	11399377	11876610	477233	11637993	7	12.202	h	h	b	a	h	a	b	b	h	h	a	h	h	h	h	h	h	h	h	h	b	a	a	a	a	a	h	b	b	b	h	b	h	a	a	b	a	h	b	h	b	b	a
Chr07_12012567	11876610	12148524	271914	12012567	7	13.493	h	h	b	a	h	a	b	b	h	h	a	h	b	h	h	h	h	h	h	h	b	a	a	a	a	a	h	b	b	b	h	b	h	a	a	b	a	h	b	h	b	b	a
Chr07_12394813	12148524	12641102	492578	12394813	7	13.815	h	h	b	a	h	a	b	b	h	h	a	h	b	h	h	h	h	h	h	h	b	a	a	a	a	a	h	b	b	b	h	b	h	a	a	b	a	h	b	h	b	b	a
Chr07_12746500	12641102	12851898	210796	12746500	7	14.138	h	h	b	a	h	a	b	b	h	h	a	h	b	h	h	h	h	h	h	h	b	a	a	a	a	a	h	b	b	b	h	b	h	a	a	b	a	h	b	h	b	b	a
Chr07_14020566	12851898	15189234	2337336	14020566	7	14.46	h	h	b	a	h	a	b	b	h	h	a	h	b	h	h	h	h	h	h	h	b	a	a	a	a	a	h	b	b	b	h	b	h	a	a	b	a	h	b	h	b	b	a
Chr07_15210397	15189234	15231561	42327	15210397	7	15.751	h	h	b	a	a	a	b	b	h	h	a	h	b	h	h	h	h	h	h	h	b	a	a	a	a	a	h	b	b	b	h	b	h	a	a	b	a	h	b	h	b	b	a
Chr07_15293999	15231561	15356437	124876	15293999	7	16.076	h	h	b	a	a	a	b	b	h	h	a	h	b	h	h	h	h	h	h	h	b	a	a	a	a	a	h	a	b	b	h	b	h	a	a	b	a	h	b	h	b	b	a
Chr07_15411017	15356437	15465598	109161	15411017	7	17.366	h	h	b	a	a	a	b	b	h	a	h	h	b	h	h	h	h	h	h	h	b	a	a	a	a	a	h	a	b	b	b	b	h	a	a	b	a	h	b	h	b	b	a
Chr07_15510393	15465598	15555188	89590	15510393	7	18.334	h	h	b	h	a	a	b	b	h	a	h	h	b	h	h	h	h	h	h	h	b	a	a	a	a	a	h	a	b	b	b	b	h	a	a	b	a	h	b	h	b	b	a
Chr07_15567852	15555188	15580517	25329	15567852	7	19.625	h	h	b	h	a	a	b	b	h	a	h	h	b	h	h	h	h	h	h	h	b	a	a	a	a	a	a	a	b	b	b	b	h	a	a	b	a	h	b	h	b	b	a
Chr07_15899847	15580517	16219177	638660	15899847	7	19.947	h	h	b	h	a	a	b	b	h	a	h	h	b	h	h	h	h	h	h	h	b	a	a	a	a	a	a	a	b	b	b	b	h	a	a	b	a	h	b	h	b	b	a
Chr07_16240413	16219177	16261649	42472	16240413	7	21.884	h	h	b	h	a	a	b	b	h	a	h	h	b	h	h	h	h	h	h	h	b	a	a	a	a	a	a	a	b	b	b	b	h	h	a	b	a	h	b	h	b	b	a
Chr07_17224353	16261649	18187058	1925409	17224353	7	22.206	h	h	b	h	a	a	b	b	h	a	h	h	b	h	h	h	h	h	h	h	b	a	a	a	a	a	a	a	b	b	b	b	h	h	a	b	a	h	b	h	b	b	a
Chr07_18468465	18187058	18749873	562815	18468465	7	22.529	h	h	b	h	a	a	b	b	h	a	h	h	b	h	h	h	h	h	h	h	b	a	a	a	a	a	a	a	b	b	b	b	h	h	a	b	a	h	b	h	b	b	a
Chr07_19396116	18749873	20042359	1292486	19396116	7	22.851	h	h	b	h	a	a	b	b	a	a	h	h	b	h	h	h	h	h	h	h	b	a	a	a	a	a	a	a	b	b	b	b	h	h	a	b	a	h	b	h	b	b	a
Chr07_21218712	20042359	22395065	2352706	21218712	7	23.174	h	h	b	h	a	a	b	b	a	a	h	h	b	h	h	h	h	h	h	h	b	a	a	a	a	a	a	a	b	b	b	b	h	h	a	b	a	h	b	h	b	b	a
Chr07_23113742	22395065	23832419	1437354	23113742	7	23.497	h	h	b	h	a	a	b	b	a	a	h	h	b	h	h	h	h	h	h	h	b	a	a	a	a	a	a	a	b	b	b	b	h	h	a	b	a	h	b	h	b	b	a
Chr07_25818082	23832419	27803745	3971326	25818082	7	23.819	h	h	b	h	a	a	b	b	a	a	h	h	b	h	h	h	h	h	h	h	b	a	a	a	a	a	a	a	b	b	b	b	h	h	a	b	a	h	b	h	b	b	a
Chr07_30658433	27803745	33513122	5709377	30658433	7	25.756	h	h	b	h	a	a	b	b	a	a	h	h	b	h	h	h	h	h	h	a	b	a	a	a	a	a	a	a	b	b	b	b	h	h	a	b	a	h	b	h	h	b	a
Chr07_34002398	33513122	34491675	978553	34002398	7	26.401	h	h	h	h	a	a	b	b	a	a	h	h	b	h	h	h	h	h	h	a	b	a	a	a	a	a	a	a	b	b	b	h	h	h	a	b	a	h	b	h	h	b	a
Chr07_34825222	34491675	35158769	667094	34825222	7	27.046	h	h	h	h	a	a	b	b	a	a	h	h	b	h	h	h	h	h	h	a	h	a	a	a	a	a	a	a	b	b	b	h	h	h	a	b	a	h	b	h	h	b	a
Chr07_35386920	35158769	35615071	456302	35386920	7	27.369	h	h	h	h	a	a	b	b	a	a	h	h	b	h	h	h	h	h	h	a	h	a	a	a	a	a	a	a	b	b	b	h	h	h	a	b	a	h	b	h	h	b	a
Chr07_36344359	35615071	37073648	1458577	36344359	7	28.982	h	h	h	h	a	a	b	b	a	a	h	h	b	h	h	h	h	h	b	a	h	a	a	a	a	a	a	a	b	b	b	h	h	h	a	b	a	h	b	h	h	b	h
Chr07_37572398	37073648	38071148	997500	37572398	7	29.305	h	h	h	h	a	a	b	b	a	a	h	h	b	h	h	h	h	h	b	a	h	a	a	a	a	h	a	a	b	b	b	h	h	h	a	b	a	h	b	h	h	b	h
Chr07_38212239	38071148	38353330	282182	38212239	7	30.404	h	h	h	h	a	a	b	b	a	a	h	h	b	h	h	h	h	h	b	a	h	a	a	h	b	h	a	a	b	b	b	h	h	h	a	b	a	h	b	h	h	b	h
Chr07_70958511	38353330	103563693	65210363	70958511	7	30.728	h	h	h	h	a	a	b	b	a	a	h	h	b	h	h	h	h	h	b	a	h	a	b	h	b	h	a	a	b	b	b	h	h	h	a	b	a	h	b	h	h	b	h
Chr07_112332654	103563693	121101616	17537923	112332654	7	31.051	h	h	h	h	a	a	b	b	a	a	h	h	b	h	h	h	h	h	b	a	h	a	b	h	b	h	a	a	b	b	b	h	h	a	a	b	a	h	b	h	h	b	h
Chr07_124668297	121101616	128234978	7133362	124668297	7	31.374	h	h	h	h	a	a	b	b	a	h	h	h	b	h	h	h	h	h	b	a	h	a	b	h	b	h	a	a	b	b	b	h	h	a	a	b	a	h	b	h	h	b	h
Chr07_128340168	128234978	128445358	210380	128340168	7	31.696	h	h	h	h	a	a	b	b	a	h	h	h	b	h	h	h	h	h	b	a	h	a	b	h	b	h	a	a	b	b	b	h	h	h	a	b	a	h	b	h	h	b	h
Chr07_155379428	147952982	162805874	14852892	155379428	7	33.697	h	h	h	h	a	a	h	b	h	h	h	h	b	h	h	h	h	h	b	a	h	a	b	h	b	h	a	a	b	b	b	h	h	h	a	b	a	h	b	h	h	b	h
Chr07_180080754	179712447	180449062	736615	180080754	7	36.345	h	h	h	h	a	a	b	b	a	h	a	h	b	h	h	h	h	h	b	a	h	a	b	h	b	h	a	a	b	b	b	h	h	a	a	b	a	h	b	h	h	b	h
Chr07_180488181	180449062	180527301	78239	180488181	7	36.667	h	h	h	h	a	a	b	b	a	h	a	h	b	h	h	h	h	h	b	a	h	a	b	h	b	h	a	a	b	b	b	h	h	a	a	b	a	h	b	h	h	b	h
Chr07_179538875	179365303	179712447	347144	179538875	7	37.313	h	h	h	h	a	a	b	b	a	h	a	h	b	h	h	h	h	h	b	a	h	a	b	h	b	h	a	a	b	b	b	h	h	a	a	b	a	h	b	h	h	b	h
Chr07_178804139	178242976	179365303	1122327	178804139	7	38.281	h	h	h	h	a	a	h	b	h	h	a	h	b	h	h	h	h	h	b	a	h	a	b	h	b	h	a	a	b	b	b	h	h	a	a	b	a	h	b	h	h	b	h
Chr07_175734076	174266498	177201654	2935156	175734076	7	38.603	h	h	h	h	a	a	h	b	h	h	a	h	b	h	h	h	h	h	b	a	h	a	b	h	b	h	a	a	b	b	b	h	h	a	a	b	a	h	b	h	h	b	h
Chr07_164739690	162864035	166615346	3751311	164739690	7	40.927	h	h	h	h	a	a	h	h	h	h	a	h	b	h	h	h	h	h	b	a	h	a	b	h	b	h	a	a	b	b	b	h	h	h	a	b	a	h	b	h	h	b	h
Chr07_167677047	166615346	168738748	2123402	167677047	7	41.25	h	h	h	h	a	a	h	h	h	h	a	h	b	h	h	h	h	h	b	a	h	a	b	h	b	h	a	a	b	b	b	h	h	h	a	b	a	h	b	h	h	b	h
Chr07_169715464	168738748	170692181	1953433	169715464	7	41.573	h	h	h	h	a	a	h	h	h	h	a	h	b	h	h	h	h	h	b	a	h	a	b	h	b	h	a	a	b	b	b	h	h	h	a	b	a	h	b	h	h	b	h
Chr07_172479339	170692181	174266498	3574317	172479339	7	41.895	h	h	h	h	a	a	h	h	h	h	a	h	b	h	h	h	h	h	b	a	h	a	b	h	b	h	a	a	b	b	b	h	h	a	a	b	a	h	b	h	h	b	h
Chr07_180670339	180567439	180773240	205801	180670339	7	43.509	b	h	h	a	a	a	h	h	h	h	a	h	b	h	h	h	h	h	b	a	h	a	b	h	b	h	a	a	b	b	b	h	h	a	a	b	a	h	b	h	h	b	h
Chr07_180934978	180773240	181096717	323477	180934978	7	43.831	b	h	h	a	a	a	h	h	h	h	a	h	b	h	h	h	h	h	b	a	h	a	b	h	b	h	a	a	b	b	b	h	h	a	h	b	a	h	b	h	h	b	h
Chr07_181445774	181096717	181794832	698115	181445774	7	44.154	b	h	h	a	a	a	h	h	h	h	a	h	b	h	h	h	h	h	b	a	h	a	b	h	b	b	a	a	b	b	b	h	h	a	h	b	a	h	b	h	h	b	h
Chr07_182333028	181794832	182871224	1076392	182333028	7	44.799	b	h	h	a	a	a	h	h	h	h	a	h	b	h	h	h	h	h	b	a	h	a	b	h	b	b	a	a	h	b	b	h	h	a	h	b	a	h	b	h	h	b	h
Chr07_184059119	182871224	185247014	2375790	184059119	7	46.735	b	a	h	a	a	a	h	h	h	h	a	h	b	h	h	h	h	h	b	a	h	a	b	h	b	b	a	a	h	b	b	h	h	a	h	b	a	h	b	h	b	b	h
Chr07_186525081	185247014	187803148	2556134	186525081	7	47.058	b	a	h	a	a	a	h	h	h	h	a	h	b	h	h	h	h	h	b	a	h	a	b	h	b	b	a	a	h	b	b	h	h	a	h	b	a	h	b	h	b	b	h
Chr07_188813202	187803148	189823256	2020108	188813202	7	48.349	b	a	h	a	a	a	h	h	h	h	a	h	b	b	h	h	h	h	b	a	h	a	b	h	b	b	a	a	h	b	b	h	h	a	h	b	a	h	b	h	b	b	h
Chr07_190027445	189823256	190231635	408379	190027445	7	49.639	b	a	h	a	a	a	h	h	h	h	a	h	b	b	h	h	a	h	b	a	h	a	b	h	b	b	a	a	h	b	b	h	h	a	h	b	a	h	b	h	b	b	h
Chr07_192507675	190231635	194783715	4552080	192507675	7	49.962	b	a	h	a	a	a	h	h	h	h	a	h	b	b	h	h	a	h	b	a	h	a	b	h	b	b	a	a	h	b	b	h	h	a	h	b	a	h	b	h	b	b	h
Chr07_195381187	194783715	195978660	1194945	195381187	7	50.93	b	a	h	a	a	a	h	h	h	h	a	h	b	b	h	h	a	h	b	a	h	a	h	h	b	b	a	a	h	b	b	h	h	a	h	b	a	b	b	h	b	b	h
Chr07_196713741	195978660	197448822	1470162	196713741	7	52.22	b	a	h	a	a	a	h	h	h	h	a	h	b	b	h	h	a	h	b	a	h	a	h	h	b	b	a	a	h	b	b	h	h	a	h	b	a	b	b	h	b	b	h
Chr07_197556071	197448822	197663321	214499	197556071	7	52.543	b	a	h	a	a	a	h	h	h	h	a	h	b	b	h	h	a	h	b	a	h	a	h	h	b	b	a	a	h	b	b	h	h	a	h	b	a	b	b	h	h	b	h
Chr07_197814706	197663321	197966091	302770	197814706	7	53.833	b	a	h	a	h	h	h	h	h	h	a	h	b	b	h	h	a	h	b	a	h	a	h	h	b	b	a	a	h	b	b	h	h	a	h	b	a	b	b	h	h	b	h
Chr07_198099589	197966091	198233087	266996	198099589	7	54.801	b	a	h	a	h	h	h	h	h	h	a	h	b	b	h	h	a	h	b	a	h	a	h	h	b	b	a	a	h	b	b	h	h	a	h	b	a	b	b	h	h	b	h
Chr07_198463050	198233087	198693014	459927	198463050	7	55.124	b	a	h	a	h	h	h	h	h	h	a	h	b	b	h	h	a	h	b	a	h	a	h	h	b	b	a	a	h	b	b	h	h	a	h	b	a	b	b	h	h	b	h
Chr07_199017673	198693014	199342332	649318	199017673	7	55.446	b	a	h	a	h	h	h	h	h	h	a	h	b	b	h	h	a	h	b	a	h	a	h	h	h	b	a	a	h	b	b	h	h	a	h	b	a	b	b	h	h	b	h
Chr07_199379335	199342332	199416338	74006	199379335	7	55.769	b	a	h	a	h	h	h	h	h	h	a	h	b	b	h	h	a	h	b	a	h	a	h	h	h	b	a	a	h	b	b	h	h	a	h	b	a	b	b	h	h	b	h
Chr07_200340389	199416338	201264440	1848102	200340389	7	56.092	b	a	h	a	h	h	h	h	h	h	a	h	b	b	h	h	a	h	b	a	h	a	h	h	h	h	a	a	h	b	b	h	h	a	h	b	a	b	b	h	h	b	h
Chr07_201418030	201264440	201571621	307181	201418030	7	56.737	b	a	h	a	h	h	h	h	h	h	a	a	b	b	h	h	a	h	b	a	h	a	h	h	h	h	a	a	h	b	b	h	h	a	h	b	a	b	b	h	h	b	h
Chr07_201578775	201571621	201585929	14308	201578775	7	57.059	b	h	h	a	h	h	h	h	h	h	a	a	b	b	h	h	a	h	b	a	h	a	h	h	h	h	a	a	h	b	b	h	h	a	h	b	a	b	b	h	h	b	h
Chr07_202077089	201585929	202568249	982320	202077089	7	57.382	b	h	a	a	h	h	h	h	h	h	a	a	b	b	h	h	a	h	b	a	h	a	h	h	h	h	a	a	h	b	b	h	h	a	h	b	a	b	b	h	h	b	h
Chr07_202661022	202568249	202753795	185546	202661022	7	57.705	b	h	a	a	h	h	h	h	h	h	a	a	b	b	h	h	a	h	b	a	h	a	h	h	h	h	a	a	h	b	b	h	h	a	h	b	a	b	b	h	h	b	h
Chr07_202854344	202753795	202954893	201098	202854344	7	58.35	b	h	a	a	h	h	h	a	h	h	a	a	b	b	h	h	a	h	b	a	h	a	h	h	h	h	a	a	h	b	b	h	h	a	h	b	a	b	b	h	h	b	h
Chr07_203129235	202954893	203303578	348685	203129235	7	58.672	b	h	a	a	h	h	h	a	h	h	a	a	b	b	h	h	h	h	b	a	h	a	h	h	h	h	a	a	h	b	b	h	h	a	h	b	a	b	b	h	h	b	h
Chr07_203505417	203303578	203707257	403679	203505417	7	58.995	b	h	a	a	h	h	h	a	h	h	a	a	b	b	h	h	h	h	b	a	h	a	h	h	h	h	a	a	h	b	b	h	h	a	h	b	a	b	b	h	h	b	h
Chr07_203735402	203707257	203763547	56290	203735402	7	60.286	b	h	a	a	h	h	h	a	h	h	a	a	b	b	h	h	h	h	b	a	h	a	h	h	h	h	a	a	h	b	b	h	h	a	h	b	a	b	b	h	h	b	h
Chr07_203896467	203763547	204029387	265840	203896467	7	60.608	b	h	a	a	h	h	h	a	h	h	a	a	b	b	h	h	h	h	b	a	h	a	h	h	h	h	a	a	h	b	b	h	h	a	h	b	a	b	b	h	h	b	h
Chr07_204400511	204029387	204771635	742248	204400511	7	60.931	b	h	a	a	h	h	h	a	h	h	a	a	b	b	h	h	h	h	b	a	h	a	h	h	h	h	a	a	h	b	h	h	h	a	h	b	a	b	b	h	h	b	h
Chr07_204981597	204771635	205191559	419924	204981597	7	61.576	b	h	a	a	h	h	h	a	h	h	a	a	b	b	h	h	h	h	b	a	h	a	h	h	h	h	a	a	h	b	h	h	h	a	h	b	a	b	b	h	h	b	h
Chr07_205379914	205191559	205568270	376711	205379914	7	62.221	b	h	a	a	h	h	h	a	h	h	a	a	b	b	h	h	h	h	b	a	h	a	h	h	h	h	a	a	h	b	h	h	h	a	h	b	a	b	b	h	h	b	h
Chr07_205847074	205568270	206125879	557609	205847074	7	64.289	b	h	a	a	h	h	h	a	h	h	a	a	b	b	h	h	h	h	b	a	h	a	h	h	h	h	a	a	h	b	h	h	h	a	h	b	a	b	b	h	h	b	h
Chr07_206174246	206125879	206222614	96735	206174246	7	64.612	b	h	a	a	h	h	h	a	h	h	a	a	b	b	h	h	h	h	b	a	h	a	h	h	h	h	a	a	h	b	h	h	h	a	h	b	a	b	b	h	h	b	h
Chr07_206232427	206222614	206242240	19626	206232427	7	66.225	b	h	a	a	h	h	h	a	h	h	a	a	b	b	h	h	h	h	h	a	h	a	h	a	a	h	a	a	h	b	h	h	h	a	h	b	a	b	b	h	h	b	h
Chr07_206546779	206242240	206851318	609078	206546779	7	66.548	b	h	a	a	h	h	h	a	h	h	a	a	b	b	h	h	h	h	h	a	h	a	h	a	a	h	a	a	h	b	h	h	h	a	h	b	a	b	b	h	h	b	h
Chr07_207407195	206851318	207963072	1111754	207407195	7	67.193	b	h	a	a	h	h	h	a	h	h	a	a	b	b	h	h	h	h	h	a	h	a	h	a	a	h	a	a	h	b	h	h	h	a	h	b	h	b	b	h	h	b	h
Chr07_208602082	207963072	209241093	1278021	208602082	7	67.515	b	h	a	a	h	h	h	a	h	h	a	a	b	b	h	h	h	h	h	a	h	a	h	a	a	h	a	a	h	b	h	h	h	a	h	b	h	b	b	h	h	b	h
Chr07_209517480	209241093	209793867	552774	209517480	7	67.838	b	h	a	a	h	h	h	a	h	h	a	a	b	b	h	h	h	h	h	a	h	a	a	a	a	h	a	a	h	b	h	h	h	a	h	b	h	b	b	h	h	b	h
Chr07_209976479	209793867	210159092	365225	209976479	7	69.451	b	h	a	a	h	h	h	a	h	h	a	a	b	b	h	h	h	h	h	a	h	a	a	a	a	h	a	a	h	b	h	h	h	a	h	b	h	b	b	h	h	b	h
Chr07_211688868	210159092	213218644	3059552	211688868	7	69.774	b	h	a	a	h	h	h	a	h	h	a	a	b	b	h	h	h	h	h	a	h	a	a	a	a	h	a	a	h	b	h	h	h	a	h	b	h	b	b	h	h	b	h
Chr07_213802578	213218644	214386513	1167869	213802578	7	70.097	b	h	a	a	h	h	h	a	h	h	a	a	b	b	h	h	h	h	h	a	h	a	a	a	a	h	a	a	h	b	h	h	h	a	h	b	h	b	b	h	h	b	h
Chr07_214527137	214386513	214667761	281248	214527137	7	70.419	b	h	a	a	h	h	h	a	h	h	a	a	b	b	h	h	h	h	h	a	h	a	a	a	a	h	a	a	h	b	h	h	h	a	h	b	h	b	b	h	h	b	h
Chr07_214855963	214667761	215044166	376405	214855963	7	70.742	b	h	a	a	h	h	h	a	h	h	a	a	b	b	h	h	h	h	h	a	h	a	a	a	a	h	a	a	h	b	h	h	h	a	h	h	h	b	b	h	h	b	h
Chr07_215402692	215044166	215761218	717052	215402692	7	71.518	b	h	a	a	h	h	h	a	h	h	a	a	b	b	h	h	h	h	h	a	h	a	a	a	a	h	a	a	h	b	h	h	h	a	h	h	h	b	b	h	h	h	h
Chr07_216133091	215761218	216504965	743747	216133091	7	72.163	b	h	a	a	h	h	h	a	h	b	a	a	b	b	h	h	h	h	h	a	h	a	a	a	a	h	a	a	h	b	h	h	h	a	h	h	h	b	b	h	h	h	h
Chr07_217054483	216504965	217604002	1099037	217054483	7	73.131	b	h	a	a	h	h	h	a	h	b	a	a	b	b	h	h	h	h	b	a	h	a	a	a	a	h	a	a	h	b	h	h	h	a	h	h	h	b	b	h	h	h	h
Chr07_218076274	217604002	218548547	944545	218076274	7	73.454	b	b	a	a	h	h	h	a	h	b	a	a	b	b	h	h	h	h	b	a	h	a	a	a	a	h	a	a	h	b	h	h	h	a	h	h	h	b	b	h	h	h	h
Chr07_218623390	218548547	218698233	149686	218623390	7	74.422	b	b	a	a	h	h	h	a	h	b	a	a	b	b	h	h	h	h	b	a	h	a	a	a	a	h	a	a	h	b	h	h	h	a	h	h	h	b	b	h	h	h	h
Chr07_218973011	218698233	219247790	549557	218973011	7	74.744	b	b	a	a	h	h	h	a	h	b	a	a	b	b	h	h	h	h	b	a	h	a	a	a	a	h	a	a	h	b	h	h	h	a	h	h	h	b	b	h	h	h	h
Chr07_219484094	219247790	219720399	472609	219484094	7	75.712	b	b	a	a	h	h	h	a	h	b	a	a	b	b	h	h	h	h	b	a	h	a	a	a	a	h	a	a	h	b	h	h	h	a	h	h	h	b	b	h	h	h	h
Chr07_219737297	219720399	219754196	33797	219737297	7	76.035	b	b	a	a	h	h	h	a	h	b	a	a	b	b	h	h	h	h	b	h	h	a	a	a	a	h	a	a	h	b	h	h	h	a	h	h	h	b	b	h	h	h	h
Chr07_219915938	219754196	220077681	323485	219915938	7	76.357	b	b	a	a	h	h	h	a	h	b	a	a	b	b	h	h	h	h	b	h	h	a	a	a	a	h	a	a	h	b	h	h	h	a	h	h	h	b	b	h	h	h	h
Chr07_220284599	220077681	220491517	413836	220284599	7	77.002	b	b	a	a	h	h	h	a	h	b	a	a	b	b	h	h	h	h	b	h	h	a	a	a	a	h	a	a	h	b	h	h	h	a	h	h	h	b	b	h	h	h	h
Chr07_222857215	220491517	225222914	4731397	222857215	7	77.325	b	b	a	a	h	h	h	a	h	b	a	a	b	b	h	h	h	h	b	h	h	a	a	a	a	h	a	a	h	b	h	h	h	a	h	h	h	b	b	h	h	h	h
Chr08_90228966	68391643	112066290	43674647	90228966	8	0	b	a	a	a	h	b	h	h	b	h	h	b	a	b	h	h	h	b	b	b	h	a	h	b	b	h	b	b	h	b	b	a	h	b	h	a	h	b	h	h	a	a	a
Chr08_16470772	0	32941544	32941544	16470772	8	0.323	b	a	a	a	h	b	h	h	b	h	h	b	a	b	h	h	h	b	b	b	h	a	h	b	b	h	b	b	h	b	b	a	a	b	h	a	h	b	h	h	a	a	a
Chr08_59870697	57556140	62185254	4629114	59870697	8	0.645	b	a	a	a	h	b	h	h	b	h	h	b	a	b	h	h	h	b	b	b	h	a	h	b	b	h	b	b	h	b	b	a	a	b	h	a	h	b	h	h	a	a	a
Chr08_41860743	32941544	50779942	17838398	41860743	8	0.968	b	a	a	a	h	b	h	h	b	h	h	b	a	b	h	h	h	b	b	b	h	a	h	b	b	h	b	b	h	b	b	a	a	b	h	a	h	b	h	h	a	a	a
Chr08_56173123	54790107	57556140	2766033	56173123	8	1.29	b	a	a	a	h	b	h	h	b	h	h	b	a	b	h	h	h	b	b	b	h	a	h	b	b	h	b	b	h	b	b	a	a	b	h	a	h	b	h	h	a	a	a
Chr08_54471801	54153496	54790107	636611	54471801	8	1.613	b	a	a	a	h	b	a	h	b	h	h	b	a	b	h	h	h	b	b	b	h	a	h	b	b	h	b	b	h	b	b	a	a	b	h	a	h	b	h	h	a	a	a
Chr08_52466719	50779942	54153496	3373554	52466719	8	1.936	b	a	a	a	h	b	a	h	b	h	h	b	a	b	h	h	h	b	b	b	h	a	h	b	b	h	b	b	h	b	b	a	a	b	b	a	h	b	h	h	a	a	a
Chr08_120886553	112066290	129706816	17640526	120886553	8	2.581	b	a	a	a	h	b	a	h	b	h	h	b	a	b	h	h	h	b	b	b	h	a	h	b	b	h	b	b	h	b	b	a	h	b	b	a	h	b	h	h	a	a	a
Chr08_129904212	129706816	130101608	394792	129904212	8	2.903	b	a	a	a	h	b	a	h	b	h	h	b	a	b	h	h	h	b	b	b	h	a	h	b	b	h	b	b	h	b	b	a	h	b	b	a	h	b	h	h	a	a	a
Chr08_131420136	130101608	132738665	2637057	131420136	8	3.871	b	a	a	a	h	b	a	h	b	h	h	b	a	b	h	h	h	b	b	b	h	a	h	b	b	h	b	b	h	b	b	a	h	b	b	a	h	b	h	h	a	a	a
Chr08_133803865	132738665	134869066	2130401	133803865	8	4.194	b	a	a	a	h	b	a	h	b	h	h	b	a	b	h	h	h	b	b	b	h	a	h	b	b	h	b	b	h	b	b	a	h	b	b	a	h	b	h	h	a	a	a
Chr08_140469924	138338031	142601817	4263786	140469924	8	4.839	h	a	a	a	h	b	a	h	b	h	h	b	a	b	h	h	h	b	b	b	h	a	h	b	b	h	b	b	h	b	b	a	h	b	b	a	h	b	h	h	a	a	a
Chr08_136470003	136419189	136520818	101629	136470003	8	5.162	h	a	a	a	h	b	a	h	b	h	h	b	a	b	h	h	h	b	b	b	h	a	h	b	b	h	b	b	h	b	b	a	h	b	b	a	h	b	h	h	a	a	a
Chr08_142652603	142601817	142703390	101573	142652603	8	5.484	h	a	a	a	h	b	a	h	b	h	h	b	a	b	h	h	h	b	b	b	h	a	h	b	b	h	b	b	h	b	b	a	h	b	b	h	h	b	h	h	a	a	a
Chr08_143094168	142703390	143484947	781557	143094168	8	5.807	h	a	a	a	h	b	a	h	b	h	h	h	a	b	h	h	h	b	b	b	h	a	h	b	b	h	b	b	h	b	b	a	h	b	b	h	h	b	h	h	a	a	a
Chr08_137578394	136818758	138338031	1519273	137578394	8	6.129	h	a	a	a	h	b	a	h	b	h	h	h	a	b	h	h	h	b	b	h	h	a	h	b	b	h	b	b	h	b	b	a	h	b	b	h	h	b	h	h	a	a	a
Chr08_144527065	144494666	144559465	64799	144527065	8	6.452	h	a	a	a	h	b	a	h	b	h	h	h	a	b	h	h	h	b	b	h	h	a	h	b	b	h	b	b	h	b	b	a	h	b	b	h	h	b	h	h	a	a	a
Chr08_144970562	144559465	145381659	822194	144970562	8	7.742	h	a	a	a	h	b	a	h	b	h	h	h	a	b	h	h	h	b	h	h	h	a	h	b	b	h	b	b	h	b	b	a	h	b	b	h	h	b	h	h	a	a	a
Chr08_145400413	145381659	145419168	37509	145400413	8	8.842	h	a	a	a	h	b	a	a	b	h	h	h	a	b	h	h	h	b	h	h	h	a	h	b	b	h	b	b	h	b	b	a	h	b	b	h	h	b	h	h	a	a	a
Chr08_145447058	145419168	145474949	55781	145447058	8	9.487	h	a	a	a	h	b	a	a	b	h	h	h	a	b	h	h	h	b	h	h	h	a	b	b	b	h	b	b	h	b	b	a	h	b	b	h	h	b	h	h	a	a	a
Chr08_145673761	145474949	145872573	397624	145673761	8	9.94	h	a	a	a	h	b	a	a	b	h	h	h	a	b	h	h	h	b	h	h	h	a	b	b	b	h	b	b	h	b	b	a	h	b	b	h	h	b	h	h	a	a	a
Chr08_146001195	145872573	146129817	257244	146001195	8	10.263	h	a	a	a	h	b	a	a	b	h	h	h	a	b	h	h	h	b	h	h	h	a	b	b	b	h	b	b	h	b	b	a	h	b	b	h	h	b	h	h	a	a	a
Chr08_146463886	146129817	146797955	668138	146463886	8	10.717	h	a	a	a	h	b	a	a	b	h	h	h	b	b	h	h	h	b	h	h	a	a	b	b	b	h	b	b	h	b	b	a	h	b	b	h	h	b	h	h	a	a	a
Chr08_146893052	146797955	146988149	190194	146893052	8	12.007	h	a	a	a	h	b	a	a	b	h	h	h	b	b	h	h	h	b	h	h	a	a	b	b	b	h	b	b	h	b	b	a	h	b	h	h	h	b	h	h	a	a	a
Chr08_147078877	146988149	147169606	181457	147078877	8	12.33	h	a	h	a	h	b	a	a	b	h	h	h	b	b	h	h	h	b	h	h	a	a	b	b	b	h	b	b	h	b	b	a	h	b	h	h	h	b	h	h	a	a	a
Chr08_147235185	147169606	147300765	131159	147235185	8	13.621	h	a	h	a	h	h	a	a	b	h	h	h	b	b	h	h	h	b	h	h	a	a	b	b	b	h	b	b	h	b	b	a	h	b	h	h	h	b	h	h	a	a	a
Chr08_147491809	147300765	147682854	382089	147491809	8	13.943	h	a	h	a	h	h	a	a	b	h	h	h	b	b	h	h	h	b	h	h	a	a	b	b	b	h	b	b	h	b	b	a	h	b	h	h	h	b	h	h	a	a	a
Chr08_147688274	147682854	147693694	10840	147688274	8	15.557	h	h	h	a	h	h	a	a	h	h	h	h	b	b	h	h	h	b	h	h	a	a	b	b	b	h	b	b	h	b	b	a	h	b	h	h	h	h	h	a	a	a	a
Chr08_148171777	147693694	148649860	956166	148171777	8	16.202	h	h	h	a	h	h	a	a	h	h	h	h	b	b	h	h	h	h	h	h	a	a	b	b	b	h	b	b	h	b	b	a	h	b	h	h	h	h	h	a	a	a	a
Chr08_148690172	148649860	148730484	80624	148690172	8	18.526	h	h	h	h	h	h	a	a	h	h	h	h	b	b	h	h	h	h	h	h	a	a	b	b	b	h	b	b	h	b	b	a	h	b	h	h	h	h	h	a	a	a	a
Chr08_148920603	148730484	149110723	380239	148920603	8	18.849	h	h	h	h	h	h	a	a	h	h	h	h	b	b	h	h	h	h	h	h	a	a	b	b	b	h	b	b	h	b	b	a	h	b	h	h	h	h	h	a	a	a	a
Chr08_149162312	149110723	149213902	103179	149162312	8	19.816	h	h	h	h	h	h	a	a	h	h	h	h	b	b	h	h	h	h	h	h	a	a	b	b	b	h	b	h	h	b	b	a	h	b	h	h	h	h	h	a	a	a	a
Chr08_149347114	149213902	149480327	266425	149347114	8	20.139	h	h	h	h	h	h	a	a	h	h	h	h	b	b	h	h	h	h	h	h	a	a	b	b	b	h	b	h	h	b	b	a	h	b	h	h	h	h	h	a	a	a	a
Chr08_149656492	149480327	149832658	352331	149656492	8	20.464	h	h	h	h	h	h	a	a	h	h	h	h	b	b	h	h	h	h	h	h	a	a	b	b	b	h	b	h	h	b	b	a	h	b	h	h	h	h	h	a	a	a	a
Chr08_149839779	149832658	149846901	14243	149839779	8	20.786	h	h	h	h	h	h	a	a	h	h	h	h	b	b	h	h	h	h	h	h	a	h	b	b	b	h	b	h	h	b	b	a	h	b	h	h	h	h	h	a	a	a	a
Chr08_150690189	149846901	151533478	1686577	150690189	8	21.432	h	h	h	h	h	h	a	a	h	h	h	h	b	b	h	h	h	h	h	h	a	h	b	b	b	h	b	h	h	h	b	a	h	b	h	h	h	h	h	a	a	a	a
Chr08_151536848	151533478	151540219	6741	151536848	8	23.433	h	h	h	h	h	h	a	a	h	h	h	h	b	b	h	h	h	h	h	h	a	h	b	b	b	h	b	h	h	h	b	h	h	b	h	h	h	h	h	a	h	a	a
Chr08_151977054	151540219	152413889	873670	151977054	8	23.755	h	h	h	h	h	h	a	a	h	h	h	h	b	b	h	h	h	h	h	h	a	h	b	b	b	h	b	h	h	h	b	h	h	b	h	h	h	h	h	a	h	a	a
Chr08_152596757	152413889	152779625	365736	152596757	8	25.242	h	h	h	h	h	h	a	a	h	h	h	h	b	b	h	h	h	h	h	h	a	h	b	b	b	h	b	h	h	h	b	h	h	b	h	h	h	h	h	a	h	a	a
Chr08_153166706	152779625	153553788	774163	153166706	8	25.564	h	h	h	h	h	h	a	a	h	h	h	h	b	b	h	h	h	h	h	h	a	h	b	b	b	h	b	h	h	h	b	h	h	b	h	h	h	h	h	a	h	a	a
Chr08_153650880	153553788	153747973	194185	153650880	8	25.887	h	h	h	h	h	h	a	a	h	h	h	h	b	b	h	h	h	h	h	h	a	h	b	b	b	h	b	h	h	h	b	h	h	b	h	b	h	h	h	a	h	a	a
Chr08_153836255	153747973	153924538	176565	153836255	8	26.209	h	h	h	h	h	h	a	a	h	h	h	h	b	b	h	h	h	h	h	h	a	h	b	b	b	h	b	h	h	h	b	h	h	b	h	b	h	h	h	a	h	a	a
Chr08_154065304	153924538	154206071	281533	154065304	8	26.855	h	h	h	h	h	h	a	a	h	h	h	h	b	h	h	h	h	h	h	h	a	h	b	b	b	h	b	h	h	h	b	h	h	b	h	b	h	h	h	a	h	a	a
Chr08_154216178	154206071	154226285	20214	154216178	8	27.177	h	h	h	h	h	h	h	a	h	h	h	h	b	h	h	h	h	h	h	h	a	h	b	b	b	h	b	h	h	h	b	h	h	b	h	b	h	h	h	a	h	a	a
Chr08_154323057	154226285	154419830	193545	154323057	8	27.5	h	h	h	h	h	h	h	a	h	h	h	b	b	h	h	h	h	h	h	h	a	h	b	b	b	h	b	h	h	h	b	h	h	b	h	b	h	h	h	a	h	a	a
Chr08_154661405	154419830	154902980	483150	154661405	8	27.824	h	h	h	h	h	h	h	a	h	h	h	b	b	h	h	h	h	h	h	h	a	h	b	b	b	h	b	h	h	h	b	h	h	b	h	b	h	h	h	a	h	a	a
Chr08_155115353	154902980	155327726	424746	155115353	8	28.47	h	h	h	h	h	h	h	a	h	h	h	b	b	h	h	h	h	h	h	h	a	h	b	b	b	h	b	h	h	h	b	h	b	b	h	b	h	h	h	a	h	a	a
Chr08_155471019	155327726	155614313	286587	155471019	8	28.792	h	h	h	h	h	h	h	a	h	h	h	b	b	h	h	h	h	h	h	h	a	h	b	b	b	h	b	h	h	h	b	h	b	b	h	b	h	h	h	a	h	a	a
Chr08_155770480	155614313	155926648	312335	155770480	8	29.437	h	h	h	h	h	h	h	a	h	h	h	b	b	h	h	h	h	h	h	h	a	h	b	b	b	h	b	h	h	h	b	h	b	b	h	b	h	h	h	a	h	a	a
Chr08_155949736	155926648	155972824	46176	155949736	8	29.76	h	h	h	h	h	h	h	a	h	h	h	b	b	h	h	h	h	h	h	h	a	h	b	b	b	h	b	h	h	h	b	h	b	b	h	b	h	h	h	a	h	a	a
Chr08_156093846	155972824	156214868	242044	156093846	8	30.083	h	h	h	h	h	h	h	a	h	h	h	b	b	h	h	h	h	h	h	h	a	h	b	b	b	h	b	h	h	h	b	h	b	b	h	b	h	h	h	a	h	a	a
Chr08_156278389	156214868	156341911	127043	156278389	8	30.728	h	h	h	h	h	h	h	a	h	h	h	b	b	h	h	h	h	h	h	h	a	h	b	b	b	h	b	h	h	h	b	h	b	b	h	b	h	h	h	a	h	a	a
Chr08_156748982	156341911	157156053	814142	156748982	8	31.05	h	h	h	h	h	h	h	a	h	h	h	b	b	h	h	h	h	h	h	h	a	h	b	b	b	h	b	h	h	h	b	h	b	b	h	b	h	h	h	a	h	a	a
Chr08_157546799	157156053	157937545	781492	157546799	8	31.696	h	h	h	h	h	h	h	a	h	h	h	b	b	h	h	h	h	h	h	h	a	h	b	b	b	h	b	h	h	h	b	h	b	h	h	b	h	h	h	a	h	a	a
Chr08_157978744	157937545	158019944	82399	157978744	8	33.051	h	h	h	h	h	h	h	a	h	h	h	b	b	h	h	h	h	h	h	h	a	h	b	b	b	h	b	h	h	h	b	h	b	h	h	b	h	h	h	a	h	a	h
Chr08_158219773	158019944	158419603	399659	158219773	8	33.373	h	h	h	h	h	h	h	a	h	h	h	b	b	h	h	h	h	h	h	h	a	h	b	b	b	h	b	h	h	h	b	h	b	h	h	b	h	h	h	a	h	a	h
Chr08_158888016	158419603	159356430	936827	158888016	8	33.696	h	h	h	h	h	h	h	a	h	h	h	b	b	h	h	h	h	h	h	h	a	h	b	b	b	h	b	h	h	h	b	h	b	h	h	b	h	h	h	a	h	a	h
Chr08_159545647	159356430	159734864	378434	159545647	8	34.15	h	h	h	h	h	h	h	a	h	h	h	b	b	h	h	h	h	h	h	h	a	h	b	b	b	h	a	h	h	h	b	h	b	h	h	b	h	h	h	a	h	a	h
Chr08_160182673	159734864	160630483	895619	160182673	8	34.795	h	h	h	h	h	h	h	a	h	h	h	b	h	h	h	h	h	h	h	h	a	h	b	b	b	h	a	h	h	h	b	h	b	h	h	b	h	h	h	a	h	a	h
Chr08_161077625	160630483	161524767	894284	161077625	8	36.473	h	h	h	h	h	h	h	a	h	h	h	b	h	h	h	h	h	h	h	h	a	h	b	b	b	h	a	h	b	h	b	h	b	h	h	b	h	h	a	a	h	a	h
Chr08_161943555	161524767	162362343	837576	161943555	8	36.795	h	h	h	h	h	h	h	a	h	h	h	b	h	h	h	h	h	h	h	h	a	h	b	b	b	h	a	h	b	h	b	h	b	h	h	b	h	h	a	a	h	a	h
Chr08_162464247	162362343	162566151	203808	162464247	8	37.441	h	h	h	h	h	h	h	a	h	h	h	b	h	h	h	h	h	h	h	h	a	h	b	b	b	h	a	h	b	h	b	b	b	h	h	b	h	h	a	a	h	h	h
Chr08_162582010	162566151	162597870	31719	162582010	8	38.473	h	h	h	h	h	h	h	a	h	h	h	b	h	h	h	h	h	h	h	h	a	h	b	b	b	h	a	h	b	h	b	b	b	h	h	b	h	h	a	a	h	h	h
Chr08_162978637	162597870	163359405	761535	162978637	8	39.118	h	h	h	h	h	h	h	a	h	h	h	b	h	h	h	h	h	h	h	h	a	h	b	b	b	h	a	h	b	h	b	b	b	h	h	b	h	h	a	a	h	h	h
Chr08_163452585	163359405	163545765	186360	163452585	8	39.763	h	h	h	h	h	h	h	a	h	h	h	b	h	h	h	h	h	h	h	h	a	h	b	b	b	h	a	h	b	h	b	b	b	h	h	b	h	h	a	a	h	h	h
Chr08_164031352	163545765	164516940	971175	164031352	8	40.409	h	h	h	h	h	h	h	a	a	h	h	b	h	h	h	h	h	h	h	b	a	h	b	b	b	h	a	h	b	h	b	b	b	h	h	b	h	h	a	a	h	h	h
Chr08_165063729	164516940	165610518	1093578	165063729	8	41.054	h	h	h	h	h	h	h	a	a	h	h	b	h	h	h	h	h	h	h	b	a	h	b	b	b	h	a	h	b	h	b	b	b	h	h	b	h	h	a	a	h	h	h
Chr08_166159589	165610518	166708661	1098143	166159589	8	41.376	h	h	h	h	h	h	h	a	a	h	h	b	h	h	h	h	h	h	h	b	a	h	b	b	b	h	a	h	b	h	b	b	b	h	h	b	h	h	a	a	h	h	h
Chr08_166799368	166708661	166890075	181414	166799368	8	41.699	h	h	h	h	h	h	h	a	a	h	h	b	h	h	h	h	h	h	h	b	a	h	b	b	b	h	a	h	b	b	b	b	b	h	h	b	h	h	a	a	h	h	h
Chr08_166984708	166890075	167079341	189266	166984708	8	42.022	h	h	h	h	h	h	h	a	a	h	h	b	h	h	h	h	h	h	h	b	h	h	b	b	b	h	a	h	b	b	b	b	b	h	h	b	h	h	a	a	h	h	h
Chr08_168812348	167079341	170545355	3466014	168812348	8	42.344	h	h	h	h	h	h	h	a	a	h	h	b	h	h	h	h	h	h	h	b	h	h	h	b	b	h	a	h	b	b	b	b	b	h	h	b	h	h	a	a	h	h	h
Chr08_170626615	170545355	170707876	162521	170626615	8	43.699	h	h	h	h	h	h	h	a	a	h	h	b	h	h	h	h	h	h	h	b	h	h	h	b	h	h	a	h	b	b	b	b	b	h	h	b	h	h	a	a	h	h	h
Chr08_172022510	170707876	173337144	2629268	172022510	8	44.024	h	h	h	h	h	h	h	a	a	h	h	b	h	h	h	h	h	h	h	b	h	h	h	b	h	h	a	h	b	b	b	b	b	h	h	b	h	h	a	a	h	h	h
Chr09_1939292	0	3878585	3878585	1939292	9	0	a	b	a	a	a	h	h	a	a	b	b	a	b	h	h	a	b	h	b	a	a	b	a	a	h	h	b	b	b	h	h	h	h	a	a	h	h	h	b	b	h	h	h
Chr09_4120250	3878585	4361916	483331	4120250	9	0.322	a	b	a	a	a	h	h	a	a	b	b	a	b	h	h	a	b	h	b	a	a	b	a	a	h	h	b	b	b	h	h	h	h	a	a	h	h	h	b	b	h	h	h
Chr09_4391795	4361916	4421675	59759	4391795	9	1.29	a	b	a	h	a	h	h	a	a	b	b	a	b	h	h	h	b	h	b	a	a	b	a	a	h	h	b	b	b	h	h	h	h	a	a	h	h	h	b	b	h	h	h
Chr09_4483270	4421675	4544866	123191	4483270	9	1.613	a	b	a	h	a	h	h	a	a	b	b	a	b	h	h	h	b	h	b	a	a	b	a	a	h	h	b	b	b	h	h	h	h	a	a	h	h	h	b	b	h	h	h
Chr09_4722789	4544866	4900713	355847	4722789	9	1.935	a	b	a	h	a	h	h	a	a	b	b	a	b	h	h	h	b	h	b	a	a	b	a	a	h	h	b	b	b	h	h	h	h	a	a	h	h	h	b	b	h	h	h
Chr09_5004912	4900713	5109111	208398	5004912	9	3.226	a	b	a	h	a	h	h	a	a	b	b	a	b	h	h	h	b	h	b	a	a	b	a	a	a	h	b	b	b	h	h	h	h	a	a	h	h	h	b	b	h	h	h
Chr09_6485001	5109111	7860891	2751780	6485001	9	3.548	a	b	a	h	a	h	h	a	a	b	b	a	b	h	h	h	b	h	b	a	a	b	a	a	a	h	b	b	b	h	h	h	h	a	a	h	h	h	b	b	h	h	h
Chr09_8070798	7860891	8280706	419815	8070798	9	3.873	a	b	a	h	a	h	h	a	a	b	b	a	a	h	h	h	b	h	b	a	a	b	a	a	a	h	b	b	b	h	h	h	h	a	a	h	h	h	b	b	h	h	h
Chr09_8285902	8280706	8291099	10393	8285902	9	4.196	a	b	a	h	a	h	h	a	a	b	b	a	a	h	h	h	b	h	b	a	a	b	a	a	a	h	b	b	b	h	h	h	h	a	a	h	h	h	b	b	h	h	h
Chr09_8343588	8291099	8396078	104979	8343588	9	4.518	a	b	a	h	a	h	h	a	a	b	b	a	a	h	h	h	b	h	b	a	a	b	a	a	a	h	b	b	b	h	h	h	h	a	a	h	h	h	b	b	h	h	h
Chr09_8559570	8396078	8723062	326984	8559570	9	5.486	a	b	a	h	a	h	h	a	a	b	b	a	a	h	h	h	h	h	b	a	a	b	a	a	a	h	b	b	b	h	h	h	h	a	a	h	h	h	b	b	h	h	h
Chr09_8737053	8723062	8751045	27983	8737053	9	5.809	a	b	a	h	a	h	h	a	a	b	b	a	a	h	h	h	h	h	b	a	h	b	a	a	a	h	b	b	b	h	h	h	h	a	a	h	h	h	b	b	h	h	h
Chr09_8782402	8751045	8813759	62714	8782402	9	6.131	a	b	a	h	a	h	h	a	a	b	b	a	a	h	h	h	h	h	b	a	h	b	a	a	a	h	b	b	b	h	h	h	h	a	a	h	h	h	b	b	h	h	h
Chr09_9373276	8813759	9932793	1119034	9373276	9	6.776	a	b	a	h	a	h	h	a	a	b	b	a	a	h	h	h	h	h	b	a	h	b	a	a	a	h	b	b	b	h	h	h	h	a	a	h	h	h	b	b	h	h	h
Chr09_9943005	9932793	9953217	20424	9943005	9	9.101	a	b	a	h	a	h	h	a	a	b	b	a	a	a	h	h	h	h	b	a	h	b	a	a	a	h	b	b	b	h	h	h	h	a	a	h	h	h	b	b	h	h	h
Chr09_10241327	9953217	10529438	576221	10241327	9	10.069	a	h	a	h	a	h	h	a	h	b	b	a	a	a	h	h	h	h	b	a	h	b	a	a	a	h	b	b	b	h	h	h	h	a	a	h	h	h	b	b	h	h	h
Chr09_10544076	10529438	10558715	29277	10544076	9	11.682	a	h	a	h	a	b	h	a	h	b	b	a	a	a	h	h	h	h	b	a	h	b	a	a	a	h	b	b	b	h	h	a	h	a	a	h	h	h	b	b	a	h	h
Chr09_10836338	10558715	11113961	555246	10836338	9	12.005	a	h	a	h	a	b	h	a	h	b	b	a	a	a	h	h	h	h	b	a	h	b	a	a	a	h	b	b	b	h	h	a	h	a	a	h	h	h	b	b	a	h	h
Chr09_11160736	11113961	11207512	93551	11160736	9	13.239	a	h	a	h	a	b	h	a	h	b	b	a	a	a	h	h	h	h	b	a	h	b	b	h	b	h	b	b	b	h	h	a	h	a	a	h	h	h	b	b	a	h	h
Chr09_11267831	11207512	11328151	120639	11267831	9	13.562	a	h	a	h	a	b	h	a	h	b	b	a	a	a	h	h	h	h	b	a	h	b	b	h	b	b	b	b	b	h	h	a	h	a	a	h	h	h	b	b	a	h	h
Chr09_11485752	11328151	11643354	315203	11485752	9	13.884	a	h	a	h	a	b	h	a	h	b	h	a	a	a	h	h	h	h	b	a	h	b	b	h	b	b	b	b	b	h	h	a	h	a	a	h	h	h	b	b	a	h	h
Chr09_11738175	11643354	11832997	189643	11738175	9	14.529	a	h	a	h	h	b	h	a	h	b	h	a	a	a	h	h	h	h	b	a	h	b	b	h	b	b	b	b	b	h	h	a	h	a	a	h	h	h	b	b	a	h	h
Chr09_11838082	11832997	11843168	10171	11838082	9	16.143	a	h	a	h	h	b	h	a	h	h	h	a	a	a	h	h	h	h	h	a	h	b	b	h	b	b	b	b	b	h	h	a	h	a	a	h	h	h	b	b	a	h	b
Chr09_11858842	11843168	11874516	31348	11858842	9	16.465	a	h	a	h	h	b	h	a	h	h	h	a	a	a	h	h	h	h	h	a	h	b	b	h	b	b	b	b	b	h	h	a	h	a	a	h	h	h	b	b	a	h	b
Chr09_11879507	11874516	11884499	9983	11879507	9	16.788	a	h	a	h	h	b	h	a	h	h	h	a	a	a	h	h	h	h	h	a	h	b	b	h	b	b	b	b	b	h	h	a	h	a	a	h	h	h	b	b	a	h	b
Chr09_11887481	11884499	11890463	5964	11887481	9	17.111	a	h	a	h	h	b	h	a	h	h	h	a	a	a	h	h	h	h	h	a	h	b	b	h	b	b	b	b	b	h	h	a	h	a	a	h	h	h	b	b	a	h	b
Chr09_11897781	11890463	11905099	14636	11897781	9	17.433	a	h	a	h	h	b	h	a	h	h	h	a	a	a	h	h	h	h	h	a	h	b	b	h	b	b	b	b	b	h	h	a	h	a	a	h	h	h	b	b	a	h	b
Chr09_12204381	11905099	12503663	598564	12204381	9	17.756	a	h	a	h	h	b	h	a	h	h	h	a	a	a	h	h	h	h	h	a	h	b	b	h	b	b	b	b	b	h	h	a	h	a	a	h	h	h	b	b	a	h	b
Chr09_12553799	12503663	12603936	100273	12553799	9	19.369	a	h	a	b	h	b	h	a	h	h	h	a	a	a	h	b	a	h	h	a	h	b	b	h	b	b	b	b	b	h	h	a	h	a	a	h	h	h	b	b	a	h	b
Chr09_12748932	12603936	12893928	289992	12748932	9	20.337	a	h	a	b	h	b	h	a	h	h	h	a	a	a	h	b	a	h	h	a	h	b	b	h	b	b	b	b	b	h	h	a	h	a	a	h	h	h	b	b	a	h	b
Chr09_13387119	12893928	13880311	986383	13387119	9	20.66	a	h	a	b	h	b	h	a	h	h	h	a	a	a	h	b	a	h	h	a	h	b	b	h	b	b	b	b	b	h	h	a	h	a	a	h	h	h	b	b	a	h	b
Chr09_14365154	13880311	14849997	969686	14365154	9	21.305	a	h	a	b	h	b	h	a	h	h	h	a	a	a	h	b	a	h	h	a	h	b	b	h	b	b	b	b	b	h	h	a	h	a	a	h	h	h	b	b	a	h	b
Chr09_16826549	14849997	18803101	3953104	16826549	9	21.628	a	h	a	b	h	b	h	a	h	h	h	a	a	a	h	b	a	h	h	a	h	b	b	h	b	b	b	b	b	h	h	a	h	a	a	h	h	b	b	b	a	h	b
Chr09_18840247	18803101	18877394	74293	18840247	9	21.95	a	h	a	b	h	b	h	a	h	h	h	a	a	a	h	b	a	h	h	a	h	b	b	h	b	b	b	b	b	h	h	a	h	a	a	h	h	b	b	b	a	h	b
Chr09_19333353	18877394	19789313	911919	19333353	9	22.273	a	h	a	b	h	b	h	a	h	h	h	a	a	a	h	b	a	h	h	a	h	b	b	h	b	h	b	b	b	h	h	a	h	a	a	h	h	b	b	b	a	h	b
Chr09_21532265	19789313	23275218	3485905	21532265	9	22.595	a	h	a	b	h	b	h	a	h	h	h	a	a	a	h	b	a	h	h	a	h	b	b	h	b	h	b	b	b	h	h	a	h	a	a	h	h	b	b	b	a	h	b
Chr09_23719680	23275218	24164142	888924	23719680	9	23.24	a	h	a	b	h	b	h	a	h	h	h	a	a	a	h	b	a	h	h	a	h	b	b	h	b	h	b	b	b	a	h	a	h	a	a	h	h	b	b	b	a	h	b
Chr09_24307577	24206189	24408966	202777	24307577	9	23.563	a	h	a	b	h	b	h	a	h	h	h	a	a	a	h	b	a	h	h	a	h	b	b	h	b	h	b	b	b	a	h	a	h	a	a	h	h	b	b	b	a	h	b
Chr09_24996925	24408966	25584884	1175918	24996925	9	23.886	a	h	a	b	h	b	h	a	h	h	h	a	a	a	h	b	a	h	h	a	h	b	b	h	b	h	b	b	b	a	h	a	h	a	a	h	h	b	b	h	a	h	b
Chr09_25828724	25584884	26072565	487681	25828724	9	24.208	a	h	a	b	h	b	h	a	h	h	h	a	a	a	h	b	a	h	h	a	h	b	b	h	b	h	b	b	b	a	h	a	h	a	a	h	h	b	b	h	a	h	b
Chr09_26328351	26072565	26584137	511572	26328351	9	24.531	a	h	a	b	h	b	h	a	h	h	h	a	a	a	h	b	a	h	h	a	h	b	b	h	b	h	b	b	b	a	h	a	h	a	a	h	h	b	b	h	a	h	b
Chr09_26834654	26584137	27085172	501035	26834654	9	25.176	a	h	a	b	h	b	h	a	h	h	h	a	a	a	h	b	a	h	h	a	h	b	b	h	b	h	b	b	b	a	h	a	h	a	a	h	h	b	b	h	a	h	b
Chr09_27136275	27085172	27187378	102206	27136275	9	25.499	a	h	a	b	h	b	h	a	h	h	h	a	a	a	a	b	a	h	h	a	h	b	b	h	b	h	b	b	b	a	h	a	h	a	a	h	h	b	b	h	a	h	b
Chr09_27432314	27187378	27677251	489873	27432314	9	25.821	a	h	a	b	h	b	h	a	h	h	h	a	a	a	a	b	a	h	h	a	h	b	b	h	b	h	b	b	b	a	h	a	h	a	a	h	h	h	b	h	a	h	b
Chr09_27775925	27677251	27874599	197348	27775925	9	26.466	a	h	a	b	h	b	h	a	h	h	h	a	a	a	a	b	a	h	h	a	h	b	b	h	b	h	b	b	b	a	h	a	h	a	a	h	h	h	b	h	a	h	b
Chr09_28560280	27874599	29245962	1371363	28560280	9	27.112	a	h	a	b	h	b	h	a	h	h	h	a	a	a	a	b	a	h	h	a	h	b	b	h	b	h	b	b	b	h	h	a	h	a	a	h	h	h	b	h	a	h	b
Chr09_30616038	29245962	31986114	2740152	30616038	9	27.434	a	h	a	b	h	b	h	a	h	h	h	a	a	a	a	b	a	h	h	a	h	b	b	h	b	h	b	b	b	h	h	a	h	a	a	h	h	h	b	h	a	h	b
Chr09_32276796	31986114	32567479	581365	32276796	9	27.757	a	h	a	b	h	b	h	a	h	h	h	a	a	a	a	b	a	h	h	a	h	b	b	h	b	h	b	b	b	h	h	a	h	a	a	h	h	h	b	h	a	h	b
Chr09_32639331	32567479	32711184	143705	32639331	9	28.079	a	h	a	b	h	b	h	a	h	h	h	a	a	a	a	b	a	h	h	a	h	b	b	h	b	h	b	b	b	h	h	a	h	a	a	h	h	h	b	h	a	h	b
Chr09_32770412	32711184	32829640	118456	32770412	9	28.402	a	h	a	b	h	b	h	a	h	h	h	a	a	a	a	b	a	h	h	a	h	b	b	h	b	h	b	b	b	h	h	a	h	a	a	h	h	h	b	h	a	h	b
Chr09_32993063	32829640	33156486	326846	32993063	9	28.724	a	h	a	b	h	b	h	a	h	h	h	a	a	a	a	b	a	h	h	a	h	b	b	h	b	h	b	b	b	h	h	a	h	a	a	h	h	h	b	h	a	h	b
Chr09_33431049	33156486	33705612	549126	33431049	9	29.37	a	h	a	b	h	b	h	a	h	h	a	a	a	a	a	b	a	h	b	a	h	b	b	h	b	h	b	b	b	h	h	a	h	a	a	h	h	h	b	h	a	h	b
Chr09_33952024	33705612	34198437	492825	33952024	9	29.692	a	h	a	b	h	b	h	a	h	h	a	a	a	a	a	b	a	h	b	a	h	b	b	h	b	h	b	b	b	h	h	a	h	a	a	h	h	h	b	h	a	h	b
Chr09_35497357	34198437	36796277	2597840	35497357	9	30.015	a	h	a	b	h	b	h	a	h	h	a	a	a	a	a	b	a	h	b	a	h	b	b	h	b	h	b	b	b	h	h	h	h	a	a	h	h	h	b	h	a	h	b
Chr09_37069839	36796277	37343402	547125	37069839	9	30.337	a	h	a	b	h	b	h	a	h	h	a	a	a	a	a	b	a	h	b	a	h	b	b	h	b	h	b	b	b	h	h	h	h	a	a	h	h	h	b	h	a	h	b
Chr09_37349202	37343402	37355002	11600	37349202	9	30.983	a	h	a	b	h	b	h	a	h	h	a	a	a	a	a	b	a	h	b	a	h	b	b	h	b	h	b	b	b	h	h	h	h	a	a	a	h	h	b	h	a	h	b
Chr09_38236329	37355002	39117657	1762655	38236329	9	31.305	a	h	a	b	h	b	h	a	h	h	a	a	a	a	a	b	a	h	b	a	h	b	b	h	b	h	b	b	b	h	h	h	h	a	a	a	h	h	b	h	a	h	b
Chr09_39338300	39117657	39558944	441287	39338300	9	32.919	a	h	a	b	h	b	h	a	h	h	a	a	a	a	a	b	a	h	b	a	h	b	b	h	b	h	b	b	b	h	h	h	h	a	a	a	h	h	b	h	a	h	b
Chr09_40823536	39558944	42088128	2529184	40823536	9	33.564	a	h	a	b	h	b	h	a	h	h	a	a	a	a	a	b	a	h	b	a	h	b	b	h	b	h	b	b	b	h	h	h	h	a	a	a	h	h	b	h	a	h	b
Chr09_42489874	42088128	42891620	803492	42489874	9	33.886	a	h	a	b	h	b	h	a	h	h	a	a	a	a	a	b	a	h	b	a	h	b	b	h	b	h	b	b	b	h	h	h	h	a	a	a	h	h	b	h	a	h	b
Chr09_43282859	42891620	43674098	782478	43282859	9	34.854	a	h	a	b	h	b	h	a	h	h	a	a	a	a	a	b	a	h	b	a	h	b	b	h	b	h	b	b	b	h	h	h	h	a	a	a	h	h	b	h	a	h	b
Chr09_43911356	43674098	44148614	474516	43911356	9	35.177	a	h	a	b	h	b	h	a	h	h	a	a	a	a	a	b	a	h	b	a	h	b	b	h	b	h	b	b	b	h	h	h	h	a	a	a	h	h	b	h	a	h	b
Chr09_44218528	44148614	44288443	139829	44218528	9	35.5	a	h	a	b	h	b	a	a	h	h	a	a	a	a	a	b	a	h	b	a	h	b	b	h	b	h	b	b	b	h	h	h	h	a	a	a	h	h	b	h	a	h	b
Chr09_45442361	44288443	46596279	2307836	45442361	9	36.467	a	h	a	b	h	b	a	a	h	h	a	a	a	a	a	b	a	h	b	a	h	b	b	h	b	h	b	b	b	h	b	h	h	a	a	a	h	h	b	h	a	a	b
Chr09_47483226	46596279	48370174	1773895	47483226	9	37.113	a	h	a	b	h	b	a	a	h	h	a	a	a	a	a	b	a	h	b	a	h	b	b	h	b	h	b	b	b	h	b	h	h	a	a	a	h	h	b	h	a	a	b
Chr09_48722927	48370174	49075680	705506	48722927	9	37.435	a	h	a	b	h	b	a	a	h	h	a	a	a	a	h	b	a	h	b	a	h	b	b	h	b	h	b	b	b	h	b	h	h	a	a	a	h	h	b	h	a	a	b
Chr09_49509767	49075680	49943854	868174	49509767	9	38.726	a	h	a	b	h	b	a	a	h	h	a	a	a	a	h	b	a	h	b	a	h	b	b	h	b	h	b	b	b	h	b	h	h	a	a	a	b	h	b	h	a	a	b
Chr09_51561366	49943854	53178879	3235025	51561366	9	39.048	a	h	a	b	h	b	a	a	h	h	a	a	a	a	h	b	a	h	b	a	h	b	b	h	b	h	b	b	b	h	b	h	h	a	a	a	b	b	b	h	a	a	b
Chr09_53264362	53178879	53349845	170966	53264362	9	39.694	a	h	a	b	h	b	a	a	a	h	a	a	a	a	h	b	a	h	b	a	h	b	b	h	b	h	b	b	b	h	b	h	h	a	a	a	b	b	b	h	a	a	b
Chr09_55510156	53349845	57670467	4320622	55510156	9	40.016	a	h	a	b	h	b	a	a	a	h	a	a	a	a	h	b	a	h	b	a	h	b	b	h	b	h	b	b	b	h	b	h	h	a	a	a	b	b	b	h	a	a	b
Chr09_57993431	57670467	58316396	645929	57993431	9	40.661	a	h	a	b	h	b	a	a	a	h	a	a	a	a	h	b	a	h	b	a	h	b	b	h	b	h	b	b	b	h	b	h	h	a	a	a	b	b	b	h	a	a	b
Chr09_58605787	58316396	58895179	578783	58605787	9	40.984	a	h	a	b	h	b	a	a	a	h	a	a	a	a	h	b	a	h	b	a	h	b	b	h	b	h	b	b	b	h	b	h	h	a	a	a	b	b	b	h	a	a	b
Chr09_60124699	58895179	61354220	2459041	60124699	9	43.308	a	h	a	b	h	b	a	a	a	h	a	a	a	a	h	h	h	h	h	h	h	b	b	h	b	h	b	b	b	h	b	h	h	a	a	a	b	b	b	h	a	a	b
Chr09_61490281	61354220	61626343	272123	61490281	9	43.631	a	h	a	b	h	b	a	a	a	h	a	a	a	a	h	h	h	h	h	h	h	b	h	h	b	h	b	b	b	h	b	h	h	a	a	a	b	b	b	h	a	a	b
Chr09_61815362	61626343	62004381	378038	61815362	9	43.953	a	h	a	b	h	b	a	a	a	h	a	a	a	a	h	h	h	h	h	h	h	b	h	h	b	h	b	b	b	h	b	h	h	a	a	a	b	b	b	h	a	a	b
Chr09_67722626	62004381	73440871	11436490	67722626	9	44.599	a	h	a	b	b	b	a	a	a	h	a	a	a	a	h	h	h	h	h	h	h	b	h	h	b	h	b	b	b	h	b	h	h	a	a	a	b	b	b	h	a	a	b
Chr09_76693760	74970593	78416927	3446334	76693760	9	44.921	a	h	a	b	b	b	a	a	a	h	a	a	a	a	h	h	h	h	h	h	h	b	h	h	b	h	b	b	b	h	b	h	h	a	a	a	b	b	b	h	a	a	b
Chr09_129267168	120274924	138259412	17984488	129267168	9	45.244	a	h	a	b	b	b	a	a	a	h	a	a	a	a	h	h	h	h	h	h	h	b	h	h	b	h	b	b	b	h	b	h	h	a	a	a	b	b	b	h	a	a	b
Chr09_100324936	80374948	120274924	39899976	100324936	9	45.566	a	h	a	b	b	b	a	a	a	h	a	a	a	a	h	h	h	h	h	h	h	b	h	h	b	h	b	b	b	h	b	h	h	a	a	a	b	h	b	h	a	a	b
Chr09_166295329	164208422	168382236	4173814	166295329	9	45.889	a	h	a	b	b	b	a	a	a	h	a	a	a	a	h	h	h	h	h	h	h	b	h	h	b	h	b	b	b	h	b	h	h	a	a	a	b	h	b	h	a	a	b
Chr09_142632322	142020057	143244588	1224531	142632322	9	46.211	a	h	a	b	b	b	a	a	a	h	a	a	a	a	h	h	h	h	h	h	h	b	h	h	b	h	b	b	b	h	b	h	h	a	a	a	b	h	b	h	a	a	b
Chr09_143299483	143244588	143354379	109791	143299483	9	46.534	a	h	a	b	b	b	a	a	a	h	a	a	a	a	h	h	h	h	h	h	h	b	h	h	b	h	b	b	b	h	b	h	h	a	a	a	b	h	b	h	a	a	b
Chr09_150205442	143354379	157056506	13702127	150205442	9	46.857	a	h	a	b	b	b	a	a	a	h	a	a	a	a	h	h	h	h	h	h	h	b	h	h	b	h	b	b	b	h	b	h	h	a	a	a	b	h	b	h	a	a	b
Chr09_157229971	157056506	157403437	346931	157229971	9	47.179	a	h	a	b	b	b	a	a	a	h	a	a	a	a	h	h	h	h	h	h	h	b	h	h	b	h	b	h	b	h	b	h	h	a	a	a	b	h	b	h	a	a	b
Chr09_160805929	157403437	164208422	6804985	160805929	9	47.502	a	h	a	b	b	b	a	a	a	h	a	a	a	a	h	h	h	h	h	h	h	b	h	h	b	h	b	h	b	h	b	h	h	a	a	a	b	h	b	h	a	a	b
Chr09_168993689	168773151	169214227	441076	168993689	9	47.824	a	h	a	b	b	b	a	a	a	h	a	a	a	a	h	h	h	h	h	h	h	b	h	h	b	h	b	h	b	h	b	h	h	a	a	a	b	h	b	h	a	a	b
Chr09_173086352	169214227	176958477	7744250	173086352	9	48.147	a	h	a	b	b	b	a	a	a	h	a	a	a	a	h	h	h	h	h	h	h	b	h	h	b	h	b	h	b	h	b	h	h	a	a	a	b	h	b	h	a	a	b
Chr09_180681845	176958477	184405213	7446736	180681845	9	48.47	a	h	a	b	b	b	a	a	a	h	a	a	a	a	h	h	h	h	h	h	h	b	h	h	b	h	b	h	b	h	b	h	h	a	a	a	b	b	b	h	a	a	b
Chr09_185513952	184405213	186622692	2217479	185513952	9	48.792	a	h	a	b	b	b	a	a	a	h	a	a	a	a	h	h	h	h	h	h	h	b	h	h	b	h	b	h	b	h	b	h	h	a	a	a	b	b	b	h	a	a	b
Chr09_187058682	186622692	187494673	871981	187058682	9	49.115	a	h	a	b	b	b	a	a	a	h	a	a	a	a	h	h	h	h	h	h	h	b	h	h	b	h	b	h	b	h	b	h	h	a	a	a	b	b	b	h	a	a	b
Chr09_191152208	187494673	194809744	7315071	191152208	9	49.437	a	h	a	b	b	b	a	a	a	h	a	a	a	a	h	h	h	h	h	h	h	b	h	h	b	h	b	h	b	h	b	h	h	a	a	a	b	b	b	h	a	a	b
Chr09_196753938	194809744	198698132	3888388	196753938	9	50.082	a	h	a	b	b	b	a	a	a	h	a	a	a	a	h	h	h	h	h	h	h	b	h	h	b	h	b	h	b	h	b	h	h	a	a	a	b	b	b	h	a	a	b
Chr09_199534441	198698132	200370750	1672618	199534441	9	50.728	a	h	a	b	b	b	a	a	a	h	a	a	a	a	h	h	h	h	h	h	h	b	h	h	b	h	b	h	b	h	b	h	h	a	a	a	b	h	b	h	a	a	b
Chr09_200401856	200370750	200432962	62212	200401856	9	51.05	a	h	a	b	h	b	a	a	a	h	a	a	a	a	h	h	h	h	h	h	h	b	h	h	b	h	b	h	b	h	b	h	h	a	a	a	b	h	b	h	a	a	b
Chr09_200446663	200432962	200460364	27402	200446663	9	51.373	a	h	a	b	h	h	a	a	a	h	a	a	a	a	h	h	h	h	h	h	h	b	h	h	b	h	b	h	b	h	b	h	h	a	a	a	b	h	b	h	a	a	b
Chr09_200571720	200460364	200683076	222712	200571720	9	51.695	a	h	a	b	h	h	a	a	a	h	a	a	a	a	h	h	h	h	h	h	h	b	h	h	b	h	b	h	b	h	b	h	h	a	a	a	b	h	b	h	a	a	b
Chr09_200754771	200683076	200826466	143390	200754771	9	54.934	a	h	a	b	h	h	a	a	h	h	a	a	a	a	h	h	h	h	h	h	h	b	h	h	b	h	b	h	b	h	b	h	h	a	a	h	b	h	b	h	a	a	b
Chr09_200834677	200826466	200842889	16423	200834677	9	55.257	a	h	a	b	h	h	a	a	h	h	a	a	a	a	h	h	h	h	h	h	h	b	h	h	b	h	b	h	b	h	b	h	h	a	a	h	b	h	b	h	a	a	b
Chr09_201159406	200842889	201475923	633034	201159406	9	55.579	a	h	a	b	h	h	a	a	h	h	a	a	a	a	h	h	h	h	h	h	h	b	h	h	b	h	b	h	b	h	b	h	h	a	a	h	b	h	b	h	a	a	b
Chr09_201561007	201475923	201646092	170169	201561007	9	55.902	a	h	a	b	h	h	a	a	h	h	a	a	a	a	h	h	h	h	h	h	h	b	h	h	b	h	b	h	b	h	b	h	h	a	a	h	b	h	b	h	a	a	b
Chr09_201684160	201646092	201722228	76136	201684160	9	56.225	a	h	a	b	h	h	a	a	h	h	a	a	a	a	h	h	h	h	h	h	h	b	h	h	b	h	b	h	b	h	b	h	h	a	a	h	b	h	b	h	a	a	b
Chr09_201827871	201722228	201933515	211287	201827871	9	56.87	a	h	h	b	h	h	a	a	h	h	a	a	a	a	h	h	h	h	h	h	h	b	h	h	b	h	b	h	b	h	b	h	h	a	a	h	b	h	h	h	a	a	b
Chr09_202138968	201933515	202344421	410906	202138968	9	57.192	a	h	h	b	h	h	a	a	h	h	a	a	a	a	h	h	h	h	h	h	h	b	h	h	b	h	b	h	b	h	b	h	h	a	a	h	b	h	h	h	a	a	b
Chr09_202369975	202344421	202395529	51108	202369975	9	58.16	a	h	h	b	h	h	a	a	h	h	a	a	a	a	h	h	h	h	h	h	h	b	h	h	b	h	b	h	b	h	b	h	h	a	a	h	b	h	h	h	a	a	b
Chr09_202561697	202395529	202727866	332337	202561697	9	58.483	a	h	h	b	h	h	a	a	h	h	a	a	a	a	h	h	h	h	h	h	h	b	h	h	b	h	b	h	b	h	b	h	h	a	a	h	b	h	h	h	a	a	b
Chr09_203343572	202727866	203959278	1231412	203343572	9	59.128	a	h	h	b	h	h	a	a	h	h	a	a	a	a	h	h	h	h	h	h	h	b	h	h	b	h	b	h	b	h	b	h	h	a	a	h	b	h	h	h	a	h	b
Chr09_204392001	203959278	204824724	865446	204392001	9	60.806	a	h	h	b	h	h	a	a	h	h	a	a	a	a	h	h	h	h	h	h	h	b	h	h	b	h	b	h	b	h	b	h	h	a	a	h	b	h	h	b	a	h	b
Chr09_205467951	204824724	206111178	1286454	205467951	9	61.129	a	h	h	b	h	h	a	a	h	h	a	a	a	a	h	h	h	h	h	h	h	b	h	h	b	h	b	h	b	h	b	h	h	a	a	h	b	h	h	b	a	h	b
Chr09_206631432	206111178	207151686	1040508	206631432	9	61.451	a	h	h	b	h	h	a	a	h	h	a	a	a	a	h	h	h	h	h	h	h	b	h	h	b	h	b	h	b	h	b	h	h	a	a	h	b	h	h	b	a	h	b
Chr09_207281191	207151686	207410697	259011	207281191	9	64.487	a	h	h	b	h	h	a	a	h	h	a	a	a	a	h	h	h	h	h	h	h	b	b	h	b	h	b	h	b	h	b	b	h	a	a	h	b	h	h	b	a	h	b
Chr09_207466407	207410697	207522118	111421	207466407	9	65.132	a	h	h	b	h	h	a	a	h	h	a	a	a	a	h	h	h	h	h	h	h	b	b	h	b	h	b	h	b	h	b	b	h	a	a	h	b	h	h	b	a	h	b
Chr09_207615064	207522118	207708010	185892	207615064	9	65.455	a	h	h	b	h	h	a	a	h	h	a	a	a	a	h	h	h	h	h	h	a	b	b	h	b	h	b	h	b	h	b	b	h	a	a	h	b	h	h	b	a	h	b
Chr09_207914920	207708010	208121830	413820	207914920	9	65.778	a	h	h	b	h	h	a	a	h	h	a	a	a	a	h	h	h	h	h	h	a	b	b	h	b	h	b	h	b	h	b	b	h	a	a	h	b	h	h	b	a	h	b
Chr09_208414080	208121830	208706330	584500	208414080	9	66.1	a	h	h	b	h	h	a	a	h	h	a	a	a	a	h	h	h	h	h	h	a	b	b	h	b	h	b	h	b	h	b	b	h	a	a	h	b	h	h	b	a	h	b
Chr09_208767511	208706330	208828693	122363	208767511	9	66.423	a	h	h	b	h	h	a	a	h	h	a	a	a	a	h	h	h	h	h	h	a	b	b	h	b	b	b	h	b	h	b	b	h	a	a	h	b	h	h	b	a	h	b
Chr09_209029391	208828693	209230090	401397	209029391	9	67.713	a	h	h	b	h	h	a	a	h	h	a	a	a	a	h	h	h	h	h	h	a	b	b	h	b	b	b	h	b	h	b	b	h	h	a	h	b	h	a	b	a	h	b
Chr09_209555460	209230090	209880831	650741	209555460	9	68.359	a	h	h	b	h	h	a	a	h	h	a	a	a	a	h	h	h	h	h	h	a	b	b	h	b	b	b	h	b	h	b	b	h	h	a	h	b	h	a	b	a	h	b
Chr09_210677637	209880831	211474443	1593612	210677637	9	68.681	a	h	h	b	h	h	a	a	h	h	a	a	a	a	h	h	h	h	h	h	a	b	b	h	b	b	b	h	b	h	b	b	h	h	a	h	b	h	a	b	a	h	b
Chr09_211763649	211474443	212052855	578412	211763649	9	69.649	a	h	h	b	h	h	a	a	h	h	a	a	a	a	h	h	h	h	h	h	a	b	b	h	b	b	b	h	b	h	b	b	h	h	a	h	b	h	a	b	a	h	b
Chr09_212124117	212052855	212195380	142525	212124117	9	69.972	a	h	h	b	h	h	a	a	h	h	a	a	a	a	h	h	h	h	h	h	a	b	b	h	b	b	b	h	b	h	b	b	h	h	a	h	b	h	a	b	a	h	b
Chr09_212825255	212195380	213455130	1259750	212825255	9	70.294	a	h	h	b	h	h	a	a	h	h	a	a	a	a	h	h	h	h	h	h	a	b	b	h	b	b	b	h	b	h	b	b	h	h	a	h	b	h	a	b	a	h	b
Chr09_213775909	213455130	214096689	641559	213775909	9	75.083	h	h	h	b	h	h	a	a	b	h	a	a	a	a	h	h	h	h	h	h	a	b	b	h	b	b	b	h	b	h	h	b	h	h	a	h	b	h	a	h	a	h	b
Chr09_214576350	214096689	215056012	959323	214576350	9	76.374	h	h	h	b	h	h	a	h	b	h	a	a	a	h	h	h	h	h	h	h	a	b	b	h	b	b	b	h	b	h	h	b	h	h	a	h	b	h	a	h	a	h	b
Chr09_215382345	215056012	215708679	652667	215382345	9	77.019	h	h	h	b	h	h	a	h	b	h	a	a	a	h	h	h	h	h	h	h	a	b	b	h	b	b	b	h	b	h	h	b	h	h	a	h	b	h	a	h	a	h	b
Chr09_216208969	215708679	216709260	1000581	216208969	9	77.341	h	h	h	b	h	h	a	h	b	h	a	a	a	h	h	h	h	h	h	h	a	b	b	h	b	b	b	h	b	h	h	b	h	h	a	h	b	h	a	h	a	h	b
Chr09_217878650	216709260	219048041	2338781	217878650	9	77.666	h	h	h	b	h	h	a	h	b	h	a	a	a	h	h	h	h	h	h	h	a	b	b	h	b	b	a	h	b	h	h	b	h	h	a	h	b	h	a	h	a	h	b
Chr10_2750368	0	5500736	5500736	2750368	10	0	h	b	h	a	b	b	a	a	h	h	h	b	h	a	b	h	b	h	h	h	h	a	h	b	h	h	a	a	a	h	h	h	h	h	h	a	h	b	b	a	b	h	b
Chr10_6132694	5500736	6764653	1263917	6132694	10	1.099	h	b	h	a	b	b	a	a	a	h	h	b	h	a	b	h	b	h	h	h	h	a	h	b	b	h	a	a	a	h	h	h	h	h	h	a	h	b	b	a	b	h	b
Chr10_7169940	6764653	7575228	810575	7169940	10	1.745	h	b	h	a	b	b	a	a	a	h	h	b	h	a	b	h	b	h	h	h	h	a	h	b	b	h	a	a	a	h	h	h	h	h	h	a	h	b	b	a	b	h	b
Chr10_7579055	7575228	7582883	7655	7579055	10	3.489	h	b	h	h	b	b	h	a	a	h	h	b	h	a	a	h	h	h	h	h	h	a	h	h	b	h	a	a	a	h	a	h	h	h	h	a	h	b	b	a	b	h	b
Chr10_7709294	7582883	7835705	252822	7709294	10	3.812	h	b	h	h	b	b	h	a	a	h	h	b	h	a	a	h	h	h	h	h	h	a	h	h	b	h	a	a	a	h	a	h	h	h	h	a	h	b	b	a	b	h	b
Chr10_7905325	7835705	7974946	139241	7905325	10	4.134	h	b	h	h	b	b	h	a	a	h	h	b	h	a	a	h	h	h	h	h	h	a	h	h	b	h	a	a	a	h	a	h	h	h	h	a	h	b	b	a	b	h	b
Chr10_8262407	7974946	8549869	574923	8262407	10	4.457	h	b	h	h	b	b	h	a	a	h	h	b	h	a	a	h	h	h	h	h	h	a	h	h	b	h	a	a	a	h	a	h	h	h	h	a	h	b	b	a	b	h	b
Chr10_8691722	8549869	8833575	283706	8691722	10	4.78	h	b	h	h	b	b	h	a	a	h	h	b	h	a	a	h	h	h	h	h	h	a	h	h	b	h	a	a	a	h	a	h	h	h	h	a	h	b	b	a	b	h	b
Chr10_9083364	8833575	9333154	499579	9083364	10	6.07	h	b	h	h	b	b	h	a	a	h	h	b	h	a	a	h	h	h	h	h	a	a	h	h	b	h	a	a	a	a	a	h	h	h	h	a	h	b	b	a	b	h	b
Chr10_9449886	9333154	9566618	233464	9449886	10	9.819	h	b	h	h	b	b	h	a	a	h	h	b	h	a	a	h	h	h	h	h	a	h	h	h	b	h	a	a	a	a	a	h	h	h	h	a	h	b	b	a	b	h	b
Chr10_9606836	9566618	9647054	80436	9606836	10	11.376	h	b	h	h	b	b	h	a	a	h	h	b	h	a	a	h	h	h	h	h	a	h	a	a	a	h	a	a	a	a	a	h	h	h	h	a	h	b	b	a	b	h	b
Chr10_9676406	9647054	9705758	58704	9676406	10	11.699	h	b	h	h	b	b	h	a	a	h	h	b	h	a	a	h	h	h	h	h	a	h	a	a	a	h	a	a	a	a	a	h	h	h	h	a	h	b	b	a	b	h	b
Chr10_10002891	9705758	10300024	594266	10002891	10	12.022	h	b	h	h	b	b	h	a	a	h	h	b	h	a	a	b	h	h	h	h	a	h	a	a	a	h	a	a	a	a	a	h	h	h	h	a	h	b	b	a	b	h	b
Chr10_10755985	10300024	11211946	911922	10755985	10	12.344	h	b	h	h	b	b	h	a	a	h	h	b	h	a	a	b	h	h	h	h	a	h	a	a	a	h	a	a	a	a	a	h	h	h	h	a	h	b	b	a	b	h	b
Chr10_11390274	11211946	11568603	356657	11390274	10	12.667	h	b	h	h	b	b	h	a	a	h	h	b	h	a	a	b	h	h	h	h	a	h	a	a	a	h	a	a	a	a	a	h	h	h	h	a	h	b	b	a	b	h	b
Chr10_11703411	11568603	11838219	269616	11703411	10	12.989	h	b	h	h	b	b	h	a	a	h	h	b	h	a	a	b	h	h	h	h	a	h	a	a	a	h	a	a	a	a	a	h	h	h	h	a	h	b	b	a	b	h	b
Chr10_12082514	11838219	12326810	488591	12082514	10	13.312	h	b	h	h	b	b	h	a	a	h	h	b	h	a	a	b	h	h	h	h	a	h	a	a	a	h	a	a	a	a	a	h	b	h	h	a	h	b	b	a	b	h	b
Chr10_12659998	12326810	12993187	666377	12659998	10	13.635	h	b	h	h	b	b	h	a	a	h	h	b	h	a	a	b	h	h	h	h	a	h	a	a	a	h	a	a	a	a	a	h	b	h	h	a	h	b	b	a	b	h	b
Chr10_13171169	12993187	13349152	355965	13171169	10	13.957	h	b	h	h	b	b	h	a	a	h	h	b	h	a	a	b	h	h	h	h	a	h	a	a	a	h	a	a	a	a	a	h	b	h	h	a	h	b	b	a	b	h	b
Chr10_13503299	13349152	13657447	308295	13503299	10	14.602	h	b	h	h	b	b	h	a	a	h	h	b	h	a	a	b	h	h	h	h	a	h	a	a	a	h	a	a	a	a	a	h	b	h	h	a	h	b	b	a	b	h	b
Chr10_14303443	13657447	14949439	1291992	14303443	10	14.925	h	b	h	h	b	b	h	a	a	h	h	b	h	a	a	b	h	h	h	h	a	h	a	a	a	h	a	a	a	a	a	h	b	h	h	a	h	b	b	a	b	h	b
Chr10_15580979	14949439	16212519	1263080	15580979	10	15.248	h	b	h	h	b	b	h	a	a	h	h	b	h	a	a	b	h	h	h	h	a	h	a	a	a	h	a	a	a	a	a	h	b	h	h	a	h	b	b	a	b	h	b
Chr10_16232684	16212519	16252850	40331	16232684	10	15.57	h	b	h	h	b	b	h	a	a	h	h	b	h	a	a	b	h	h	h	h	a	h	a	a	a	h	a	a	a	a	a	h	b	h	h	a	h	b	b	a	b	h	b
Chr10_16455248	16252850	16657647	404797	16455248	10	15.893	h	b	h	h	b	b	h	a	a	h	h	b	h	a	a	b	h	h	h	h	a	h	a	a	a	h	a	a	a	a	a	h	b	h	h	a	h	b	b	a	b	h	b
Chr10_16763240	16657647	16868834	211187	16763240	10	16.215	h	b	h	h	b	b	h	a	a	h	h	h	h	a	a	b	h	h	h	h	a	h	a	a	a	h	a	a	a	a	a	h	b	h	h	a	h	b	b	a	b	h	b
Chr10_17144591	16868834	17420348	551514	17144591	10	16.538	h	b	h	h	b	b	h	a	a	h	h	h	h	a	a	b	h	h	h	h	a	h	a	a	a	h	a	a	a	a	a	h	b	h	h	a	h	b	b	a	b	h	b
Chr10_17863431	17420348	18306515	886167	17863431	10	17.506	h	b	h	h	b	b	h	a	a	h	h	h	h	a	a	b	h	h	h	h	a	h	a	a	a	h	a	a	a	a	a	h	b	h	h	a	h	b	b	a	b	h	b
Chr10_18499935	18306515	18693355	386840	18499935	10	17.828	h	b	h	h	b	b	h	a	a	h	h	h	h	a	a	b	h	h	h	h	a	h	a	a	a	h	a	a	a	a	a	h	b	h	h	a	h	b	b	a	b	h	b
Chr10_18765595	18693355	18837835	144480	18765595	10	18.151	h	b	h	h	b	b	h	a	a	h	h	h	h	a	a	b	h	h	h	a	a	h	a	a	a	h	a	a	a	a	a	h	b	h	h	a	h	b	b	a	b	h	b
Chr10_20481620	18837835	22125406	3287571	20481620	10	18.474	h	b	h	h	b	b	h	a	a	h	h	h	h	a	a	b	h	h	h	a	a	h	a	a	a	h	a	a	a	a	a	h	b	h	h	a	h	b	b	a	b	h	b
Chr10_22283750	22125406	22442095	316689	22283750	10	19.441	h	b	h	h	b	b	h	a	a	h	h	h	h	a	a	b	h	h	h	a	a	h	a	a	a	h	a	a	a	a	a	h	b	h	h	a	h	b	b	a	b	h	b
Chr10_24430464	22442095	26418833	3976738	24430464	10	19.764	h	b	h	h	b	b	h	a	a	h	h	h	h	a	a	b	h	h	h	a	a	h	a	a	a	h	a	a	a	a	a	h	b	h	h	a	h	b	b	a	b	h	b
Chr10_27371882	26418833	28324931	1906098	27371882	10	20.087	h	b	h	h	b	b	h	a	a	h	h	h	h	a	a	b	a	h	h	a	a	h	a	a	a	h	a	a	a	a	a	h	b	h	h	a	h	b	b	a	b	h	b
Chr10_30501519	28324931	32678108	4353177	30501519	10	20.411	h	b	h	h	b	b	h	a	a	h	h	h	h	a	a	b	a	h	h	a	a	h	a	a	a	h	a	a	a	a	a	h	b	h	h	a	h	b	b	a	b	h	b
Chr10_33131918	32678108	33585729	907621	33131918	10	20.734	h	b	h	h	b	b	h	a	a	h	h	h	h	a	a	b	a	h	h	a	a	h	a	a	a	h	a	a	a	a	a	h	b	h	h	h	h	b	b	a	b	h	b
Chr10_33936654	33585729	34287580	701851	33936654	10	21.058	h	b	h	h	b	b	h	a	a	h	h	h	h	a	a	b	a	h	h	a	a	h	a	a	a	h	a	a	a	a	a	h	b	h	h	h	h	b	b	a	b	h	b
Chr10_92913470	91704629	94122311	2417682	92913470	10	22.026	h	b	h	h	b	b	h	a	a	h	h	h	h	a	a	b	a	h	h	a	a	h	a	a	a	h	a	a	a	a	a	h	h	h	h	h	h	b	b	h	b	h	b
Chr10_90197797	88690965	91704629	3013664	90197797	10	22.349	h	b	h	h	b	b	h	a	a	h	h	h	h	a	a	b	a	h	h	a	a	h	a	a	a	h	a	a	a	a	a	h	h	h	h	h	h	b	b	h	b	h	b
Chr10_82674981	76658997	88690965	12031968	82674981	10	22.672	h	b	h	h	b	b	h	a	a	h	h	h	h	a	a	b	a	h	h	a	a	h	a	a	a	h	a	a	a	a	a	h	h	h	h	h	h	b	b	h	b	h	b
Chr10_51505960	34287580	68724340	34436760	51505960	10	22.994	h	b	h	h	b	b	h	a	a	h	h	h	h	a	a	b	a	h	h	a	a	h	a	a	a	h	a	a	a	a	a	h	-	h	h	h	h	b	b	h	b	h	b
Chr10_119935767	98834287	141037248	42202961	119935767	10	23.317	h	b	h	h	b	b	h	a	a	h	h	h	h	a	a	b	a	h	h	a	a	h	a	a	a	h	a	a	a	a	a	h	h	h	h	h	h	b	b	h	b	h	b
Chr10_141803859	141037248	142570471	1533223	141803859	10	23.639	h	b	b	h	b	b	h	a	a	h	h	h	h	a	a	b	a	h	h	a	a	h	a	a	a	h	a	a	a	a	a	h	h	h	h	h	h	b	b	h	b	h	b
Chr10_143838197	142570471	145105923	2535452	143838197	10	24.93	h	b	b	h	b	b	h	a	a	h	h	h	h	a	a	b	a	h	h	a	a	h	a	a	a	h	a	a	a	a	a	h	h	h	h	h	h	b	b	h	b	h	b
Chr10_148059067	145105923	151012211	5906288	148059067	10	25.252	h	b	b	h	b	b	h	a	a	h	h	h	h	a	a	b	a	h	h	a	a	h	a	a	a	h	a	a	h	a	a	h	h	h	h	h	h	b	b	h	b	h	b
Chr10_151988899	151012211	152965587	1953376	151988899	10	25.575	h	b	b	h	b	b	h	a	a	h	h	h	h	a	a	b	a	h	h	a	a	h	a	a	a	h	a	a	h	a	a	h	h	h	h	h	h	b	b	h	b	h	b
Chr10_154285281	152965587	155604975	2639388	154285281	10	26.543	h	b	b	h	b	b	h	a	a	h	h	h	h	a	a	b	a	h	b	a	a	h	a	a	a	h	a	a	h	a	a	h	h	h	h	h	h	b	b	b	b	h	b
Chr10_155833663	155604975	156062352	457377	155833663	10	26.865	h	b	b	h	b	b	h	a	a	h	h	h	h	a	a	b	a	h	b	a	a	h	a	a	a	h	a	a	h	a	a	h	h	h	h	h	h	b	b	b	b	h	b
Chr10_156129079	156062352	156195807	133455	156129079	10	27.188	h	b	b	h	b	b	h	a	a	h	h	h	h	a	a	b	a	h	b	a	a	h	a	a	a	h	a	a	h	a	a	h	h	h	h	h	h	b	b	b	b	h	b
Chr10_157736035	156195807	159276263	3080456	157736035	10	27.511	h	b	b	h	b	b	h	a	a	h	h	h	h	a	a	b	a	h	b	a	a	h	a	a	a	h	a	a	h	a	a	h	h	h	h	h	h	b	b	b	b	h	b
Chr10_159621048	159276263	159965833	689570	159621048	10	28.156	h	b	b	h	b	b	h	a	a	h	h	h	h	a	a	b	a	h	b	a	a	h	a	a	a	h	a	a	h	a	a	h	h	h	h	h	h	b	b	b	b	h	b
Chr10_163701314	163396560	164006069	609509	163701314	10	28.801	h	b	b	h	b	b	h	a	a	h	h	h	h	a	a	b	a	h	b	a	a	h	a	a	a	h	a	a	h	a	a	h	h	h	h	h	h	b	b	b	b	h	b
Chr10_166509209	164006069	169012349	5006280	166509209	10	29.124	h	b	b	h	b	b	h	a	a	h	h	h	h	a	a	b	a	h	b	a	a	h	a	a	a	h	a	a	h	a	a	h	h	h	h	h	h	b	b	b	b	h	b
Chr10_169329158	169012349	169645967	633618	169329158	10	29.446	h	b	b	h	b	b	h	a	a	h	h	h	h	a	h	b	a	h	b	a	a	h	a	a	a	h	a	a	h	a	a	h	h	h	h	h	h	b	b	b	b	h	b
Chr10_170068464	169645967	170490962	844995	170068464	10	31.06	h	b	b	h	b	b	h	a	a	h	h	h	h	a	h	b	a	h	b	a	a	h	a	a	a	h	a	a	h	a	a	h	h	h	a	h	h	b	b	b	b	h	b
Chr10_171705689	170490962	172920417	2429455	171705689	10	31.705	h	b	b	h	b	b	h	a	a	h	h	h	h	a	h	b	a	h	b	a	a	h	a	a	a	h	a	a	h	a	a	h	h	h	a	h	h	b	b	b	b	h	b
Chr10_173896832	172920417	174873248	1952831	173896832	10	32.35	h	b	b	h	b	b	h	a	a	h	h	h	h	a	h	b	a	h	b	a	a	h	a	a	a	h	a	a	h	a	a	h	h	h	a	h	h	b	h	b	b	h	b
Chr10_175101837	174873248	175330426	457178	175101837	10	32.995	h	h	b	h	b	b	h	a	a	h	h	h	h	a	h	b	a	h	b	a	a	h	a	a	a	h	a	a	h	a	a	h	h	h	a	h	h	b	h	b	b	h	b
Chr10_175794195	175330426	176257964	927538	175794195	10	33.318	h	h	b	h	b	b	h	a	a	h	h	h	h	a	h	b	a	h	b	a	a	h	a	a	a	h	a	a	h	a	a	h	h	h	a	h	h	b	h	b	b	h	b
Chr10_176707684	176257964	177157404	899440	176707684	10	33.963	h	h	b	h	b	b	h	h	a	h	h	h	h	a	h	h	a	h	b	a	a	h	a	a	a	h	a	a	h	a	a	h	h	h	a	h	h	b	h	b	b	h	b
Chr10_177194832	177157404	177232261	74857	177194832	10	34.931	h	h	b	h	b	b	h	h	a	h	h	h	h	a	h	h	h	h	b	a	a	h	a	a	a	h	a	a	h	a	a	h	h	h	a	h	h	b	h	b	b	h	h
Chr10_177672576	177232261	178112892	880631	177672576	10	35.254	h	h	b	h	b	b	h	h	a	h	h	h	h	a	h	h	h	h	b	a	a	h	a	a	a	h	a	a	h	a	a	h	h	h	a	a	h	b	h	b	b	h	h
Chr10_178641427	178112892	179169962	1057070	178641427	10	35.576	h	h	b	h	b	b	h	h	a	h	h	h	h	a	h	h	h	h	b	a	a	h	a	a	a	h	a	a	h	a	a	h	h	h	a	a	h	b	h	b	b	h	h
Chr10_179656226	179169962	180142490	972528	179656226	10	35.899	h	h	b	h	b	b	h	h	a	h	h	h	h	a	h	h	h	h	b	h	a	h	a	a	a	h	a	a	h	a	a	h	h	h	a	a	h	b	h	b	b	h	h
Chr10_181195569	180142490	182248648	2106158	181195569	10	36.221	h	h	b	h	b	b	h	h	a	h	h	h	h	a	h	h	h	h	b	h	a	h	a	a	a	h	a	a	h	a	a	h	h	h	a	a	h	b	h	b	b	h	h
Chr10_182510364	182248648	182772080	523432	182510364	10	37.899	h	h	b	h	b	b	h	h	a	h	h	h	h	h	h	h	h	h	b	h	a	h	a	a	a	h	a	a	h	a	a	h	h	h	a	a	h	b	h	b	b	h	h
Chr10_184498629	182772080	186225179	3453099	184498629	10	38.545	h	h	b	h	b	b	h	h	a	h	h	h	h	h	h	h	h	h	b	h	a	h	a	a	a	h	a	a	h	h	a	h	h	h	a	a	h	b	h	b	b	h	h
Chr10_186560880	186225179	186896581	671402	186560880	10	38.867	h	h	h	h	b	b	h	h	a	h	h	h	h	h	h	h	h	h	b	h	a	h	a	a	a	h	a	a	h	h	a	h	h	h	a	a	h	b	h	b	b	h	h
Chr10_188530162	186896581	190163743	3267162	188530162	10	39.512	h	h	h	h	b	b	h	h	a	h	h	h	a	h	h	h	h	h	b	h	a	h	a	a	a	h	a	a	h	h	a	h	h	h	a	a	h	b	h	b	b	h	h
Chr10_190213308	190163743	190262874	99131	190213308	10	40.803	h	h	h	h	b	b	h	h	a	h	h	h	a	h	h	h	h	h	b	h	a	h	a	a	a	h	a	a	h	h	a	a	h	h	a	a	h	b	h	b	h	h	h
Chr10_190321552	190262874	190380231	117357	190321552	10	41.125	h	h	h	h	b	b	h	h	a	h	h	h	a	h	h	h	h	h	b	h	a	h	a	a	a	h	a	a	h	h	a	a	h	h	a	a	h	b	h	b	h	h	h
Chr10_190824025	190380231	191267820	887589	190824025	10	41.448	h	h	h	h	b	b	h	h	a	h	h	h	a	h	h	h	h	h	b	h	a	h	a	a	a	h	a	a	h	h	a	a	h	h	a	a	h	b	h	b	h	h	h
Chr10_191384002	191267820	191500185	232365	191384002	10	41.771	h	h	h	h	b	b	h	h	a	h	h	h	a	h	h	h	h	h	b	h	a	h	a	a	a	h	a	a	h	h	a	a	h	h	a	a	h	b	h	b	h	h	h
Chr10_191980124	191500185	192460064	959879	191980124	10	42.093	h	h	h	h	b	b	h	h	a	h	h	h	a	h	h	h	h	h	b	h	a	h	a	a	a	h	a	a	h	h	a	a	h	h	a	a	h	b	h	b	h	h	h
Chr10_192620730	192460064	192781397	321333	192620730	10	43.061	h	h	h	b	b	b	h	h	a	h	h	h	a	h	h	h	h	h	b	h	a	h	a	a	a	h	a	a	h	h	a	a	h	h	a	a	h	b	h	b	h	h	h
Chr10_193099489	192781397	193417582	636185	193099489	10	43.384	h	h	h	b	b	b	h	h	a	h	h	h	a	h	h	h	h	h	b	h	a	h	a	a	a	h	a	a	h	h	a	a	h	h	a	a	h	b	h	b	h	h	h
Chr10_193499634	193417582	193581687	164105	193499634	10	44.029	h	h	h	b	b	b	h	h	a	h	h	h	a	h	h	h	h	h	b	h	a	h	a	a	a	h	a	a	h	h	a	a	h	h	a	a	h	b	h	b	h	h	h
Chr10_198138522	193581687	202695357	9113670	198138522	10	44.351	h	h	h	b	b	b	h	h	a	h	h	h	a	h	h	h	h	h	b	h	a	h	a	a	a	h	a	a	h	h	a	a	h	h	a	a	h	b	h	b	h	h	h
Chr10_202950914	202695357	203206472	511115	202950914	10	44.674	h	h	h	b	b	b	h	h	a	h	h	h	a	h	h	h	h	h	b	h	a	h	a	a	a	h	a	a	h	h	a	a	h	h	a	a	h	b	h	b	h	h	h
Chr10_203242220	203206472	203277968	71496	203242220	10	45.319	h	h	h	b	b	b	h	h	a	h	h	h	a	h	h	a	h	h	b	h	a	h	a	a	a	h	a	a	h	h	a	a	h	h	a	a	h	b	h	b	h	h	h
Chr10_203485193	203277968	203692419	414451	203485193	10	45.642	h	h	h	b	b	b	h	h	a	h	h	h	a	h	h	a	h	h	b	h	a	h	a	a	a	h	a	a	h	h	a	a	h	h	a	a	h	b	h	b	h	h	h
Chr10_203843308	203692419	203994197	301778	203843308	10	47.255	h	h	h	b	b	b	b	b	a	h	a	h	a	h	h	a	h	h	b	h	a	h	a	a	a	h	a	a	h	h	a	a	h	h	a	a	h	b	h	b	h	h	h
Chr10_204041791	203994197	204089386	95189	204041791	10	48.546	h	h	h	b	b	b	b	b	a	h	a	h	a	h	h	a	b	h	b	h	a	h	a	a	a	h	a	a	h	h	a	a	h	h	a	a	h	b	h	h	h	h	h
Chr10_204138445	204089386	204187504	98118	204138445	10	48.869	h	h	h	b	b	b	b	b	a	h	a	h	a	h	h	a	b	h	b	h	a	h	a	a	a	h	a	a	h	h	a	a	h	h	a	a	h	b	h	h	h	h	h
Chr10_204272449	204187504	204357395	169891	204272449	10	49.191	h	h	h	b	b	b	b	b	a	h	a	h	a	h	h	a	b	h	b	h	a	h	a	a	a	h	a	a	h	h	a	a	h	h	a	a	h	b	h	h	h	h	h
Chr10_204497670	204357395	204637946	280551	204497670	10	49.514	h	h	h	b	b	b	b	b	a	h	a	h	a	h	h	a	b	h	h	h	a	h	a	a	a	h	a	a	h	h	a	a	h	h	a	a	h	b	h	h	h	h	h
Chr10_204733475	204637946	204829004	191058	204733475	10	49.836	h	h	h	b	b	b	b	b	a	h	a	h	a	h	h	a	b	h	h	h	a	h	a	a	a	h	a	a	h	h	a	a	h	h	a	a	h	b	h	h	h	h	h
Chr10_205374590	204829004	205920176	1091172	205374590	10	50.159	h	h	h	b	b	b	b	b	a	h	a	h	a	h	h	a	b	h	h	h	a	h	a	a	a	h	a	a	h	h	a	a	h	h	a	a	h	b	h	h	h	h	h
Chr10_206304721	205920176	206689266	769090	206304721	10	50.804	h	h	h	b	b	b	b	b	a	h	a	h	a	h	h	a	b	h	h	h	a	h	a	a	a	h	a	a	h	h	a	a	h	h	a	a	h	h	h	h	h	h	h
Chr10_207367388	206689266	208045511	1356245	207367388	10	51.127	h	h	h	b	b	b	b	b	a	h	a	h	a	h	h	a	b	h	h	h	a	h	a	a	a	h	a	a	h	h	a	a	h	h	a	a	h	h	h	h	h	h	h
Chr10_208199793	208045511	208354076	308565	208199793	10	51.772	h	h	h	b	b	b	b	b	a	h	a	h	a	h	h	a	b	h	h	h	a	h	a	a	a	h	a	a	h	h	a	a	h	h	a	a	h	h	h	h	h	h	h
Chr10_208459256	208354076	208564437	210361	208459256	10	52.226	h	h	h	b	b	b	b	b	a	h	a	h	a	h	h	a	b	h	h	h	a	h	a	a	a	h	a	a	h	h	a	a	h	h	a	a	h	h	h	h	h	h	h
Chr10_208661126	208564437	208757815	193378	208661126	10	53.193	h	h	h	b	b	b	b	b	h	h	a	h	a	h	h	a	b	h	h	h	a	h	a	a	a	h	a	a	h	h	a	a	h	h	a	a	h	h	h	h	h	h	h
Chr10_208808918	208757815	208860022	102207	208808918	10	53.516	h	h	h	b	b	b	h	b	h	h	a	h	a	h	h	a	b	h	h	h	a	h	a	a	a	h	a	a	h	h	a	a	h	h	a	a	h	h	h	h	h	h	h
Chr10_209357216	208860022	209854411	994389	209357216	10	53.839	h	h	h	b	b	b	h	b	h	h	a	h	a	h	h	a	b	h	h	h	a	h	a	a	a	h	a	a	a	h	a	a	h	h	a	a	h	h	h	h	h	h	h
Chr10_211052034	209854411	212249657	2395246	211052034	10	54.484	h	h	a	b	b	b	h	b	h	h	a	h	a	h	h	a	b	h	h	h	a	h	a	a	a	h	a	a	a	h	a	a	h	h	a	a	h	h	h	h	h	h	h
Chr10_212493652	212249657	212737648	487991	212493652	10	58.557	h	a	a	b	b	b	h	b	h	h	a	h	a	h	h	a	b	h	a	h	a	h	a	a	a	h	a	a	a	h	a	a	h	h	a	a	h	h	h	h	h	h	h
Chr10_212901261	212737648	213064875	327227	212901261	10	59.202	h	a	a	b	b	b	h	b	h	h	a	h	a	h	h	a	b	h	a	h	a	h	a	a	a	h	a	a	a	h	a	a	h	h	a	a	h	h	h	h	h	h	h
Chr10_213226715	213064875	213388555	323680	213226715	10	59.848	h	a	a	b	b	b	h	b	h	h	a	h	a	h	h	a	b	h	a	h	a	a	a	a	a	h	a	a	a	h	a	a	h	h	a	a	h	h	h	h	h	h	h
Chr10_213447238	213388555	213505922	117367	213447238	10	61.138	h	a	a	b	b	b	h	b	h	h	a	h	a	h	h	a	b	h	a	h	a	a	a	a	a	h	a	a	a	h	a	h	h	h	a	a	h	h	h	h	h	h	h
Chr10_213685856	213505922	213865790	359868	213685856	10	61.783	h	a	a	b	b	b	h	b	h	h	a	h	a	h	h	a	b	h	a	h	a	a	a	a	a	h	a	a	a	h	a	h	h	h	a	a	h	h	h	h	h	a	h
Chr10_214264849	213865790	214663908	798118	214264849	10	62.106	h	a	a	b	b	b	h	b	h	h	a	h	a	h	h	a	b	h	a	h	a	a	a	a	a	h	a	a	a	h	a	h	h	h	a	a	h	h	h	h	h	a	h
Chr10_215427931	214663908	216191955	1528047	215427931	10	62.429	h	a	a	b	b	b	h	b	h	h	a	h	a	h	h	a	b	h	a	h	a	a	a	a	a	h	a	a	a	h	a	h	h	h	a	a	h	h	h	h	h	a	h
Chr10_218947577	216191955	221703200	5511245	218947577	10	63.205	h	a	a	b	b	b	h	b	h	h	a	h	a	h	h	a	b	h	a	h	h	a	h	a	a	h	a	a	a	h	a	h	h	h	a	b	h	h	h	h	h	a	h
Chr11_650541	0	1301082	1301082	650541	11	0	b	b	h	a	h	b	b	a	a	h	b	b	a	h	h	h	h	h	h	a	h	h	b	b	b	b	b	b	a	a	h	h	b	b	h	a	b	b	h	h	a	b	b
Chr11_3025628	1301082	4750174	3449092	3025628	11	0.324	b	b	h	a	h	b	b	a	a	h	b	b	a	h	h	h	h	h	h	a	h	h	b	b	b	b	b	b	a	a	h	h	b	b	h	a	b	b	h	h	a	b	b
Chr11_4933505	4750174	5116836	366662	4933505	11	0.647	b	b	h	a	h	b	b	a	a	h	b	b	a	h	h	h	h	h	h	a	h	h	b	b	b	b	b	b	a	a	h	h	b	b	h	a	b	b	h	h	a	b	b
Chr11_5158234	5116836	5199632	82796	5158234	11	0.97	b	b	h	a	h	b	b	a	a	h	b	b	a	h	h	h	h	h	h	a	h	h	b	b	b	b	b	b	a	a	h	h	b	b	h	a	b	b	h	h	a	b	b
Chr11_5877443	5199632	6555255	1355623	5877443	11	1.292	b	b	h	a	b	b	b	a	a	h	b	b	a	h	h	h	h	h	h	a	h	h	b	b	b	b	b	b	a	a	h	h	b	b	h	a	b	b	h	h	a	b	b
Chr11_6683039	6555255	6810824	255569	6683039	11	1.615	b	b	h	a	b	b	b	a	a	h	b	b	a	h	h	h	h	h	h	a	h	h	b	b	b	b	b	b	a	a	h	h	b	b	h	a	b	b	h	h	a	b	b
Chr11_7368032	6810824	7925241	1114417	7368032	11	2.905	b	b	h	a	b	b	b	a	h	h	b	b	a	h	h	h	h	h	h	a	h	h	b	b	b	b	b	b	a	a	h	h	b	b	h	a	b	b	h	h	a	b	b
Chr11_8266802	7925241	8608363	683122	8266802	11	3.228	b	b	h	a	b	b	b	a	h	h	b	b	a	h	h	h	h	h	h	a	h	h	b	b	b	b	b	b	a	a	h	h	b	b	h	a	b	b	h	h	a	b	b
Chr11_8671158	8608363	8733954	125591	8671158	11	4.841	b	b	h	a	b	b	b	a	h	h	b	b	a	h	h	h	h	h	h	a	h	h	b	b	b	b	h	b	a	a	a	h	b	b	h	a	b	b	h	h	a	b	b
Chr11_8873944	8733954	9013934	279980	8873944	11	5.164	b	b	h	a	b	b	b	a	h	h	b	b	a	h	h	h	h	h	h	a	h	h	b	b	b	b	h	b	h	a	a	h	b	b	h	a	b	b	h	h	a	b	b
Chr11_9089468	9013934	9165003	151069	9089468	11	5.489	b	b	h	a	b	b	b	a	h	h	b	b	a	h	h	h	h	h	h	a	h	h	b	b	b	b	h	b	h	a	a	h	b	b	h	a	b	b	h	h	a	b	b
Chr11_9174668	9165003	9184334	19331	9174668	11	5.811	b	b	h	a	b	b	b	a	h	h	b	b	a	h	h	h	h	h	h	a	h	h	b	b	b	b	h	b	h	a	a	h	b	b	h	a	b	b	h	h	a	b	b
Chr11_9204989	9184334	9225644	41310	9204989	11	6.134	b	b	h	a	b	b	b	a	h	h	b	b	a	h	h	h	h	h	h	a	h	h	b	b	b	b	h	b	h	a	a	h	b	b	h	a	b	b	h	h	a	b	b
Chr11_9968674	9225644	10711705	1486061	9968674	11	6.456	b	b	h	a	b	b	b	a	h	h	b	b	a	h	h	h	h	h	h	a	h	h	b	b	b	b	h	b	h	a	a	h	b	b	h	a	b	b	h	h	a	b	b
Chr11_10756594	10711705	10801484	89779	10756594	11	7.424	b	b	h	a	b	b	b	a	h	h	b	b	a	h	h	b	h	h	h	a	h	h	b	b	b	b	h	b	h	a	a	h	b	b	h	a	b	b	h	h	a	b	b
Chr11_10822625	10801484	10843767	42283	10822625	11	7.747	b	b	h	a	b	b	b	a	h	h	b	b	a	h	h	b	h	h	h	a	h	h	b	b	b	b	h	b	h	a	a	h	b	b	h	a	b	b	h	h	a	b	b
Chr11_11340081	10843767	11836395	992628	11340081	11	8.069	b	b	h	a	b	b	b	a	h	h	b	b	a	h	h	b	h	h	h	a	h	h	b	b	b	b	h	b	h	a	a	h	b	b	h	a	b	b	h	h	a	b	b
Chr11_12089465	11836395	12342536	506141	12089465	11	8.392	b	b	h	a	b	b	b	a	h	h	b	b	a	h	h	b	h	h	h	a	h	h	b	b	b	b	h	b	h	a	a	h	b	b	h	a	b	b	h	h	a	b	b
Chr11_12964865	12342536	13587195	1244659	12964865	11	9.36	b	b	h	a	b	b	b	a	h	h	b	b	a	h	h	b	h	h	h	a	h	h	b	b	b	b	h	b	h	a	a	h	b	b	h	a	b	b	h	h	a	b	b
Chr11_13619016	13587195	13650837	63642	13619016	11	11.105	b	b	h	a	b	b	b	a	h	h	h	b	a	h	h	b	h	h	h	a	h	h	b	b	b	b	h	b	h	a	a	h	b	b	h	a	b	b	h	h	b	b	b
Chr11_13753385	13650837	13855933	205096	13753385	11	11.427	b	b	h	a	b	b	b	a	h	h	h	b	a	h	h	b	h	h	h	a	h	h	b	b	b	b	h	b	h	a	a	h	b	b	h	a	b	b	h	h	b	b	b
Chr11_13990917	13855933	14125902	269969	13990917	11	11.75	b	b	h	a	b	b	b	a	h	h	h	b	a	h	h	b	h	h	h	a	h	h	b	b	b	b	h	b	h	a	a	h	b	b	h	a	b	b	h	h	b	b	b
Chr11_14334019	14125902	14542136	416234	14334019	11	12.072	b	b	h	a	b	b	b	a	h	h	h	b	a	h	h	b	h	h	h	a	h	h	b	b	b	b	h	b	h	a	a	h	b	b	h	a	b	b	h	h	b	b	b
Chr11_14836673	14542136	15131211	589075	14836673	11	14.72	b	b	h	a	b	b	b	a	h	h	h	b	a	h	h	b	h	h	h	a	h	h	b	b	b	b	h	b	h	a	a	h	b	b	h	a	b	b	h	h	b	b	b
Chr11_15325565	15131211	15519919	388708	15325565	11	15.688	b	b	h	a	b	b	b	a	h	h	h	b	a	h	h	b	h	h	h	a	h	h	b	b	b	b	h	b	h	a	a	h	b	b	h	a	b	h	h	h	b	b	b
Chr11_15585520	15519919	15651122	131203	15585520	11	16.013	b	b	h	a	b	b	b	a	h	h	h	b	a	h	h	b	h	h	h	a	h	h	b	b	b	b	h	b	h	a	a	h	b	b	h	a	b	h	h	h	b	b	b
Chr11_15661199	15651122	15671277	20155	15661199	11	18.679	b	b	h	a	b	b	b	a	h	a	h	b	h	h	h	b	h	h	h	a	h	h	a	b	a	b	h	b	h	a	a	h	b	b	h	a	b	h	h	h	b	b	h
Chr11_16386787	15671277	17102298	1431021	16386787	11	19.002	b	b	h	a	b	b	b	a	h	a	h	b	h	h	h	b	h	h	h	a	h	h	a	b	a	b	h	b	h	a	a	h	b	b	h	a	b	h	h	h	b	b	h
Chr11_17248152	17102298	17394006	291708	17248152	11	19.647	b	b	h	a	b	b	b	a	h	h	h	b	h	h	h	b	h	h	h	a	h	h	a	b	a	b	h	b	h	a	a	h	b	b	h	a	b	h	h	h	b	b	h
Chr11_17402391	17394006	17410776	16770	17402391	11	20.615	b	b	h	a	b	b	b	a	h	h	h	b	h	h	h	b	h	h	h	a	h	h	a	b	a	b	h	b	h	a	a	h	b	b	h	a	b	h	h	h	b	b	h
Chr11_18220286	17410776	19029797	1619021	18220286	11	20.938	b	b	h	a	b	b	b	a	h	h	h	b	h	h	h	b	h	h	h	a	h	h	a	b	a	b	h	b	h	a	a	h	b	b	h	a	b	h	h	h	b	b	h
Chr11_19167231	19029797	19304666	274869	19167231	11	21.26	b	b	h	a	b	b	b	a	h	h	h	b	h	h	h	b	h	h	h	a	h	h	a	b	a	b	h	b	h	a	a	h	b	b	h	a	b	h	h	h	b	b	h
Chr11_19574038	19304666	19843411	538745	19574038	11	21.583	b	b	h	a	b	b	b	a	h	h	h	b	h	h	h	b	h	h	h	a	h	h	a	b	a	b	h	b	h	a	a	h	b	b	h	a	b	h	h	h	b	b	h
Chr11_20192459	19843411	20541507	698096	20192459	11	21.905	b	b	h	a	b	b	b	a	h	h	h	b	h	h	h	b	h	h	h	a	h	h	a	b	a	b	h	b	h	a	a	h	b	b	h	a	b	h	h	a	b	b	h
Chr11_20625255	20541507	20709003	167496	20625255	11	22.551	b	b	h	a	b	b	b	a	h	h	h	b	h	h	h	b	h	h	h	a	h	h	a	b	a	b	h	b	h	a	a	h	b	b	h	a	b	h	h	a	b	b	h
Chr11_20795859	20709003	20882715	173712	20795859	11	23.841	b	h	a	a	b	b	b	a	h	h	h	b	h	h	h	b	h	h	h	a	h	h	a	b	a	b	h	b	h	a	a	h	b	b	h	a	b	h	h	a	b	b	h
Chr11_22056370	20882715	23230025	2347310	22056370	11	24.164	b	h	a	a	b	b	b	a	h	h	h	b	h	h	h	b	h	h	h	a	h	h	a	b	a	b	h	b	h	a	a	h	b	b	h	a	b	h	h	a	b	b	h
Chr11_23351431	23230025	23472838	242813	23351431	11	24.809	b	h	a	a	b	b	h	a	h	h	h	b	h	h	h	b	h	h	h	a	h	h	a	b	a	b	h	b	h	a	a	h	b	b	h	a	b	h	h	a	b	b	h
Chr11_23781548	23472838	24090258	617420	23781548	11	25.454	b	h	a	a	b	b	h	a	h	h	h	h	h	h	h	b	h	h	h	a	h	h	a	b	a	b	h	b	h	a	a	h	b	b	h	a	b	h	h	a	b	b	h
Chr11_24600519	24090258	25110780	1020522	24600519	11	26.422	b	h	a	a	b	b	h	a	h	h	h	h	h	h	h	b	h	h	h	a	h	h	a	b	a	b	h	b	h	a	a	h	b	b	h	a	b	h	h	a	b	b	h
Chr11_25696720	25110780	26282660	1171880	25696720	11	27.713	b	h	a	a	b	b	h	a	h	h	h	h	h	h	h	b	h	h	h	a	h	h	a	b	a	b	h	h	h	a	a	h	b	b	h	a	b	h	h	a	b	h	h
Chr11_26600377	26282660	26918095	635435	26600377	11	29.003	b	h	a	a	b	b	h	a	h	h	h	h	h	h	h	b	h	h	h	a	h	h	a	b	a	b	h	h	h	a	a	h	b	b	h	a	b	h	h	a	b	h	h
Chr11_27106877	26918095	27295660	377565	27106877	11	29.326	b	h	a	a	b	b	h	a	h	h	h	h	h	h	h	b	h	h	h	a	h	h	a	b	a	b	h	h	h	a	a	h	b	b	h	a	b	h	h	a	b	h	h
Chr11_27371869	27295660	27448079	152419	27371869	11	29.648	b	h	a	a	b	b	h	a	h	h	h	h	h	h	h	b	h	h	h	a	h	h	a	b	a	b	h	h	h	a	a	h	b	b	h	a	b	h	h	a	b	h	h
Chr11_27598677	27448079	27749275	301196	27598677	11	30.294	b	h	a	a	b	b	h	a	h	h	h	h	h	h	h	b	h	h	h	a	h	h	a	b	a	b	h	h	h	a	a	h	b	b	h	a	b	h	h	a	b	h	h
Chr11_28681106	27749275	29612937	1863662	28681106	11	31.261	b	h	a	a	b	b	h	a	h	h	h	h	h	h	h	b	a	h	h	a	h	h	a	b	a	b	h	h	h	a	a	h	b	b	h	a	h	h	h	a	b	h	h
Chr11_30009294	29612937	30405651	792714	30009294	11	31.584	b	h	a	a	b	b	h	a	h	h	h	h	h	h	h	b	a	h	h	a	h	h	a	b	a	b	h	h	h	a	a	h	b	h	h	a	h	h	h	a	b	h	h
Chr11_31668538	30405651	32931425	2525774	31668538	11	31.907	b	h	a	a	b	b	h	a	h	h	h	h	h	h	h	b	a	h	h	a	h	h	a	b	a	b	h	h	h	a	a	h	b	h	h	a	h	h	h	a	b	h	h
Chr11_33032329	32931425	33133234	201809	33032329	11	32.229	b	h	a	a	b	b	a	a	h	h	h	h	h	h	h	b	a	h	h	a	h	h	a	b	a	b	h	h	h	a	a	h	b	h	h	a	h	h	h	a	b	h	h
Chr11_33188853	33133234	33244473	111239	33188853	11	32.552	b	h	a	a	b	b	a	a	h	h	h	h	h	b	h	b	a	h	h	a	h	h	a	b	a	b	h	h	h	a	a	h	b	h	h	a	h	h	h	a	b	h	h
Chr11_33254511	33244473	33264549	20076	33254511	11	33.52	b	h	a	a	b	b	a	a	h	h	h	h	h	b	h	b	a	h	h	h	h	h	a	b	a	b	h	h	h	a	a	h	b	h	h	a	h	b	h	a	b	h	h
Chr11_33299574	33264549	33334600	70051	33299574	11	33.842	b	h	a	a	b	b	a	a	h	h	h	h	h	b	h	b	a	h	h	h	h	h	a	b	a	b	h	h	h	a	a	h	b	h	h	a	h	b	h	a	b	h	h
Chr11_33765180	33334600	34195761	861161	33765180	11	34.165	h	h	a	a	b	b	a	a	h	h	h	h	h	b	h	b	a	h	h	h	h	h	a	b	a	b	h	h	h	a	a	h	b	h	h	a	h	b	h	a	b	h	h
Chr11_34692151	34195761	35188541	992780	34692151	11	34.487	h	h	a	a	b	b	a	a	h	h	h	h	h	b	h	b	a	h	h	h	h	h	a	b	a	b	h	h	h	a	a	h	b	h	h	a	h	b	h	a	b	h	h
Chr11_35618512	35188541	36048484	859943	35618512	11	34.81	h	h	a	a	b	b	a	a	h	h	h	h	h	b	h	b	a	h	h	h	h	h	a	b	a	b	h	h	h	a	a	h	b	h	h	a	h	b	h	a	b	h	h
Chr11_36060520	36048484	36072556	24072	36060520	11	37.134	h	h	a	a	b	b	a	a	h	h	h	h	h	b	h	b	a	h	h	h	h	h	a	b	a	b	a	h	h	a	a	h	b	h	h	a	h	b	h	a	b	h	h
Chr11_36077698	36072556	36082840	10284	36077698	11	37.457	h	h	a	a	b	b	a	a	h	h	h	h	h	b	h	b	a	h	h	h	h	h	a	b	a	b	a	h	h	a	a	h	b	h	h	a	h	b	h	a	b	h	h
Chr11_36223906	36082840	36364973	282133	36223906	11	37.779	h	h	a	a	b	b	a	a	h	h	h	h	h	b	h	b	a	h	h	h	h	h	a	b	a	b	a	h	h	a	a	h	b	h	h	a	h	b	h	a	b	h	h
Chr11_36945432	36364973	37525892	1160919	36945432	11	38.102	h	h	a	a	b	b	a	a	h	h	h	h	h	b	h	b	a	h	h	h	h	h	a	b	a	b	a	a	h	a	a	h	b	h	h	a	h	b	h	a	b	h	h
Chr11_37605043	37525892	37684195	158303	37605043	11	38.425	h	h	a	a	b	b	a	a	h	h	h	h	h	b	h	b	a	h	h	h	h	h	a	b	a	b	a	a	h	a	a	h	b	h	h	a	h	h	h	a	b	h	h
Chr11_37836109	37684195	37988024	303829	37836109	11	38.747	h	h	a	a	b	b	a	a	h	h	h	h	h	b	h	b	a	h	h	h	h	h	a	b	a	b	a	a	h	a	a	h	b	h	h	a	h	h	h	a	b	h	h
Chr11_42460550	37988024	46933076	8945052	42460550	11	39.715	h	a	a	a	b	b	a	a	h	h	h	h	h	b	h	b	a	h	h	h	h	h	a	b	a	b	a	a	h	a	a	h	b	h	h	a	h	h	h	a	b	h	h
Chr11_47149760	46933076	47366444	433368	47149760	11	40.038	h	a	a	a	b	b	a	a	h	h	h	h	h	b	h	b	a	h	h	h	h	h	a	b	a	b	a	a	h	a	a	h	b	h	h	a	h	h	h	a	b	h	h
Chr11_48625936	47366444	49885428	2518984	48625936	11	40.683	h	a	a	a	b	b	a	a	h	h	h	h	h	b	h	b	a	h	h	h	h	h	a	b	a	b	a	a	h	a	a	h	b	h	h	a	h	h	h	a	b	h	h
Chr11_50498091	49885428	51110754	1225326	50498091	11	41.005	h	a	a	a	b	b	a	a	h	h	h	h	h	b	h	h	a	h	h	h	h	h	a	b	a	b	a	a	h	a	a	h	b	h	h	a	h	h	h	a	b	h	h
Chr11_51442845	51436875	51448816	11941	51442845	11	41.33	h	a	a	a	b	b	a	a	h	h	h	h	h	b	h	h	a	h	h	h	h	h	b	b	a	b	a	a	h	a	a	h	b	h	h	a	h	h	h	a	b	h	h
Chr11_51273814	51110754	51436875	326121	51273814	11	41.655	h	a	a	a	b	b	a	a	h	h	h	h	h	b	h	h	a	h	h	h	h	h	b	b	b	b	a	a	h	a	a	h	b	h	h	a	h	h	h	a	b	h	h
Chr11_52591310	52587610	52595011	7401	52591310	11	44.626	h	a	a	a	b	b	a	a	h	h	h	h	h	b	h	h	a	h	b	h	h	h	b	b	b	b	a	a	h	h	a	h	b	h	b	a	h	h	b	a	b	h	h
Chr11_52708863	52595011	52822716	227705	52708863	11	44.949	h	a	a	a	b	b	a	a	h	h	h	h	h	b	h	h	a	h	b	h	h	h	b	b	b	b	a	a	h	h	a	h	b	h	b	a	h	h	b	a	b	h	h
Chr11_53244339	52822716	53665963	843247	53244339	11	46.562	h	a	a	a	b	b	a	a	h	h	h	h	h	b	h	h	a	h	b	h	h	h	b	b	b	b	a	a	h	h	a	h	b	h	b	a	h	h	b	a	b	h	h
Chr11_54269730	53665963	54873497	1207534	54269730	11	46.885	b	a	a	a	b	b	a	a	h	h	h	h	h	b	h	h	a	h	b	h	h	h	b	b	b	b	a	a	h	h	a	h	b	h	b	a	h	h	b	a	b	h	h
Chr11_56966272	54873497	59059047	4185550	56966272	11	47.207	b	a	a	a	b	b	a	a	h	h	h	h	h	b	h	h	a	h	b	h	h	h	b	b	b	b	a	a	h	h	a	h	b	h	b	a	b	h	b	a	b	h	h
Chr11_62354736	59059047	65650425	6591378	62354736	11	47.53	b	a	a	a	b	b	a	a	h	h	h	h	h	b	h	h	a	h	b	h	h	h	b	b	b	b	a	a	h	h	a	h	b	h	b	a	b	b	b	a	b	h	h
Chr11_65705078	65650425	65759731	109306	65705078	11	48.175	b	a	a	a	b	b	a	a	h	h	h	h	h	b	h	h	a	h	b	h	h	h	b	b	b	b	a	a	h	h	a	h	b	h	b	a	b	h	b	a	b	h	h
Chr11_66904037	65759731	68048343	2288612	66904037	11	48.498	b	a	a	a	b	b	a	a	h	h	h	h	h	b	h	h	a	h	b	h	h	h	b	b	b	b	a	a	h	h	a	h	b	h	b	a	b	h	b	a	b	h	h
Chr11_90990394	80787864	101192925	20405061	90990394	11	50.822	b	a	a	a	b	b	a	a	h	b	h	h	h	b	h	h	a	h	b	h	h	h	b	b	b	b	a	a	h	h	a	h	b	h	b	h	b	h	b	a	b	h	h
Chr11_133111481	128497240	137725722	9228482	133111481	11	51.144	b	a	a	a	b	b	a	a	h	b	h	h	h	b	h	h	a	h	b	h	h	h	b	b	b	b	a	a	h	h	a	h	b	h	b	h	b	h	b	a	b	h	h
Chr11_144656474	142412618	146900330	4487712	144656474	11	51.467	b	a	a	a	b	b	a	a	h	b	h	h	h	b	h	h	a	h	b	h	h	h	b	b	b	b	a	h	h	h	a	a	b	h	b	h	b	h	b	a	b	h	h
Chr11_180649649	176261725	185037574	8775849	180649649	11	51.79	b	a	a	a	b	b	a	a	h	b	h	h	h	b	h	h	a	h	b	h	h	h	b	b	b	b	a	a	h	h	a	a	b	h	b	h	b	h	b	a	b	h	h
Chr11_103905840	101192925	106618756	5425831	103905840	11	52.112	b	a	a	a	b	b	a	a	h	b	h	h	h	b	h	h	a	h	b	h	h	h	b	b	b	b	a	a	h	h	a	a	b	h	b	h	b	h	b	a	b	h	h
Chr11_193366144	190235773	196496515	6260742	193366144	11	52.435	h	a	a	a	b	b	a	a	h	b	h	h	h	b	h	h	a	h	b	h	h	h	b	b	b	b	a	a	h	h	a	a	b	h	b	h	b	h	b	a	b	h	h
Chr11_196667044	196496515	196837573	341058	196667044	11	52.757	h	a	a	a	b	b	a	a	h	b	h	h	h	b	h	h	a	h	b	h	h	h	b	b	b	b	a	a	h	h	a	a	b	h	b	h	b	h	b	a	b	h	h
Chr11_196908255	196837573	196978938	141365	196908255	11	53.08	h	a	a	a	b	b	a	a	h	b	h	h	h	b	h	h	a	h	b	h	h	h	b	b	b	b	a	a	h	h	a	a	b	h	b	h	b	h	b	a	b	h	h
Chr11_197613044	196978938	198247151	1268213	197613044	11	53.402	h	a	a	a	b	b	a	a	h	b	h	h	h	b	h	h	a	h	b	h	h	h	b	b	b	b	a	a	h	h	a	a	b	h	b	h	h	h	b	a	b	h	h
Chr11_200161429	198247151	202075707	3828556	200161429	11	53.725	h	a	a	a	b	b	a	a	h	b	h	h	h	b	h	h	h	h	b	h	h	h	b	b	b	b	a	a	h	h	a	a	b	h	b	h	h	h	b	a	b	h	h
Chr11_202335958	202075707	202596209	520502	202335958	11	54.048	h	a	a	a	b	b	a	a	h	b	h	h	h	b	h	h	h	h	b	h	h	h	b	b	b	b	a	a	h	h	a	a	b	h	b	h	b	h	b	a	b	h	h
Chr11_202700918	202596209	202805627	209418	202700918	11	54.37	h	a	a	a	b	b	a	a	h	b	h	h	h	b	h	h	h	h	b	h	h	h	b	b	b	b	a	a	h	h	a	a	b	h	b	h	b	h	b	a	b	h	h
Chr11_203896419	202805627	204987212	2181585	203896419	11	54.693	h	a	a	a	b	b	a	a	h	b	h	h	h	b	h	h	h	h	b	b	h	h	b	b	b	b	a	a	h	h	a	a	b	h	b	h	b	h	b	a	b	h	h
Chr11_207529075	204987212	210070938	5083726	207529075	11	55.015	h	a	a	a	b	b	a	a	h	b	h	h	h	b	h	h	h	h	b	b	h	h	b	b	b	b	a	a	h	h	a	a	b	h	b	h	b	h	b	a	b	h	h
Chr11_210384164	210070938	210697390	626452	210384164	11	55.338	h	a	a	a	b	b	a	a	h	b	h	h	h	b	h	h	h	h	b	b	h	h	b	b	b	b	a	a	h	h	a	a	b	h	b	h	b	h	b	a	b	h	h
Chr11_210844268	210697390	210991146	293756	210844268	11	55.661	h	a	a	a	b	b	a	a	h	b	h	h	h	b	h	h	h	h	b	b	h	h	b	b	b	b	a	a	h	h	a	a	b	h	b	h	b	h	b	a	b	h	h
Chr11_211536208	210991146	212081271	1090125	211536208	11	56.437	h	a	a	a	h	b	a	a	h	b	h	h	h	b	h	h	h	h	b	b	h	h	b	b	b	b	a	a	h	h	a	a	b	h	b	h	b	h	b	a	b	h	h
Chr11_212625047	212081271	213168823	1087552	212625047	11	56.762	h	a	a	a	h	b	a	a	h	b	h	h	h	b	h	h	h	h	b	b	h	h	b	b	b	b	a	a	h	h	a	a	b	h	b	h	b	h	b	a	b	h	h
Chr11_213264817	213168823	213360811	191988	213264817	11	57.407	h	a	a	a	h	b	a	a	h	b	h	h	h	b	h	h	h	h	b	b	h	h	b	b	b	b	a	a	h	h	a	a	b	h	b	h	b	h	b	a	b	h	h
Chr11_213572173	213360811	213783536	422725	213572173	11	57.729	h	a	a	a	h	b	a	a	h	b	h	h	h	b	h	h	h	h	b	b	h	h	b	b	b	b	a	a	h	h	a	a	b	h	b	h	b	h	b	a	b	h	h
Chr11_214034470	213783536	214285404	501868	214034470	11	58.052	h	a	a	a	h	b	a	a	h	b	h	h	h	b	h	h	h	h	b	b	h	h	b	b	b	b	a	a	h	h	a	a	b	h	b	h	b	h	b	a	b	h	h
Chr11_214373029	214285404	214460655	175251	214373029	11	58.375	h	a	a	a	h	b	a	a	h	b	h	h	h	b	h	h	h	a	b	b	h	h	b	b	b	b	a	a	h	h	a	a	b	h	b	h	b	h	b	a	b	h	h
Chr11_214474018	214460655	214487382	26727	214474018	11	58.697	h	a	a	a	h	b	a	a	h	b	h	h	h	b	h	h	h	a	b	b	h	h	b	b	b	b	a	a	h	h	a	a	b	h	b	h	b	h	b	a	b	h	h
Chr11_214531860	214487382	214576338	88956	214531860	11	59.02	h	a	a	a	h	b	a	a	h	b	h	h	h	b	h	h	h	a	b	b	h	h	h	b	b	b	a	a	h	h	a	a	b	h	b	h	b	h	b	a	b	h	h
Chr11_214598963	214576338	214621589	45251	214598963	11	59.342	h	a	a	a	h	b	a	a	h	b	h	h	h	b	h	h	h	a	b	b	h	h	h	b	b	b	a	a	h	h	a	a	b	h	b	h	b	h	b	a	b	h	h
Chr11_215548289	214621589	216474990	1853401	215548289	11	59.665	h	a	a	a	h	b	a	a	h	b	h	h	h	b	h	h	h	a	b	b	h	h	h	b	b	b	a	a	h	h	a	a	b	h	b	h	b	h	b	a	b	h	h
Chr11_216682375	216474990	216889761	414771	216682375	11	61.222	h	a	a	a	h	b	a	a	b	b	h	h	h	b	h	h	h	a	b	b	h	h	h	a	b	b	a	a	h	h	a	a	b	h	b	h	b	h	b	a	b	h	h
Chr11_216899699	216889761	216909638	19877	216899699	11	61.867	h	a	a	a	h	b	a	a	b	b	h	h	h	b	h	h	h	a	b	b	h	h	h	a	b	b	a	a	h	h	a	a	b	h	b	h	b	h	b	h	b	h	h
Chr11_216993719	216909638	217077800	168162	216993719	11	62.192	h	a	a	a	h	b	a	a	b	b	h	h	h	b	h	h	h	a	b	b	h	h	h	a	b	a	a	a	h	h	a	a	b	h	b	h	b	h	b	h	b	h	h
Chr11_217084625	217077800	217091451	13651	217084625	11	62.515	h	a	a	a	h	b	a	a	b	b	h	h	h	b	h	h	h	a	b	b	h	h	h	a	b	a	a	a	h	h	a	a	b	h	b	h	b	h	b	h	b	h	h
Chr11_217170285	217091451	217249120	157669	217170285	11	62.837	h	a	a	a	h	b	a	a	b	b	h	h	h	b	h	h	h	a	b	b	h	h	h	a	b	a	a	a	h	h	a	a	b	h	b	h	b	h	b	h	b	h	h
Chr11_217770748	217249120	218292377	1043257	217770748	11	63.16	h	a	a	a	h	b	a	a	b	b	h	h	h	b	h	h	h	a	b	b	h	h	h	a	b	a	a	a	h	h	a	a	b	h	b	h	b	h	b	h	b	h	h
Chr11_219147380	218292377	220002383	1710006	219147380	11	65.807	h	a	a	a	h	b	a	a	b	b	h	h	h	b	h	h	h	a	b	b	h	h	h	a	b	a	a	a	h	h	a	h	b	h	b	a	b	h	b	h	b	h	h
Chr11_220036775	220002383	220071167	68784	220036775	11	66.132	h	a	a	a	h	b	a	a	b	b	h	h	h	b	h	h	h	a	b	b	h	h	h	a	b	a	a	a	h	h	a	h	b	h	b	a	b	h	b	h	b	h	h
Chr11_220509259	220071167	220947351	876184	220509259	11	66.455	h	a	a	a	h	b	a	a	b	b	h	h	h	b	h	h	h	a	b	b	h	h	h	a	b	a	a	a	h	h	a	h	b	h	b	a	b	h	b	h	b	h	h
Chr11_222542168	220947351	224136986	3189635	222542168	11	68.779	h	a	a	a	h	b	a	a	b	b	h	h	h	h	h	h	h	a	b	b	h	b	h	a	b	a	a	a	h	h	a	h	b	h	b	a	b	h	b	h	b	h	h
Chr11_225015880	224136986	225894775	1757789	225015880	11	69.424	h	a	a	a	h	b	a	a	b	b	h	h	h	h	h	h	h	a	b	b	h	b	a	a	b	a	a	a	h	h	a	h	b	h	b	a	b	h	b	h	b	h	h
Chr11_225921542	225894775	225948310	53535	225921542	11	69.747	h	a	a	a	h	b	a	a	b	b	h	h	h	h	h	h	h	a	b	b	h	b	a	a	b	a	a	a	h	h	a	h	b	h	b	a	b	h	b	h	b	h	a
Chr11_226164586	225948310	226380862	432552	226164586	11	70.392	h	a	a	a	h	b	a	a	b	b	h	h	h	h	h	h	h	a	b	b	h	b	a	a	b	a	a	a	h	h	a	h	b	h	b	a	b	h	b	h	b	h	a
Chr11_226805902	226380862	227230942	850080	226805902	11	72.393	h	a	a	a	h	b	a	a	b	h	h	h	h	h	h	h	h	a	b	b	h	b	a	a	b	a	a	a	h	h	a	h	b	h	b	a	b	h	b	h	h	h	a
Chr11_227267837	227230942	227304733	73791	227267837	11	73.361	h	a	a	a	h	b	a	a	b	h	h	h	h	h	h	h	h	a	b	b	h	b	a	a	b	a	a	a	h	h	h	h	b	h	b	a	b	h	b	h	h	h	a
Chr11_227426236	227304733	227547739	243006	227426236	11	73.684	h	a	a	a	h	b	a	a	b	h	h	h	h	h	h	h	h	a	b	b	h	b	a	a	b	a	a	a	h	h	h	h	b	h	b	a	b	h	b	h	h	h	a
Chr11_227643529	227547739	227739320	191581	227643529	11	74.329	h	a	a	a	h	b	a	a	b	h	h	h	h	h	h	h	h	a	h	b	h	b	a	a	b	a	a	a	h	h	h	h	b	h	b	a	b	h	b	h	h	h	a
Chr11_227745922	227739320	227752524	13204	227745922	11	74.651	h	a	h	a	h	b	a	a	b	h	h	h	h	h	h	h	h	a	h	b	h	b	a	a	b	a	a	a	h	h	h	h	b	h	b	a	b	h	b	h	h	h	a
Chr11_227936667	227752524	228120811	368287	227936667	11	74.974	h	a	h	a	h	b	a	a	b	h	h	h	h	h	b	h	h	a	h	b	h	b	a	a	b	a	a	a	h	h	h	h	b	h	b	a	b	h	b	h	h	h	a
Chr11_228283036	228120811	228445261	324450	228283036	11	76.264	h	a	h	a	h	b	a	a	b	h	h	h	h	h	b	h	h	a	h	b	h	b	a	a	b	a	a	a	h	h	h	h	b	h	b	a	b	h	b	h	h	h	a
Chr11_228466734	228445261	228488207	42946	228466734	11	76.91	h	a	h	a	h	b	a	a	b	h	h	h	h	h	b	h	h	a	h	b	h	b	a	a	b	a	a	a	h	a	h	h	b	h	b	a	b	h	b	h	h	h	a
Chr11_228586248	228488207	228684290	196083	228586248	11	77.232	h	a	h	a	h	b	a	a	b	a	h	h	h	h	b	h	h	a	h	b	h	b	a	a	b	a	a	a	h	a	h	h	b	h	b	a	b	h	b	h	h	h	a
Chr11_228811883	228684290	228939476	255186	228811883	11	77.555	h	a	h	a	h	b	a	a	b	a	h	h	h	h	b	h	h	a	h	b	h	b	a	a	b	a	a	a	h	a	h	h	b	h	b	a	b	b	b	h	h	h	a
Chr11_228974107	228939476	229008738	69262	228974107	11	77.877	h	a	h	a	h	b	a	a	b	a	h	h	h	h	b	h	h	a	h	b	h	b	a	a	b	a	a	a	h	a	h	h	b	h	b	a	b	b	b	h	h	h	a
Chr11_229124672	229008738	229240607	231869	229124672	11	79.168	a	a	h	a	h	b	a	a	b	a	h	h	h	h	b	h	h	a	h	b	h	b	a	a	b	a	a	a	h	a	h	h	b	h	b	a	b	b	b	h	h	h	a
Chr11_229300450	229240607	229360293	119686	229300450	11	79.491	a	a	h	a	h	b	a	a	b	a	h	h	h	h	b	h	h	a	h	b	h	b	a	a	b	a	a	a	h	a	h	h	b	h	b	a	b	b	b	h	h	h	a
Chr11_229687127	229360293	230013961	653668	229687127	11	79.813	a	a	h	a	h	b	a	a	b	a	h	h	h	h	b	h	h	a	h	b	h	b	a	a	b	a	a	a	h	a	h	h	b	h	b	a	b	b	b	h	h	h	a
Chr11_230417089	230013961	230820218	806257	230417089	11	80.458	a	a	h	a	h	b	a	a	b	a	h	h	h	h	b	h	h	a	h	b	h	b	a	a	b	a	a	a	h	a	h	h	b	h	b	a	b	b	b	h	h	h	a
Chr11_232793192	230820218	234766166	3945948	232793192	11	80.781	a	a	h	a	h	b	a	a	b	a	h	h	h	h	b	h	h	a	h	b	h	b	a	a	b	a	a	a	h	a	h	h	b	h	b	a	h	b	b	h	h	h	a
Chr12_2040804	0	4081608	4081608	2040804	12	0	a	h	h	h	h	h	a	h	b	a	b	h	b	b	a	h	h	h	a	h	h	h	b	b	h	h	a	a	a	h	h	h	h	b	h	a	h	b	h	h	b	h	a
Chr12_4717806	4081608	5354005	1272397	4717806	12	0.323	a	h	h	h	h	h	a	h	b	a	b	h	b	b	a	h	h	h	a	h	h	h	b	b	h	h	a	a	a	h	h	h	h	b	h	a	h	b	h	h	b	h	a
Chr12_5479293	5354005	5604581	250576	5479293	12	0.645	a	h	h	h	h	h	a	h	b	a	b	h	b	b	a	h	h	h	a	h	h	h	b	b	h	h	a	a	a	h	h	h	h	b	h	a	h	b	h	h	b	h	a
Chr12_5903890	5604581	6203199	598618	5903890	12	0.968	a	h	h	h	h	h	a	h	b	a	b	h	b	b	a	h	b	h	a	h	h	h	b	b	h	h	a	a	a	h	h	h	h	b	h	a	h	b	h	h	b	h	a
Chr12_6363507	6203199	6523816	320617	6363507	12	2.39	a	h	h	h	h	h	a	h	b	a	b	h	b	b	a	h	b	h	a	h	h	h	b	b	b	h	b	a	a	h	h	h	h	b	h	a	h	b	h	h	h	h	a
Chr12_6582379	6523816	6640943	117127	6582379	12	3.358	a	h	h	h	h	h	a	h	b	a	b	h	b	b	a	h	b	h	a	h	h	h	b	b	b	h	b	a	a	h	h	h	h	b	h	a	h	b	h	h	h	h	a
Chr12_7240303	6640943	7839663	1198720	7240303	12	3.68	a	h	h	h	h	h	a	h	b	a	b	h	b	b	a	h	b	h	a	h	h	h	b	b	b	h	b	a	a	h	h	h	h	b	h	a	h	b	h	h	h	h	a
Chr12_7861219	7839663	7882776	43113	7861219	12	5.102	a	h	h	h	h	h	a	h	b	a	b	h	b	b	a	h	b	h	h	h	h	h	b	b	b	h	b	a	a	h	h	h	h	b	h	a	h	b	h	h	h	h	a
Chr12_8014626	7882776	8146476	263700	8014626	12	5.425	a	h	h	h	h	h	a	h	b	a	b	h	b	b	a	h	b	h	h	h	h	h	b	b	b	b	b	a	a	h	h	h	h	b	h	a	h	b	h	h	h	h	a
Chr12_8362796	8146476	8579117	432641	8362796	12	5.747	a	h	h	h	h	h	a	h	b	a	b	h	b	b	a	h	b	h	h	h	h	h	b	b	b	b	b	a	a	h	h	h	h	b	h	a	h	b	h	h	h	h	a
Chr12_8732181	8579117	8885246	306129	8732181	12	6.07	a	h	h	h	h	h	a	h	b	a	b	h	b	h	a	h	b	h	h	h	h	h	b	b	b	b	b	a	a	h	h	h	h	b	h	a	h	b	h	h	h	h	a
Chr12_9145493	8885246	9405741	520495	9145493	12	6.715	a	h	h	h	h	h	a	h	b	a	b	h	b	h	a	h	b	h	h	h	h	h	b	b	b	b	b	a	a	h	h	h	h	b	h	a	h	b	h	h	h	h	a
Chr12_9538098	9405741	9670456	264715	9538098	12	7.683	a	h	h	h	h	a	a	h	b	a	b	h	b	h	a	h	b	h	h	h	h	h	b	b	b	b	b	a	a	h	h	h	h	b	h	a	h	b	h	h	h	h	a
Chr12_9871982	9670456	10073508	403052	9871982	12	8.328	a	h	h	h	h	a	a	h	b	a	b	h	b	h	a	h	b	h	h	h	h	h	b	b	b	b	b	a	a	h	h	h	h	b	h	a	h	b	h	h	h	h	a
Chr12_11167340	10073508	12261172	2187664	11167340	12	9.619	a	h	h	h	h	a	a	h	b	a	b	h	b	h	a	h	b	h	h	h	h	h	b	b	b	b	b	a	a	h	h	h	h	b	h	a	h	b	h	h	h	h	a
Chr12_13916938	12261172	15572705	3311533	13916938	12	12.398	a	h	h	h	h	a	a	h	b	a	h	h	h	h	a	h	b	h	h	h	a	h	b	b	b	b	b	a	a	h	h	h	h	b	h	a	h	b	h	h	h	h	a
Chr12_15597198	15572705	15621691	48986	15597198	12	15.046	a	h	h	h	b	a	a	h	b	a	h	h	h	h	a	h	b	h	h	h	a	h	b	b	b	b	b	a	a	h	h	h	h	b	a	a	h	b	h	h	h	h	a
Chr12_15639259	15621691	15656827	35136	15639259	12	15.368	a	h	h	h	b	a	a	h	b	a	h	h	h	h	a	h	b	h	h	h	a	h	b	b	b	b	b	a	a	h	h	h	h	b	a	a	h	b	h	h	h	h	a
Chr12_16202586	15656827	16748345	1091518	16202586	12	15.691	a	h	h	h	b	a	a	h	b	a	h	h	h	h	a	h	b	h	h	h	a	h	b	b	b	b	b	a	a	h	h	h	h	b	a	a	h	b	h	h	h	h	a
Chr12_16841861	16748345	16935378	187033	16841861	12	17.627	a	h	h	h	b	a	a	h	b	a	h	h	h	h	a	h	b	h	h	h	a	h	b	b	b	b	b	a	a	h	b	h	h	b	a	a	h	b	h	h	h	h	a
Chr12_17064597	16935378	17193817	258439	17064597	12	17.95	a	h	h	h	b	a	a	h	b	a	h	h	h	h	a	h	b	h	h	h	a	h	b	b	b	b	b	a	a	h	b	h	h	b	a	a	h	b	h	h	h	h	a
Chr12_17542392	17193817	17890968	697151	17542392	12	19.049	a	h	h	h	b	a	a	h	b	a	h	h	h	h	a	h	b	h	h	h	a	h	b	b	b	b	b	b	a	h	b	h	h	b	a	a	h	b	h	h	h	h	a
Chr12_18527355	17890968	19163742	1272774	18527355	12	19.371	a	h	h	h	b	h	a	h	b	a	h	h	h	h	a	h	b	h	h	h	a	h	b	b	b	b	b	b	a	h	b	h	h	b	a	a	h	b	h	h	h	h	a
Chr12_19509270	19163742	19854798	691056	19509270	12	19.694	a	h	h	h	b	h	a	h	b	a	h	h	h	h	h	h	b	h	h	h	a	h	b	b	b	b	b	b	a	h	b	h	h	b	a	a	h	b	h	h	h	h	a
Chr12_19934833	19854798	20014868	160070	19934833	12	20.017	a	h	h	h	b	h	a	h	b	a	h	h	h	h	h	h	b	h	h	h	a	h	b	b	b	b	b	b	a	h	b	h	h	b	a	a	h	b	h	h	h	h	a
Chr12_20272335	20014868	20529802	514934	20272335	12	20.984	a	h	a	h	b	h	a	h	b	a	h	h	h	h	h	h	b	h	h	h	a	h	b	b	b	b	b	b	a	h	b	h	h	b	a	a	h	b	h	h	h	h	a
Chr12_20958258	20529802	21386715	856913	20958258	12	21.952	a	h	a	h	b	h	a	h	b	a	h	h	h	h	h	h	b	h	h	h	a	h	b	b	b	b	b	b	a	h	b	h	h	b	a	a	h	b	h	h	h	h	a
Chr12_21503746	21386715	21620778	234063	21503746	12	22.275	a	h	a	h	b	h	a	h	b	a	h	h	h	h	h	h	b	h	h	h	a	h	b	b	b	b	b	b	a	h	b	h	h	b	a	a	h	b	h	h	h	h	a
Chr12_21761667	21620778	21902556	281778	21761667	12	22.597	a	h	a	h	b	h	a	h	b	a	h	h	h	h	h	h	b	h	h	h	a	h	b	b	b	b	b	b	a	h	b	h	h	b	a	a	h	b	h	h	h	h	a
Chr12_22599721	21902556	23296886	1394330	22599721	12	23.243	a	h	a	h	b	h	a	h	b	a	h	h	h	h	h	h	b	h	h	h	a	h	b	b	b	b	b	b	a	h	b	h	h	b	a	a	h	b	h	h	h	h	a
Chr12_23414739	23296886	23532593	235707	23414739	12	23.888	a	h	a	h	b	h	a	h	b	a	h	h	h	h	h	h	b	h	h	h	a	h	b	b	b	b	b	b	a	h	b	h	h	b	a	a	h	b	h	h	h	h	a
Chr12_23670221	23532593	23807850	275257	23670221	12	24.21	a	h	a	a	b	h	a	h	b	a	h	h	h	h	h	h	b	h	h	h	a	h	b	b	b	b	b	b	a	h	b	h	h	b	a	a	h	b	h	h	h	h	a
Chr12_23944816	23807850	24081783	273933	23944816	12	24.987	a	h	a	a	b	h	a	h	b	a	h	h	h	h	h	b	b	h	h	h	a	h	b	b	b	b	b	b	a	h	b	h	h	b	a	a	h	b	h	h	h	h	a
Chr12_24410811	24081783	24739840	658057	24410811	12	25.955	a	h	a	a	b	h	a	h	b	a	h	h	h	h	h	b	b	h	h	h	a	h	b	b	b	b	b	b	a	h	b	h	h	h	a	a	h	b	h	h	h	h	a
Chr12_25064876	24739840	25389913	650073	25064876	12	26.922	a	h	a	a	b	h	a	h	b	a	h	h	h	h	h	b	b	h	h	b	a	h	b	b	b	b	b	b	a	h	b	h	h	h	a	a	h	b	h	h	h	h	a
Chr12_25605101	25389913	25820289	430376	25605101	12	28.536	a	a	a	a	b	h	a	h	b	a	h	h	h	h	h	b	b	h	h	b	a	h	b	b	b	b	b	b	a	h	b	h	h	h	a	a	a	b	h	h	h	h	a
Chr12_27052785	25820289	28285281	2464992	27052785	12	28.859	a	a	a	a	b	h	a	h	b	a	h	h	h	h	h	b	b	h	h	b	a	h	b	b	b	b	b	b	a	h	b	h	h	h	a	a	a	b	h	h	h	h	a
Chr12_29097092	28285281	29908904	1623623	29097092	12	30.795	a	a	a	a	h	h	a	h	b	a	h	a	h	h	h	b	b	h	h	b	a	h	b	b	b	b	b	b	a	h	b	h	h	h	a	a	a	b	h	h	h	h	a
Chr12_29974931	29908904	30040959	132055	29974931	12	31.44	a	a	a	a	h	h	a	h	b	a	h	a	h	h	h	b	b	h	h	b	a	h	b	b	b	b	b	b	a	h	b	h	h	h	a	a	a	b	h	h	h	h	a
Chr12_30094997	30040959	30149036	108077	30094997	12	32.085	a	a	a	a	h	h	a	h	b	a	h	a	h	h	h	b	b	a	h	b	a	h	b	b	b	b	b	b	a	h	b	h	h	h	a	a	a	b	h	a	h	h	a
Chr12_30264761	30149036	30380487	231451	30264761	12	32.408	a	a	a	a	h	h	a	h	b	a	h	a	h	h	h	b	b	a	h	b	h	h	b	b	b	b	b	b	a	h	b	h	h	h	a	a	a	b	h	a	h	h	a
Chr12_32834296	30380487	35288105	4907618	32834296	12	33.376	a	a	a	a	h	h	a	h	b	a	h	a	h	h	h	b	b	a	h	b	h	h	b	b	b	b	b	b	a	h	b	h	h	h	a	a	a	b	h	a	h	h	a
Chr12_38346585	35288105	41405065	6116960	38346585	12	34.666	a	a	a	a	h	h	a	h	b	a	h	a	h	h	h	b	b	a	h	b	h	a	b	b	b	b	b	b	a	h	b	h	h	h	a	a	a	b	h	a	h	h	a
Chr12_42496244	41405065	43587423	2182358	42496244	12	35.634	a	a	a	a	h	h	a	h	b	a	h	a	h	h	h	b	b	a	h	b	h	a	b	b	b	b	b	b	a	h	b	h	h	h	a	a	h	b	h	a	h	h	a
Chr12_43645930	43587423	43704438	117015	43645930	12	37.248	a	a	a	a	h	h	a	h	b	a	h	a	h	h	h	b	b	a	h	b	h	a	b	b	b	b	b	b	a	h	b	h	h	h	a	a	h	b	a	a	h	h	a
Chr12_43994236	43704438	44284035	579597	43994236	12	37.57	a	a	a	a	h	h	a	h	b	a	h	a	h	h	h	b	b	a	h	b	h	a	b	b	b	b	b	b	a	h	b	h	h	h	a	a	h	b	a	a	h	h	a
Chr12_45433659	44284035	46583284	2299249	45433659	12	37.893	a	a	a	a	h	h	a	h	b	a	h	a	h	h	h	b	b	a	h	b	h	a	b	b	b	b	b	b	a	h	b	h	h	h	a	a	h	b	a	a	h	h	a
Chr12_46751480	46583284	46919677	336393	46751480	12	38.216	a	a	a	a	h	h	a	h	b	a	h	a	h	h	h	b	b	a	h	b	h	a	b	b	b	b	b	b	a	h	b	h	h	h	a	a	h	b	a	a	h	h	a
Chr12_46943309	46919677	46966941	47264	46943309	12	38.538	a	a	a	a	h	h	a	h	b	a	h	a	h	h	h	b	b	a	h	b	h	a	b	b	b	b	b	b	a	h	b	h	h	h	a	a	h	b	a	a	h	h	a
Chr12_48061860	46966941	49156780	2189839	48061860	12	38.861	a	a	a	a	h	h	a	h	b	a	h	a	h	h	h	b	b	a	h	b	h	a	b	b	b	b	b	b	a	h	b	h	h	h	a	a	h	b	a	a	h	h	a
Chr12_50186766	49156780	51216752	2059972	50186766	12	39.183	a	a	a	a	h	h	a	h	b	a	h	a	h	h	h	b	b	a	h	b	h	a	b	b	b	b	b	b	a	h	b	h	h	h	a	a	h	b	a	a	h	h	a
Chr12_51472020	51216752	51727289	510537	51472020	12	39.506	a	a	a	a	h	h	a	h	b	a	h	a	h	h	h	b	b	a	h	b	h	a	b	b	b	b	b	b	a	h	h	h	h	h	a	a	h	b	a	a	h	h	a
Chr12_51739237	51727289	51751186	23897	51739237	12	39.828	a	a	a	a	h	h	a	h	b	a	h	a	h	h	h	b	b	a	h	b	h	a	b	b	b	b	b	b	a	h	h	h	h	h	a	a	h	b	a	a	h	h	a
Chr12_51779191	51751186	51807197	56011	51779191	12	40.151	a	a	a	a	h	h	a	h	b	a	h	a	h	h	h	b	b	a	h	b	h	a	b	b	b	b	b	b	a	h	h	h	h	h	a	a	h	b	a	a	h	h	a
Chr12_51883120	51807197	51959043	151846	51883120	12	40.474	a	a	a	a	h	h	a	h	b	a	h	a	h	h	h	b	b	a	h	b	h	a	b	b	b	b	b	b	a	h	h	h	h	h	a	a	h	b	a	a	h	h	a
Chr12_52091737	51959043	52224431	265388	52091737	12	40.796	a	a	a	a	h	h	a	h	b	a	h	a	h	h	h	b	b	a	h	b	h	a	b	b	b	b	b	b	a	h	h	h	h	h	a	a	h	b	a	a	h	h	a
Chr12_52331549	52224431	52438667	214236	52331549	12	41.121	a	a	a	a	h	h	a	h	b	a	h	a	h	h	h	b	b	a	h	b	h	a	b	b	b	b	b	b	a	h	h	h	h	h	a	a	h	b	a	a	h	h	a
Chr12_52503298	52438667	52567929	129262	52503298	12	41.766	a	a	a	a	h	h	a	h	b	a	h	a	h	h	h	b	b	a	h	b	h	a	b	b	b	b	b	b	a	h	h	h	h	h	a	a	h	b	a	a	h	h	a
Chr12_52776181	52567929	52984433	416504	52776181	12	42.734	a	a	a	a	h	h	a	h	b	a	h	a	h	h	h	b	b	a	h	h	h	a	b	b	b	b	b	b	a	h	h	h	h	h	a	a	h	b	a	a	h	h	a
Chr12_55081041	52984433	57177650	4193217	55081041	12	43.057	a	a	a	a	h	h	a	h	b	a	h	a	h	h	h	b	b	a	h	h	h	a	b	b	b	b	b	b	a	h	h	h	h	h	a	a	h	b	a	a	h	h	a
Chr12_57541336	57177650	57905023	727373	57541336	12	43.379	a	a	a	a	h	h	a	h	b	a	h	a	h	h	h	b	b	a	h	h	h	a	b	b	b	b	b	b	a	h	h	h	h	h	a	a	h	b	a	a	h	h	a
Chr12_59272830	57905023	60640637	2735614	59272830	12	43.702	a	a	a	a	h	h	a	h	b	a	h	a	h	h	h	b	b	a	h	h	h	a	b	b	b	b	b	b	a	h	h	h	h	h	a	a	h	b	a	a	h	h	a
Chr12_68671325	60640637	76702014	16061377	68671325	12	44.024	a	a	a	a	h	h	a	h	b	a	h	a	h	h	b	b	b	a	h	h	h	a	b	b	b	b	b	b	a	h	h	h	h	h	a	a	h	b	a	a	h	h	a
Chr12_146403004	121846380	170959628	49113248	146403004	12	45.638	a	a	a	a	h	h	a	h	b	a	h	a	h	h	b	b	b	a	h	h	h	a	b	b	b	b	b	b	a	b	h	h	h	h	a	a	h	b	a	a	h	h	a
Chr12_172247668	170959628	173535709	2576081	172247668	12	45.96	a	a	a	a	h	h	a	h	b	a	h	a	h	b	b	b	b	a	h	h	h	a	b	b	b	b	b	b	a	b	h	h	h	h	a	a	h	b	a	a	h	h	a
Chr12_174575963	173535709	175616218	2080509	174575963	12	46.283	a	a	a	a	h	h	a	h	b	a	h	a	h	b	b	b	b	a	h	h	h	a	b	b	b	b	b	b	a	b	h	h	h	h	a	a	h	b	a	a	h	h	a
Chr12_179938746	175616218	184261275	8645057	179938746	12	46.605	a	a	a	a	h	h	a	h	b	a	h	a	h	b	b	b	b	a	h	h	h	a	b	b	b	b	b	b	a	b	h	h	h	h	a	a	h	b	a	a	h	h	a
Chr12_118494601	115142823	121846380	6703557	118494601	12	46.928	a	a	a	a	h	h	a	h	b	a	h	a	h	h	b	b	b	a	h	h	h	a	b	b	b	b	b	b	a	b	h	h	h	h	a	a	h	b	a	a	h	h	a
Chr12_99828362	84513902	115142823	30628921	99828362	12	47.251	a	a	a	a	h	h	a	h	b	a	h	a	h	h	b	b	b	a	h	h	h	a	b	b	b	b	b	b	a	b	h	h	h	h	a	a	h	b	a	a	h	h	a
Chr12_185335588	184261275	186409901	2148626	185335588	12	48.219	a	a	a	a	h	h	a	h	b	a	h	a	h	b	b	b	b	a	h	h	h	a	b	b	b	b	b	b	a	b	h	h	h	h	a	a	h	b	a	a	h	h	a
Chr12_186523796	186409901	186637691	227790	186523796	12	48.864	a	a	a	a	h	h	a	h	h	a	h	a	h	b	b	b	b	a	h	h	h	a	b	b	b	b	b	b	a	b	h	h	h	h	a	a	h	b	a	a	h	h	a
Chr12_186654046	186637691	186670401	32710	186654046	12	49.186	a	a	a	a	h	h	a	h	h	a	h	a	h	b	b	b	b	a	h	h	h	a	b	b	b	b	b	b	a	b	h	h	h	h	a	a	h	b	a	a	h	h	a
Chr12_188036685	186670401	189402970	2732569	188036685	12	49.509	a	a	a	a	h	h	a	h	h	a	h	a	h	b	b	b	b	a	h	h	h	a	b	b	b	b	b	b	a	b	h	h	h	h	a	a	h	b	a	a	h	h	a
Chr12_192381415	189402970	195359861	5956891	192381415	12	49.831	a	a	a	a	h	h	a	h	h	a	h	a	h	b	b	b	b	a	h	h	h	a	b	b	b	b	b	b	a	b	h	h	h	h	a	a	h	b	a	a	h	h	a
Chr12_196041642	195359861	196723424	1363563	196041642	12	50.154	a	a	a	a	h	h	a	h	h	a	h	a	h	b	b	b	b	a	h	h	h	a	b	b	b	b	b	b	a	b	h	h	h	h	a	a	h	b	a	a	h	h	a
Chr12_198630857	196723424	200538291	3814867	198630857	12	50.799	a	a	a	a	h	h	a	h	h	a	h	a	h	b	b	b	b	a	h	h	h	a	b	b	b	b	b	b	a	b	h	h	h	h	a	a	h	b	a	a	h	h	a
Chr12_200544041	200538291	200549792	11501	200544041	12	53.447	a	a	a	a	h	h	a	h	h	h	h	a	h	b	h	b	b	a	h	h	h	a	b	b	b	b	b	b	a	b	h	h	h	h	h	a	h	b	a	a	h	h	a
Chr12_200771582	200549792	200993373	443581	200771582	12	53.769	a	a	a	a	h	h	a	h	h	h	h	a	h	b	h	b	b	a	h	h	h	a	b	b	b	b	b	b	a	b	h	h	h	h	h	a	h	b	a	a	h	h	a
Chr12_201070669	200993373	201147966	154593	201070669	12	54.092	a	a	a	a	h	h	a	h	h	h	h	a	h	b	h	b	b	a	h	h	h	a	b	b	b	b	b	b	a	b	h	h	h	h	h	a	h	b	a	a	h	h	a
Chr12_201472174	201147966	201796382	648416	201472174	12	54.737	a	a	a	a	h	h	a	h	h	h	h	a	h	b	h	b	b	a	h	h	h	h	b	b	b	b	b	b	a	b	h	h	h	h	h	a	h	b	a	a	h	h	a
Chr12_201838347	201796382	201880312	83930	201838347	12	55.06	a	a	a	a	h	h	a	h	h	h	h	a	h	b	h	b	b	a	h	h	h	h	b	b	b	b	b	b	a	b	h	h	h	h	h	a	h	b	a	a	h	h	a
Chr12_201914919	201880312	201949526	69214	201914919	12	55.382	a	a	a	a	h	h	a	h	h	h	h	a	h	b	h	b	b	a	h	h	h	h	b	b	b	b	b	b	a	b	h	h	h	h	h	a	h	b	a	a	h	h	a
Chr12_202122765	201949526	202296005	346479	202122765	12	55.705	a	a	a	a	h	h	a	h	h	h	h	a	h	b	h	b	b	a	h	h	h	h	b	b	b	b	b	b	a	b	h	h	h	h	h	a	h	b	a	a	h	h	a
Chr12_202480829	202296005	202665653	369648	202480829	12	56.028	a	a	a	a	h	h	a	h	h	h	h	a	h	b	h	b	b	a	h	h	h	h	b	b	b	b	b	b	a	b	h	h	h	h	h	a	h	b	a	a	h	h	a
Chr12_203441215	202665653	204216778	1551125	203441215	12	56.673	a	a	a	h	h	h	a	h	h	h	h	a	h	b	h	b	b	a	h	h	h	h	b	b	b	b	b	b	a	b	h	h	h	h	h	a	h	b	a	a	h	h	a
Chr12_204868339	204216778	205519901	1303123	204868339	12	56.995	a	a	a	h	h	h	a	h	h	h	h	a	h	b	h	b	b	a	h	h	h	h	b	b	b	b	b	b	a	b	h	h	h	h	h	a	h	b	a	a	h	h	a
Chr12_206826505	205519901	208133110	2613209	206826505	12	57.318	a	a	a	h	h	h	a	h	h	h	h	a	h	b	h	b	b	a	h	h	h	h	b	b	b	b	b	b	a	b	h	h	h	h	h	a	h	b	a	a	h	h	a
Chr12_208496040	208133110	208858970	725860	208496040	12	58.286	a	a	a	h	h	h	a	h	h	h	h	a	h	b	a	b	b	a	h	h	h	h	b	b	b	b	b	b	a	b	h	h	h	h	h	a	h	b	a	a	a	h	a
Chr12_209530635	208858970	210202301	1343331	209530635	12	59.254	a	a	a	h	h	h	a	h	h	h	h	a	h	b	a	b	b	a	h	h	h	h	b	b	b	b	b	b	a	b	h	h	h	h	h	a	h	b	a	a	a	h	a
Chr12_210205646	210202301	210208991	6690	210205646	12	59.576	a	a	a	h	h	h	a	h	h	h	h	a	h	b	a	b	b	a	h	h	h	h	b	b	b	b	b	b	a	b	h	h	h	h	h	a	h	b	a	a	a	h	a
Chr12_210675728	210208991	211142466	933475	210675728	12	59.899	a	a	a	h	h	h	a	h	h	h	h	a	h	b	a	b	b	a	h	h	h	h	b	b	b	b	b	b	a	b	h	h	h	h	h	a	h	b	a	a	a	h	a
Chr12_213942353	211142466	216742241	5599775	213942353	12	60.544	a	a	a	h	h	h	a	h	h	h	h	a	h	b	a	b	b	a	h	h	h	h	b	b	b	b	b	b	a	b	h	h	h	h	h	a	h	b	a	a	a	h	a
Chr12_216927193	216742241	217112145	369904	216927193	12	61.835	a	a	a	h	h	h	a	h	h	h	h	a	h	b	a	b	b	a	h	b	h	h	b	b	b	b	b	b	a	b	h	h	h	h	h	a	h	b	a	a	a	h	a
Chr12_217179793	217112145	217247442	135297	217179793	12	63.448	a	a	a	h	h	h	a	h	h	h	h	a	h	b	a	b	b	a	h	b	h	h	b	b	b	b	b	b	a	b	h	h	h	h	b	a	h	b	a	a	a	h	a
Chr12_217516547	217247442	217785652	538210	217516547	12	64.093	a	a	a	h	h	h	a	h	h	h	h	a	h	b	a	b	b	a	h	b	h	h	b	b	b	b	b	b	a	b	b	h	h	h	b	a	h	b	a	a	a	h	a
Chr12_217789098	217785652	217792545	6893	217789098	12	65.061	a	a	a	h	h	h	a	h	h	h	h	a	h	b	a	b	b	a	h	b	h	h	b	b	b	b	b	b	a	b	b	h	h	h	b	a	h	b	a	a	a	h	a
Chr12_217805884	217792545	217819224	26679	217805884	12	65.384	a	a	a	h	h	h	a	h	h	h	h	a	h	b	a	b	b	a	h	b	h	h	b	b	b	b	b	b	a	b	b	h	h	h	b	a	h	b	a	a	a	h	a
Chr12_218006563	217819224	218193903	374679	218006563	12	65.708	a	a	a	h	h	h	a	h	h	h	h	a	h	b	a	b	b	b	h	b	h	h	b	b	b	b	b	b	a	b	b	h	h	h	b	a	h	b	a	a	a	h	a
Chr12_218254039	218193903	218314176	120273	218254039	12	67.322	a	a	a	h	h	h	a	h	h	h	h	a	h	b	a	b	b	b	h	b	h	h	b	b	b	b	b	b	a	b	b	h	h	h	b	a	h	b	a	a	a	h	a
Chr12_218845840	218314176	219377505	1063329	218845840	12	67.645	a	a	a	h	h	h	a	h	h	h	h	a	h	b	a	b	b	b	h	b	h	h	b	b	b	b	b	b	a	b	b	h	h	h	b	a	h	b	h	a	a	h	a
Chr12_220248607	219377505	221119709	1742204	220248607	12	67.967	a	a	a	h	h	h	a	h	h	h	h	a	h	b	a	b	b	b	h	b	h	h	b	b	b	b	b	b	a	b	b	h	h	h	b	h	h	b	h	a	a	h	a
Chr12_221379172	221119709	221638636	518927	221379172	12	69.258	a	a	a	h	h	h	a	h	h	h	h	a	h	b	a	b	b	b	h	b	h	h	b	b	b	b	b	b	a	b	b	h	h	h	b	h	h	b	h	a	a	h	a
Chr12_221840154	221638636	222041673	403037	221840154	12	71.259	a	a	a	h	h	h	a	h	h	h	h	a	h	b	a	h	b	b	h	b	h	h	b	b	b	b	b	b	a	b	b	h	h	h	b	h	h	b	h	h	a	h	a
Chr12_222612429	222041673	223183185	1141512	222612429	12	71.581	a	a	a	h	h	h	a	h	h	h	h	a	h	b	a	h	b	b	h	b	h	h	b	b	b	b	b	b	a	b	b	h	h	h	b	h	h	b	h	h	a	h	a
Chr12_223345341	223183185	223507497	324312	223345341	12	72.227	a	a	a	h	h	h	a	h	h	h	h	a	h	b	a	h	b	b	h	b	h	h	b	b	b	b	b	b	a	b	b	h	h	h	b	h	h	b	h	b	a	h	a
Chr12_223905745	223507497	224303993	796496	223905745	12	72.549	a	a	a	h	h	h	a	h	h	h	h	a	h	b	a	h	b	b	h	b	h	h	b	b	b	b	b	b	a	b	b	h	h	h	b	h	h	b	h	b	h	h	a
Chr12_228644479	224303993	232984965	8680972	228644479	12	73.517	a	a	a	h	h	h	a	h	h	h	h	a	h	b	a	h	b	b	h	b	h	h	b	b	b	b	b	b	a	b	b	h	h	h	b	h	h	b	h	b	h	h	a
[truncated: 112 more columns]
