# Supplementary material for: Genetics of destemming in pepper: A step towards mechanical harvesting
Source: Front Genet. 2023 Mar 17;14:1114832. doi: 10.3389/fgene.2023.1114832 (PMC10064014; doi:10.3389/fgene.2023.1114832)
Supplement: Supplementary file 11 [file DataSheet1.xlsx]

## Sheet: MUC14QTLphenotype
Supplemental Data Sheet 1. Phenotypic data for QTL analysis. Destemmng rate and force were collected from MUC14 F3 families during 2015, 2016, and 2019 field seasons. The 2015 data was collected using the force gauge. The torque gauge was used in 2016 and 2019. The 2016 rate screen was data collected using the thumb assay.
F3 Family	2015 Destem Rate	2015 Destem Force	2016 Destem Rate Screen	2016 Destem Rate	2016 Destem Force	2019 Destem Rate	2019 Destem Force
Maor	0.018	30.4712	0	na	na	0	na
UCD14	0.8995	18.462	na	0.582639	17.9468	0.488867	26.1757
MUC14_1	0.4375	29.7952	na	na	na	0.180967	36.1171
MUC14_10	0.714	28.483	na	na	na	0.733333	39.8984
MUC14_100	na	na	0.5	na	na	0.622233	38.6035
MUC14_101	na	na	0.5	na	na	0.444433	36.8106
MUC14_102	na	na	na	na	na	0.44285	35.3242
MUC14_103	na	na	na	na	na	na	na
MUC14_104	na	na	0.333333	na	na	0.6222	39.4654
MUC14_106	na	na	0.166667	na	na	0.2222	35.9219
MUC14_107	na	na	0	na	na	0.182533	27.5792
MUC14_108	na	na	0.166667	na	na	0.444467	33.8239
MUC14_109	na	na	na	na	na	0.348133	34.0586
MUC14_11	0.4	19.7741	na	na	na	0.199967	38.3787
MUC14_110	na	na	0	na	na	0.434167	34.2387
MUC14_111	na	na	0.333333	na	na	0.222233	34.8934
MUC14_112	na	na	0.166667	na	na	0.3778	40.6702
MUC14_114	na	na	0.2	na	na	0.165833	27.643
MUC14_115	na	na	na	na	na	0.271433	45.334
MUC14_116	na	na	0.333333	na	na	0.294433	32.0776
MUC14_117	na	na	0.6	na	na	0.4889	29.572
MUC14_118	na	na	0.4	na	na	0.255567	36.4106
MUC14_119	na	na	0.4	na	na	0.2	32.8573
MUC14_12	0.583	25.5294	na	na	na	0.6	41.2647
MUC14_120	na	na	0.166667	na	na	0.1778	39.9457
MUC14_121	na	na	0.75	0	na	0.0476333	na
MUC14_122	na	na	na	na	na	0.456267	44.1788
MUC14_123	na	na	0.8	na	na	0.644433	38.7991
MUC14_124	na	na	0.5	na	na	0.4	45.5399
MUC14_125	na	na	0.666667	0.5	46.2339	0.622233	39.3592
MUC14_128	na	na	0.333333	na	na	0.466667	33.6139
MUC14_129	na	na	0	na	na	0.444467	42.2655
MUC14_13	na	na	na	na	na	0.222233	49.6338
MUC14_132	na	na	0.75	0.520833	39.2456	0.333333	34.1846
MUC14_133	na	na	0.25	na	na	0.577767	22.6964
MUC14_134	na	na	0	na	na	na	na
MUC14_135	na	na	0.333333	na	na	0.511133	34.5913
MUC14_136	na	na	0	na	na	0.0682333	na
MUC14_137	na	na	0.166667	na	na	0.0666667	na
MUC14_138	na	na	0	na	na	0.411133	21.0437
MUC14_139	na	na	0.2	na	na	0.711133	25.0272
MUC14_14	0.867	22.0974	na	na	na	0.666667	32.6702
MUC14_140	na	na	0.833333	0.608333	36.9147	0.533333	31.0706
MUC14_141	na	na	na	na	na	0.46665	47.3545
MUC14_142	na	na	na	0.5	43.442	0.8571	33.9337
MUC14_143	na	na	0.333333	na	na	0.3548	32.8891
MUC14_144	na	na	0.25	na	na	na	na
MUC14_145	na	na	0.8	0.504167	34.3117	0.7333	32.3124
MUC14_146	na	na	0.666667	0.25	32.9052	0.222233	37.1089
MUC14_147	na	na	0	na	na	0.555567	52.4052
MUC14_148	na	na	0	na	na	0.207933	41.449
MUC14_149	na	na	0.666667	0.416667	36.1577	0.63335	34.3894
MUC14_15	0.533	27.8625	na	na	na	0.5778	27.6794
MUC14_152	na	na	0.833333	0.5	36.3977	0.834167	26.1938
MUC14_154	na	na	0.833333	0.725	31.545	0.644433	27.0235
MUC14_156	na	na	0.75	0.5875	33.0838	0.666633	30.7361
MUC14_16	0.615	26.8442	na	na	na	0.8222	32.2372
MUC14_160	na	na	0.666667	0.533333	37.4156	0.666667	29.1546
MUC14_166	na	na	0.833333	0.675	43.4034	0.844433	32.8387
MUC14_17	0.7335	21.0152	na	na	na	0.6	28.3094
MUC14_176	na	na	0.666667	0.111111	41.491	0.5778	36.9221
MUC14_177	na	na	0.333333	na	na	0.244467	33.5293
MUC14_18	0.7225	24.4058	na	na	na	0.5111	34.3632
MUC14_185	na	na	0.666667	0.285256	43.7468	0.422233	43.2507
MUC14_186	na	na	0.666667	0.708333	42.5638	0.733333	30.6272
MUC14_19	0.6335	20.1229	na	na	na	0.6222	33.4739
MUC14_191	na	na	0.666667	0.366667	29.9987	0.396033	36.0354
MUC14_193	na	na	0.75	0.441667	38.8532	0.2889	32.9372
MUC14_2	0.353	27.0568	na	na	na	0.243667	31.8151
MUC14_20	0.6785	19.8399	na	na	na	0.422233	40.5725
MUC14_200	na	na	1	0.704924	35.0769	0.6	32.4265
MUC14_202	na	na	0.666667	0.451515	36.6153	0.577767	34.6561
MUC14_205	na	na	na	na	na	0.355567	35.6828
MUC14_209	na	na	1	0.766667	33.9829	0.644433	42.4651
MUC14_21	0	na	na	na	na	0.247633	36.1473
MUC14_211	na	na	0.666667	0.633333	41.8233	0.444433	44.9125
MUC14_22	0.35	24.141	na	na	na	0.4	44.8011
MUC14_228	na	na	0.666667	0.579167	30.1023	0.593667	33.8343
MUC14_23	0.448	26.1595	na	na	na	0.644433	39.7014
MUC14_231	na	na	0.833333	0.625	40.1032	0.5111	26.6864
MUC14_24	0.5325	24.2585	na	na	na	0.685467	31.1535
MUC14_25	0.708	21.0245	na	na	na	0.5333	25.9385
MUC14_250	na	na	0.8	0.414286	37.8014	0.3	34.9074
MUC14_258	na	na	0.833333	0.714286	39.5548	0.644467	28.0476
MUC14_266	na	na	0.666667	0.55	40.1912	0.755533	31.3143
MUC14_27	0.674	19.4602	na	na	na	0.622233	28.5246
MUC14_28	0.333	28.7036	na	na	na	0.56665	43.36
MUC14_286	na	na	0.833333	0.440476	38.2285	0.533333	38.4128
MUC14_29	0.3215	22.9007	na	na	na	0	na
MUC14_292	na	na	0.8	0.319444	41.8233	0.377767	34.5939
MUC14_297	na	na	0.666667	0.27619	30.2822	0.5111	28.8383
MUC14_3	0.0625	22.9076	na	na	na	0.133333	29.1743
MUC14_30	0.3	18.4965	na	na	na	0.73335	29.988
MUC14_31	0.5835	31.8702	na	na	na	0.0888667	na
MUC14_311	na	na	0.833333	0.188889	44.7538	0.3192	41.1322
MUC14_32	0.4915	23.1524	na	na	na	0.6	29.3179
MUC14_33	0.267	21.8833	na	na	na	0.242733	32.2684
MUC14_34	0.0665	19.7218	na	na	na	0.1111	28.4332
MUC14_35	0.25	25.9015	na	na	na	0.1333	na
MUC14_36	na	na	na	na	na	0.222233	33.4584
MUC14_37	0.8335	20.2338	na	na	na	0.533333	34.4098
MUC14_38	0.469	29.8888	na	na	na	0.622233	33.4221
MUC14_39	0.5665	20.2187	na	na	na	0.422233	28.3198
MUC14_4	0.6675	28.6141	na	na	na	0.622233	34.5498
MUC14_41	0.6335	28.833	na	na	na	0.733333	27.2179
MUC14_42	0.7	27.4647	na	na	na	0.622233	32.6313
MUC14_5	0.4665	23.2313	na	na	na	0.4889	32.7791
MUC14_51	na	na	0.8	na	na	0.133333	40.818
MUC14_52	na	na	na	na	na	0.5212	30.1606
MUC14_53	na	na	0	na	na	0.244433	35.5059
MUC14_54	na	na	na	na	na	0.533333	39.8906
MUC14_55	na	na	0	na	na	0.244467	35.9862
MUC14_56	na	na	na	na	na	0.822233	30.9902
MUC14_57	na	na	na	na	na	na	na
MUC14_58	na	na	0.25	na	na	0.653967	36.1132
MUC14_59	na	na	na	na	na	0.622233	26.3805
MUC14_6	0.518	28.8662	na	na	na	0.7111	31.0809
MUC14_60	na	na	0.666667	0.533333	38.938	0.688867	28.2913
MUC14_62	na	na	0.166667	na	na	0.222233	38.1074
MUC14_63	na	na	0	na	na	0.0714333	39.9485
MUC14_65	na	na	0.833333	0.566667	37.2637	0.599967	33.0643
MUC14_66	na	na	na	na	na	0.555533	36.5851
MUC14_67	na	na	0.333333	na	na	0.733333	40.2562
MUC14_68	na	na	0.666667	0.65	36.5191	0.577767	29.4009
MUC14_69	na	na	0.833333	0.533333	38.8666	0.355533	35.5671
MUC14_7	0.7335	24.7708	na	na	na	0.755533	35.0347
MUC14_70	na	na	0.833333	0.466667	36.2728	0.333333	30.1917
MUC14_71	na	na	0.833333	0.233333	45.2784	0.2923	39.7445
MUC14_72	na	na	1	0.5	31.1196	0.377767	29.617
MUC14_73	na	na	0.5	na	na	0.4	39.4837
MUC14_74	na	na	0	na	na	0.322233	47.9013
MUC14_75	na	na	0.333333	na	na	0.2889	38.0941
MUC14_76	na	na	0.166667	na	na	0.666667	32.5121
MUC14_77	na	na	na	na	na	0.844467	33.1628
MUC14_78	na	na	0	na	na	0.266667	29.3517
MUC14_79	na	na	0.333333	na	na	0.4222	24.0757
MUC14_8	0.7335	24.2655	na	na	na	0.6906	25.455
MUC14_80	na	na	0	na	na	0.0889	50.8956
MUC14_81	na	na	0.5	na	na	0.46665	38.964
MUC14_82	na	na	0.333333	na	na	0.555533	27.039
MUC14_83	na	na	0.166667	na	na	0.253967	39.9685
MUC14_84	na	na	0	na	na	0.209267	45.7921
MUC14_85	na	na	0.666667	0.766667	37.8552	na	na
MUC14_86	na	na	0	na	na	0.520633	38.488
MUC14_87	na	na	na	na	na	0.1778	38.306
MUC14_88	na	na	0.166667	na	na	0.4222	34.1973
MUC14_89	na	na	0.833333	0.491667	31.0308	0.444467	22.8312
MUC14_9	0.538	22.5134	na	na	na	0.6	32.2217
MUC14_90	na	na	0.5	na	na	0.339667	24.9701
MUC14_92	na	na	0.5	na	na	0.504767	37.4485
MUC14_93	na	na	0	na	na	0.0370333	na
MUC14_94	na	na	0.666667	na	na	0.4	29.0898
MUC14_95	na	na	0.333333	na	na	0.155533	36.2073
MUC14_96	na	na	0.833333	0.675214	34.2881	0.3926	27.1075
MUC14_97	na	na	0	na	na	0.6	24.1562
MUC14_98	na	na	0.2	na	na	0.261533	26.1275
MUC14_99	na	na	0	na	na	0.2222	39.2177
