# Supplementary material for: Genetics of destemming in pepper: A step towards mechanical harvesting
Source: Front Genet. 2023 Mar 17;14:1114832. doi: 10.3389/fgene.2023.1114832 (PMC10064014; doi:10.3389/fgene.2023.1114832)
Supplement: Supplementary file 12 [file DataSheet2.xlsx]

## Sheet: GUC14QTLphenotype
Supplemental Data Sheet 2. Phenotypic data for QTL analysis. Destemmng rate and force were collected from GUC14 F3 families during 2015 field season using the force gauge.
F3 Family	Destem Rate	Destem Force
GUC14_10	0.454545	28.35
GUC14_100	0.6	35.3333
GUC14_101	0.8	32.875
GUC14_102	0.25	34.7143
GUC14_103	0.666667	18.25
GUC14_105	0.458333	36.3182
GUC14_106	0	na
GUC14_107	0.2	28.75
GUC14_108	0.75	26.4167
GUC14_109	0.75	27.1667
GUC14_11	0.789474	35
GUC14_110	0.3	38
GUC14_111	0.473684	31.5556
GUC14_112	0.8	34.75
GUC14_12	0.75	30
GUC14_13	0.647059	25.4545
GUC14_14	0.818182	26.7778
GUC14_15	0.833333	32.3
GUC14_16	0	na
GUC14_17	0.583333	39.5714
GUC14_18	0.8	34
GUC14_19	0.866667	29.6346
GUC14_2	0.285714	26.75
GUC14_20	0.7	35.6667
GUC14_21	0.75	20.4167
GUC14_22	0.578947	37.3182
GUC14_23	0.473684	37.0556
GUC14_24	0.125	23
GUC14_25	0.52	41.5385
GUC14_26	0.777778	40.6429
GUC14_27	0.142857	38.5
GUC14_28	0.826087	29.9474
GUC14_29	0.6875	36.5455
GUC14_3	0.48	35.5
GUC14_30	0.814815	32.7045
GUC14_31	0.366667	31.8182
GUC14_32	0.7	25.9286
GUC14_33	0.461538	35.75
GUC14_34	0.7	26.75
GUC14_35	0.307692	24.875
GUC14_36	0.428571	31.25
GUC14_37	0.230769	38
GUC14_38	0.409091	37.5
GUC14_4	0.6	33.0417
GUC14_40	0.555556	26.2
GUC14_41	0.583333	40.0714
GUC14_42	0.857143	40.0833
GUC14_44	0.555556	31.5
GUC14_45	0.466667	42.4286
GUC14_46	0.9	35.7778
GUC14_47	0.0666667	35
GUC14_48	0.5625	24.1111
GUC14_49	0.55	29.3182
GUC14_5	0.655172	23.7895
GUC14_50	0.346154	29.1111
GUC14_51	0.636364	30.8571
GUC14_52	0	na
GUC14_53	0.222222	27
GUC14_54	0.75	29.125
GUC14_55	0.466667	29.5714
GUC14_56	0.913043	28.9524
GUC14_57	0.952381	24.725
GUC14_58	0.692308	38.6111
GUC14_59	0.533333	30.875
GUC14_6	0.608696	38.3571
GUC14_60	0.714286	40.3
GUC14_61	0.818182	32.7778
GUC14_62	0.375	27.4167
GUC14_63	0.416667	31.6
GUC14_64	0.8	23.0417
GUC14_65	0.421053	37.5
GUC14_66	0.4375	23.1429
GUC14_67	0.277778	41.5
GUC14_68	0.846154	30.0455
GUC14_69	0.210526	27.375
GUC14_7	0.48	28.875
GUC14_70	0.636364	22.5
GUC14_71	0.538462	25.3571
GUC14_72	0.8	22.25
GUC14_73	0.388889	43.7143
GUC14_74	0.583333	33.7857
GUC14_75	0.736842	42.5357
GUC14_76	0.380952	33.5
GUC14_77	1	20.45
GUC14_78	0.916667	29.5455
GUC14_79	0.535714	42.0333
GUC14_8	0	na
GUC14_80	0.72	34.1944
GUC14_81	0.85	26.2647
GUC14_82	0.5	33.5
GUC14_84	0.181818	18.25
GUC14_85	0.785714	17
GUC14_86	0.576923	24.1333
GUC14_87	0.454545	35
GUC14_88	0.655172	30.4211
GUC14_89	0.5	23.9375
GUC14_9	0.555556	32.15
GUC14_90	0.68	35.8824
GUC14_91	0.470588	30.4375
GUC14_92	0.666667	26.4167
GUC14_93	0.6	35.6667
GUC14_94	0.75	25.25
GUC14_95	0.307692	31.75
GUC14_96	0.428571	39.8333
GUC14_97	0.64	25.0312
GUC14_98	0.764706	25.6923
GUC14_99	0.214286	20.8333
